# Supplementary material for: Distinct ipRGC subpopulations mediate light’s acute and circadian effects on body temperature and sleep
Source: eLife. 2019 Jul 23;8:e44358. doi: 10.7554/eLife.44358 (PMC6650245; doi:10.7554/eLife.44358)
Supplement: Figure 1—source data 1. [file elife-44358-fig1-data1.xlsx]

## Sheet: Figure 1-source data 1
Time	Wildtype 1	Wildtype 2	Wildtype 3	Wildtype 4	Wildtype 5	Wildtype 6	Wildtype 7	Wildtype 8	Wildtype 9	Wildtype 10	Wildtype 11	Wildtype 12	Wildtype 13	Wildtype 14	Wildtype 15	Melanopsin-only 1	Melanopsin-only 2	Melanopsin-only 3	Melanopsin-only 4	Melanopsin-only 5	Melanopsin-only 6	Melanopsin-only 7	Melanopsin-only 8	Melanopsin-only 9	Melanopsin-only 10	Melanopsin-only 11	Melanopsin KO 1	Melanopsin KO 2	Melanopsin KO 3	Melanopsin KO 4	Melanopsin KO 5	Melanopsin KO 6
00:00:00	37.2	37.05	37.51	37.35	37.54	38.22	37.02	37.19	37.43	37.36	36.96	38.05	36.81	38.13	37.53	37.24	37.79	36.23	37.22	37.21	38.11	38	36.37	37.62	37.33	36.56	37.07	37.22	37.47	37.17	37	37.33
00:02:00	37.12	37.12	37.41	37.39	37.64	38.27	37.06	37.13	37.44	37.31	36.85	38.01	36.78	38.2	37.55	37.2	37.86	36.18	36.98	37.26	38.1	37.95	36.16	37.65	37.29	36.73	37.12	37.4	37.47	37.15	37.01	37.21
00:04:00	37.07	37.25	37.43	37.45	37.63	38.24	37.19	37.2	37.29	37.22	36.71	37.97	36.73	38.23	37.55	37.2	37.83	36.13	36.98	37.06	38.04	37.9	36.25	37.73	37.47	37.15	37.14	37.39	37.57	37.1	37	37.16
00:06:00	37.13	37.33	37.44	37.42	37.51	38.14	37.18	37.23	37.22	37.23	36.81	37.98	36.63	38.23	37.69	37.1	37.7	36.13	37.14	36.81	38.02	37.87	36.93	37.76	37.5	37.58	37.16	37.32	37.68	37.09	37	37.29
00:08:00	37.15	37.38	37.48	37.44	37.59	38.1	37.1	37.18	37.18	37.26	36.75	37.9	36.8	38.15	37.71	37.12	37.48	36.1	37.06	36.71	37.95	38.09	37.02	37.74	37.42	37.76	37.22	37.36	37.67	37.21	37.02	37.35
00:10:00	37.22	37.32	37.51	37.5	37.61	38.11	37.11	37.26	37.3	37.13	36.92	37.96	36.87	37.87	37.63	37.07	37.56	35.95	37.1	36.71	38.15	38.08	37.03	37.69	37.34	38.07	37.14	37.35	37.63	37.13	37.1	37.45
00:12:00	37.25	37.28	37.47	37.46	37.52	38.1	36.98	37.22	37.32	37.15	36.93	38.01	36.78	37.9	37.49	37	37.65	35.76	37.27	36.79	38.05	38.04	37.01	37.51	37.26	38.27	36.97	37.32	37.65	37.11	37.12	37.52
00:14:00	37.16	37.37	37.47	37.49	37.41	38.06	36.8	37.09	37.44	37.16	36.94	37.89	36.88	37.87	37.53	36.84	37.61	35.92	37.34	36.7	37.97	37.97	36.98	37.69	37.14	38.25	37	37.33	37.56	37.11	37.05	37.57
00:16:00	37.04	37.61	37.47	37.54	37.6	38.11	36.64	37.1	37.5	37.22	36.88	37.86	36.77	37.84	37.52	36.76	37.59	35.86	37.14	36.68	38.03	37.9	37	37.89	36.97	38.42	37.02	37.26	37.52	37.25	36.98	37.56
00:18:00	37.04	37.59	37.47	37.5	37.79	38.04	36.77	37.14	37.5	37.31	36.84	37.86	36.52	37.85	37.64	36.77	37.57	35.94	37.45	36.72	37.99	37.83	36.99	37.89	36.78	38.42	36.97	37.29	37.45	37.25	37.04	37.58
00:20:00	36.97	37.49	37.52	37.41	37.83	38.05	36.78	37.23	37.5	37.26	36.81	37.83	36.74	37.88	37.48	36.87	37.47	36.17	37.19	36.76	37.72	37.68	36.87	37.83	36.65	38.32	36.87	37.25	37.39	37.2	36.89	37.57
00:22:00	36.97	37.47	37.59	37.35	37.86	38.03	36.64	37.23	37.55	37.14	36.85	37.73	36.92	37.94	37.48	36.78	37.35	36.56	37.41	36.84	37.65	37.82	36.9	37.74	37.2	38.15	37.02	37.31	37.46	37.1	36.88	37.55
00:24:00	36.86	37.47	37.6	37.37	37.88	38.01	36.66	37.05	37.79	37.1	36.95	37.73	36.9	38.07	37.25	36.74	37.54	36.73	37.55	36.86	37.7	37.9	36.74	37.77	37.34	38.36	36.85	37.33	37.48	37.12	37.18	37.53
00:26:00	36.84	37.49	37.8	37.3	37.87	37.95	36.74	37.21	37.87	37.01	36.89	37.77	36.82	38.12	37.41	36.89	37.64	36.73	37.42	36.93	37.85	37.88	36.79	37.73	37.5	38.38	37.15	37.4	37.47	37.17	37.22	37.56
00:28:00	36.83	37.39	37.75	37.3	37.81	37.87	36.67	37.36	37.88	36.98	36.8	37.78	36.76	38.05	37.55	36.79	37.57	36.72	37.56	36.94	37.87	38.05	36.92	37.67	37.47	38.37	37.23	37.46	37.48	37.16	37.32	37.47
00:30:00	36.79	37.47	37.71	37.39	37.88	37.73	36.77	37.29	37.83	36.94	36.62	37.77	36.72	38.01	37.56	37.08	37.82	36.74	37.26	36.83	37.84	38.09	37.35	37.61	37.42	38.49	37.34	37.51	37.42	37.14	37.35	37.37
00:32:00	36.75	37.49	37.65	37.36	37.73	37.69	36.7	37.18	37.77	36.73	36.45	37.79	36.75	37.98	37.45	37.11	37.84	36.74	37.32	36.95	37.8	38	37.49	37.71	37.52	38.41	37.41	37.55	37.39	37.16	37.41	37.32
00:34:00	36.87	37.49	37.63	37.26	37.61	37.61	36.51	37.52	37.76	36.88	36.68	37.88	36.69	37.93	37.36	37.17	37.57	36.75	37.18	37.01	37.69	37.83	37.5	37.82	37.55	38.3	37.35	37.59	37.36	37.15	37.48	37.26
00:36:00	36.95	37.39	37.64	37.19	37.62	37.6	36.45	37.71	37.69	36.83	36.84	37.81	36.86	37.84	37.26	36.98	37.47	36.71	37.02	37.01	37.68	37.92	37.5	37.92	37.62	38.39	37.32	37.64	37.37	37.07	37.49	37.24
00:38:00	37.12	37.34	37.79	37.15	37.63	37.47	36.5	37.56	37.65	36.85	36.84	37.83	36.87	37.81	37.18	36.83	37.59	36.78	37.44	36.93	37.47	37.8	37.51	37.89	37.69	38.33	37.24	37.67	37.4	37.07	37.46	37.24
00:40:00	37.22	37.22	37.8	37.15	37.65	37.4	36.57	37.3	37.67	36.79	36.75	37.83	36.74	37.83	37.22	36.71	37.73	36.75	37.47	37.06	37.52	37.81	37.61	37.93	37.53	37.94	36.95	37.69	37.46	37.08	37.44	37.29
00:42:00	37.34	37.39	37.73	37.34	37.65	37.47	36.56	37.33	37.59	36.69	36.7	37.73	36.88	37.87	37.3	36.73	37.81	36.77	37.42	37.06	37.57	37.72	37.73	37.99	37.48	37.7	36.75	37.67	37.44	37.31	37.35	37.29
00:44:00	37.45	37.35	37.54	37.34	37.69	37.57	36.57	37.35	37.65	36.58	36.49	37.8	36.84	37.87	37.38	37.07	37.95	36.83	37.49	37.08	37.42	37.62	37.86	38.04	37.5	37.93	36.71	37.65	37.43	37.34	37.32	37.23
00:46:00	37.45	37.25	37.54	37.52	37.76	37.58	36.66	37.46	37.79	36.53	36.34	37.96	36.76	37.78	37.33	36.83	38.03	36.76	37.25	36.96	37.39	37.51	37.9	38.05	37.54	37.84	36.68	37.56	37.38	37.41	37.59	37.26
00:48:00	37.5	37.17	37.53	37.64	37.76	37.46	36.68	37.42	37.69	36.52	36.28	38.08	36.65	37.7	37.31	36.91	38.05	36.87	37.25	37.15	37.36	37.69	37.81	37.92	37.56	38.15	36.79	37.51	37.35	37.39	37.58	37.33
00:50:00	37.5	37.14	37.36	37.54	37.7	37.48	36.65	37.42	37.65	36.53	36.49	38.13	36.52	37.56	37.35	36.83	38.08	36.81	37.18	37.31	37.37	37.67	37.16	37.88	37.59	38.21	36.79	37.38	37.37	37.41	37.51	37.24
00:52:00	37.55	37.12	37.12	37.55	37.69	37.43	36.42	37.53	37.67	36.53	36.47	38.15	36.49	37.46	37.32	36.69	37.82	36.89	37.13	37.23	37.39	37.55	36.96	37.87	37.54	38.27	36.72	37.34	37.38	37.35	37.51	37.39
00:54:00	37.61	37.12	37.03	37.52	37.64	37.45	36.39	37.53	37.63	36.6	36.43	38.17	36.42	37.3	37.37	36.55	38.02	37.01	37.24	37.07	37.42	37.5	36.82	37.75	37.52	38.35	36.71	37.32	37.38	37.34	37.66	37.45
00:56:00	37.65	37.1	37	37.48	37.65	37.44	36.73	37.45	37.64	36.37	36.72	38.18	36.4	37.46	37.41	36.56	38.12	36.83	37.27	37.48	37.24	37.49	36.89	37.92	37.42	38.35	36.78	37.23	37.38	37.33	37.64	37.37
00:58:00	37.58	37.01	36.99	37.54	37.62	37.37	36.95	37.39	37.49	36.45	36.79	38.08	36.37	37.43	37.4	36.71	38.17	36.79	37.29	37.54	37.24	37.48	37.03	37.87	37.4	38.1	36.87	37.18	37.35	37.3	37.66	37.36
01:00:00	37.58	36.93	37.04	37.81	37.63	37.26	36.96	37.44	37.27	36.6	36.75	38.16	36.38	37.38	37.28	36.82	38.18	36.76	37.26	37.58	37.32	37.42	36.98	37.85	37.36	38.21	36.86	37.04	37.29	37.32	37.68	37.46
01:02:00	37.63	36.88	37.1	37.85	37.77	37.15	36.96	37.47	37.2	36.65	36.75	38.21	36.36	37.35	37.14	36.84	38.1	36.7	37.28	37.53	37.33	37.28	36.99	37.83	37.4	38.32	36.85	36.94	37.31	37.34	37.72	37.42
01:04:00	37.57	36.79	37.17	37.69	37.62	37.19	36.93	37.77	37.09	36.84	36.73	38.15	36.38	37.27	36.93	36.87	38.11	36.6	37.14	37.57	37.28	37.23	36.87	37.82	37.32	38.22	36.69	36.88	37.37	37.33	37.71	37.31
01:06:00	37.58	36.83	37.1	37.71	37.78	37.32	36.82	37.6	36.97	37.2	36.82	38.13	36.74	37.28	36.83	36.79	37.99	36.53	37.09	37.51	37.27	37.26	36.77	37.74	36.97	38.25	36.68	36.76	37.32	37.3	37.74	37.23
01:08:00	37.65	36.96	37.11	37.69	37.91	37.44	36.99	37.52	36.96	37.23	36.78	38.13	36.86	37.25	36.75	36.86	37.82	36.7	37.07	37.6	37.26	37.24	36.77	37.71	37.03	38.36	36.74	36.74	37.34	37.26	37.76	37.27
01:10:00	37.94	36.93	37.16	37.65	37.92	37.5	37.04	37.3	37	37.2	36.74	38.06	36.85	37.26	36.84	36.91	37.82	36.92	37.33	37.79	37.24	37.42	36.86	37.87	36.88	38.21	36.78	36.74	37.4	37.22	37.72	37.15
01:12:00	37.88	36.9	37.19	37.61	38.06	37.53	37.16	37.23	37.05	37.15	36.46	38.06	36.93	37.2	36.92	36.93	37.77	37.01	37.19	37.83	37.21	37.55	37.11	37.97	36.89	38.35	36.85	36.78	37.45	37.23	37.75	37.11
01:14:00	37.8	37.15	37.25	37.61	38.08	37.58	37.15	37.19	37.06	37.04	36.44	38.14	36.78	37.1	37.09	36.9	37.77	36.96	37.37	37.71	37.13	37.65	36.4	37.94	37	38.31	36.76	36.89	37.42	37.13	37.77	37.01
01:16:00	37.78	37.29	37.4	37.58	38.05	37.66	37.1	37.36	37.11	36.98	36.53	38.05	36.6	37.2	37.36	36.95	37.79	37	37.34	37.62	37.03	37.7	36.37	37.92	36.98	38.1	36.69	36.86	37.55	37.01	37.7	37.09
01:18:00	37.73	37.38	37.39	37.52	38.02	37.71	36.89	37.34	37.05	36.89	36.36	38.02	36.43	37.45	37.33	37	37.74	37.09	37.15	37.51	37.16	37.71	37.31	38	37.04	37.79	36.71	36.8	37.62	37.02	37.65	37.08
01:20:00	37.61	37.37	37.23	37.51	37.97	37.8	36.97	37.28	36.99	37.15	36.51	38	36.27	37.56	37.26	37.2	37.58	37.1	37.35	37.51	37.23	37.71	37.52	38.02	37.08	37.74	36.81	36.86	37.58	37.12	37.71	37.07
01:22:00	37.67	37.33	37.28	37.61	38.03	37.77	36.95	37.2	36.98	37.23	36.7	37.98	36.32	37.57	37.24	37.33	37.55	37.08	37.14	37.45	37.25	37.72	37.45	37.95	37.34	37.91	36.86	36.86	37.59	37.24	37.77	37
01:24:00	37.55	37.33	37.6	37.63	38.06	37.65	36.82	37.16	36.95	37.17	36.7	37.95	36.22	37.53	37.25	37.33	37.56	37.49	37.13	37.48	37.3	37.63	37.51	38.05	37.42	38.12	37.07	36.91	37.58	37.24	37.72	36.95
01:26:00	37.45	37.41	37.69	37.58	38.06	37.7	36.54	37.29	36.91	37.22	36.61	37.96	36.56	37.55	37.3	37.28	37.46	37.52	37.25	37.3	37.31	37.57	37.54	38.06	37.36	37.96	37.23	36.84	37.63	37.29	37.61	36.95
01:28:00	37.34	37.64	37.66	37.56	38.02	37.78	36.67	37.26	36.94	37.4	36.8	37.93	36.54	37.42	37.35	37.32	37.28	37.5	37.41	37.18	37.24	37.61	37.35	38.13	37.25	38.05	37.14	36.77	37.62	37.33	37.54	36.87
01:30:00	37.32	37.72	37.63	37.58	38.11	37.84	36.79	37.37	36.91	37.42	36.87	37.95	36.37	37.43	37.34	37.35	37.18	37.46	37.39	37.08	37.23	37.73	37.39	37.97	37.27	38.08	36.98	36.68	37.63	37.3	37.51	36.96
01:32:00	37.28	37.7	37.59	37.64	38.11	37.82	36.65	37.14	36.93	37.39	36.77	37.84	36.63	37.49	37.29	37.37	37.23	37.57	37.32	37.12	37.37	37.71	37.49	37.99	37.26	37.98	36.83	36.58	37.69	37.25	37.48	37.03
01:34:00	37.25	37.72	37.54	37.56	38.03	37.82	36.48	37.1	36.95	37.63	36.88	37.77	36.58	37.56	37.34	37.36	37.34	37.85	37.22	36.86	37.45	37.55	37.56	37.99	37.19	38.14	36.69	36.54	37.72	37.27	37.4	37.06
01:36:00	37.31	37.67	37.51	37.56	38.05	37.74	36.5	37.1	36.9	37.58	36.9	37.67	36.46	37.7	37.28	37.37	37.6	37.93	37.09	36.75	37.55	37.49	37.52	38.01	37.2	38.16	36.67	36.56	37.74	37.37	37.38	37.01
01:38:00	37.35	37.73	37.5	37.6	38	37.71	36.42	37.13	36.88	37.55	36.91	37.58	36.48	37.68	37.15	37.32	37.74	37.93	37.5	36.77	37.37	37.45	37.39	38.05	37.23	38.17	36.65	36.55	37.7	37.38	37.33	36.94
01:40:00	37.28	37.68	37.42	37.67	37.95	37.64	36.54	37.32	36.96	37.49	36.87	37.51	36.53	37.8	37.27	37.13	37.58	37.97	37.37	36.74	37.43	37.48	37.32	38.05	37.1	37.93	36.57	36.52	37.73	37.34	37.27	36.91
01:42:00	37.3	37.54	37.39	37.66	37.81	37.58	36.54	37.25	36.87	37.47	36.88	37.33	36.58	37.82	37.27	37.03	37.76	37.99	37.41	36.69	37.23	37.4	37.14	38.13	36.97	37.72	36.46	36.51	37.74	37.32	37.3	36.81
01:44:00	37.21	37.45	37.36	37.61	37.92	37.54	36.62	37.24	36.73	37.32	36.74	37.24	36.38	37.69	37.18	37.02	37.87	38.01	37.46	36.53	37.07	37.41	37.11	38.23	37.2	37.52	36.27	36.48	37.71	37.31	37.27	36.79
01:46:00	37.08	37.34	37.32	37.56	37.9	37.69	36.65	37.18	36.77	37.4	36.64	37.12	36.45	37.71	37.08	37.16	37.98	37.98	37.37	36.42	37.34	37.46	37.02	38.21	37.21	37.33	36.32	36.43	37.7	37.32	37.26	36.76
01:48:00	37.04	37.25	37.32	37.57	37.74	37.66	36.58	37.22	36.85	37.46	36.37	37.06	36.79	37.47	37.04	37.14	38.09	37.94	37.29	36.42	37.32	37.5	36.86	38.06	37.11	37.06	36.29	36.36	37.69	37.31	37.26	36.75
01:50:00	37.06	37.24	37.24	37.54	37.75	37.51	36.54	37.29	36.84	37.42	36.36	37.01	36.73	37.69	36.95	37.44	38	37.87	37.26	36.38	37.12	37.48	36.83	37.96	37.21	36.9	36.51	36.29	37.7	37.24	37.18	36.79
01:52:00	37.04	37.15	37.22	37.5	37.7	37.5	36.44	37.23	36.95	37.33	36.1	37	36.59	37.76	36.94	37.44	37.99	37.83	37.01	36.36	37.17	37.54	36.83	37.9	37.15	36.73	36.86	36.23	37.66	37.15	37.02	36.84
01:54:00	37.14	37.2	37.3	37.53	37.62	37.6	36.41	37.15	37.14	37.22	36.67	36.87	36.62	37.87	36.85	37.49	37.95	37.77	37.08	36.57	37.38	37.53	36.71	37.84	37.16	36.64	36.81	36.18	37.57	37.13	37.01	36.82
01:56:00	37.16	37.17	37.27	37.58	37.68	37.73	36.43	37.01	37.28	37.12	36.89	36.87	36.82	37.89	36.77	37.66	37.84	37.81	37.01	36.7	37.48	37.6	36.73	37.73	37.08	36.63	36.72	36.14	37.48	37.17	36.95	36.81
01:58:00	37.11	37.14	37.23	37.61	37.74	37.77	36.34	36.78	37.4	37.07	36.89	36.97	36.83	37.81	36.69	37.76	37.86	37.65	36.91	36.71	37.29	37.57	36.82	37.78	36.97	36.6	36.58	36.14	37.42	37.24	36.91	36.83
02:00:00	37.17	37.02	37.2	37.66	37.69	37.77	36.36	36.72	37.53	36.87	36.83	37.07	36.83	37.73	36.68	37.88	38.03	37.56	36.86	36.74	37.1	37.46	36.88	37.86	36.88	36.42	36.45	36.18	37.3	37.35	36.92	36.87
02:02:00	37.35	37.02	37.23	37.64	37.64	37.62	36.61	36.74	37.56	36.82	36.78	37.37	37	37.57	36.65	37.96	37.91	37.72	36.77	36.77	37.05	37.34	36.85	37.87	36.91	36.54	36.33	36.19	37.39	37.37	36.98	36.83
02:04:00	37.41	37.09	37.14	37.62	37.61	37.59	36.67	36.67	37.56	36.91	36.75	37.38	37.05	37.69	36.92	38.14	37.95	37.86	36.63	36.94	37.04	37.27	36.9	37.83	36.89	36.68	36.33	36.17	37.31	37.45	36.99	36.75
02:06:00	37.43	37.01	37.17	37.69	37.6	37.57	36.68	36.51	37.54	37.04	36.79	37.36	37.05	37.62	37.12	38.14	37.97	37.83	36.68	36.58	37.2	37.3	36.95	37.84	36.98	36.85	36.51	36.13	37.31	37.4	37	36.74
02:08:00	37.43	36.94	37.22	37.68	37.66	37.57	36.7	36.54	37.43	37.19	36.71	37.4	36.93	37.62	37.41	38.1	37.93	37.86	36.48	36.71	37.22	37.3	36.9	37.88	36.98	36.85	36.73	36.07	37.27	37.46	36.99	36.76
02:10:00	37.45	37	37.18	37.72	37.67	37.49	36.71	36.73	37.53	37.17	36.69	37.43	36.83	37.68	37.52	38.21	37.83	37.65	36.56	36.95	37.17	37.22	36.73	37.95	37.12	36.6	36.98	35.99	37.24	37.55	36.92	36.85
02:12:00	37.52	36.95	37.14	37.73	37.78	37.39	36.85	36.87	37.49	37.15	36.66	37.36	36.64	37.65	37.57	38.2	37.83	37.51	36.72	37.01	36.91	37.29	36.72	37.99	37.13	36.77	36.95	35.95	37.2	37.59	36.62	36.97
02:14:00	37.61	36.97	37.17	37.62	37.8	37.32	37.02	37.07	37.41	37.19	36.54	37.23	36.66	37.73	37.64	38.15	37.79	37.51	36.6	36.92	36.76	37.28	37.12	38.04	37.13	36.97	37.09	35.93	37.11	37.59	36.45	36.88
02:16:00	37.61	37.04	37.13	37.6	37.94	37.25	37.18	36.96	37.31	37.25	36.68	37.15	36.95	37.68	37.56	38.09	37.77	37.69	36.51	36.97	36.69	37.23	37.27	37.93	37.21	37.18	37.06	35.98	37.06	37.59	36.61	36.85
02:18:00	37.74	37.09	37	37.6	37.99	37.23	37.14	36.83	37.21	37.3	36.54	37.11	36.95	37.55	37.48	38.12	37.76	37.67	36.61	37.01	36.61	37.17	37.37	37.87	37.01	37.32	36.95	36.04	37	37.55	36.71	36.78
02:20:00	37.85	37.08	37	37.6	38	37.2	37.06	36.9	37.14	37.27	36.35	37.08	36.92	37.51	37.29	38.07	37.74	37.77	36.76	37	36.56	37.11	37.35	37.89	36.99	37.34	36.85	36.09	36.95	37.5	36.88	36.72
02:22:00	37.82	37.02	36.97	37.53	37.95	37.18	37.15	36.93	37.08	37.21	36.34	37.1	36.81	37.57	37.22	38	37.65	37.51	36.47	36.96	36.77	36.97	37.35	38.07	36.99	37.34	36.79	36.18	36.87	37.46	36.98	36.7
02:24:00	37.8	37.17	36.98	37.47	37.96	37.09	36.96	36.94	37.1	37.23	36.35	37.1	36.69	37.6	37.23	37.85	37.66	37.26	36.67	36.82	36.72	36.88	37.4	38.03	36.99	37.11	36.79	36.28	36.82	37.5	37.07	36.71
02:26:00	37.74	37.14	37.04	37.43	37.72	37.13	36.88	36.91	37.14	37.19	36.43	37.02	36.98	37.63	37.28	37.62	37.55	37.26	36.46	36.94	36.66	36.94	37.29	38.07	36.91	37.25	36.73	36.39	36.79	37.55	37.17	36.82
02:28:00	37.66	37.38	37.05	37.39	37.59	37.15	36.9	36.86	37.2	37.18	36.36	36.94	36.9	37.61	37.31	37.64	37.48	37.58	36.44	37	36.76	37.02	37.27	38.11	37.01	37.09	36.77	36.38	36.75	37.48	37.1	36.86
02:30:00	37.69	37.45	37.09	37.41	37.56	37.12	36.86	36.89	37.08	37.25	36.31	36.88	36.86	37.55	37.25	37.66	37.59	37.59	36.4	36.93	36.85	37.05	37.08	38.16	36.95	36.95	36.92	36.41	36.74	37.4	37.01	36.81
02:32:00	37.71	37.42	37.14	37.32	37.6	37.14	36.79	36.96	37.09	37.27	36.3	36.89	37	37.47	37.24	37.68	37.68	37.62	36.48	36.62	36.88	36.86	37.17	38.23	36.77	36.76	37	36.44	36.68	37.26	36.96	36.86
02:34:00	37.59	37.48	37.16	37.3	37.58	37.07	36.88	36.86	37.05	37.28	36.38	36.89	36.92	37.4	37.15	37.53	37.78	37.58	36.5	36.59	36.97	36.87	37.29	37.99	36.71	36.66	36.93	36.54	36.66	37.29	36.95	37.05
02:36:00	37.52	37.51	37.19	37.27	37.6	37	36.85	36.7	36.93	37.24	36.34	36.98	36.83	37.33	36.88	37.47	37.9	37.57	36.39	36.65	37	36.93	37.25	38.05	36.72	36.49	37	36.62	36.62	37.38	36.92	37.18
02:38:00	37.4	37.44	37.35	37.17	37.67	36.81	36.66	36.53	36.89	37.22	36.44	37	36.76	37.31	36.75	37.41	37.84	37.5	36.37	36.76	37.18	36.9	37.39	38.04	36.76	36.35	36.82	36.71	36.59	37.44	36.88	37.18
02:40:00	37.34	37.58	37.53	37.25	37.73	36.78	36.87	36.45	36.88	37.22	36.51	36.97	36.88	37.34	36.5	37.42	37.81	37.56	36.39	36.83	37.28	36.93	37.44	38.06	36.87	36.34	36.84	36.75	36.6	37.32	36.82	37.1
02:42:00	37.25	37.62	37.74	37.18	37.77	36.83	36.82	36.35	36.96	37.23	36.46	36.93	36.92	37.34	36.64	37.37	37.76	37.63	36.72	36.75	37.31	37.03	37.42	38.12	36.98	36.45	36.76	36.82	36.51	37.37	36.79	37.08
02:44:00	37.2	37.74	37.73	37.22	37.81	36.99	36.89	36.25	36.82	37.25	36.43	36.97	36.75	37.27	36.75	37.26	37.76	37.62	36.5	36.68	37.34	37.04	37.42	38.07	37.06	36.4	36.88	36.85	36.5	37.36	36.78	37.01
02:46:00	37.14	37.7	37.62	37.16	37.8	37.07	36.92	36.37	36.64	37.34	36.39	37.01	36.55	37.26	36.55	37.08	37.64	37.42	36.44	36.57	37.42	36.93	37.3	37.98	37.15	36.19	36.87	36.86	36.48	37.2	36.72	37.09
02:48:00	37.08	37.55	37.54	37.08	37.76	37.09	37.13	36.48	36.6	37.28	36.3	36.98	36.54	37.2	36.56	37.08	37.86	37.32	36.73	36.6	37.44	36.87	37.3	37.97	37.16	36.08	36.81	36.85	36.47	37.11	36.67	37.09
02:50:00	37.06	37.42	37.57	36.92	37.84	37.27	37.43	36.5	36.52	37.17	36.26	37	36.45	37.16	37	37.13	37.98	37.33	36.5	36.6	37.31	36.9	37.41	38	36.99	36.13	36.79	36.82	36.52	37.31	36.63	37.13
02:52:00	37.09	37.35	37.67	36.92	37.91	37.29	37.4	36.47	36.42	37.21	36.32	37	36.43	37.12	36.82	37.09	37.95	37.34	36.51	36.51	37.16	36.98	37.38	37.98	36.99	36.15	36.63	36.78	36.62	37.31	36.58	37.15
02:54:00	37.09	37.21	37.64	36.97	37.95	37.16	37.27	36.31	36.38	37.16	36.33	37.02	36.43	37.06	36.74	36.98	38	37.32	36.56	36.37	37.03	37.01	37.49	37.85	36.96	36.11	36.53	36.81	36.59	37.25	36.58	37.18
02:56:00	37.09	37.21	37.62	36.95	37.97	37.19	37.28	36.32	36.25	37.31	36.28	37.16	36.39	37.2	37.24	37.04	38.16	37.42	36.44	36.31	36.92	36.98	37.46	37.8	36.96	36.08	36.49	36.75	36.57	37.15	36.54	37.2
02:58:00	37.03	37.16	37.61	36.91	37.91	37.24	37.08	36.28	36.17	37.34	36.16	37.16	36.47	37.06	37.28	36.97	38.14	37.32	36.35	36.39	36.92	36.91	37.46	37.8	36.92	36.05	36.49	36.64	36.59	37.16	36.5	37.13
03:00:00	36.98	37.1	37.7	36.89	37.79	37.3	37.17	36.33	36.13	37.33	36.14	37.25	36.54	36.77	37.34	36.86	38.21	37.2	36.6	36.52	37.09	37.13	37.38	37.81	37.08	36.01	36.56	36.55	36.82	37.12	36.56	37.15
03:02:00	36.9	37.16	37.84	36.89	37.91	37.39	37.14	36.4	36.32	37.25	36.26	37.37	36.37	36.73	37.28	36.72	38.25	36.86	36.71	36.58	37.16	37.11	37.39	37.7	37.29	35.82	36.55	36.51	37	37.04	36.55	37.15
03:04:00	36.81	37.27	37.73	36.94	37.96	37.36	37.07	36.37	36.31	37.24	36.25	37.35	36.24	36.72	37.23	36.74	38.3	36.7	36.4	36.62	37.13	37.06	37.4	37.63	37.22	36	36.53	36.5	37.15	37	36.52	37.08
03:06:00	36.69	37.3	37.59	37	37.93	37.41	37.07	36.38	36.36	37.25	35.99	37.04	36.18	36.66	37.29	36.75	38.3	36.8	36.55	36.61	36.95	37.07	37.44	37.66	37.13	36.23	36.44	36.44	37.4	37.02	36.49	37.01
03:08:00	36.68	37.22	37.52	36.97	37.86	37.46	36.9	36.58	36.52	37.18	35.87	36.93	36.14	36.57	37.31	36.66	38.19	36.81	36.54	36.74	37.39	37.13	37.46	37.71	37.05	36.16	36.4	36.5	37.49	36.91	36.49	37.04
03:10:00	36.86	37.19	37.53	36.97	37.78	37.46	36.43	36.71	36.42	37.18	35.58	37.14	35.77	36.31	37.3	36.64	38.21	36.83	36.32	36.85	37.47	37.14	37.28	37.74	37.04	36.39	36.5	36.59	37.5	37	36.52	37.1
03:12:00	36.9	37.21	37.57	36.9	37.85	37.54	36.71	36.68	36.44	37.17	35.82	37.12	35.79	36.18	37.18	36.68	38.13	36.76	36.22	36.86	37.41	37.12	37.27	37.79	37.09	36.32	36.51	36.66	37.37	37.03	36.54	37.1
03:14:00	36.91	37.26	37.55	36.75	37.88	37.71	36.63	36.63	36.41	37.18	36.27	37.07	35.81	36.26	37.17	36.76	37.94	36.74	36.31	36.85	37.23	37.03	37.33	37.91	37.01	36.36	36.64	36.71	37.36	36.97	36.52	37.11
03:16:00	36.96	37.25	37.52	36.76	37.86	37.98	36.6	36.46	36.33	37.12	36.36	37.1	35.87	36.37	37.16	36.83	37.86	36.7	36.18	36.98	37.1	36.93	37.13	37.85	36.85	36.42	36.74	36.71	37.4	36.99	36.44	37.16
03:18:00	36.97	37.13	37.4	36.94	37.85	38	36.4	36.31	36.31	37.09	36.46	37.12	35.82	36.37	37.29	36.79	37.9	36.67	36.34	36.87	37.1	37.13	37.04	37.75	36.71	36.55	36.69	36.69	37.44	36.89	36.33	37.34
03:20:00	36.94	37.16	37.42	36.92	37.84	38.04	36.16	36.5	36.32	37.03	36.48	37.16	35.72	36.31	37.44	36.78	37.93	36.68	36.5	36.87	37.24	37.33	37.03	37.6	36.72	36.77	36.68	36.66	37.46	36.87	36.3	37.36
03:22:00	36.98	37.25	37.38	36.98	37.85	38.07	36.07	36.74	36.4	37	36.41	37.09	35.62	36.2	37.49	36.74	37.93	36.77	36.47	37.04	37.33	37.26	36.75	37.51	36.68	36.74	36.39	36.6	37.44	36.87	36.27	37.33
03:24:00	37.13	37.24	37.25	37.05	37.88	38.09	36.21	36.87	36.49	37.02	36.5	37.03	35.6	36.16	37.6	36.66	37.96	36.71	36.51	36.95	37.46	37.18	36.63	37.57	36.56	36.59	36.26	36.54	37.41	36.87	36.27	37.39
03:26:00	37.24	37.26	37.18	37.06	37.84	38.14	36.35	37.02	36.67	37	36.21	36.96	35.54	36.17	37.62	36.52	37.99	36.82	36.46	36.75	37.59	37.47	36.61	37.63	36.42	36.45	36.22	36.5	37.33	36.86	36.33	37.24
03:28:00	37.25	37.24	37.18	36.96	37.86	38.17	36.36	37.28	36.74	36.96	36.2	36.89	35.47	36.23	37.55	36.46	37.98	36.9	36.46	36.88	37.6	37.6	36.54	37.55	36.35	36.27	36.2	36.57	37.3	36.88	36.31	37.32
03:30:00	37.07	37.28	37.21	36.85	37.91	38.05	36.34	37.19	36.84	36.97	36.43	36.94	35.44	36.21	37.55	36.47	37.97	36.88	36.5	36.84	37.61	37.63	36.56	37.38	36.44	36.06	36.28	36.63	37.24	36.89	36.33	37.57
03:32:00	37.02	37.29	37.19	36.57	38.05	38.09	36.46	37.06	36.93	36.88	36.62	37.06	35.68	36.13	37.64	36.4	37.95	36.88	36.66	36.7	37.59	37.57	36.56	37.23	36.55	35.9	36.29	36.65	37.2	36.8	36.42	37.57
03:34:00	37	37.23	37.19	36.59	38.1	38.06	36.37	36.92	36.92	36.74	36.77	37.09	35.75	36.31	37.66	36.4	38	36.85	36.59	36.62	37.5	37.6	36.62	37.2	36.5	36.2	36.12	36.74	37.23	36.75	36.47	37.6
03:36:00	36.97	37.15	37.23	36.71	38.12	38.08	36.29	36.79	36.94	36.72	36.8	37.25	35.6	36.47	37.53	36.31	38.01	36.9	37.13	36.62	37.35	37.56	36.64	37.19	36.47	36.3	36.07	36.74	37.21	36.75	36.49	37.72
03:38:00	36.99	37.13	37.26	36.77	38.07	38.11	36.2	36.62	37.14	36.57	36.67	37.33	35.62	36.2	37.46	36.25	37.98	37.08	37.08	36.61	37.35	37.44	36.48	37.41	36.52	36.28	36.06	36.73	37.08	36.73	36.53	37.68
03:40:00	36.83	37.05	37.29	36.89	38.02	38.1	36.15	36.52	37.45	36.45	36.41	37.39	35.64	35.96	37.49	36.16	37.96	37.07	37.21	36.59	37.36	37.33	36.49	37.44	36.67	36.22	36.22	36.68	36.98	36.76	36.58	37.61
03:42:00	36.86	37.03	37.23	36.84	37.92	38.09	36.08	36.47	37.49	36.35	36.43	37.21	35.63	36.04	37.29	36.07	37.95	37.19	37.18	36.64	37.31	37.37	36.48	37.46	36.87	36.35	36.38	36.64	36.96	36.76	36.56	37.67
03:44:00	37.13	36.96	37.34	36.84	37.96	38.12	36.02	36.43	37.44	36.37	36.16	37.06	35.71	36.07	37.1	36.01	37.92	37.24	37.02	36.73	37.29	37.14	36.45	37.65	36.81	36.55	36.4	36.62	36.93	36.69	36.61	37.68
03:46:00	37.17	37.16	37.48	36.85	38.02	38.12	36.04	36.51	37.47	36.37	36.34	36.99	35.68	36.02	36.95	35.97	37.96	37.29	37.03	36.74	37.22	37.34	36.58	37.76	36.71	36.36	36.41	36.55	36.87	36.63	36.69	37.5
03:48:00	37.31	37.44	37.51	36.93	38.03	38.09	35.99	36.36	37.45	36.33	36.51	37.01	35.79	35.92	37.29	36.06	37.94	37.11	37.15	36.91	37.21	37.51	36.69	37.7	36.72	36.19	36.45	36.58	36.85	36.59	36.69	37.33
03:50:00	37.41	37.55	37.45	37.01	38	38.11	35.98	36.12	37.33	36.29	36.42	37.05	35.81	35.74	37.28	36.2	37.8	37.06	36.99	36.83	37.15	37.53	36.69	37.64	36.85	36.21	36.49	36.58	36.85	36.53	36.66	37.26
03:52:00	37.45	37.53	37.36	37.12	38	38.07	35.92	36.14	37.29	36.28	36.44	37.04	35.77	35.67	37.29	36.62	37.77	37	37.11	36.99	37.14	37.46	36.81	37.58	36.91	36.39	36.52	36.55	36.87	36.46	36.65	37.25
03:54:00	37.49	37.58	37.51	37.27	38.07	37.97	35.93	36.18	37.38	36.29	36.45	37.07	35.6	35.65	37.08	36.73	37.65	37.07	37	37	37.09	37.23	36.78	37.65	36.8	36.69	36.5	36.49	36.88	36.41	36.63	37.21
03:56:00	37.48	37.51	37.46	37.29	38	37.99	35.98	36.17	37.38	36.27	36.42	37.09	35.87	35.56	37.17	36.71	37.34	37.03	36.85	36.89	36.93	36.98	36.65	37.73	36.73	37.2	36.54	36.48	36.79	36.45	36.59	37.17
03:58:00	37.55	37.47	37.4	37.34	37.86	37.92	35.91	36.16	37.3	36.17	36.41	37.12	36.01	35.47	37.53	36.72	37.4	36.99	36.83	36.93	36.92	37.04	36.63	37.79	36.7	37.57	36.54	36.47	36.79	36.44	36.49	37.13
04:00:00	37.46	37.55	37.35	37.3	37.97	37.97	35.83	36.17	37.24	36.23	36.51	37.06	35.67	35.42	37.42	36.47	37.51	36.98	36.91	36.98	36.96	37.13	36.63	37.8	36.5	37.7	36.54	36.46	36.88	36.41	36.37	37.09
04:02:00	37.4	37.45	37.39	37.41	37.94	37.91	35.78	36.44	37.13	36.12	36.62	37.09	35.75	35.4	37.01	36.5	37.43	36.91	37.02	37.11	36.96	37.09	36.66	37.87	36.41	37.89	36.47	36.46	36.93	36.38	36.54	37.03
04:04:00	37.33	37.52	37.41	37.43	37.9	37.82	36.04	36.53	36.9	36.19	36.67	37.14	35.93	35.42	36.76	36.64	37.25	36.92	37.05	36.87	37.06	37.06	36.68	37.95	36.41	37.97	36.38	36.44	37.05	36.31	36.63	37.17
04:06:00	37.25	37.43	37.45	37.46	37.78	37.7	36.23	36.56	36.78	36.33	36.59	37.16	36.26	35.56	36.65	36.75	37.06	36.86	37.25	36.74	36.99	37.02	36.61	37.93	36.74	38.28	36.31	36.44	37.16	36.24	36.65	37.2
04:08:00	37.33	37.28	37.49	37.38	37.76	37.51	36.31	36.64	36.77	36.32	36.46	37.21	36.57	35.82	36.59	36.83	37.11	36.84	37.28	36.7	37.1	36.75	36.65	37.87	36.81	38.42	36.37	36.48	37.29	36.17	36.66	37.13
04:10:00	37.35	37.19	37.34	37.33	37.73	37.58	36.27	36.64	36.96	36.32	36.54	37.44	36.52	35.95	36.97	36.81	37	36.72	37.25	36.53	37.24	36.44	36.73	37.97	36.83	38.43	36.33	36.56	37.38	36.12	36.66	37.07
04:12:00	37.41	37.17	37.17	37.35	37.61	37.58	36.25	36.59	36.98	36.41	36.53	37.25	36.7	36.04	36.99	36.82	36.85	36.58	37.21	36.45	37.31	36.56	36.91	38	36.76	38.32	36.38	36.63	37.49	36.09	36.73	37.09
04:14:00	37.38	37.18	37.21	37.33	37.47	37.45	36.16	36.59	37.12	36.38	36.57	37.27	36.67	36.06	36.9	36.81	36.84	36.48	37.17	36.32	37.16	36.63	36.99	38.05	36.83	38.3	36.55	36.71	37.63	36.07	36.75	37.01
04:16:00	37.28	37.05	37.24	37.31	37.5	37.49	36.21	36.6	37.17	36.4	36.72	37.4	36.57	36.11	36.97	36.8	36.91	36.55	37.12	36.42	37.17	36.65	37.16	38.05	36.62	38.19	36.52	36.74	37.76	36.07	36.72	36.97
04:18:00	37.24	36.91	37.42	37.3	37.4	37.5	36.03	36.39	37.08	36.42	36.82	37.3	36.7	36.06	36.95	36.8	36.95	36.63	36.98	36.34	37.16	36.7	37.29	38.06	36.65	38.23	36.53	36.85	37.88	36.08	36.68	37.04
04:20:00	37.2	36.91	37.28	37.3	37.45	37.44	36.63	36.31	37	36.53	36.76	37.33	36.71	36.11	36.89	36.91	36.81	36.7	36.74	36.37	37.04	36.37	37.13	38.14	36.76	38.03	36.59	36.95	38.03	36.08	36.65	37.12
04:22:00	37.07	36.99	37.26	37.26	37.5	37.4	36.6	36.25	36.93	36.67	36.7	37.37	36.55	36.19	36.7	36.99	36.89	36.68	36.57	36.45	36.95	36.26	37.23	38.04	36.7	37.91	36.74	37.06	38.04	36.04	36.61	37.14
04:24:00	36.98	36.94	37.42	37.22	37.68	37.36	36.56	36.31	36.81	36.66	36.58	37.45	36.63	36.37	36.65	37.09	37	36.68	36.57	36.49	36.99	36.22	37.39	38.05	36.64	37.86	36.86	37	38.09	36	36.52	37.23
04:26:00	36.9	36.95	37.4	37.16	37.79	37.4	36.54	36.35	36.71	36.68	36.51	37.55	36.72	36.52	36.69	36.99	37.16	36.85	36.58	36.71	37.04	36.19	37.51	38.02	36.56	37.49	36.84	36.89	38.09	35.96	36.51	37.13
04:28:00	36.81	36.9	37.46	37.13	37.77	37.37	36.6	36.64	36.6	36.65	36.5	37.59	36.65	36.51	36.95	36.98	37.3	36.88	36.5	36.71	37.1	36.27	37.55	37.98	36.57	37.14	36.77	36.88	38.05	35.92	36.54	37.42
04:30:00	36.7	36.95	37.43	37.09	37.76	37.3	36.59	36.7	36.53	36.72	36.59	37.64	36.72	36.43	36.94	36.93	37.32	36.95	36.48	36.88	37.17	36.29	37.28	37.58	36.54	36.86	36.64	36.91	38.05	35.88	36.53	37.5
04:32:00	36.71	36.97	37.58	37.11	37.7	37.25	36.54	37	36.48	36.69	36.74	37.65	36.61	36.38	36.92	36.86	37.3	36.9	36.53	37.02	37.16	36.25	37.18	37.38	36.53	36.58	36.59	36.92	37.99	35.93	36.6	37.6
04:34:00	36.7	37.02	37.53	37.01	37.57	37.23	36.42	36.97	36.44	36.73	36.72	37.59	36.37	36.14	36.94	36.94	37.25	36.66	36.5	37.01	37.1	36.21	36.84	37.57	36.5	36.43	36.57	36.87	37.91	35.91	36.49	37.63
04:36:00	36.74	37.14	37.47	37.12	37.56	37.16	36.61	36.82	36.32	36.75	36.59	37.55	36.24	36.05	36.98	37.04	37.37	36.68	36.42	36.97	36.99	36.26	36.83	37.53	36.52	36.45	36.62	36.76	37.9	35.9	36.49	37.85
04:38:00	36.77	37.09	37.47	37.13	37.62	37.38	36.63	36.85	36.24	36.76	36.55	37.64	36.24	36.01	36.83	37.09	37.55	36.69	36.36	36.76	36.9	36.14	36.96	37.4	36.58	36.55	36.66	36.71	37.95	35.87	36.35	37.81
04:40:00	36.81	37.02	37.48	37.08	37.68	37.41	36.57	36.54	36.2	36.75	36.47	37.66	36.47	35.97	36.37	37.15	37.55	36.85	36.25	36.67	36.89	36.09	36.98	37.28	36.6	36.58	36.53	36.76	37.84	35.86	36.4	37.76
04:42:00	36.82	36.96	37.56	37.14	37.65	37.36	36.67	36.21	36.29	36.75	36.53	37.48	36.48	35.82	36.87	37.14	37.7	36.82	36.24	36.65	36.86	36	37	37.19	36.53	36.5	36.53	36.87	37.62	35.86	36.56	37.75
04:44:00	36.9	37.04	37.58	37.16	37.64	37.35	36.53	36.36	36.33	36.81	36.53	37.46	36.2	35.84	36.47	37.17	37.69	36.79	36.09	36.72	36.95	36.09	36.95	37.04	36.42	36.43	36.53	36.96	37.5	35.88	36.7	37.62
04:46:00	37.09	37.12	37.62	37.1	37.62	37.17	36.55	36.4	36.33	36.85	36.8	37.44	36.09	35.77	36.32	37.22	37.71	36.79	36.07	36.74	36.86	36.16	36.97	37.01	36.39	36.47	36.77	37.01	37.47	35.85	36.85	37.68
04:48:00	37.09	37.16	37.65	37.05	37.54	37.06	36.56	36.59	36.45	36.86	37.04	37.43	36.28	35.68	36.41	37.24	37.67	36.91	36.23	36.65	36.74	36.13	36.99	37.12	36.34	36.47	36.83	36.92	37.53	36.05	36.91	37.75
04:50:00	37.18	37.14	37.69	37.03	37.58	36.98	36.44	36.53	36.45	36.85	37.18	37.51	36.27	36.06	36.24	37.22	37.6	37.08	36.29	36.52	36.81	36.17	36.98	37.25	36.31	36.46	36.77	37.04	37.61	36.11	36.93	37.8
04:52:00	37.26	37.29	37.73	37.03	37.56	36.85	36.43	36.56	36.53	37.02	37.21	37.48	36.29	36.13	36.27	37	37.51	37.11	36.22	36.5	36.89	36.19	37.18	37.29	36.32	36.44	36.75	37.14	37.59	36.12	36.83	37.82
04:54:00	37.26	37.42	37.71	37.05	37.61	36.84	36.55	36.35	36.58	36.96	37.18	37.43	36.33	36.22	36.07	36.93	37.35	37.18	36.17	36.46	36.89	36.24	37.17	37.29	36.3	36.48	36.62	37.16	37.65	36.35	36.78	37.85
04:56:00	37.22	37.47	37.66	37.05	37.65	36.84	36.54	36.26	36.59	36.89	37.17	37.43	36.28	36.01	36.69	36.87	37.34	37.2	36.13	36.47	36.97	36.2	37.27	37.27	36.27	36.52	36.48	37.13	37.6	36.25	36.76	37.86
04:58:00	37.29	37.49	37.6	37.05	37.65	36.84	36.64	36.35	36.73	36.87	37.06	37.4	36.42	35.88	36.37	36.88	37.39	37.36	36.09	36.7	37.03	36.14	37.25	37.29	36.3	36.47	36.42	37.04	37.45	36.3	36.73	37.89
05:00:00	37.33	37.41	37.6	37	37.66	36.82	36.58	36.36	36.76	36.94	36.97	37.37	36.45	35.79	36.18	36.74	37.38	37.38	36.04	36.83	36.79	36.05	37.3	37.38	36.55	36.37	36.44	37.05	37.33	36.38	36.76	37.93
05:02:00	37.31	37.46	37.63	37.03	37.61	36.79	36.58	36.33	36.77	36.94	36.76	37.36	36.62	35.91	36.77	36.65	37.29	37.11	36.01	36.83	36.74	36.02	37.27	37.38	36.82	36.37	36.41	37.02	37.34	36.43	36.76	37.86
05:04:00	37.19	37.47	37.67	37.01	37.55	36.8	36.59	36.31	36.79	36.88	36.78	37.34	36.57	36.06	36.65	36.64	37.33	37.08	36.08	36.67	36.72	36.04	37.35	37.48	36.98	36.38	36.24	37.01	37.37	36.43	36.79	37.84
05:06:00	37.14	37.5	37.62	37.03	37.49	36.73	36.51	36.32	36.71	36.88	36.61	37.35	36.54	36	36.91	36.6	37.36	37.14	36.08	36.53	36.7	36.35	37.33	37.52	36.99	36.33	36.2	37.03	37.35	36.52	36.68	37.78
05:08:00	37.21	37.39	37.48	37.03	37.54	36.73	36.24	36.32	36.71	36.94	36.49	37.33	36.5	35.99	36.6	36.49	37.36	37.08	36.35	36.47	36.83	36.47	37.21	37.59	36.9	36.25	36.29	37.05	37.33	36.55	36.64	37.63
05:10:00	37.16	37.18	37.49	37.17	37.56	36.87	36.23	36.34	36.76	36.98	36.43	37.32	36.57	35.95	36.49	36.42	37.34	37.19	36.53	36.58	36.74	36.62	37.09	37.6	36.81	36.23	36.36	37.07	37.28	36.54	36.68	37.53
05:12:00	37.18	37.15	37.63	37.18	37.65	37.11	36.15	36.34	36.74	37.01	36.54	37.33	36.61	35.84	36.5	36.44	37.31	37.22	36.53	36.76	36.58	36.76	37.21	37.55	36.69	36.31	36.35	37.05	37.2	36.55	36.63	37.48
05:14:00	37.17	37.14	37.55	37.19	37.74	37.27	36.08	36.13	36.63	37.05	36.51	37.33	37.06	35.71	36.32	36.51	37.28	37.16	36.34	36.85	36.65	36.8	37.18	37.44	36.89	36.57	36.19	37.01	37.09	36.56	36.57	37.46
05:16:00	37.04	37.03	37.54	37.29	37.68	37.3	36	36.02	36.55	37.1	36.59	37.27	37	35.6	36.42	36.5	37.3	37.12	36.32	36.89	36.72	36.7	37.23	37.27	36.66	36.72	36.21	36.96	36.99	36.56	36.53	37.42
05:18:00	37.03	36.87	37.45	37.27	37.68	37.29	35.91	36	36.58	37.05	36.73	37.25	37.04	35.59	36.9	36.44	37.3	37.15	36.39	36.78	36.61	36.43	37.2	37.2	36.48	36.63	36.55	36.91	36.96	36.5	36.5	37.38
05:20:00	36.99	36.83	37.32	37.18	37.68	37.33	35.83	35.89	36.49	37.08	36.72	37.24	36.96	35.88	36.43	36.39	37.28	37.1	36.3	36.73	36.51	36.35	37.17	37.09	36.58	37.06	36.61	36.84	36.94	36.46	36.48	37.36
05:22:00	36.9	36.78	37.28	37.29	37.64	37.34	35.75	35.76	36.53	37.15	36.7	37.19	37.06	36.03	36.58	36.35	37.45	37.29	36.05	36.86	36.43	36.3	36.98	36.99	36.55	37.62	36.62	36.74	36.98	36.47	36.44	37.38
05:24:00	36.8	36.78	37.18	37.29	37.65	37.39	35.76	35.75	36.58	37.01	36.41	37.18	36.87	35.89	36.41	36.26	37.28	37.3	35.83	36.85	36.4	36.42	37.12	36.91	36.54	37.93	36.82	36.68	36.92	36.48	36.35	37.39
05:26:00	36.7	36.84	37.13	37.32	37.74	37.35	35.89	35.82	36.54	36.95	36.43	37.18	36.76	35.89	36.26	36.18	37.08	37.03	36.11	36.67	36.45	36.39	37.17	36.77	36.72	37.85	36.92	36.68	36.89	36.53	36.23	37.41
05:28:00	36.69	36.9	37.15	37.35	37.7	37.29	36.03	36.08	36.46	36.97	36.63	37.29	36.71	35.83	36.92	36.12	37.11	37.06	36.15	36.54	36.5	36.43	37.04	36.82	36.66	37.93	36.9	36.72	36.85	36.56	36.29	37.36
05:30:00	36.71	37.05	37.1	37.3	37.67	37.27	36.07	36.12	36.32	36.97	36.61	37.33	37.08	35.83	37.17	36.1	37.07	36.66	36.05	36.6	36.49	36.67	36.95	36.76	36.69	38	36.99	36.77	36.77	36.77	36.35	37.38
05:32:00	36.77	37.08	37.03	37.28	37.72	37.28	36.09	35.98	36.24	36.91	36.52	37.36	37.22	35.89	37.03	36.1	37.07	36.82	35.93	36.63	36.47	36.54	36.88	36.74	36.73	38.05	37.1	36.75	36.7	36.86	36.3	37.38
05:34:00	36.76	37.11	37.03	37.36	37.72	37.32	36.01	35.87	36.15	36.88	36.23	37.41	37.26	35.97	36.52	36.16	37.06	36.76	35.8	36.84	36.45	36.43	36.84	36.78	36.61	38.14	37.23	36.73	36.67	37.01	36.39	37.42
05:36:00	36.69	37.01	37.01	37.3	37.6	37.24	35.91	35.98	36	36.86	36.21	37.44	37.24	35.87	36.38	36.22	36.98	36.82	35.79	36.84	36.42	36.66	36.77	36.86	36.55	38.11	37.2	36.72	36.68	37.04	36.5	37.4
05:38:00	36.7	37.03	36.99	37.23	37.42	37.1	35.84	35.97	35.86	36.88	36.42	37.44	36.81	35.79	36.27	36.18	36.89	36.87	35.79	36.88	36.36	36.74	36.84	36.83	36.45	37.99	37.07	36.68	36.65	37.07	36.69	37.35
05:40:00	36.69	37.17	37.02	37.14	37.33	37	35.78	35.91	35.94	36.86	36.36	37.54	36.89	35.72	36.32	36.19	36.77	36.73	35.77	36.89	36.42	36.92	36.85	36.61	36.3	37.95	37.2	36.63	36.6	37.16	36.87	37.27
05:42:00	36.64	37.41	37.04	37.12	37.25	37.01	35.79	36.02	35.91	36.84	36.68	37.69	36.79	35.7	37.05	36.16	36.57	36.7	35.74	36.77	36.34	36.79	36.8	36.62	36.46	37.91	37.24	36.56	36.53	37.39	36.99	37.17
05:44:00	36.82	37.41	37.02	37.15	37.22	36.92	35.81	36.01	35.79	36.85	36.68	37.68	36.64	35.69	37.08	36.21	36.57	36.56	35.79	36.64	36.24	36.71	36.67	36.76	36.53	38.08	37.23	36.53	36.4	37.58	37.11	37.14
05:46:00	36.97	37.29	36.99	37.21	37.19	36.9	35.81	35.99	35.71	36.85	36.76	37.7	36.57	35.68	36.57	36.2	36.57	36.51	35.88	36.55	36.2	36.48	36.63	36.86	36.5	38.16	37.39	36.49	36.34	37.74	37.26	37.07
05:48:00	36.88	37.16	36.96	37.24	37.19	36.91	35.87	36.15	35.73	36.86	36.73	37.7	36.55	35.71	36.39	36.12	36.47	36.44	35.95	36.6	36.14	36.41	36.54	36.91	36.47	38.09	37.47	36.44	36.3	37.73	37.33	37.07
05:50:00	36.89	37.04	36.9	37.28	37.16	36.85	36.24	36.19	35.76	36.79	36.79	37.74	36.52	35.73	36.44	36.07	36.35	36.31	35.99	36.55	36.06	36.25	36.51	36.94	36.49	37.94	37.45	36.41	36.27	37.71	37.31	37.14
05:52:00	36.83	37.08	36.93	37.4	37.18	36.78	36.32	36.09	35.76	36.73	36.78	37.9	36.48	35.94	36.41	35.95	36.25	36.14	35.92	36.51	35.99	36.35	36.49	36.85	36.42	37.87	37.42	36.38	36.27	37.76	37.3	37.23
05:54:00	36.74	37.2	36.96	37.45	37.2	36.7	36.25	36	35.74	36.55	36.73	37.9	36.48	36.03	36.43	35.89	36.18	36.02	35.86	36.46	35.98	36.2	36.44	36.87	36.4	37.83	37.43	36.34	36.27	37.73	37.32	37.27
05:56:00	36.68	37.19	36.92	37.43	37.16	36.62	36.33	36.04	35.78	36.52	36.72	37.84	36.52	36.04	36.35	35.89	36.22	35.92	36.11	36.39	35.89	36.06	36.48	36.91	36.38	37.77	37.51	36.4	36.32	37.7	37.35	37.31
05:58:00	36.62	37.38	36.99	37.5	37.09	36.61	36.32	36.05	35.93	36.55	36.48	37.89	36.4	36.03	36.63	35.84	36.15	35.87	36.25	36.3	35.88	36.03	36.55	37.05	36.36	37.75	37.58	36.4	36.37	37.62	37.26	37.31
06:00:00	36.57	37.47	36.95	37.48	37.05	36.6	36.47	36.07	35.97	36.57	36.61	37.93	36.44	36.13	36.55	35.73	36.24	35.85	36.48	36.32	35.86	36.15	36.65	37.12	36.32	37.75	37.58	36.43	36.41	37.58	37.29	37.34
06:02:00	36.49	37.53	36.86	37.46	37.03	36.55	36.35	36.07	35.95	36.47	36.58	37.85	36.3	36.11	37.04	35.97	36.38	35.85	36.39	36.43	35.86	36.16	36.59	37.03	36.29	37.78	37.51	36.56	36.46	37.46	37.25	37.4
06:04:00	36.46	37.58	36.8	37.41	37.02	36.49	36.61	36.02	35.85	36.4	36.56	37.98	36.12	36.14	37.53	36.17	36.53	35.95	36.5	36.43	35.89	36.15	36.64	37.05	36.45	37.78	37.45	36.75	36.52	37.47	37.25	37.33
06:06:00	36.39	37.47	36.85	37.45	37.09	36.48	36.74	35.8	35.78	36.32	36.38	38.07	36.07	36.13	37.45	36.22	36.88	35.89	36.46	36.44	35.88	36.25	36.69	37.05	36.47	37.75	37.49	37	36.45	37.32	37.2	37.37
06:08:00	36.34	37.29	36.75	37.43	37.14	36.49	36.66	35.72	35.72	36.2	36.27	38.1	36.03	36.1	36.91	36.34	36.88	35.84	36.33	36.66	35.95	36.32	36.74	37.05	36.47	37.51	37.41	37.14	36.49	37.3	37.15	37.35
06:10:00	36.3	37.31	36.73	37.44	37.11	36.6	36.64	35.73	35.66	36.1	36.21	38.14	36.04	36.02	36.8	36.27	36.78	35.83	36.26	36.87	35.96	36.38	36.69	36.98	36.5	37.21	37.32	37.17	36.45	37.23	37.17	37.32
06:12:00	36.25	37.35	36.65	37.51	37.09	36.64	36.67	35.72	35.71	36.09	36.19	38.2	36.12	35.98	36.73	36.34	36.54	35.97	36.18	36.94	35.93	36.43	36.54	36.95	36.59	37.16	37.3	37.17	36.43	37.17	37.15	37.32
06:14:00	36.31	37.46	36.71	37.59	37.18	36.71	36.61	35.97	35.74	36	36.05	38.15	36.26	36.02	36.78	36.32	36.74	36.11	36.14	36.89	35.83	36.49	36.6	36.85	36.65	36.96	37.28	37.19	36.41	37.08	37.08	37.34
06:16:00	36.34	37.59	36.77	37.61	37.1	36.7	36.46	36.19	35.78	35.94	35.94	38.18	36.09	36.06	36.93	36.32	36.73	36.18	36.08	36.89	35.78	36.43	36.67	36.83	36.61	36.7	37.21	37.21	36.38	36.98	37.06	37.29
06:18:00	36.42	37.58	36.82	37.64	37.13	36.76	36.58	36.32	35.76	35.9	35.86	38.12	35.91	36.13	37.49	36.19	36.23	36.15	36.23	36.88	35.74	36.37	36.67	36.84	36.53	36.52	37.11	37.15	36.31	36.84	36.98	37.28
06:20:00	36.46	37.56	36.86	37.63	37.09	36.79	36.54	36.44	35.71	35.89	35.76	38.12	35.95	36.17	37.49	36.33	36.08	36.15	36.33	36.84	35.69	36.39	36.48	37	36.43	36.44	36.96	37.19	36.24	36.96	36.88	37.21
06:22:00	36.45	37.59	36.89	37.61	37	36.81	36.52	36.44	35.77	35.87	35.72	38.1	35.91	36.18	37.5	36.26	36.09	36.17	36.37	36.91	35.66	36.5	36.37	36.98	36.34	36.44	36.97	37.15	36.18	36.93	36.72	37.17
06:24:00	36.49	37.62	36.85	37.67	36.99	36.84	36.44	36.43	35.77	35.89	35.74	38.1	36.06	36.13	37.55	36.16	36.09	36.21	36.27	36.92	35.73	36.5	36.45	37.05	36.34	36.46	36.98	37.15	36.03	36.94	36.72	37.18
06:26:00	36.53	37.63	36.79	37.76	36.96	36.84	36.43	36.74	35.77	35.87	35.8	38.05	36.04	36.08	36.93	36.08	36.05	36.24	36.18	36.85	35.73	36.56	36.38	36.97	36.42	36.47	37.01	37.12	35.98	37.08	36.73	37.14
06:28:00	36.49	37.54	36.79	37.83	36.97	36.91	36.36	36.8	35.76	35.75	35.78	38	35.97	36.1	37.21	36.12	36.06	36.12	36.07	36.82	35.73	36.7	36.05	36.86	36.39	36.47	36.95	37.1	35.95	37.08	36.72	37.07
06:30:00	36.46	37.56	36.8	37.83	36.93	36.88	36.34	36.77	35.75	35.73	35.79	37.94	35.88	36.14	37.22	36.13	36.11	36.04	36.07	36.82	35.73	36.68	36.15	36.72	36.37	36.51	36.84	37.1	35.9	37.12	36.66	37.01
06:32:00	36.43	37.5	36.68	37.85	36.87	36.87	36.31	36.71	35.8	35.72	35.77	37.92	35.84	36.25	36.93	36.16	36.13	36.01	36.09	36.76	35.71	36.62	36.25	36.64	36.34	36.5	36.77	37.05	35.85	37.09	36.66	37.06
06:34:00	36.44	37.46	36.62	37.85	36.83	36.86	36.24	36.55	35.96	35.75	35.75	37.87	35.79	36.43	37.2	36.16	36.07	35.98	36.05	36.64	35.67	36.58	36.3	36.58	36.27	36.37	36.61	37	35.82	36.93	36.62	37.08
06:36:00	36.45	37.37	36.65	37.72	36.77	36.82	36.14	36.47	35.92	35.82	35.74	37.77	35.76	36.45	37.05	36.11	35.98	35.95	36	36.62	35.66	36.43	36.29	36.6	36.27	36.32	36.45	36.92	35.76	36.91	36.61	37.05
06:38:00	36.46	37.16	36.71	37.68	36.78	36.79	36.06	36.32	35.86	35.83	35.8	37.71	35.75	36.35	37.06	36.05	36.19	35.92	35.97	36.69	35.67	36.45	36.24	36.69	36.39	36.25	36.33	36.79	35.73	36.87	36.55	37.04
06:40:00	36.46	37.04	36.74	37.54	36.69	36.73	35.98	36.33	35.83	35.82	35.73	37.58	35.77	36.45	37.07	36.08	36.26	35.92	36.06	36.62	35.61	36.5	36.08	36.66	36.33	36.18	36.22	36.73	35.73	36.82	36.55	37
06:42:00	36.34	37.01	36.73	37.48	36.7	36.8	35.94	36.57	35.84	35.81	35.75	37.49	35.71	36.64	37.02	36	36.26	35.78	36.11	36.52	35.56	36.37	35.94	36.7	36.22	36.08	36.18	36.69	35.71	36.81	36.46	36.96
06:44:00	36.25	37.03	36.67	37.41	36.66	36.76	35.85	36.61	35.8	35.77	35.79	37.47	35.7	36.88	37.07	35.84	36.22	35.67	36.13	36.36	35.55	36.21	35.85	36.78	36.16	36.01	36.14	36.67	35.69	36.85	36.52	36.89
06:46:00	36.18	36.91	36.65	37.54	36.62	36.68	35.83	36.72	35.71	35.76	35.77	37.46	35.99	37.02	37.01	36	36.25	35.63	36.06	36.22	35.53	36.05	35.79	36.74	35.87	35.99	36.05	36.65	35.66	36.94	36.54	36.88
06:48:00	36.11	36.8	36.53	37.33	36.59	36.73	35.79	36.75	35.59	35.81	35.76	37.42	35.96	37.12	36.91	35.99	36.25	35.62	36	36.1	35.61	35.9	35.76	36.74	35.78	35.9	36.01	36.61	35.61	36.79	36.61	36.92
06:50:00	36.15	36.71	36.49	37.3	36.55	36.71	35.78	36.54	35.48	35.83	35.73	37.37	36.05	37.15	36.96	36.05	36.24	35.65	35.92	36	35.61	35.84	35.81	36.67	36	35.93	35.96	36.6	35.66	36.64	36.72	36.91
06:52:00	36.13	36.63	36.44	37.15	36.49	36.71	35.8	36.58	35.39	35.81	35.73	37.32	36.03	37.09	36.94	36.17	36.21	35.66	35.89	35.93	35.57	35.82	35.83	36.6	36.23	35.91	35.85	36.57	35.65	36.54	36.79	36.91
06:54:00	36.13	36.57	36.38	36.95	36.47	36.69	35.78	36.63	35.39	35.78	35.84	37.24	36	37.09	36.84	36.25	36.18	35.66	35.87	35.92	35.51	35.85	35.84	36.56	36.38	35.84	35.75	36.54	35.75	36.51	36.9	36.93
06:56:00	36.09	36.52	36.35	36.97	36.46	36.63	35.81	36.64	35.39	35.69	35.99	37.12	35.94	37.14	36.74	36.37	36.14	35.72	35.85	35.86	35.5	35.81	35.86	36.53	36.46	35.9	35.68	36.51	35.88	36.47	36.91	36.94
06:58:00	36.09	36.47	36.31	36.83	36.48	36.57	35.81	36.72	35.37	35.77	36.15	37.03	35.87	37.13	36.59	36.41	36.17	35.78	35.86	35.82	35.53	35.75	35.92	36.63	36.53	36.14	35.63	36.49	35.93	36.45	36.96	36.89
07:00:00	36.11	36.43	36.27	36.82	36.46	36.5	35.79	36.62	35.58	35.76	36.37	36.98	35.78	37.07	36.5	36.38	36.11	35.8	35.96	35.73	35.56	35.72	35.92	36.58	36.5	36.13	35.57	36.45	35.93	36.42	37	36.84
07:02:00	36.13	36.48	36.24	36.82	36.43	36.46	35.79	36.86	35.88	35.92	36.6	37.01	35.71	36.97	36.49	36.31	35.91	35.79	35.94	35.72	35.6	35.72	35.99	36.58	36.47	36.15	35.46	36.41	36.02	36.38	37.1	36.84
07:04:00	36.16	36.48	36.21	36.76	36.4	36.42	35.75	36.84	36.04	36.24	36.49	36.87	35.66	36.74	36.45	36.22	35.88	35.8	35.87	35.72	35.58	35.74	36.2	36.61	36.46	36.13	35.4	36.37	36.04	36.32	37.1	36.89
07:06:00	36.19	36.48	36.19	36.76	36.4	36.39	35.76	36.52	36.13	36.28	36.53	36.74	35.66	36.73	36.38	36.19	35.91	35.78	35.82	35.74	35.73	35.73	36.37	36.7	36.47	36.04	35.38	36.33	35.94	36.22	37.12	36.93
07:08:00	36.14	36.44	36.17	36.7	36.39	36.36	35.71	36.46	36.21	36.35	36.58	36.66	35.66	36.74	36.3	36.17	35.93	35.85	35.77	35.74	35.84	35.69	36.46	36.74	36.4	35.96	35.32	36.28	36.09	36.26	37.04	37.01
07:10:00	36.16	36.31	36.18	36.62	36.36	36.35	35.68	36.45	36.3	36.54	36.67	36.6	35.62	36.78	36.19	36.18	35.88	35.89	35.76	35.64	35.96	35.68	36.57	36.82	36.38	35.91	35.22	36.27	36.24	36.32	36.96	36.98
07:12:00	36.16	36.24	36.21	36.56	36.35	36.29	35.6	36.44	36.32	36.59	36.62	36.49	35.64	36.78	36.16	36.22	35.86	35.88	35.82	35.64	35.98	35.85	36.52	36.86	36.39	35.86	35.16	36.23	36.11	36.31	36.89	37
07:14:00	36.17	36.17	36.2	36.51	36.33	36.45	35.58	36.36	36.37	36.63	36.67	36.39	35.65	36.7	36.22	36.23	35.8	35.85	35.83	35.9	36.04	35.82	36.4	36.82	36.38	35.88	35.12	36.19	36.25	36.34	36.77	36.97
07:16:00	36.15	36.12	36.23	36.49	36.33	36.51	35.55	36.35	36.34	36.58	36.71	36.3	35.65	36.65	36.28	36.25	35.72	35.99	35.88	35.98	36.06	35.77	36.37	36.87	36.3	35.89	35.07	36.18	36.16	36.36	36.58	36.94
07:18:00	36.14	36.1	36.27	36.48	36.33	36.59	35.53	36.31	36.37	36.58	36.64	36.27	35.67	36.67	36.32	36.27	35.76	36	35.83	36.02	35.99	35.75	36.39	36.92	36.21	35.91	35.02	36.17	36.09	36.48	36.46	36.91
07:20:00	36.15	36.09	36.26	36.44	36.35	36.64	35.51	36.23	36.41	36.52	36.74	36.32	35.67	36.59	36.31	36.27	35.76	36.02	36	36.05	36	35.83	36.31	37.31	36.18	36.03	35.01	36.12	36.15	36.64	36.42	36.85
07:22:00	36.13	36.2	36.22	36.42	36.33	36.77	35.5	36	36.36	36.38	36.73	36.36	35.64	36.51	36.31	36.23	35.8	36	35.95	36.05	36.04	35.91	36.29	37.34	36.33	36.04	34.96	36.05	36.12	36.68	36.37	36.83
07:24:00	36.1	36.15	36.2	36.4	36.31	36.8	35.47	36.17	36.45	36.38	36.66	36.39	35.57	36.43	36.3	36.19	35.98	36.02	36.01	36.04	36.38	35.97	36.29	37.2	36.42	35.99	34.93	36.01	36.14	36.71	36.34	36.83
07:26:00	36.07	36.08	36.18	36.4	36.3	36.71	35.51	36.29	36.67	36.44	36.55	36.35	35.5	36.28	36.28	36.12	36.46	36.02	35.98	36.05	36.62	36.07	36.18	37.16	36.29	35.91	35.05	35.98	36.15	36.74	36.31	36.86
07:28:00	36.12	36.05	36.19	36.36	36.36	36.63	35.54	36.57	36.78	36.39	36.24	36.3	35.46	36.13	36.2	36.08	36.88	35.93	36.04	36.09	36.72	36.02	36.27	37.28	36.35	35.89	35.01	35.93	36.24	36.74	36.24	36.92
07:30:00	36.16	36.04	36.19	36.32	36.46	36.58	35.57	36.81	36.93	36.36	36.17	36.36	35.52	35.98	36.1	36.03	37.1	35.92	36.04	36.12	36.71	35.91	36.31	37.36	36.34	35.88	34.98	35.89	36.23	36.71	36.22	36.85
07:32:00	36.1	36.01	36.16	36.31	36.55	36.55	35.59	36.79	36.99	36.36	36.06	36.37	35.58	35.86	36.11	36	37.19	36.05	36.01	36.13	36.75	35.87	36.33	37.47	36.17	35.94	35.01	35.86	36.3	36.63	36.21	36.77
07:34:00	36.11	36	36.06	36.28	36.66	36.51	35.65	36.81	36.9	36.34	36.02	36.33	35.72	35.8	36.09	35.98	37.25	36.15	35.97	36.12	37.02	35.79	36.36	37.44	36.18	35.89	34.99	35.83	36.31	36.55	36.15	36.75
07:36:00	36.17	35.99	36.11	36.38	36.76	36.47	35.66	36.89	36.76	36.3	36.11	36.27	35.75	35.72	36.12	35.98	37.22	36.08	35.92	36.17	37.16	35.64	36.31	37.47	36.25	35.77	35.11	35.85	36.32	36.44	36.13	36.73
07:38:00	36.18	35.98	36.21	36.35	36.73	36.44	35.66	36.81	36.7	36.22	36.11	36.23	35.76	35.62	36.13	36	37.4	36.14	35.86	36.19	37.13	35.72	36.29	37.52	36.26	36.06	35.27	35.8	36.31	36.39	36.09	36.72
07:40:00	36.17	35.97	36.45	36.23	36.66	36.4	35.69	36.78	36.53	36.16	36.23	36.22	35.83	35.54	36.07	35.97	37.65	36.16	35.88	36.16	37.01	35.82	36.23	37.6	36.21	36.36	35.36	35.8	36.3	36.36	36.08	36.71
07:42:00	36.15	35.97	36.51	36.33	36.65	36.37	35.63	36.73	36.34	36.15	36.35	36.34	36.06	35.45	36.05	35.9	37.62	36.27	35.93	36.12	37	35.89	36.15	37.51	36.2	36.5	35.4	35.8	36.28	36.35	36.11	36.7
07:44:00	36.08	35.95	36.51	36.34	36.62	36.33	35.7	36.77	36.14	36.13	36.33	36.37	36.14	35.39	36.06	35.97	37.53	36.3	36	36.07	36.99	36	36.11	37.47	36.45	36.48	35.3	35.84	36.24	36.28	36.12	36.69
07:46:00	36.02	35.94	36.57	36.35	36.6	36.39	35.78	36.73	35.97	36.12	36.24	36.33	36.1	35.39	36.03	36	37.47	36.29	36.04	36.02	36.88	36.14	36.08	37.5	36.84	36.36	35.31	35.87	36.22	36.21	36.12	36.66
07:48:00	35.98	35.93	36.58	36.41	36.49	36.42	35.7	36.75	35.82	36.07	36.11	36.2	36.06	35.39	35.96	36.05	37.34	36.27	36.03	35.99	36.97	36.3	36.01	37.36	37	36.21	35.32	35.86	36.2	36.17	36.11	36.68
07:50:00	35.95	35.91	36.48	36.5	36.39	36.4	35.7	36.78	35.76	36.02	36.26	36.13	35.95	35.46	35.88	36.12	37.17	36.17	35.98	35.95	36.91	36.38	35.9	37.26	37.04	36.07	35.33	35.98	36.18	36.14	36.07	36.66
07:52:00	35.94	35.9	36.57	36.58	36.37	36.39	35.78	36.53	35.64	36	36.34	35.98	35.96	35.63	35.84	36.15	37.01	36.06	35.98	35.77	36.63	36.42	35.96	37.15	37.15	36.23	35.36	36.04	36.15	36.09	35.96	36.66
07:54:00	35.96	35.91	36.57	36.6	36.39	36.37	36	36.44	35.57	36	36.39	35.92	36.05	35.69	35.75	36.13	36.84	36.31	35.96	35.64	36.74	36.41	35.98	37.18	37.2	36.47	35.3	36.03	36.13	36.05	35.88	36.65
07:56:00	35.98	35.92	36.69	36.7	36.43	36.32	36.08	36.41	35.58	35.99	36.29	35.84	36.08	35.67	35.7	35.95	36.57	36.33	36	35.75	36.64	36.4	35.98	37.22	37.12	36.85	35.35	36	36.04	36.02	35.92	36.62
07:58:00	36	35.85	36.82	36.81	36.57	36.28	35.96	36.52	35.59	35.98	36.18	35.79	36.16	35.6	35.72	35.96	36.45	36.08	36.11	35.95	36.51	36.34	35.96	37.23	37.01	37.07	35.5	35.98	36.03	36.03	35.93	36.56
08:00:00	36.04	35.83	36.89	36.84	36.84	36.34	35.93	36.53	35.61	36.06	36.19	35.79	36.14	35.57	35.73	35.91	36.36	36.38	36.06	36.29	36.41	36.31	35.9	37.24	36.99	37.12	35.53	35.98	36.01	36	35.88	36.58
08:02:00	36.08	35.91	36.99	36.71	36.95	36.45	36.11	36.55	35.61	36.09	36.18	35.83	36.04	35.51	35.74	36.04	36.3	36.36	35.98	36.45	36.25	36.38	35.8	37.26	36.92	37.02	35.5	35.97	35.97	35.88	35.84	36.6
08:04:00	36	35.92	37	36.64	37.03	36.42	36.18	36.46	35.61	36.07	36.12	35.85	35.92	35.48	35.76	36.1	36.28	36.16	35.88	36.44	36.11	36.47	35.78	37.19	36.87	37.04	35.42	35.95	35.9	35.77	35.86	36.67
08:06:00	36.17	36	37.12	36.6	37.07	36.49	36.13	36.35	35.59	36.08	36.13	35.84	35.76	35.5	35.74	36.23	36.3	35.89	35.8	36.41	35.95	36.45	35.63	37.11	36.84	37.11	35.34	35.91	35.86	35.77	35.86	36.71
08:08:00	36.27	36.09	37.16	36.58	37.1	36.54	36.28	36.27	35.65	36.12	36.07	35.82	35.69	35.51	35.72	36.56	36.49	35.94	35.7	36.52	35.81	36.47	35.56	37.14	36.8	36.88	35.3	35.89	35.9	35.82	35.82	36.67
08:10:00	36.41	36.21	37.19	36.59	37.14	36.48	36.34	36.2	35.66	36.29	36.07	35.81	35.76	35.48	35.77	36.69	36.52	36.06	35.69	36.52	35.71	36.44	35.66	37.12	36.64	36.69	35.24	35.86	35.87	35.83	35.76	36.8
08:12:00	36.45	36.15	37.14	36.57	37.15	36.46	36.26	36.16	35.65	36.31	36.06	35.79	35.7	35.46	35.75	36.82	36.51	36.03	35.77	36.55	35.61	36.33	35.76	36.99	36.7	36.62	35.31	35.8	35.83	35.81	35.71	36.89
08:14:00	36.45	36.13	37.28	36.51	37.14	36.44	36.35	36.13	35.69	36.27	36.02	35.78	35.62	35.49	35.73	36.89	36.55	35.94	35.83	36.5	35.54	36.27	35.81	37.02	36.71	36.5	35.24	35.67	35.86	35.89	35.68	36.88
08:16:00	36.43	36.18	37.15	36.47	37.08	36.4	36.43	36.2	35.73	36.24	35.98	35.77	35.57	35.49	35.73	36.91	36.53	35.93	35.83	36.43	35.51	36.27	35.83	36.97	36.64	36.25	35.18	35.8	35.83	36.01	35.68	36.74
08:18:00	36.39	36.19	36.96	36.45	37.09	36.39	36.41	36.22	35.72	36.19	35.9	35.87	35.53	35.48	35.75	36.91	36.49	35.89	35.85	36.39	35.46	36.19	36.06	36.76	36.5	36.1	35.17	35.96	35.76	36.06	35.63	36.64
08:20:00	36.44	36.3	36.94	36.41	37.04	36.39	36.37	36.17	35.7	36.09	35.85	35.92	35.56	35.54	35.81	36.92	36.54	35.88	35.91	36.39	35.45	36.22	36.07	36.74	36.46	36.08	35.21	36.01	35.71	36.06	35.63	36.57
08:22:00	36.43	36.42	36.87	36.38	37.01	36.38	36.26	36.12	35.61	36.03	35.84	35.97	35.54	35.57	35.88	36.91	36.63	35.86	35.92	36.37	35.57	36.12	36.05	36.84	36.42	36.04	35.3	36.06	35.68	36.14	35.6	36.6
08:24:00	36.43	36.48	36.93	36.37	36.99	36.35	36.16	36.06	35.59	35.98	35.81	36.01	35.46	35.6	35.87	36.96	36.62	35.91	35.86	36.37	35.64	36.09	36.04	36.78	36.37	36	35.34	36.09	35.65	36.21	35.71	36.6
08:26:00	36.32	36.41	36.86	36.36	36.99	36.3	35.91	36.05	35.57	35.95	35.76	36.05	35.42	35.63	35.84	36.96	36.51	35.9	35.83	36.37	35.68	36.13	36.01	36.68	36.4	36.01	35.36	36.24	35.66	36.24	35.75	36.6
08:28:00	36.32	36.32	36.73	36.32	36.91	36.3	35.78	36.08	35.57	35.95	35.7	36.05	35.42	35.58	35.85	36.96	36.48	35.88	35.84	36.29	35.69	36.14	35.96	36.57	36.35	35.98	35.34	36.36	35.67	36.25	35.75	36.52
08:30:00	36.35	36.4	36.58	36.27	36.86	36.29	35.97	36.05	35.54	35.94	35.68	36.05	35.38	35.54	35.87	36.86	36.55	35.85	35.95	36.19	35.66	36.11	35.91	36.48	36.43	35.94	35.29	36.42	35.65	36.22	35.75	36.49
08:32:00	36.29	36.48	36.46	36.22	36.79	36.17	36.02	36.02	35.54	35.93	35.71	36.03	35.39	35.65	35.88	36.77	36.51	35.82	35.98	36.1	35.68	36.03	35.88	36.45	36.36	35.91	35.26	36.47	35.64	36.18	35.76	36.48
08:34:00	36.21	36.59	36.39	36.19	36.84	36.07	36.06	36.04	35.53	35.93	35.67	35.96	35.46	35.69	35.89	36.68	36.36	35.81	35.98	36.18	35.66	36.1	35.84	36.39	36.27	35.94	35.2	36.5	35.63	36.11	35.8	36.47
08:36:00	36.16	36.59	36.3	36.2	36.86	36.22	35.91	35.9	35.51	35.91	35.62	35.86	35.45	35.71	35.85	36.58	36.24	35.84	35.99	36.07	35.65	36.1	35.81	36.3	36.14	35.87	35.17	36.55	35.63	36.1	35.79	36.42
08:38:00	36.12	36.61	36.3	36.37	36.86	36.33	35.83	35.85	35.45	35.96	35.68	35.8	35.66	35.72	35.87	36.5	36.2	35.73	36.06	36.31	35.64	36.18	35.81	36.28	36.08	35.8	35.17	36.56	35.65	36.1	35.75	36.43
08:40:00	36.08	36.59	36.28	36.3	36.77	36.42	35.75	36.01	35.45	36.01	35.71	35.83	36	35.67	35.94	36.4	36.18	35.72	36.11	36.53	35.6	36.32	35.81	36.26	36.02	35.83	35.19	36.54	35.73	36.1	35.73	36.42
08:42:00	36.07	36.54	36.26	36.31	36.5	36.38	35.65	36.07	35.5	36.07	35.65	35.85	36.18	35.62	35.95	36.39	36.13	35.7	36.1	36.6	35.58	36.48	35.79	36.16	35.99	35.84	35.22	36.51	35.67	36.05	35.72	36.38
08:44:00	36.07	36.58	36.24	36.28	36.51	36.41	35.54	36.01	35.53	36.12	35.72	35.83	36.1	35.66	35.95	36.37	35.99	35.65	36.12	36.62	35.63	36.61	35.79	36.02	35.95	35.82	35.29	36.48	35.69	35.98	35.7	36.35
08:46:00	36.02	36.56	36.19	36.36	36.56	36.55	35.55	35.81	35.54	36.13	35.9	35.8	36.3	35.68	35.89	36.18	35.89	35.56	36.07	36.62	35.63	36.52	35.79	35.98	35.86	35.8	35.3	36.44	35.9	35.96	35.66	36.37
08:48:00	35.93	36.42	36.12	36.35	36.45	36.56	35.6	35.74	35.49	36.08	35.98	35.76	36.64	35.68	35.84	36.27	35.83	35.52	35.96	36.68	35.59	36.48	35.78	36.22	35.92	35.79	35.25	36.45	35.87	35.93	35.73	36.29
08:50:00	35.88	36.31	36.03	36.34	36.45	36.65	35.67	35.69	35.44	36	35.95	35.76	36.83	35.67	35.83	36.21	35.79	35.47	35.89	36.66	35.59	36.47	35.81	36.19	36.03	35.8	35.21	36.46	35.9	35.91	35.74	36.24
08:52:00	35.82	36.36	36.02	36.31	36.29	36.7	35.7	35.56	35.43	35.93	35.99	35.76	36.89	35.64	35.92	36.11	35.8	35.48	36.01	36.52	35.6	36.47	35.88	36.12	36.16	35.93	35.19	36.44	36.03	35.95	35.81	36.23
08:54:00	35.81	36.33	36.02	36.34	36.28	36.63	35.64	35.55	35.4	35.88	35.99	35.85	36.81	35.57	36.04	36.12	35.84	35.59	36.11	36.37	35.64	36.46	35.91	36.09	36.33	35.99	35.19	36.39	36.13	35.92	35.82	36.2
08:56:00	35.8	36.3	36.02	36.33	36.26	36.48	35.63	35.59	35.38	35.84	35.91	36	36.81	35.49	36.14	36.16	35.92	35.63	36.11	36.28	35.64	36.32	35.92	36.15	36.41	35.97	35.15	36.38	36.21	35.92	35.92	36.21
08:58:00	35.82	36.25	36	36.29	36.34	36.49	35.66	35.57	35.37	35.82	35.68	36	36.78	35.43	36.16	36.24	36.04	35.58	36.06	36.27	35.61	36.24	35.9	36.19	36.41	35.94	35.03	36.38	36.22	35.91	35.93	36.21
09:00:00	35.82	36.17	36	36.25	36.31	36.58	35.69	35.56	35.54	35.79	35.74	35.99	36.72	35.4	36.14	36.3	36.06	35.55	36.04	36.16	35.56	36.27	35.86	36.18	36.38	35.92	35.09	36.34	36.33	35.91	35.85	36.21
09:02:00	35.81	36.09	36	36.22	36.25	36.57	35.67	35.56	35.59	35.78	35.91	35.99	36.57	35.37	36.21	36.3	36.04	35.55	36.01	36.17	35.68	36.24	35.87	36.18	36.26	35.89	35.24	36.29	36.4	35.89	35.95	36.18
09:04:00	35.82	36.07	35.98	36.17	36.2	36.69	35.64	35.58	35.72	35.82	36.11	36.06	36.48	35.35	36.34	36.26	35.91	35.56	35.95	36.18	35.73	36.14	35.92	36.18	36.12	35.87	35.34	36.2	36.43	35.88	36.01	36.26
09:06:00	35.83	36.02	35.94	36.15	36.15	36.68	35.71	35.59	36	35.85	36.3	36.09	36.26	35.41	36.44	36.27	35.87	35.5	36.05	36.2	35.7	36	35.9	36.15	36.01	35.84	35.35	36.14	36.42	35.81	36.03	36.16
09:08:00	35.83	35.95	35.94	36.14	36.15	36.63	35.74	35.62	35.97	35.86	36.34	36.08	36.13	35.43	36.36	36.27	35.91	35.48	36.18	36.18	35.63	35.87	35.77	36.03	35.89	35.83	35.32	36.09	36.39	35.64	36.03	36.3
09:10:00	35.83	35.9	35.93	36.12	36.19	36.56	35.73	35.67	35.94	35.84	36.41	36.08	36.15	35.5	36.45	36.18	35.93	35.5	36.27	36.1	35.61	35.74	35.73	35.92	35.83	35.8	35.29	36.06	36.38	35.64	35.93	36.36
09:12:00	35.84	35.88	35.95	36.1	36.18	36.51	35.67	35.73	35.91	35.82	36.47	36.07	36.19	35.5	36.62	36.15	35.98	35.46	36.31	36.03	35.57	35.64	35.69	35.86	35.83	35.76	35.26	36.03	36.35	35.87	35.92	36.35
09:14:00	35.85	35.82	36.01	36.11	36.17	36.41	35.55	35.84	35.92	35.79	36.63	36.22	36.11	35.52	36.51	36.26	35.97	35.51	36.25	35.97	35.61	35.65	35.72	35.93	35.88	35.74	35.22	36.03	36.33	35.96	35.88	36.22
09:16:00	35.84	35.78	36.02	36.13	36.13	36.37	35.48	35.82	35.92	35.78	36.59	36.24	36.02	35.59	36.58	36.27	35.94	35.66	36.32	35.92	35.65	35.7	35.96	35.94	35.91	35.72	35.18	36.05	36.3	35.99	35.84	36.14
09:18:00	35.81	35.76	36.04	36.18	36.13	36.32	35.45	35.74	35.88	35.76	36.65	36.23	35.87	35.51	36.66	36.24	35.9	35.63	36.35	35.81	35.52	35.68	36.1	35.88	35.94	35.6	35.23	36.1	36.26	36.05	35.81	36.16
09:20:00	35.8	35.75	36.05	36.21	36.13	36.3	35.42	35.71	35.93	35.76	36.62	36.27	35.89	35.49	36.57	36.23	35.91	35.59	36.34	35.86	35.49	35.7	36.2	35.88	35.95	35.71	35.24	36.14	36.2	36.1	35.78	36.18
09:22:00	35.81	35.73	36.01	36.36	36.14	36.26	35.43	35.7	36.05	35.76	36.59	36.27	35.95	35.46	36.55	36.21	35.93	35.54	36.27	35.96	35.5	35.7	36.22	36.12	35.99	35.89	35.18	36.18	36.15	36.13	35.77	36.19
09:24:00	35.8	35.69	35.98	36.43	36.17	36.21	35.37	35.69	36.26	35.79	36.57	36.33	35.95	35.41	36.61	36.15	35.91	35.56	36.2	36	35.49	35.71	36.08	36.23	35.98	35.98	35.18	36.17	36.1	36.2	35.75	36.22
09:26:00	35.73	35.63	35.98	36.43	36.1	36.15	35.36	35.66	36.39	35.86	36.48	36.43	35.9	35.48	36.74	36.02	35.88	35.7	36.11	35.97	35.49	35.76	36.14	36.18	36.01	35.87	35.16	36.16	36.07	36.24	35.74	36.14
09:28:00	35.89	35.56	35.97	36.45	35.98	36.12	35.29	35.65	36.53	35.86	36.48	36.47	35.82	35.46	36.76	35.96	35.86	35.81	36.09	35.87	35.5	35.82	36.3	36.18	36.09	35.68	35.26	36.1	36.1	36.27	35.7	36.19
09:30:00	35.98	35.59	35.95	36.44	36	36.14	35.24	35.63	36.57	35.82	36.16	36.53	35.79	35.44	36.69	35.93	35.75	35.81	36.05	35.78	35.49	35.88	36.31	36.17	36.15	35.54	35.28	36.04	36.06	36.21	35.65	36.23
09:32:00	36.06	35.64	35.93	36.43	35.98	36.12	35.28	35.6	36.45	35.82	36.2	36.62	35.97	35.41	36.62	35.93	35.8	35.75	36.12	35.72	35.48	35.94	36.35	36.11	36.21	35.5	35.34	36.01	36.01	36.04	35.61	36.15
09:34:00	36.17	35.67	35.87	36.4	36.01	36.1	35.36	35.49	36.23	35.95	36.52	36.69	35.99	35.4	36.62	35.86	35.89	35.74	36.17	35.64	35.45	35.85	36.36	36.15	36.22	35.5	35.66	35.96	35.99	36.07	35.6	36.12
09:36:00	36.1	35.67	35.9	36.41	36	36.07	35.42	35.49	36.15	35.92	36.62	36.77	35.94	35.45	36.62	35.78	36.06	35.68	36.17	35.57	35.37	35.76	36.18	36.22	36.2	35.47	35.74	35.93	35.96	36.19	35.64	36.04
09:38:00	36.21	35.7	35.91	36.46	35.91	36.03	35.59	35.51	36.08	35.91	36.55	36.87	35.92	35.72	36.48	35.8	36.16	35.65	36.16	35.56	35.33	35.72	36.16	36.36	36.18	35.47	35.69	35.91	35.94	36.2	35.62	35.93
09:40:00	36.33	35.69	35.91	36.54	36.06	36	35.6	35.59	36.13	35.91	36.58	36.93	35.98	35.9	36.37	35.85	36.45	35.62	36.14	35.53	35.27	35.7	36.13	36.45	36.24	35.41	35.72	35.89	35.93	36.26	35.59	35.95
09:42:00	36.3	35.7	35.91	36.64	36.14	35.98	35.68	35.6	36.08	35.93	36.51	36.92	35.87	35.94	36.31	35.79	36.6	35.54	36.15	35.49	35.23	35.79	36.05	36.39	36.23	35.43	35.74	35.84	35.9	36.25	35.56	35.98
09:44:00	36.31	35.66	35.95	36.72	36.21	35.98	35.58	35.6	35.94	35.9	36.4	36.88	35.81	35.99	36.31	35.78	36.81	35.55	36.07	35.55	35.25	35.78	36.02	36.27	36.17	35.44	35.73	35.8	35.88	36.25	35.54	36
09:46:00	36.35	35.6	35.98	36.78	36.18	36.01	35.65	35.53	35.91	35.86	36.28	36.82	35.81	35.93	36.25	35.65	36.86	35.52	36	35.59	35.23	35.74	35.89	36.26	36.11	35.4	35.71	35.77	35.87	36.22	35.51	35.89
09:48:00	36.41	35.6	35.98	36.84	36.17	36.03	35.72	35.47	35.87	35.83	36.23	36.79	35.79	35.97	36.25	35.87	36.94	35.54	35.9	35.6	35.22	35.73	35.83	36.29	36.09	35.4	35.68	35.74	35.87	36.18	35.55	35.87
09:50:00	36.38	35.65	35.97	36.85	36.15	36.11	35.65	35.43	35.89	35.76	36.29	36.68	35.8	35.98	36.3	35.91	37.05	35.51	35.89	35.56	35.25	35.76	35.77	36.27	36.09	35.43	35.62	35.69	35.86	36.12	35.57	35.87
09:52:00	36.31	35.73	35.98	36.87	36.13	36.23	35.67	35.46	36.04	35.71	36.19	36.58	35.82	36	36.28	35.89	37.06	35.49	35.91	35.5	35.41	35.78	35.72	36.26	36.02	35.45	35.61	35.66	35.84	36.02	35.52	35.87
09:54:00	36.29	35.82	35.98	36.89	36.12	36.35	35.8	35.57	36.17	35.57	36.14	36.46	35.83	36.07	36.22	35.86	36.86	35.49	35.82	35.48	35.44	35.79	35.75	36.28	35.97	35.44	35.59	35.6	35.85	35.94	35.49	35.9
09:56:00	36.21	35.92	36.03	36.92	36.11	36.48	36.01	35.64	36.21	35.62	36.12	36.48	35.83	36.07	36.15	35.89	36.56	35.48	35.81	35.49	35.44	35.77	35.72	36.27	35.98	35.44	35.58	35.57	35.81	35.95	35.53	35.94
09:58:00	36.12	35.98	36.05	36.9	36.1	36.6	36	35.77	36.24	35.78	36.07	36.48	35.82	36.02	36.06	35.83	36.62	35.48	35.75	35.47	35.47	35.75	35.66	36.28	36.03	35.41	35.59	35.65	35.92	35.89	35.55	35.96
10:00:00	36.03	36.01	36.05	36.89	36.08	36.66	35.85	35.79	36.17	35.8	36	36.49	35.98	36.04	36.07	35.78	36.47	35.45	35.78	35.46	35.52	35.7	35.7	36.23	36.08	35.34	35.57	35.7	35.96	35.85	35.63	35.91
10:02:00	35.95	36	35.96	36.88	36.07	36.51	35.85	35.79	36.19	35.78	36.04	36.49	36.1	35.96	36.13	35.74	36.35	35.48	35.79	35.43	35.49	35.8	35.69	36.17	36.03	35.32	35.56	35.71	35.99	35.8	35.73	35.88
10:04:00	35.89	36.01	35.98	36.78	36.1	36.47	35.71	35.82	36.25	35.72	36.08	36.41	36.05	36	36.16	35.63	36.32	35.4	35.81	35.4	35.62	35.82	35.69	36.1	36.24	35.39	35.52	35.7	36.06	35.77	35.82	35.95
10:06:00	35.84	35.96	36.01	36.76	36.11	36.5	35.51	35.81	36.16	35.67	36.12	36.31	36.18	36.2	36.18	35.59	36.41	35.36	35.86	35.4	35.72	35.8	35.75	36.09	36.32	35.42	35.49	35.77	36.12	35.76	35.89	35.96
10:08:00	35.82	35.92	36	36.71	36.1	36.48	35.42	35.83	36.02	35.9	36.09	36.23	36.11	36.36	36.18	35.53	36.3	35.46	35.91	35.4	35.83	35.76	35.77	36.13	36.28	35.4	35.53	35.83	36.13	35.76	35.95	35.94
10:10:00	35.89	35.79	35.98	36.73	36.09	36.49	35.36	35.93	35.96	36.11	36.03	36.22	36.16	36.43	36.18	35.65	36.22	35.5	35.91	35.4	35.89	35.68	35.84	36.24	36.37	35.38	35.51	35.83	36.31	35.75	35.98	35.95
10:12:00	36.03	35.74	36	36.72	36.09	36.43	35.5	35.83	35.92	36.17	35.89	36.25	36.24	36.45	36.2	35.8	36.2	35.49	35.87	35.5	35.95	35.65	35.74	36.32	36.35	35.37	35.49	35.88	36.43	35.74	35.97	35.95
10:14:00	36.03	35.77	36	36.68	36.1	36.39	35.63	35.74	35.85	36.35	35.84	36.23	36.19	36.43	36.19	35.78	36.16	35.52	35.88	35.53	36.18	35.65	35.8	36.43	36.32	35.34	35.46	35.92	36.46	35.71	36.12	35.93
10:16:00	36	35.76	35.97	36.59	36.11	36.39	35.48	35.68	35.8	36.5	35.79	36.23	36.1	36.41	36.17	36.03	36.13	35.52	36	35.51	36.25	35.52	35.85	36.44	36.32	35.36	35.39	35.92	36.43	35.7	36.23	35.93
10:18:00	35.95	35.98	35.95	36.52	36.13	36.38	35.49	35.7	35.86	36.74	35.78	36.18	36	36.4	36.14	36.02	36.15	35.32	36.02	35.53	36.3	35.54	35.91	36.46	36.35	35.39	35.37	35.87	36.48	35.7	36.29	35.94
10:20:00	35.93	35.97	35.94	36.48	36.02	36.38	35.52	35.71	35.95	36.71	35.77	36.16	35.95	36.37	36.13	36.06	36.2	35.25	35.99	35.57	36.26	35.55	35.92	36.51	36.26	35.28	35.36	35.97	36.47	35.69	36.29	35.91
10:22:00	35.95	36.05	35.92	36.44	35.99	36.36	35.65	35.64	35.93	36.8	35.73	36.15	35.93	36.33	36.08	36.02	36.2	35.33	36.01	35.66	36.25	35.52	35.86	36.55	36.27	35.3	35.45	36.02	36.46	35.74	36.29	35.8
10:24:00	35.95	36.13	35.92	36.43	36.05	36.34	35.74	35.59	35.91	36.89	35.66	36.12	35.91	36.32	36.05	36.17	36.17	35.8	35.99	35.63	36.28	35.5	35.8	36.56	36.25	35.32	35.46	36.05	36.38	35.81	36.25	35.78
10:26:00	35.94	36.09	35.85	36.39	36.39	36.31	35.75	35.69	35.91	37	35.62	36.1	35.94	36.33	36.01	36.3	36.14	35.9	35.93	35.56	36.21	35.48	35.79	36.61	36.22	35.45	35.51	36.07	36.18	35.86	36.22	35.75
10:28:00	35.94	36.03	35.82	36.32	36.38	36.31	35.72	35.65	35.96	37.07	35.58	36.19	35.98	36.42	35.99	36.42	36.14	35.9	35.87	35.51	36.22	35.46	35.85	36.55	36.27	35.67	35.44	36.08	36.28	35.9	36.21	35.83
10:30:00	35.94	36.01	35.93	36.34	36.38	36.32	35.69	35.63	35.97	36.98	35.54	36.25	36.01	36.46	35.99	36.76	36.12	35.89	35.85	35.46	36.06	35.42	35.88	36.46	36.27	35.99	35.45	36.05	36.33	35.92	36.2	36.09
10:32:00	35.99	36.02	36.03	36.35	36.32	36.3	35.68	36.1	35.98	36.94	35.54	36.32	35.98	36.39	35.99	36.86	36.16	35.97	35.85	35.43	36.15	35.41	35.85	36.34	36.28	36.03	35.41	36	36.32	35.93	36.21	36.22
10:34:00	35.96	36.08	36	36.39	36.28	36.27	35.63	36.09	35.98	36.73	35.59	36.43	36.05	36.36	36.02	37.01	36.15	35.97	35.9	35.27	36.18	35.43	35.87	36.22	36.25	36.18	35.4	35.97	36.31	35.96	36.17	36.16
10:36:00	35.96	36.1	36.23	36.36	36.3	36.26	35.6	36.22	35.94	36.78	35.68	36.56	36.04	36.28	36.03	37.11	36.11	36.02	35.93	35.27	36.07	35.56	35.9	36.22	36.14	36.46	35.54	35.92	36.26	36.03	36.08	36.34
10:38:00	35.95	36.06	36.31	36.34	36.32	36.18	35.65	36.22	35.88	36.74	35.76	36.65	35.83	36.18	36.11	37.22	36.08	36.09	35.95	35.33	35.99	35.59	35.94	36.28	36.1	36.41	35.53	35.87	36.19	36.07	36	36.3
10:40:00	35.95	36.02	36.36	36.34	36.28	36.2	35.63	36.22	35.83	36.54	35.82	36.69	35.85	36.1	36.22	37.33	36.08	36.33	36.08	35.41	35.94	35.62	35.92	36.3	36.19	36.32	35.54	35.84	36.12	36.1	36.02	36.25
10:42:00	35.91	35.97	36.4	36.34	36.25	36.1	35.66	36.31	35.8	36.49	35.77	36.73	35.77	36.08	36.28	37.34	36.12	36.39	36.16	35.46	35.86	35.63	35.9	36.36	36.18	36.46	35.48	35.8	36.07	36.16	36.07	36.29
10:44:00	35.87	35.94	36.33	36.34	36.22	36.15	35.61	36.51	35.82	36.45	35.73	36.73	35.75	36.07	36.27	37.36	36.03	36.53	36.19	35.57	36.01	35.65	35.89	36.38	36.1	36.6	35.47	35.75	36.04	36.09	36.09	36.29
10:46:00	35.88	35.98	36.15	36.32	36.13	36.18	35.53	36.59	35.87	36.34	35.67	36.72	35.7	36.04	36.26	37.23	35.98	36.65	36.19	35.6	36.06	35.64	35.88	36.41	36.2	36.65	35.49	35.7	36.05	36.1	36.13	36.22
10:48:00	35.89	35.95	36.21	36.3	36.22	36.12	35.59	36.38	35.87	36.23	35.7	36.72	35.79	36.04	36.25	37.12	35.9	36.84	36.18	35.7	36.35	35.64	35.85	36.41	36.64	36.55	35.51	35.68	36.04	36.1	36.12	36.18
10:50:00	35.91	35.95	36.29	36.27	36.33	36.14	35.5	36.41	35.75	36.12	35.69	36.72	35.73	36.1	36.26	37.14	35.77	36.96	36.22	35.96	36.45	35.63	35.87	36.52	36.86	36.33	35.52	35.61	36.02	36.19	36.09	36.13
10:52:00	35.92	35.92	36.26	36.29	36.53	36.27	35.49	36.51	35.92	36.08	35.66	36.66	35.7	36.05	36.2	37.14	35.81	36.92	36.21	36.11	36.5	35.61	35.88	36.53	36.87	36.13	35.53	35.64	36	36.22	36.06	36.02
10:54:00	35.85	35.89	36.19	36.26	36.65	36.3	35.52	36.47	36.02	36.07	35.65	36.66	35.51	36.02	36.18	37.05	35.83	36.87	36.16	36.19	36.53	35.56	35.6	36.56	36.77	35.92	35.58	35.63	35.97	36.32	36.06	35.99
10:56:00	35.85	35.86	36.13	36.22	36.66	36.33	35.5	36.54	35.95	36.1	35.75	36.57	35.57	36	36.19	36.92	35.88	36.85	36.1	36.17	36.56	35.52	35.62	36.6	36.72	35.76	35.58	35.6	35.96	36.29	36.02	36.02
10:58:00	35.85	35.87	36.07	36.2	36.72	36.47	35.56	36.55	35.9	36.09	35.85	36.52	35.59	35.97	36.14	36.96	35.9	36.79	36.02	36.09	36.4	35.48	35.72	36.61	36.68	35.85	35.58	35.57	35.88	36.4	36.03	36.03
11:00:00	35.85	35.89	36.01	36.19	36.76	36.56	35.55	36.5	35.84	36.05	35.89	36.51	35.56	35.95	36.17	36.63	35.98	36.75	36.01	35.99	36.33	35.46	35.84	36.58	36.7	35.85	35.57	35.55	35.84	36.45	36.04	36.04
11:02:00	35.91	35.9	35.97	36.17	36.75	36.65	35.64	36.33	35.72	36.04	36	36.44	35.53	36.01	36.24	36.45	36.06	36.73	35.89	35.91	36.26	35.49	35.94	36.54	36.69	35.84	35.56	35.54	35.82	36.57	36.03	36.1
11:04:00	35.96	35.88	35.96	36.18	36.46	36.61	35.6	36.3	35.66	36.13	35.98	36.39	35.58	35.94	36.24	36.52	36.11	36.7	35.92	36.11	36.17	35.47	35.95	36.52	36.66	35.86	35.55	35.52	35.89	36.61	36.01	36.12
11:06:00	35.98	35.84	35.94	36.2	36.43	36.57	35.58	36.33	35.64	36.19	35.84	36.34	35.57	35.92	36.2	36.55	36.1	36.69	35.91	36.07	36.19	35.44	35.98	36.5	36.64	35.84	35.58	35.49	35.91	36.61	35.96	36.1
11:08:00	35.89	35.8	35.94	36.22	36.49	36.55	35.61	36.21	35.61	36.22	35.75	36.34	35.54	35.98	36.13	36.47	36.09	36.6	35.89	36.02	36.24	35.41	35.99	36.52	36.6	35.79	35.6	35.47	35.89	36.55	35.96	36.07
11:10:00	35.88	35.77	35.91	36.15	36.49	36.44	35.65	36.1	35.71	36.21	35.68	36.31	35.52	36.06	36.1	36.43	36.06	36.51	35.86	35.96	36.21	35.41	35.97	36.54	36.64	35.75	35.66	35.45	35.89	36.55	35.94	36.01
11:12:00	36.08	35.8	35.89	36.14	36.46	36.36	35.63	35.98	35.78	36.23	35.64	36.28	35.52	36.07	36.1	36.34	36.01	36.53	35.97	36.06	36.21	35.43	35.92	36.61	36.68	35.73	35.72	35.43	35.81	36.52	35.95	35.98
11:14:00	36.21	35.78	35.89	36.28	36.39	36.4	35.51	35.85	35.75	36.26	35.62	36.28	35.5	36.08	36.13	36.39	35.88	36.46	36.03	36.02	36.24	35.46	35.87	36.62	36.7	35.65	35.72	35.41	35.79	36.43	35.97	35.99
11:16:00	36.16	35.79	35.93	36.32	36.32	36.34	35.66	35.82	35.74	36.27	35.57	36.2	35.47	36.07	36.12	36.29	35.82	36.44	36.09	35.95	36.24	35.44	35.85	36.4	36.48	35.57	35.57	35.4	35.75	36.34	35.95	36
11:18:00	36.17	35.88	35.91	36.3	36.35	36.28	35.89	35.74	35.74	36.26	35.56	36.2	35.49	36.09	36.11	36.28	35.8	36.3	36.1	35.9	36.23	35.59	35.91	36.31	36.5	35.54	35.56	35.38	35.78	36.24	35.91	36
11:20:00	36.16	35.96	35.89	36.29	36.31	36.29	35.92	35.67	35.89	36.27	35.55	36.19	35.73	36.12	36.16	36.28	35.72	36.25	36.12	35.83	36.18	35.66	35.97	36.2	36.53	35.49	35.57	35.37	35.78	36.19	35.94	35.98
11:22:00	36.17	36.03	35.91	36.29	36.27	36.27	35.94	35.67	35.89	36.26	35.6	36.19	35.7	36.1	36.2	36.21	35.65	36.21	36.11	35.73	36.15	35.72	36.09	36.19	36.51	35.43	35.58	35.36	35.8	36.18	35.97	36.01
11:24:00	36.15	36.11	35.87	36.33	36.29	36.25	35.9	35.77	35.83	36.21	35.6	36.17	35.64	36.11	36.15	36.1	35.6	36.17	36.17	35.62	36.09	35.64	36.17	36.24	36.47	35.4	35.59	35.33	35.82	36.13	35.95	35.99
11:26:00	36.19	36.28	35.9	36.31	36.23	36.17	35.71	35.87	35.79	36.15	35.56	36.14	35.69	36.15	36.2	35.99	35.56	36.14	36.16	35.54	35.98	35.57	36.15	36.29	36.43	35.36	35.57	35.31	35.81	36.08	35.89	35.88
11:28:00	36.11	36.36	35.99	36.33	36.2	36.11	35.63	35.84	35.82	36.05	35.6	36.13	35.73	36.2	36.18	35.97	35.51	36.08	36.12	35.51	35.91	35.53	36.28	36.29	36.53	35.34	35.54	35.29	35.79	36.05	35.91	35.91
11:30:00	36.15	36.43	36.1	36.35	36.16	36.06	35.64	35.82	35.82	36.05	35.6	36.11	35.74	36.25	36.23	35.91	35.46	36.02	36.02	35.5	35.84	35.57	36.32	36.25	36.46	35.33	35.47	35.33	35.76	36.02	35.98	35.98
11:32:00	36.11	36.48	36.05	36.32	36.14	35.99	35.67	35.85	35.8	36.08	35.6	36.09	35.72	36.15	36.21	35.85	35.57	35.93	36.04	35.45	35.76	35.43	36.33	36.22	36.41	35.33	35.24	35.36	35.72	35.99	35.96	35.95
11:34:00	36.21	36.4	36.09	36.27	36.18	35.96	35.58	35.86	35.77	36.08	35.63	36.08	35.75	36.18	36.17	35.82	35.85	35.99	36.01	35.51	35.72	35.45	36.32	36.17	36.4	35.26	35.32	35.39	35.68	35.97	35.93	36.04
11:36:00	36.16	36.3	36.1	36.24	36.2	35.99	35.49	35.87	35.74	36.08	35.62	36.04	35.76	36.24	36.17	35.76	36.12	36.01	36.11	35.5	35.66	35.61	36.28	36.18	36.32	35.27	35.59	35.44	35.68	35.93	35.92	36.17
11:38:00	36.08	36.39	36.06	36.23	36.18	35.98	35.47	35.88	35.71	36.08	35.6	36.02	35.8	36.12	36.19	35.69	36.33	35.97	36.19	35.56	35.71	35.54	36.08	36.37	36.2	35.26	35.6	35.59	35.72	35.87	35.92	36.24
11:40:00	36.17	36.46	36.01	36.24	36.18	35.94	35.57	35.83	35.71	36.08	35.55	36.01	35.79	36.05	36.19	35.68	36.31	35.89	36.13	35.49	35.74	35.45	35.95	36.48	36.13	35.25	35.6	35.65	35.71	35.85	35.91	36.16
11:42:00	36.17	36.42	35.97	36.23	36.19	35.94	35.57	35.79	35.71	36.08	35.57	35.99	35.78	36.04	36.18	35.72	36.4	35.82	36.05	35.38	35.74	35.53	35.83	36.44	36.12	35.24	35.57	35.66	35.71	35.79	35.87	36.14
11:44:00	36.13	36.36	35.94	36.23	36.2	35.88	35.52	35.79	35.72	36.08	35.56	36	35.88	36.01	36.23	35.69	36.57	35.76	36	35.34	35.72	35.51	35.73	36.42	36.12	35.24	35.54	35.65	35.71	35.78	35.78	36.13
11:46:00	36.03	36.3	35.93	36.23	36.21	35.8	35.56	35.8	35.78	36.08	35.55	35.97	35.9	36.1	36.28	35.61	36.42	35.78	35.92	35.33	35.74	35.52	35.99	36.37	36.09	35.24	35.51	35.65	35.71	35.81	35.7	36.1
11:48:00	36.01	36.21	35.95	36.23	36.21	35.85	35.5	35.72	35.81	36.06	35.67	36.1	35.87	36.12	36.32	35.6	36.33	35.79	35.86	35.33	35.76	35.6	36.07	36.41	36.08	35.24	35.48	35.57	35.74	35.91	35.67	36.04
11:50:00	36	36.3	35.94	36.23	36.22	35.99	35.83	35.99	35.87	36.14	35.67	36.15	35.82	36.09	36.37	35.57	36.33	35.78	35.86	35.38	35.75	35.53	36.08	36.36	36.05	35.21	35.53	35.57	35.8	35.91	35.64	36.01
11:52:00	36.02	36.31	35.94	36.23	36.23	36.14	35.77	35.98	35.99	36.09	35.77	36.15	35.7	36.08	36.36	35.72	36.4	35.78	35.88	35.38	35.75	35.54	36.04	36.28	36.07	35.18	35.55	35.66	35.84	35.92	35.61	35.98
11:54:00	35.99	36.25	35.93	36.22	36.21	36.26	35.69	35.98	35.95	36.01	35.81	36.1	35.65	36.07	36.36	35.71	36.25	35.78	36.01	35.45	35.73	35.42	36.02	36.31	36.05	35.19	35.54	35.72	35.89	35.89	35.61	35.97
11:56:00	35.96	36.19	35.88	36.19	36.2	36.37	35.86	35.83	35.89	35.99	35.78	36.08	35.82	36.05	36.46	35.72	36.03	35.8	35.99	35.54	35.71	35.42	35.98	36.37	36.06	35.2	35.56	35.76	35.96	35.88	35.61	35.93
11:58:00	35.91	36.12	35.86	36.19	36.18	36.42	36.04	35.82	35.85	35.95	35.74	36.04	35.88	36.03	36.48	35.75	35.9	35.78	35.93	35.51	35.7	35.44	35.9	36.43	36.16	35.27	35.54	35.79	35.91	35.93	35.63	35.9
12:00:00	35.9	36.1	35.89	36.2	36.18	36.46	36.02	35.77	35.81	35.99	35.74	36	35.88	36.02	36.5	35.87	35.87	35.77	35.82	35.49	35.74	35.4	35.81	36.48	36.18	35.22	35.52	35.85	35.97	35.96	35.67	35.87
12:02:00	35.89	36.11	35.91	36.17	36.18	36.49	35.97	35.68	35.77	35.99	35.72	36	35.85	36.03	36.5	35.87	35.84	35.81	35.86	35.44	35.72	35.31	35.78	36.46	36.19	35.15	35.5	35.93	36.1	35.95	35.66	35.84
12:04:00	35.86	36.07	36.01	36.16	36.21	36.34	35.86	35.75	35.77	36.09	35.76	36.03	35.77	36.09	36.44	35.89	35.82	35.81	35.81	35.44	35.72	35.22	35.67	36.43	36.19	35.07	35.46	35.96	36.11	35.88	35.65	35.85
12:06:00	35.83	36.01	35.96	36.2	36.25	36.45	35.95	35.95	35.8	36.12	35.83	36.04	35.81	36.19	36.43	35.85	35.81	35.74	35.84	35.4	35.72	35.19	35.71	36.5	36.28	35.17	35.46	35.99	35.96	35.81	35.63	35.89
12:08:00	35.81	35.97	35.86	36.2	36.25	36.52	36.11	35.98	35.81	36.12	35.73	36	35.82	36.27	36.42	36.02	35.79	35.68	35.77	35.37	35.68	35.18	35.67	36.47	36.2	35.31	35.38	36.01	36.16	35.81	35.6	35.96
12:10:00	35.78	35.94	35.88	36.36	36.23	36.57	36.23	35.95	35.77	36.1	35.39	36	35.79	36.27	36.46	35.99	35.77	35.67	35.68	35.33	35.68	35.16	35.66	36.44	36.25	35.45	35.39	36.05	36.33	35.81	35.58	35.99
12:12:00	35.77	35.87	35.88	36.45	36.19	36.63	36.32	35.95	35.75	36.05	35.36	36.01	35.77	36.25	36.41	36.09	35.74	35.69	35.74	35.38	35.65	35.13	35.66	36.43	36.26	35.68	35.47	36.08	36.35	35.81	35.56	35.99
12:14:00	35.78	35.81	35.98	36.55	36.11	36.61	36.38	36.03	35.73	36.04	35.81	35.92	35.75	36.26	36.31	36.07	35.69	35.75	35.75	35.41	35.6	35.15	35.76	36.43	36.26	35.95	35.51	36.07	36.39	35.79	35.56	35.89
12:16:00	35.76	35.78	36.06	36.59	36.07	36.52	36.38	36.06	35.64	35.97	35.92	35.87	35.8	36.27	36.24	36.02	35.63	35.77	35.69	35.45	35.56	35.12	35.81	36.43	36.23	36.01	35.49	36.04	36.37	35.78	35.56	35.94
12:18:00	35.74	35.73	36.04	36.58	36.15	36.41	36.48	36.06	35.81	36.08	35.93	35.85	35.85	36.18	36.15	36.13	35.65	35.74	35.7	35.41	35.5	35.14	35.76	36.4	36.14	36.28	35.53	36	36.33	35.81	35.6	35.93
12:20:00	35.75	35.68	36.04	36.53	36.12	36.32	36.44	36.04	35.94	36.24	35.88	35.85	35.88	36.16	36.09	36.11	35.71	35.63	35.81	35.39	35.46	35.2	35.79	36.42	36.17	36.34	35.45	35.97	36.3	35.86	35.6	35.91
12:22:00	35.77	35.66	36.01	36.51	36.16	36.32	36.47	36	36	36.17	35.8	35.89	35.87	36.12	36.02	36.05	35.74	35.49	35.86	35.4	35.49	35.18	35.88	36.46	36.42	36.42	35.47	35.87	36.27	35.95	35.55	35.89
12:24:00	35.76	35.61	35.89	36.51	36.21	36.26	36.48	36.04	36.07	36.17	35.75	35.89	35.78	36.08	36	36.03	35.73	35.44	35.88	35.39	35.55	35.16	35.91	36.42	36.43	36.47	35.4	35.78	36.26	36	35.52	35.88
12:26:00	35.76	35.55	35.88	36.47	36.23	36.27	36.47	36.08	36.12	36.54	35.72	35.88	35.74	36.08	35.97	35.99	35.89	35.41	35.88	35.36	35.55	35.32	35.96	36.4	36.45	36.36	35.35	35.74	36.28	36.01	35.49	35.86
12:28:00	35.68	35.5	35.89	36.35	36.2	36.3	36.39	36.04	36.21	36.45	35.7	35.88	35.68	36.11	35.96	35.94	35.75	35.45	35.88	35.34	35.53	35.38	36	36.36	36.37	36.31	35.2	35.74	36.25	35.97	35.52	35.71
12:30:00	35.72	35.51	35.88	36.27	36.2	36.32	36.19	36.01	36.29	36.44	35.7	35.79	35.56	36.12	35.94	35.91	36	35.56	35.86	35.35	35.52	35.41	36.03	36.33	36.27	36.24	35.19	35.72	36.29	35.94	35.51	35.66
12:32:00	35.73	35.54	35.87	36.12	36.18	36.26	36.09	36.04	36.4	36.76	35.69	35.81	35.94	36.17	36.03	35.98	36.18	35.62	35.86	35.34	35.52	35.38	36.03	36.32	36.29	36.08	35.2	35.68	36.27	35.92	35.58	35.7
12:34:00	35.75	35.6	35.84	36.07	36.17	36.22	36.29	36	36.61	36.73	35.7	35.99	36.49	36.23	36.07	35.97	36.25	35.57	35.82	35.32	35.54	35.44	36.01	36.27	36.3	35.88	35.32	35.72	36.25	35.92	35.6	35.72
12:36:00	35.72	35.62	35.87	36.04	36.16	36.19	36.24	36	36.72	36.66	35.73	35.97	36.49	36.23	36.16	35.96	36.17	35.53	35.82	35.3	35.56	35.49	35.82	36.15	36.25	35.74	35.35	35.74	36.22	35.9	35.57	35.9
12:38:00	35.73	35.68	35.83	36.03	36.12	36.15	36.3	36.02	36.84	36.47	35.71	35.98	36.28	36.22	36.26	35.92	36.06	35.54	35.88	35.29	35.56	35.47	35.79	36.12	36.19	35.63	35.47	35.82	36.18	35.74	35.59	35.95
12:40:00	35.72	35.69	35.85	36	36.16	36.11	36.27	36.04	36.85	36.28	35.65	35.96	36.18	36.22	36.42	35.86	35.99	35.59	35.85	35.26	35.59	35.57	35.94	36.25	36.14	35.53	35.54	35.84	36.11	35.74	35.65	36.03
12:42:00	35.73	35.67	35.86	36.04	36.19	36.08	36.22	36.03	36.89	36.13	35.58	35.92	36.08	36.26	36.53	35.7	35.99	35.65	35.83	35.23	35.62	35.6	35.95	36.32	36.09	35.55	35.57	35.8	36.08	35.8	35.75	36.06
12:44:00	35.77	35.69	35.99	36.17	36.22	36.08	36.3	36.04	36.8	36.1	35.55	35.94	35.99	36.24	36.59	35.6	35.93	35.72	35.78	35.19	35.68	35.65	35.97	36.4	36.07	35.65	35.58	35.78	36.09	35.88	35.75	36.03
12:46:00	35.77	35.81	35.98	36.2	36.26	36.12	36.2	36.03	36.78	36.11	35.63	35.99	35.9	36.19	36.53	35.52	35.98	35.63	35.66	35.07	35.72	35.79	35.99	36.47	36.1	35.8	35.57	35.75	36.04	35.98	35.76	36.07
12:48:00	35.78	35.9	35.96	36.21	36.28	36.1	36.16	36.03	36.76	36.22	35.72	36.02	35.96	36.21	36.39	35.51	35.95	35.68	35.83	35.16	35.63	35.87	36.06	36.42	36.15	36.27	35.54	35.74	35.98	36.08	35.77	36.07
12:50:00	35.81	35.93	36.06	36.2	36.29	36.13	36.09	36	36.66	36.21	35.73	36.02	35.99	36.3	36.39	35.48	35.84	35.67	35.93	35.18	35.54	35.85	36.07	36.31	36.19	36.23	35.53	35.73	35.93	36.13	35.77	36.06
12:52:00	35.84	36.09	36.02	36.2	36.3	36.06	35.96	36	36.41	36.13	35.75	35.97	36.13	36.27	36.43	35.49	35.79	35.77	35.86	35.28	35.8	35.83	36.02	36.23	36.2	36.05	35.47	35.78	35.89	36.15	35.75	36.02
12:54:00	35.87	36.14	35.94	36.17	36.3	36.03	35.82	36.02	36.58	36.24	35.77	35.94	36.24	36.26	36.32	35.39	35.79	35.78	35.87	35.21	35.8	35.74	36.03	36.37	36.22	35.92	35.39	35.8	35.9	36.17	35.75	36.05
12:56:00	35.85	36.15	35.81	36.15	36.32	36.02	35.74	36.08	36.54	36.37	35.83	35.96	36.25	36.2	36.22	35.5	35.77	35.74	35.86	35.29	35.84	35.68	36.54	36.37	36.28	35.76	35.36	35.81	35.9	36.17	35.73	36.07
12:58:00	35.92	36.23	35.81	36.15	36.33	36	35.68	36.16	36.42	36.39	35.7	35.97	36.21	36.3	36.44	35.6	35.73	35.77	35.84	35.25	35.9	35.62	36.71	36.38	36.28	35.64	35.31	35.79	35.89	36.12	35.68	36.23
13:00:00	35.9	36.26	35.77	36.18	36.34	35.97	35.72	36.32	36.19	36.41	35.68	35.99	36.15	36.21	36.37	35.63	35.67	35.73	35.77	35.23	35.94	35.58	36.77	36.34	36.24	35.48	35.26	35.76	35.86	36.11	35.66	36.17
13:02:00	35.99	36.26	35.83	36.19	36.37	35.96	35.73	36.47	36.18	36.43	35.65	35.94	36.08	36.13	36.29	35.65	35.6	35.84	35.71	35.19	36	35.62	36.61	36.26	36.2	35.37	35.21	35.74	35.84	36.18	35.67	36.09
13:04:00	35.84	36.21	35.99	36.23	36.34	35.94	35.69	36.52	36.06	36.38	35.65	35.94	36.06	36.13	36.3	35.59	35.57	35.87	35.61	35.2	36.04	35.55	36.44	36.26	36.18	35.36	35.16	35.79	35.81	36.34	35.64	36.11
13:06:00	35.84	36.17	36.04	36.31	36.26	35.92	35.64	36.56	35.91	36.32	35.63	36	36.05	36.16	36.34	35.7	35.66	35.79	35.56	35.2	36.04	35.53	36.61	36.26	36.15	35.34	35.11	35.78	35.81	36.37	35.68	36.17
13:08:00	35.8	36.11	35.99	36.4	36.27	35.9	35.6	36.59	35.78	36.32	35.61	36.02	36.04	36.23	36.31	35.83	35.73	35.7	35.51	35.19	36.06	35.51	36.65	36.25	36.21	35.38	35.08	35.76	35.9	36.37	35.71	36.17
13:10:00	36	36.08	36.07	36.28	36.24	36.04	35.57	36.63	35.75	36.33	35.63	36.04	36.12	36.27	36.38	35.83	35.77	35.7	35.54	35.15	36.07	35.53	36.44	36.27	36.2	35.33	35.1	35.82	35.98	36.38	35.7	36.15
13:12:00	36.03	36.03	36.09	36.5	36.27	36	35.64	36.68	35.78	36.39	35.66	35.99	36.13	36.27	36.4	35.84	35.78	35.65	35.53	35.09	36.15	35.55	36.5	36.32	36.19	35.24	35.26	36.01	36.03	36.41	35.72	36.13
13:14:00	35.92	36	36.06	36.5	36.35	36.09	35.66	36.78	35.8	36.37	35.75	35.97	36.12	36.27	36.37	35.82	35.79	35.59	35.48	35.13	36.02	35.65	36.71	36.49	36.17	35.23	35.25	35.99	36.07	36.39	35.7	36.32
13:16:00	36.03	35.98	36.04	36.52	36.52	36.16	35.79	36.86	35.74	36.31	35.7	35.97	36.16	36.28	36.39	35.88	35.71	35.55	35.52	35.16	35.98	35.66	36.65	36.47	36.12	35.21	35.29	36.01	36.12	36.34	35.68	36.4
13:18:00	36.12	35.94	36.03	36.42	36.61	36.23	35.82	36.93	35.75	36.26	35.53	36.03	36.2	36.29	36.41	35.92	35.6	35.55	35.6	35.17	35.96	35.74	36.64	36.39	35.98	35.13	35.32	36.06	36.06	36.25	35.71	36.45
13:20:00	36.14	35.98	36.03	36.3	36.72	36.3	35.7	36.96	35.71	36.24	35.7	36.12	36.26	36.28	36.38	35.92	35.49	35.53	35.66	35.2	35.93	35.81	36.7	36.45	35.95	35.13	35.42	36.16	36.04	36.21	35.81	36.4
13:22:00	36.18	35.98	35.98	36.36	36.73	36.36	35.69	36.96	35.69	36.23	35.84	36.12	36.23	36.2	36.36	35.99	35.75	35.54	35.79	35.2	35.86	35.89	36.72	36.5	35.98	35.22	35.5	36.17	36.12	36.16	35.86	36.38
13:24:00	36.18	35.96	35.96	36.49	36.67	36.43	36.03	36.61	35.69	36.21	35.89	36.17	36.18	36.23	36.38	36.12	35.94	35.57	35.78	35.18	35.84	35.94	36.66	36.51	35.99	35.24	35.49	36.21	36.22	36.12	35.88	36.33
13:26:00	36.17	35.97	35.99	36.47	36.54	36.49	35.94	36.57	35.68	36.19	35.93	36.11	36.14	36.35	36.31	36.22	35.9	35.58	35.74	35.15	35.77	35.92	36.62	36.62	36.03	35.32	35.45	36.24	36.21	36.08	35.94	36.32
13:28:00	36.2	35.89	36.01	36.46	36.56	36.55	36.09	36.85	35.69	36.18	36.03	36.23	36.2	36.37	36.33	36.33	35.83	35.55	35.76	35.18	35.72	35.9	36.65	36.59	36.07	35.32	35.28	36.3	36.22	36.05	36.02	36.32
13:30:00	36.22	35.86	36.01	36.43	36.45	36.6	36.03	36.7	35.68	36.15	36.08	36.31	36.07	36.47	36.31	36.41	35.78	35.54	35.8	35.1	35.7	35.88	36.55	36.46	36.08	35.22	35.34	36.32	36.22	35.99	35.96	36.27
13:32:00	36.24	35.81	36.01	36.44	36.45	36.62	35.98	36.44	35.74	36.26	36.06	36.29	35.97	36.48	36.28	36.39	35.76	35.53	35.86	35.24	35.72	35.88	36.38	36.37	36.09	35.19	35.35	36.34	36.34	36.08	35.92	36.22
13:34:00	36.28	35.77	35.93	36.38	36.48	36.62	35.96	36.52	35.74	36.3	35.91	36.21	35.62	36.47	36.22	36.35	35.75	35.51	35.87	35.29	35.72	35.85	36.31	36.32	36.14	35.15	35.19	36.33	36.31	36.16	35.92	36.2
13:36:00	36.33	35.74	36	36.37	36.49	36.59	36.02	36.53	35.71	36.3	35.88	36.31	35.56	36.58	36.24	36.39	35.72	35.51	35.63	35.34	35.58	35.74	36.23	36.53	36.13	35.14	35.36	36.27	36.23	36.3	35.95	36.25
13:38:00	36.32	35.71	36.06	36.36	36.48	36.6	36.11	36.65	35.7	36.33	36	36.27	35.79	36.65	36.24	36.36	35.73	35.46	35.54	35.46	35.53	35.65	36.12	36.45	36.15	35.12	35.43	36.29	36.15	36.3	35.94	36.29
13:40:00	36.29	35.65	36.11	36.37	36.35	36.52	36.15	36.84	35.7	36.31	36.04	36.31	36.04	36.63	36.25	36.33	35.74	35.42	35.67	35.55	35.55	35.62	36.07	36.36	36.19	35.22	35.48	36.29	36.1	36.34	35.9	36.31
13:42:00	36.21	35.65	36.16	36.39	36.23	36.63	36.2	36.9	35.84	36.29	36.01	36.36	36.22	36.65	36.26	36.45	35.76	35.44	35.68	35.56	35.58	35.6	36.03	36.3	36.23	35.3	35.48	36.23	36.07	36.34	35.83	36.31
13:44:00	36.24	35.65	36.15	36.37	36.19	36.68	36.18	37.03	35.89	36.29	35.97	36.39	36.13	36.64	36.28	36.56	35.68	35.46	35.81	35.67	35.57	35.47	36.01	36.21	36.38	35.31	35.44	36.19	36.03	36.33	35.76	36.35
13:46:00	36.26	35.64	36.14	36.33	36.2	36.66	36.14	37.13	35.9	36.31	35.99	36.37	35.96	36.58	36.25	36.62	35.57	35.63	36.08	35.68	35.51	35.44	36.03	36.16	36.47	35.28	35.38	36.17	35.98	36.25	35.72	36.36
13:48:00	36.21	35.67	36.14	36.36	36.2	36.67	36.08	37.18	35.93	36.28	35.9	36.37	36.05	36.51	36.21	36.6	35.61	35.57	36.04	35.83	35.45	35.45	36.04	36.17	36.55	35.16	35.32	36.15	35.84	36.22	35.74	36.35
13:50:00	36.14	35.6	36.1	36.39	36.19	36.68	36.06	37.14	35.95	36.27	35.79	36.49	36.07	36.4	36.23	36.53	35.6	35.59	35.95	35.9	35.4	35.5	36.15	36.22	36.59	34.88	35.26	36.12	35.78	36.2	35.71	36.22
13:52:00	36.27	35.5	36.09	36.54	36.15	36.69	35.97	36.86	35.99	36.21	35.9	36.47	36.12	36.16	36.22	36.49	35.51	35.53	35.99	35.99	35.38	35.52	36.18	36.23	36.64	35.58	35.2	36.09	35.75	36.17	35.68	36.18
13:54:00	36.35	35.54	35.91	36.59	36.13	36.64	35.95	36.84	36.04	36.25	36.03	36.42	36.17	36.32	36.24	36.38	35.47	35.57	36	35.97	35.36	35.45	36.17	36.21	36.76	36.13	35.1	36.04	35.72	36.15	35.69	36.16
13:56:00	36.26	35.63	35.9	36.58	36.11	36.61	35.89	36.91	36.04	36.26	36.06	36.4	36.23	36.37	36.28	36.39	35.44	35.54	36.07	35.89	35.35	35.4	36.17	36.19	36.85	36.28	35.06	35.99	35.76	36.13	35.7	36.18
13:58:00	36.15	35.81	35.97	36.59	36.08	36.57	35.89	36.95	35.86	36.27	36.09	36.33	36.23	36.58	36.27	36.43	35.51	35.61	36.07	35.99	35.34	35.36	36.17	36.16	36.82	36.44	35.01	35.96	35.8	36.11	35.67	36.13
14:00:00	36.03	35.76	36.05	36.58	36.01	36.51	35.91	36.81	35.8	36.3	36.02	36.37	36.18	36.89	36.26	36.38	35.52	35.41	35.99	35.84	35.34	35.35	36.18	36.18	36.8	36.67	35.03	35.94	35.88	36.09	35.64	36.09
14:02:00	35.97	35.71	36.06	36.62	35.99	36.46	35.81	36.73	35.77	36.34	36.05	36.4	36.09	36.73	36.29	36.33	35.52	35.36	36.04	35.9	35.4	35.34	36.17	36.17	36.82	37.04	35.04	35.94	35.89	36.07	35.62	36.1
14:04:00	35.92	35.63	36.19	36.63	36.02	36.4	35.71	36.67	35.74	36.37	36.07	36.4	36.04	36.57	36.37	36.25	35.54	35.33	36.19	35.95	35.44	35.48	36.15	36.16	36.81	37.2	35.04	35.97	35.89	36.03	35.6	36.17
14:06:00	35.89	35.58	36.21	36.82	36.04	36.36	35.61	36.78	35.69	36.49	36.04	36.38	36.07	36.6	36.49	36.22	35.5	35.4	36.25	35.94	35.46	35.62	36.19	36.17	36.78	37.17	35.02	36.03	35.89	35.99	35.52	36.16
14:08:00	35.83	35.54	36.1	36.83	36.08	36.33	35.56	36.98	35.61	36.5	35.97	36.29	36.22	36.53	36.63	36.16	35.5	35.49	36.3	36.09	35.43	35.61	36.21	36.21	36.78	37.23	35.07	36.02	35.87	35.98	35.54	36.15
14:10:00	35.79	35.52	36.14	36.79	36.12	36.34	35.62	36.86	35.59	36.44	35.89	36.2	36.24	36.49	36.65	36.11	35.51	35.73	36.35	35.97	35.52	35.61	36.18	36.25	36.77	37.18	35.09	36.02	35.89	35.92	35.52	36.17
14:12:00	35.78	35.48	36.25	36.68	36.1	36.39	35.61	37.03	35.52	36.37	35.83	36.15	36.18	36.48	36.65	36.05	35.57	35.89	36.25	35.94	35.57	35.62	36.15	36.25	36.75	37.2	35.14	35.99	35.99	35.9	35.43	36.17
14:14:00	35.76	35.58	36.22	36.66	36.1	36.37	35.63	37.09	35.5	36.3	35.75	36.22	36.19	36.44	36.65	36.04	35.6	35.96	36.18	35.85	35.53	35.69	36.08	36.26	36.74	37.18	35.14	35.96	36.03	35.89	35.42	36.19
14:16:00	35.71	35.7	36.13	36.67	36.15	36.37	35.64	36.89	35.6	36.22	35.78	36.23	36.17	36.41	36.64	36.07	35.64	36.12	36.18	35.74	35.48	35.64	36.03	36.31	36.73	37.12	35.33	35.95	36	35.87	35.42	36.19
14:18:00	35.68	35.87	36.17	36.63	36.18	36.36	35.65	36.78	35.65	36.18	35.81	36.22	36.1	36.4	36.69	36.08	35.64	36.27	36.19	35.61	35.6	35.65	36.03	36.34	36.71	37.18	35.51	35.91	35.94	35.85	35.44	36.14
14:20:00	35.7	35.99	36.17	36.49	36.19	36.36	35.63	36.79	35.7	36.09	35.84	36.2	36.15	36.37	36.71	35.97	35.63	36.3	36.09	35.5	35.67	35.76	36.03	36.32	36.61	37.14	35.71	35.87	35.94	35.85	35.45	36.19
14:22:00	35.72	35.99	36.21	36.52	36.21	36.37	35.6	36.92	35.72	36.13	35.91	36.23	36.22	36.36	36.72	35.92	35.75	36.24	36.12	35.46	35.57	35.81	36.03	36.3	36.65	36.92	35.84	35.83	35.89	35.83	35.43	36.14
14:24:00	35.71	35.94	36.12	36.59	36.21	36.34	35.61	36.89	35.71	36.17	35.92	36.22	36.15	36.44	36.72	35.9	36.06	36.25	36.12	35.43	35.74	35.73	36.03	36.27	36.61	36.77	35.86	35.8	35.84	35.82	35.47	36.08
14:26:00	35.72	35.9	36.05	36.62	36.21	36.35	35.65	36.91	35.67	36.19	35.82	36.2	35.87	36.4	36.71	35.84	36.29	36.26	36.1	35.62	35.74	35.8	36.02	36.24	36.64	36.54	35.89	35.76	35.81	35.8	35.44	35.99
14:28:00	35.83	35.94	35.93	36.58	36.24	36.35	35.61	36.88	35.64	36.19	35.99	36.29	35.85	36.3	36.65	35.84	36.44	36.2	36.13	35.64	35.72	35.88	36.06	36.27	36.63	36.29	35.86	35.73	35.88	35.79	35.4	36.06
14:30:00	35.82	35.92	35.89	36.53	36.23	36.34	35.62	36.66	35.71	36.22	35.97	36.24	35.92	36.42	36.58	35.84	36.49	36.23	36.2	35.68	35.71	35.87	36.03	36.31	36.63	36.12	35.95	35.69	35.95	35.77	35.45	36.17
14:32:00	35.82	36.07	35.85	36.5	36.21	36.31	35.68	36.57	35.72	36.1	35.98	36.21	36.08	36.49	36.52	35.74	36.6	36.27	36.28	35.7	35.68	35.91	35.99	36.36	36.69	35.99	36.28	35.68	36.01	35.77	35.54	36.24
14:34:00	35.79	36.15	35.84	36.51	36.17	36.15	35.69	36.44	35.81	36.04	35.93	36.23	36.07	36.5	36.45	35.75	36.81	35.96	36.22	35.69	35.62	35.91	35.98	36.31	36.65	35.85	36.14	35.73	36.12	35.75	35.56	36.36
14:36:00	35.9	36.16	35.84	36.51	36.21	36.11	35.64	36.35	35.83	36.14	35.87	36.23	36.02	36.5	36.4	35.82	36.7	35.98	36.11	35.65	35.6	35.91	36.01	36.31	36.56	35.79	36.19	35.84	36.16	35.73	35.72	36.5
14:38:00	35.91	36.13	35.87	36.52	36.26	36.11	35.63	36.19	35.84	36.31	35.8	36.18	35.95	36.51	36.36	36.08	36.55	35.93	36.02	35.61	35.6	35.91	36.1	36.37	36.47	35.78	36.27	35.87	36.35	35.71	35.76	36.7
14:40:00	35.91	36.1	35.87	36.51	36.24	36.16	35.7	36.17	35.92	36.52	35.8	36.02	35.87	36.44	36.33	36.25	36.41	35.88	35.95	35.58	35.58	35.8	36.22	36.44	36.39	35.66	36.35	35.97	36.42	35.7	35.82	36.7
14:42:00	35.89	36.07	35.87	36.46	36.3	36.15	35.71	36.22	35.94	36.49	35.79	36	35.84	36.4	36.31	36.28	36.28	36.11	36.06	35.55	35.56	35.72	36.31	36.53	36.4	35.59	36.4	36.07	36.38	35.68	35.89	36.71
14:44:00	35.85	36.03	35.86	36.41	36.34	36.15	35.69	36.13	35.92	36.48	35.78	36.11	36.07	36.4	36.31	36.25	36.17	36.1	36.01	35.6	35.55	35.73	36.25	36.6	36.4	35.58	36.51	36.11	36.46	35.73	35.88	36.7
14:46:00	35.81	35.97	35.9	36.39	36.32	36.13	35.72	36.09	35.9	36.5	35.75	36.23	36.13	36.38	36.3	36.17	36.02	36.21	35.9	35.55	35.51	35.71	36.08	36.62	36.34	35.59	36.53	36.11	36.43	35.73	35.84	36.72
14:48:00	35.74	35.88	35.93	36.39	36.21	36.14	35.72	36.1	35.93	36.48	35.74	36.39	36.12	36.45	36.28	36.12	35.98	36.2	35.89	35.45	35.45	35.73	36.05	36.65	36.29	35.57	36.46	36.18	36.33	35.73	35.86	36.68
14:50:00	35.72	35.93	35.94	36.4	36.19	36.12	35.64	36.11	36.02	36.4	35.72	36.44	36.2	36.47	36.27	36.02	35.98	36.08	35.75	35.44	35.38	35.87	36.12	36.61	36.35	35.6	36.23	36.19	36.36	35.81	35.92	36.63
14:52:00	35.73	36	35.92	36.42	36.18	36.11	35.66	36.12	35.99	36.2	35.71	36.37	36.24	36.43	36.25	35.95	36	36.06	35.77	35.44	35.42	35.9	36.04	36.71	36.32	35.6	36.29	36.16	36.33	35.89	35.97	36.64
14:54:00	35.73	36.02	35.89	36.39	36.1	36.11	35.77	36.1	35.98	36.26	35.62	36.33	36.22	36.38	36.23	35.9	36.02	36	35.74	35.44	35.39	35.88	36.01	36.81	36.42	35.57	36.42	36.13	36.2	36.03	36.02	36.58
14:56:00	35.73	36.03	35.91	36.37	36.11	36.08	35.95	36.03	35.97	36.23	35.7	36.25	36.2	36.27	36.17	35.96	36.04	35.98	35.74	35.43	35.58	36	36.15	36.93	36.43	35.61	36.5	36	36.16	36.07	36.01	36.5
14:58:00	35.72	36.09	35.89	36.36	36.1	36.04	35.97	35.93	35.86	36.22	35.81	36.22	36.2	36.13	36.25	35.99	36.02	35.89	35.76	35.5	35.59	35.97	36.09	36.89	36.45	35.65	36.46	36.03	36.22	36	35.93	36.48
15:00:00	35.72	36.1	35.89	36.32	36.13	36.02	35.91	35.94	35.74	36.21	35.76	36.23	36.1	36.24	36.3	36	35.98	35.83	35.7	35.38	35.64	36.02	36.05	36.88	36.42	35.64	36.39	36.08	36.18	36.09	35.86	36.44
15:02:00	35.71	36.15	35.85	36.27	36.14	35.94	35.83	35.98	35.75	36.27	36	36.23	35.99	36.42	36.29	36.02	35.93	35.85	35.91	35.48	35.68	35.86	36.08	37.07	36.41	35.59	36.32	36.17	36.13	36.17	35.8	36.44
15:04:00	35.75	36.19	35.82	36.29	36.16	35.87	35.98	35.98	35.8	36.19	36.09	36.25	35.95	36.42	36.26	35.97	35.93	35.79	35.92	35.48	35.7	35.84	36.07	36.93	36.46	35.53	36.25	36.22	36.1	36.15	35.79	36.46
15:06:00	35.79	36.14	35.8	36.46	36.19	36	36.07	35.99	35.79	36.17	36.17	36.27	36	36.37	36.19	35.87	35.99	35.73	36.04	35.48	35.65	35.93	36.02	36.75	36.47	35.46	36.19	36.25	36.06	36.21	35.78	36.43
15:08:00	35.68	36.09	35.81	36.45	36.15	36.1	36.26	35.97	35.82	36.23	36.23	36.2	35.95	36.3	36.18	35.87	36	35.71	35.94	35.47	35.77	36	35.88	36.63	36.54	35.41	36.13	36.3	36.05	36.25	35.86	36.44
15:10:00	35.54	36	35.82	36.41	36.12	36.13	36.36	35.98	35.98	36.14	36.29	36.18	35.91	36.27	36.18	35.88	35.97	35.72	36.1	35.5	35.67	36.1	35.85	36.67	36.6	35.41	36.13	36.37	36.04	36.22	35.89	36.38
15:12:00	35.87	35.92	35.87	36.37	36.12	36.24	36.39	35.95	35.96	36.25	36.36	36.26	35.9	36.24	36.14	35.87	35.88	35.7	36.08	35.53	35.74	36.08	35.83	36.76	36.64	35.51	36.17	36.4	35.98	36.22	35.86	36.33
15:14:00	35.96	35.94	35.88	36.35	36.13	36.27	36.4	35.95	36.04	36.29	36.32	36.27	35.82	36.17	36.08	35.71	35.88	35.73	36.03	35.55	35.72	35.98	35.8	36.7	36.66	35.51	36.16	36.39	36.01	36.24	35.81	36.33
15:16:00	36.02	35.95	35.9	36.36	36.15	36.26	36.54	35.93	36.38	36.36	36.41	36.27	35.76	36.16	36.05	35.83	35.95	35.74	36.06	35.57	35.87	35.99	35.81	36.58	36.67	35.45	36.21	36.32	35.97	36.35	35.76	36.26
15:18:00	36.16	35.93	35.9	36.36	36.16	36.23	36.54	35.91	36.44	36.57	36.42	36.16	35.72	36.33	36.19	35.69	35.92	35.71	35.97	35.6	36	36.09	35.81	36.49	36.76	35.36	36.24	36.26	35.83	36.44	35.66	36.24
15:20:00	36.28	36.07	35.9	36.37	36.18	36.21	36.5	35.88	36.45	36.57	36.42	36.32	35.69	36.52	36.2	35.98	35.87	35.73	35.89	35.55	35.99	36.14	35.8	36.43	36.72	35.29	36.21	36.23	35.81	36.49	35.61	36.24
15:22:00	36.28	36.2	35.81	36.39	36.19	36.19	36.58	35.86	36.39	36.58	36.45	36.41	35.69	36.67	36.17	35.94	35.83	35.82	35.84	35.59	36.06	36.2	35.78	36.44	36.61	35.33	36.17	36.2	35.92	36.47	35.58	36.24
15:24:00	36.26	36.28	35.83	36.43	36.18	36.2	36.62	35.87	36.32	36.6	36.43	36.44	35.92	36.76	36.14	35.93	35.85	35.72	35.84	35.55	35.97	36.18	35.77	36.5	36.62	35.31	36.13	36.16	35.98	36.53	35.55	36.15
15:26:00	36.15	36.3	35.83	36.4	36.16	35.97	36.6	35.82	36.31	36.67	36.42	36.46	35.9	36.82	36.1	36.09	36.03	35.62	35.87	35.56	35.97	36.11	35.83	36.48	36.68	35.31	36.14	36.14	36.03	36.57	35.51	36.19
15:28:00	36.2	36.27	35.83	36.39	36.16	35.96	36.45	35.76	36.4	36.51	36.22	36.59	35.92	36.78	36.05	36.51	36.27	35.6	35.88	35.56	36.1	36.07	35.87	36.44	36.55	35.32	36.1	36.11	36.03	36.56	35.5	36.15
15:30:00	36.16	36.23	35.98	36.36	36.2	35.99	36.34	35.73	36.44	36.5	36.04	36.61	35.92	36.65	36.04	36.36	36.52	35.83	35.87	35.54	36.05	36.01	35.89	36.44	36.51	35.37	36.03	36.04	36.12	36.64	35.48	36.13
15:32:00	36.1	36.21	36.09	36.45	36.19	36	36.49	35.79	36.3	36.5	36.1	36.65	35.86	36.68	35.99	36.47	36.51	36.12	35.85	35.54	36.02	35.91	35.91	36.45	36.46	35.39	35.95	35.99	36.23	36.62	35.43	36.16
15:34:00	36.12	36.17	36.09	36.44	36.18	36.09	36.34	35.91	36.19	36.51	36.19	36.56	35.81	36.71	36.01	36.37	36.57	36.09	35.81	35.53	36.07	35.84	35.88	36.47	36.49	35.38	35.87	35.95	36.33	36.57	35.44	36.18
15:36:00	36.08	36.19	35.99	36.42	36.19	36.09	36.22	35.95	36.16	36.44	36.3	36.47	35.72	36.74	36.01	36.38	36.77	36.14	35.78	35.51	36.03	35.81	35.81	36.47	36.46	35.47	35.76	35.89	36.33	36.49	35.43	36.2
15:38:00	36	36.15	36.03	36.52	36.2	36.11	36.13	36.1	36.12	36.32	36.35	36.41	35.58	36.78	36	36.1	36.96	36.19	35.88	35.51	36.06	35.79	35.75	36.46	36.45	35.54	35.79	35.85	36.31	36.45	35.43	36.21
15:40:00	35.93	36.1	36	36.36	36.16	36.04	36.08	36.15	36.05	36.23	36.19	36.33	35.61	36.72	36.06	36.1	37.04	36.29	35.86	35.5	36.02	35.85	35.81	36.48	36.4	35.65	35.8	35.83	36.25	36.41	35.43	36.22
15:42:00	35.83	36.07	35.93	36.33	36.18	36.04	35.98	36.14	36.07	36.2	36.07	36.28	35.94	36.67	36.1	36.32	36.97	36.3	35.83	35.49	36.04	35.94	35.85	36.42	36.33	35.66	35.78	35.75	36.23	36.36	35.48	36.23
15:44:00	35.77	36.04	35.91	36.25	36.18	35.97	35.83	36.25	36.02	36.16	36.21	36.28	36.12	36.69	36.16	36.38	36.92	36.3	35.81	35.5	36.15	36.03	35.73	36.35	36.24	35.9	35.82	35.81	36.2	36.35	35.54	36.22
15:46:00	35.72	35.99	35.89	36.26	36.22	35.93	35.71	36.4	35.98	36.11	36.24	36.35	36.34	36.62	36.19	36.36	36.88	36.43	35.76	35.55	36.18	36.1	35.64	36.28	36.23	36.04	35.84	35.8	36.22	36.36	35.51	36.17
15:48:00	35.69	35.94	35.88	36.25	36.17	35.84	35.59	36.45	35.84	36.07	36.36	36.45	36.36	36.48	36.23	36.18	36.9	36.31	35.8	35.66	36.25	36.11	35.69	36.3	36.24	36.05	35.82	35.85	36.26	36.33	35.55	36.14
15:50:00	35.64	35.91	35.81	36.25	36.21	35.76	35.61	36.52	35.81	36.05	36.4	36.41	36.42	36.59	36.33	36.24	36.85	36.33	35.81	35.55	36.22	36.14	35.71	36.35	36.26	36	36	35.89	36.26	36.3	35.7	36.04
15:52:00	35.71	35.9	35.72	36.28	36.38	35.74	35.58	36.33	35.91	36.04	36.35	36.34	36.31	36.61	36.33	36.27	36.49	36.3	35.8	35.6	36.28	36.17	35.73	36.37	36.3	35.95	35.9	35.96	36.25	36.26	35.71	35.95
15:54:00	35.73	35.84	35.68	36.25	36.57	35.82	35.52	36.18	35.98	36	36.33	36.26	36.29	36.65	36.3	36.24	36.48	36.17	35.8	35.71	36.36	36.22	35.65	36.33	36.3	35.85	35.87	35.99	36.27	36.21	35.75	35.92
15:56:00	35.74	35.84	35.66	36.28	36.7	35.83	35.5	36.18	35.97	36.04	36.35	36.21	36.35	36.62	36.28	36.26	36.79	36.03	35.83	35.96	36.42	35.96	35.77	36.3	36.38	35.77	35.88	36	36.17	36.18	35.76	35.88
15:58:00	35.79	36	35.69	36.29	36.67	35.84	35.49	36.41	36.05	36.1	36.37	36.13	36.26	36.56	36.41	36.41	36.67	36.31	35.82	36	36.51	36.06	36.07	36.3	36.43	35.66	35.92	36.02	36.11	36.19	35.85	35.85
16:00:00	35.83	35.99	35.7	36.29	36.63	35.88	35.48	36.5	36.09	36.11	36.26	36.12	36.26	36.53	36.34	36.44	36.45	36.27	35.73	36.25	36.62	36.16	36.44	36.34	36.4	35.6	36.04	36.13	36.12	36.2	35.95	35.9
16:02:00	35.84	36.07	35.69	36.3	36.63	35.89	35.49	36.31	36.04	36.11	36.41	36.15	36.29	36.47	36.42	36.39	36.22	36.24	35.64	36.35	36.64	36.17	36.53	36.38	36.43	35.55	36.13	36.21	36.07	36.19	36	35.97
16:04:00	35.9	36.09	35.71	36.28	36.57	35.93	35.52	36.13	35.94	36.03	36.43	36.21	36.32	36.51	36.4	36.42	36.04	36.13	35.68	36.55	36.61	35.98	36.61	36.44	36.42	35.52	36.13	36.24	36.27	36.2	36.02	36
16:06:00	35.89	36.1	35.69	36.28	36.55	35.99	35.69	36.05	35.87	35.97	36.38	36.22	36.32	36.46	36.28	36.6	36.29	36.05	35.71	36.54	36.59	35.83	36.73	36.51	36.35	35.48	36.12	36.25	36.35	36.19	36.05	36.1
16:08:00	35.94	36.07	35.69	36.3	36.5	36.01	35.76	36.19	35.86	35.91	36.32	36.24	36.27	36.37	36.27	36.49	36.34	35.95	35.72	36.42	36.52	35.74	36.77	36.61	36.18	35.48	36.14	36.23	36.36	36.15	36.11	36.2
16:10:00	36.02	36.06	35.7	36.28	36.35	36.04	35.69	36.25	35.88	35.9	36.25	36.29	36.21	36.37	36.4	36.46	36.3	36.04	35.67	36.64	36.42	35.64	36.8	36.68	36.14	35.57	36.14	36.22	36.36	36.14	36.14	36.29
16:12:00	36.1	36.07	35.83	36.28	36.17	36.07	35.66	36.27	35.96	35.99	36.16	36.36	36.12	36.32	36.48	36.48	36.19	36.18	35.65	36.69	36.34	35.65	36.81	36.65	36.29	35.62	36.08	36.21	36.31	36.11	36.13	36.34
16:14:00	36.14	36.15	35.89	36.34	36.14	36.1	35.62	36.26	36.07	35.99	36.08	36.41	36.01	36.44	36.48	36.48	36.15	36.27	35.66	36.92	36.32	35.67	36.68	36.71	36.36	35.63	36.03	36.17	36.33	36.1	36.11	36.38
16:16:00	36.08	36.2	36.01	36.37	36.16	36.31	35.78	36.19	36.1	36.03	36.03	36.41	35.95	36.42	36.45	36.43	36.1	36.17	35.72	36.9	36.3	35.62	36.63	36.63	36.39	35.63	36.04	36.13	36.29	36.09	36.06	36.39
16:18:00	36.15	36.01	36.02	36.39	36.23	36.51	35.76	36.16	36.13	36.06	35.97	36.37	35.96	36.38	36.42	36.37	36	36.15	35.77	36.76	36.24	35.59	36.65	36.61	36.48	35.59	36.02	36.1	36.25	36.1	36.04	36.39
16:20:00	36.16	36.17	36.01	36.41	36.42	36.36	35.84	36.11	36.14	36.04	35.91	36.28	35.98	36.54	36.39	36.4	35.93	36.1	35.81	36.89	36.18	35.6	36.52	36.56	36.46	35.52	35.79	36.08	36.22	36.11	36.03	36.38
16:22:00	36.08	36.29	35.98	36.43	36.4	36.36	35.84	36.06	35.95	35.98	35.88	36.22	35.99	36.65	36.33	36.43	35.89	36.05	35.74	37	36.11	35.56	36.43	36.52	36.52	35.51	35.72	36.1	36.2	36.12	36	36.35
16:24:00	36.11	36.31	35.97	36.45	36.37	36.31	35.8	36.16	35.98	36.08	35.92	36.22	36	36.6	36.25	36.44	35.96	36.07	35.89	37.04	36.06	35.57	36.28	36.5	36.65	35.54	35.72	36.17	36.19	36.12	35.99	36.33
16:26:00	36.1	36.39	36	36.44	36.37	36.28	35.71	36.04	35.96	36.02	36	36.3	36.04	36.54	36.33	36.33	36.11	36.01	35.9	37.07	35.92	35.62	36.08	36.41	36.58	35.58	35.74	36.18	36.21	36.1	35.95	36.3
16:28:00	36.05	36.42	35.99	36.47	36.37	36.26	35.73	35.99	35.9	35.92	35.95	36.36	36.02	36.58	36.34	36.34	36.14	36.01	36.09	37	35.87	35.57	36	36.44	36.49	35.59	35.83	36.21	36.21	36.09	35.92	36.24
16:30:00	35.98	36.34	36.02	36.48	36.37	36.29	35.69	36.04	35.83	35.88	36.05	36.35	36.02	36.58	36.35	36.44	36.03	36.1	36.06	36.9	35.84	35.52	36	36.43	36.45	35.55	35.94	36.25	36.22	36.12	35.89	36.37
16:32:00	35.91	36.27	36.1	36.48	36.36	36.36	35.64	36.01	35.75	35.82	36.11	36.33	36.06	36.59	36.36	36.46	35.73	35.95	36.08	36.93	35.81	35.62	35.94	36.46	36.4	35.47	36.11	36.4	36.18	36.12	35.86	36.36
16:34:00	35.86	36.22	36.18	36.5	36.37	36.4	35.67	36.02	35.82	36.17	36.17	36.33	36.03	36.61	36.34	36.44	36.05	35.97	36.14	37.04	35.73	35.63	35.95	36.43	36.36	35.42	36.21	36.46	36.14	36.12	35.87	36.29
16:36:00	35.81	36.17	36.26	36.55	36.39	36.39	35.66	36.04	36.07	36.19	36.19	36.38	36.06	36.6	36.3	36.42	36.51	35.99	36.25	37.03	35.67	35.64	35.93	36.42	36.3	35.43	36.3	36.43	36.15	36.12	35.8	36.26
16:38:00	35.78	36.06	36.16	36.57	36.37	36.4	35.64	36.07	36.35	36.27	36.15	36.41	36.08	36.56	36.25	36.32	36.69	35.91	36.44	37.03	35.6	35.63	35.92	36.38	36.22	35.43	36.33	36.45	36.2	36.15	35.81	36.2
16:40:00	35.78	36.04	36.2	36.54	36.34	36.36	35.58	36.08	36.49	36.55	36.1	36.46	36.09	36.49	36.14	36.3	36.78	35.83	36.5	36.93	35.68	35.56	35.91	36.42	36.23	35.41	36.25	36.44	36.04	36.19	35.84	36.26
16:42:00	35.81	36.25	36.2	36.6	36.33	36.33	35.68	36.1	36.71	36.46	36.03	36.47	36.24	36.44	36.23	36.24	36.74	35.84	36.48	36.75	35.75	35.55	35.86	36.44	36.25	35.37	36.3	36.44	36.14	36.22	35.89	36.27
16:44:00	35.81	36.31	36.17	36.71	36.32	36.33	35.65	36.11	36.75	36.46	36.01	36.56	36.29	36.38	36.33	36.21	36.75	35.84	36.4	36.61	35.85	35.65	35.83	36.54	36.22	35.3	36.57	36.39	36.28	36.26	35.89	36.26
16:46:00	35.83	36.34	36.12	36.75	36.25	36.32	35.74	36.19	36.67	36.69	36.01	36.67	36.2	36.33	36.31	36.19	36.77	35.89	36.27	36.57	35.97	35.62	35.86	36.57	36.32	35.2	36.57	36.32	36.32	36.29	35.98	36.25
16:48:00	35.82	36.37	36.1	36.79	36.11	36.33	35.88	36.19	36.65	36.83	36.06	36.68	36.07	36.28	36.47	36.15	37.03	35.84	36.14	36.7	36.07	35.62	35.86	36.5	36.41	35.14	36.53	36.29	36.35	36.32	36	36.26
16:50:00	35.84	36.26	36.07	36.8	35.9	36.36	36.13	36.16	36.9	36.8	36.09	36.63	36.27	36.23	36.54	36.2	36.93	35.81	36.11	36.86	36.05	35.64	35.85	36.43	36.38	35.25	36.34	36.27	36.4	36.31	35.99	36.22
16:52:00	35.84	36.15	36.06	36.72	35.94	36.33	36.02	36.11	36.77	36.67	36.08	36.59	36.27	36.18	36.69	36.26	36.78	35.98	36.08	36.63	35.91	35.65	35.87	36.51	36.35	35.35	36.2	36.25	36.52	36.34	36	36.2
16:54:00	35.83	36.15	36.01	36.62	35.97	36.27	36.03	36.03	36.66	36.6	36.18	36.57	36.15	36.11	36.71	36.29	36.66	35.95	36.06	36.86	35.84	35.44	35.85	36.56	36.31	35.42	36.21	36.21	36.55	36.34	36.01	36.21
16:56:00	35.69	36.17	35.95	36.48	36.14	36.22	35.96	36.12	36.59	36.54	36.14	36.49	36.15	36.11	36.7	36.27	36.5	36.15	36.07	36.81	35.8	35.5	35.86	36.57	36.25	35.58	36.16	36.11	36.63	36.43	36.06	36.2
16:58:00	35.66	36.17	35.95	36.46	36.3	36.16	35.88	36.04	36.53	36.45	36.22	36.5	36.14	36.11	36.55	36.22	36.38	36.12	36.09	36.63	35.83	35.61	35.88	36.69	36.3	35.82	36.43	35.98	36.59	36.44	36.09	36.22
17:00:00	35.84	36.14	35.94	36.38	36.36	36.1	35.68	36.16	36.53	36.42	36.24	36.58	36.06	36.17	36.65	36.25	36.3	36.05	36.1	36.51	35.87	35.6	35.88	36.52	36.27	36.09	36.61	35.91	36.52	36.42	36.1	36.22
17:02:00	35.9	36.13	35.89	36.41	36.24	36.05	35.52	36.19	36.53	36.43	36.23	36.69	36	36.34	36.73	36.26	36.19	36.02	36.09	36.42	35.94	35.73	35.87	36.51	36.22	36.28	36.76	35.89	36.47	36.42	36.11	36.2
17:04:00	35.99	36.12	35.84	36.39	36.24	36.07	35.5	36.26	36.56	36.51	36.13	36.79	35.96	36.4	36.77	36.24	35.97	35.94	36.13	36.32	35.9	35.95	35.82	36.59	36.2	36.43	36.84	35.95	36.46	36.42	36.1	36.2
17:06:00	36.04	36.12	35.85	36.33	36.12	36.04	35.56	36.19	36.67	36.48	36.1	36.93	35.96	36.37	36.88	36.2	36.01	35.9	36.16	36.22	35.78	36.04	35.81	36.62	36.18	36.59	36.88	35.89	36.49	36.43	36.1	36.22
17:08:00	36.09	36.12	35.88	36.31	36.09	36.06	35.66	36.32	36.71	36.41	36.24	37.03	36.01	36.42	36.85	36.08	35.97	35.89	36.14	36.2	35.81	36.21	35.87	36.6	36.21	36.54	36.92	35.84	36.5	36.47	36.11	36.29
17:10:00	36.2	36.12	35.88	36.22	36.08	36.16	35.62	36.41	36.76	36.37	36.12	36.92	36.17	36.38	36.75	35.98	36.05	35.81	36.13	36.13	35.81	36.33	35.9	36.58	36.3	36.47	36.84	36.02	36.52	36.61	36.07	36.34
17:12:00	36.25	36.12	35.91	36.19	36.06	36.14	35.69	36.58	36.72	36.38	36.13	36.9	36.08	36.29	36.67	35.88	36.4	35.71	36.16	36.03	35.81	36.44	35.89	36.8	36.41	36.49	36.84	36.25	36.5	36.67	36.09	36.34
17:14:00	36.25	36.15	35.93	36.18	36.14	36.12	35.95	36.63	36.65	36.42	36.12	37.12	36.06	36.38	36.57	35.86	36.76	35.68	36.13	35.97	35.88	36.45	36.09	36.84	36.6	36.43	36.76	36.33	36.49	36.62	36.11	36.45
17:16:00	36.21	36.17	35.94	36.17	36.19	36.21	36.25	36.43	36.63	36.52	36.08	37.12	36.3	36.42	36.48	35.88	36.8	35.73	36.04	35.9	35.99	36.52	36.19	36.91	36.48	36.08	36.7	36.42	36.45	36.58	36.11	36.46
17:18:00	36.12	36.18	35.94	36.2	36.21	36.36	36.18	36.51	36.65	36.56	36.12	37.19	36.15	36.38	36.46	35.89	36.85	35.74	36.03	35.87	35.96	36.54	36.14	37.07	36.64	36.21	36.63	36.49	36.4	36.75	36.12	36.5
17:20:00	36.07	36.19	35.9	36.2	36.22	36.33	36.13	36.63	36.69	36.61	36.13	37.28	36.11	36.31	36.47	35.92	36.79	35.81	36.03	35.91	36	36.6	36.12	37.06	36.62	36.17	36.59	36.56	36.45	36.79	36.13	36.42
17:22:00	36.13	36.2	35.96	36.19	36.2	36.33	36.35	36.52	36.86	36.56	36.1	37.23	36.11	36.24	36.45	35.94	36.7	35.85	35.95	35.89	36.1	36.58	36.23	37.1	36.68	36.04	36.51	36.64	36.51	36.79	36.07	36.32
17:24:00	36.19	36.23	36.05	36.31	36.2	36.3	36.19	36.42	36.87	36.66	36.06	37.35	36.11	36.19	36.36	35.78	36.7	35.74	35.89	35.85	36.19	36.64	36.27	37.16	36.79	35.88	36.52	36.63	36.57	36.82	36.07	36.3
17:26:00	36.2	36.22	36.22	36.33	36.24	36.28	36.09	36.41	36.81	36.94	36.1	37.43	36.1	36.3	36.27	35.78	36.71	35.7	35.87	35.83	36.27	36.51	36.29	37.2	36.7	35.88	36.64	36.67	36.62	36.84	36.05	36.32
17:28:00	36.14	36.17	36.25	36.32	36.23	36.23	36.33	36.44	36.79	36.9	36.13	37.36	36.09	36.47	36.23	36.02	36.66	35.65	35.8	35.83	36.06	36.66	36.4	37.15	36.69	35.95	36.61	36.75	36.63	36.74	36	36.33
17:30:00	36.08	36.16	36.21	36.3	36.19	36.21	36.23	36.45	36.68	36.76	36.26	37.3	36.11	36.42	36.25	36.22	36.55	35.63	35.86	35.84	36.05	36.76	36.53	37.06	36.86	35.94	36.6	36.75	36.7	36.65	36	36.28
17:32:00	36.05	36.17	36.19	36.29	36.2	36.17	36.09	36.59	36.64	36.85	36.24	37.24	36.12	36.37	36.27	36.17	36.45	35.7	36.05	35.91	36.23	36.84	36.54	37.04	36.78	35.96	36.62	36.76	36.77	36.63	36.03	36.29
17:34:00	36.01	36.17	36.11	36.29	36.23	36.17	36.04	36.84	36.6	36.88	36.23	37.17	36.08	36.31	36.32	36.15	36.35	35.75	36.14	35.96	36.55	36.75	36.58	36.99	36.81	35.98	36.74	36.82	36.73	36.59	36.01	36.3
17:36:00	36.01	36.17	36.06	36.29	36.24	36.16	35.98	36.69	36.65	36.74	36.21	37.02	36.23	36.28	36.33	36.19	36.15	35.85	36.19	36.07	36.55	36.6	36.58	36.86	36.99	35.99	36.93	36.83	36.76	36.62	36.02	36.33
17:38:00	36.04	36.18	36.02	36.31	36.24	36.16	35.98	36.73	36.79	36.65	36.25	36.85	36.42	36.22	36.28	36.2	36.05	35.72	36.2	36.15	36.67	36.36	36.61	36.86	37.17	35.97	36.96	36.83	36.79	36.64	36.06	36.34
17:40:00	36.08	36.21	36.01	36.32	36.22	36.18	36.05	36.82	36.77	36.6	36.1	36.75	36.44	36.21	36.4	36.25	36.28	35.99	36.24	36.17	36.87	36.32	36.54	36.89	37.27	35.95	36.83	36.82	36.74	36.62	36.04	36.32
17:42:00	36.14	36.26	36.01	36.31	36.21	36.21	36.22	36.89	36.73	36.54	35.97	36.63	36.43	36.21	36.37	36.22	36.56	35.98	36.11	36.11	37.09	36.18	36.54	36.9	37.09	35.98	36.76	36.83	36.69	36.58	36.01	36.29
17:44:00	36.15	36.26	36.02	36.32	36.2	36.21	36.23	36.91	36.64	36.39	36.13	36.66	36.67	36.21	36.39	36.16	36.53	35.99	36.17	36.16	37.1	36.02	36.56	37.01	37.16	36.04	36.79	36.8	36.81	36.56	35.98	36.3
17:46:00	36.14	36.3	36.04	36.33	36.33	36.24	36.31	36.86	36.68	36.36	36.21	36.66	36.58	36.26	36.35	36.24	36.69	35.71	36.16	36.27	37.05	35.94	36.7	37.02	37.05	36.11	36.94	36.79	36.87	36.56	36.01	36.32
17:48:00	36.12	36.3	36.01	36.37	36.35	36.3	36.3	36.86	36.72	36.28	36.4	36.64	36.48	36.22	36.33	36.46	36.77	35.65	36.2	36.29	37.01	35.9	36.98	37.01	37.01	36.05	36.97	36.75	36.8	36.56	35.92	36.31
17:50:00	36.13	36.34	36.13	36.39	36.34	36.31	36.29	36.87	36.66	36.19	36.23	36.8	36.58	36.19	36.34	36.5	36.93	35.77	36.18	36.09	36.83	35.89	37.03	36.93	36.93	35.7	37.05	36.72	36.78	36.56	35.88	36.3
17:52:00	36.12	36.33	36.21	36.35	36.28	36.38	36.3	36.88	36.73	36.12	36.21	36.84	36.72	36.26	36.31	36.55	37.05	36.02	36.07	36.18	36.82	35.91	37.01	36.91	36.85	35.54	37.08	36.69	36.81	36.66	36.02	36.26
17:54:00	36.13	36.35	36.09	36.4	36.19	36.37	36.3	36.79	36.76	36.17	36.33	36.94	36.89	36.47	36.34	36.47	37.26	36.1	36.1	36.19	36.8	35.87	36.99	36.99	36.8	35.73	37.17	36.72	36.82	36.57	36.21	36.32
17:56:00	36.14	36.29	36.21	36.4	36.16	36.45	36.11	36.88	36.7	36.34	36.49	37.03	37.06	36.41	36.37	36.36	37.48	36.15	36.08	36.16	36.67	35.87	36.81	36.98	36.7	35.73	37.14	36.68	36.83	36.46	36.35	36.39
17:58:00	36.16	36.2	36.49	36.42	36.11	36.43	36.31	37	36.73	36.37	36.76	37.07	37.09	36.77	36.36	36.31	37.51	36.3	36	36.25	36.64	35.98	36.78	36.92	36.6	35.66	37.2	36.66	36.88	36.42	36.4	36.4
18:00:00	36.1	36.17	36.65	36.69	36.1	36.26	36.22	37.2	36.73	36.47	36.83	37.13	37.07	36.88	36.39	36.4	37.52	36.53	36	36.11	36.55	35.9	36.78	36.89	36.53	35.8	37.26	36.69	36.85	36.38	36.44	36.38
18:02:00	36.18	36.16	36.74	36.75	36.15	36.22	36.34	37.12	36.8	36.46	36.86	37.09	37.05	36.82	36.49	36.34	37.24	36.64	35.97	36.08	36.46	35.87	36.47	36.84	36.48	35.91	37.34	36.77	36.86	36.41	36.48	36.39
18:04:00	36.22	36.13	36.76	36.88	36.13	36.17	36.28	36.91	36.93	36.44	36.76	37.05	37.01	36.9	36.39	36.34	37.09	36.81	35.97	36.17	36.4	35.93	36.58	36.89	36.42	36.19	37.33	36.76	36.85	36.41	36.45	36.4
18:06:00	36.2	36.07	36.77	37.03	36.21	36.13	36.54	36.71	36.98	36.39	36.62	37.05	37.12	36.89	36.44	36.39	36.83	36.74	35.92	36.16	36.31	35.98	36.55	36.96	36.41	36.58	37.3	36.81	36.89	36.39	36.45	36.32
18:08:00	36.4	36.15	36.77	37.02	36.15	36.1	36.81	36.67	37.03	36.38	36.79	37.08	37.14	36.98	36.62	36.3	36.67	36.74	35.74	36.08	36.27	36.09	36.56	37.09	36.3	36.74	37.28	36.85	36.98	36.38	36.5	36.39
18:10:00	36.39	36.23	36.78	36.91	36.08	36.09	37.05	36.7	37.2	36.65	36.92	37.23	37.18	37.23	36.81	36.26	36.65	36.73	35.8	36.04	36.24	36.1	36.51	37.35	36.23	36.86	37.25	36.84	37.03	36.37	36.54	36.48
18:12:00	36.37	36.28	36.78	36.95	35.93	36.07	37.26	36.63	37.43	36.91	36.83	37.4	37.35	37.45	36.99	36.18	36.54	36.76	35.84	36.03	36.24	36.21	36.55	37.48	36.3	37.07	37.06	36.7	37.11	36.35	36.5	36.46
18:14:00	36.43	36.28	36.77	36.87	35.94	36.07	37.65	36.56	37.56	36.89	36.66	37.4	37.48	37.53	36.99	36.14	36.37	36.66	35.9	36.02	36.27	36.16	36.52	37.58	36.34	37.15	37.04	36.77	37.23	36.28	36.46	36.61
18:16:00	36.46	36.39	36.78	36.86	35.92	36.17	37.68	36.62	37.81	37.14	36.59	37.47	37.52	37.59	37.09	36.25	36.34	36.63	36.07	35.89	36.27	36.13	36.45	37.67	36.31	37.26	37.08	36.78	37.29	36.32	36.39	36.68
18:18:00	36.56	36.4	36.83	36.77	35.86	36.23	37.73	36.78	37.95	37.48	36.79	37.61	37.44	37.65	37.19	36.2	36.37	36.55	36.23	36.08	36.22	36.11	36.36	37.79	36.1	37.35	37.15	36.77	37.32	36.31	36.32	36.76
18:20:00	36.81	36.38	36.86	36.72	35.96	36.31	37.89	36.83	38.08	37.46	36.98	37.69	37.41	37.68	37.23	36.18	36.35	36.51	36.45	36.3	36.19	36.17	36.37	37.82	36.12	37.37	37.15	36.69	37.47	36.33	36.26	36.79
18:22:00	36.94	36.45	36.92	36.81	36.22	36.3	37.88	36.84	38.09	37.17	37.37	37.7	37.27	37.46	37.32	36.13	36.42	36.64	36.49	36.42	36.21	36.15	36.35	37.82	36.27	37.27	37.16	36.64	37.5	36.29	36.21	36.86
18:24:00	37.04	36.48	36.77	36.83	36.23	36.41	37.97	36.93	38.23	37.24	37.55	37.75	37.26	37.55	37.31	36.08	36.09	36.6	36.64	36.43	36.18	36.28	36.48	37.76	36.37	37.21	37.12	36.63	37.58	36.21	36.22	36.9
18:26:00	37.31	36.5	36.77	36.77	36.12	36.42	38.12	37.03	38.33	37.38	37.44	37.91	37.26	37.47	37.21	36.08	36.54	36.58	36.51	36.47	36.17	36.39	36.48	37.77	36.35	36.99	37	36.96	37.73	36.21	36.22	36.95
18:28:00	37.43	36.48	36.85	36.7	36.05	36.47	38.13	37.02	38.34	37.67	37.25	37.99	37.32	37.34	37.11	36.19	36.72	36.63	35.81	36.59	36.27	36.57	36.39	37.8	36.71	37.04	36.99	37.01	37.77	36.21	36.24	36.97
18:30:00	37.54	36.41	36.82	36.72	35.99	36.49	38.06	37.08	38.36	37.66	36.99	38.07	37.32	37.32	37.16	36.14	36.93	36.65	36.22	36.7	36.31	36.59	36.55	37.88	36.63	36.64	37.05	37.23	37.74	36.32	36.28	36.86
18:32:00	37.63	36.37	36.92	36.71	35.92	36.5	38.15	37.35	38.38	37.71	36.9	38.12	37.37	37.26	37.31	36.14	36.88	36.69	36.28	36.8	36.35	36.65	36.83	37.94	36.65	36.93	37.03	37.29	37.73	36.39	36.24	36.9
18:34:00	37.7	36.29	37.13	36.68	36.11	36.46	38.17	37.27	38.5	37.67	37.2	38.21	37.46	37.45	37.18	36.13	36.96	36.72	36.67	36.83	36.34	36.71	37.03	38.03	36.98	36.74	36.97	37.3	37.72	36.48	36.22	37
18:36:00	37.74	36.21	37.19	36.63	36.05	36.36	38.02	37.32	38.57	37.64	37.59	38.21	37.44	37.53	37.07	36.19	37.12	36.77	37.19	36.78	36.38	36.78	37.09	38.19	36.8	36.51	37.04	37.35	37.78	36.49	36.16	37.05
18:38:00	37.77	36.19	37.21	36.65	35.98	36.27	38.31	37.26	38.61	37.44	37.76	38.21	37.53	37.26	37.15	36.4	37.36	36.82	37.39	36.68	36.57	36.83	36.83	38.28	36.94	36.29	37.06	37.34	37.9	36.52	36.12	37.18
18:40:00	37.81	36.32	37.25	36.67	35.87	36.19	38.38	37.31	38.65	37.43	37.82	38.23	37.58	37.23	37.62	36.53	37.68	36.84	37.49	36.8	36.62	36.7	36.81	38.24	37.17	36.16	37.04	37.34	37.89	36.61	36.08	37.21
18:42:00	37.85	36.4	37.22	36.58	35.85	36.08	38.38	37.41	38.63	37.29	37.85	38.26	37.51	37.14	37.56	36.66	37.8	36.86	37.49	36.91	36.68	36.74	36.98	38.12	37.12	35.93	37.04	37.37	37.85	36.56	36.06	37.24
18:44:00	37.9	36.42	37.22	36.62	35.83	36.08	38.14	37.56	38.66	37.22	37.94	38.23	37.43	37.19	37.64	36.81	37.79	36.84	37.55	36.9	36.56	36.73	37.04	38.2	37.05	35.8	37.06	37.31	37.83	36.5	36.06	37.29
18:46:00	37.89	36.41	37.21	36.61	35.99	36.04	38.22	37.6	38.62	37.12	37.99	38.33	37.48	37.48	37.72	36.87	37.76	36.94	37.35	36.9	36.66	36.77	36.97	38.06	37.21	35.78	37.1	37.31	37.78	36.55	36.03	37.26
18:48:00	37.88	36.36	37.22	36.59	35.97	36.18	38.25	37.68	38.61	37.18	38	38.38	37.45	37.68	37.91	36.83	37.87	36.92	37.49	37.21	36.82	36.72	37.2	38.06	37.28	35.93	37.01	37.25	37.87	36.64	36.03	37.29
18:50:00	37.82	36.34	37.18	36.63	35.92	36.13	38.21	37.67	38.6	37.18	37.91	38.37	37.5	37.47	38.13	36.54	37.94	37.02	37.44	37.31	37.02	36.92	37.22	38.07	37.29	36.09	36.92	37.26	37.96	36.84	35.93	37.39
18:52:00	37.76	36.34	37.24	36.68	35.89	36.05	38.2	37.73	38.62	37.07	37.84	38.35	37.39	37.45	38.2	36.4	37.93	37.19	37.5	37.44	37.41	37.04	37.26	38.05	37.26	36.23	36.9	37.37	37.97	36.99	35.91	37.5
18:54:00	37.79	36.3	37.35	36.74	35.87	36.06	38.28	37.77	38.68	37.02	37.75	38.37	37.13	37.69	37.57	36.43	37.95	37.3	37.69	37.58	37.61	37.1	37.24	38.01	37.15	36.36	37.03	37.41	37.93	37.07	36.08	37.56
18:56:00	37.91	36.26	37.4	36.7	35.91	36.02	38.23	37.8	38.66	36.96	37.85	38.31	37.05	37.76	37.63	36.57	37.98	37.24	37.66	37.5	37.59	37.33	37.26	38.1	36.84	36.84	37.2	37.35	37.9	37.03	36.16	37.61
18:58:00	37.93	36.21	37.44	36.62	35.92	35.9	38.13	37.77	38.62	37	37.77	38.33	36.95	37.83	37.59	36.49	37.97	37.24	37.57	37.42	37.52	37.43	37.19	38.04	36.7	37.03	37.33	37.25	37.9	37.16	36.28	37.67
19:00:00	37.92	36.15	37.48	36.57	36.09	35.8	38.12	37.71	38.6	37	37.67	38.35	36.9	37.7	37.42	36.44	38.02	37.18	37.75	37.41	37.42	37.42	37.07	37.91	36.94	36.9	37.39	37.23	37.97	37.26	36.44	37.83
19:02:00	37.94	36.15	37.52	36.56	36	35.77	38.14	37.34	38.49	37.03	37.6	38.33	36.7	37.55	37.74	36.49	38.03	36.99	37.75	37.47	37.15	37.28	36.82	37.88	37.29	36.76	37.31	37.25	37.85	37.29	36.57	37.85
19:04:00	37.91	36.28	37.71	36.58	36.17	35.86	37.91	37.33	38.54	36.8	37.54	38.38	36.7	37.5	37.67	36.5	38	37.14	37.31	37.46	37.15	37.15	36.92	37.82	37.39	36.95	37.06	37.34	37.77	37.38	36.59	37.77
19:06:00	37.92	36.3	37.74	36.53	36.21	36.05	37.78	37.47	38.51	36.76	37.5	38.4	37	37.44	37.49	36.34	38.07	37.42	37.3	37.39	37.6	37.27	37.17	37.72	37.45	36.86	36.94	37.39	37.66	37.45	36.53	37.65
19:08:00	37.86	36.37	37.75	36.49	36.44	36.15	37.77	37.66	38.47	37.01	37.46	38.31	37.1	37.38	37.41	36.35	38.03	37.71	37.08	37.48	37.75	37.21	37.45	37.64	37.59	36.92	37	37.46	37.61	37.48	36.46	37.6
19:10:00	37.94	36.12	37.74	36.51	36.76	36.29	38.1	37.64	38.41	37.51	37.49	38.44	37	37.36	37.36	36.52	38.01	37.75	37.12	37.61	37.99	37.19	37.5	37.55	37.51	37.1	37.14	37.42	37.6	37.47	36.58	37.65
19:12:00	37.89	36.22	37.72	36.57	36.8	36.27	38.22	37.35	38.37	37.58	37.46	38.47	36.78	37.41	37.6	36.71	37.97	37.51	37.27	37.47	37.8	37.26	37.6	37.42	37.32	37.13	37.15	37.36	37.58	37.4	36.65	37.6
19:14:00	37.93	36.58	37.7	36.62	36.87	36.26	38.2	37.37	38.3	37.71	37.35	38.32	36.63	37.4	37.88	36.82	37.94	37.36	36.99	37.35	37.54	37.33	37.61	37.29	37.64	37.19	37.28	37.36	37.63	37.38	36.71	37.73
19:16:00	37.89	36.6	37.7	36.54	36.91	36.43	37.95	37.46	38.24	37.42	37.26	38.3	36.47	37.56	37.68	36.77	37.98	37.7	37.28	37.35	37.49	37.28	37.57	37.26	37.59	37.27	37.28	37.36	37.7	37.34	36.8	37.74
19:18:00	37.86	36.59	37.77	36.63	36.95	36.56	38.08	37.39	38.27	37.72	37.09	38.31	36.48	37.76	37.37	36.89	37.98	37.79	37.44	37.34	37.43	37.24	37.53	37.34	37.68	37.43	37.28	37.37	37.77	37.36	36.86	37.8
19:20:00	37.86	36.59	37.77	36.66	37.02	36.61	38.07	37.49	38.3	37.74	37.11	38.28	36.48	37.71	37.46	37.13	37.94	37.8	37.15	37.34	37.62	37.29	37.23	37.49	37.73	37.58	37.26	37.32	37.79	37.27	36.9	37.81
19:22:00	37.84	36.63	37.74	36.74	36.99	36.67	38.09	37.52	38.21	37.51	36.85	38.17	36.73	37.7	37.3	37.4	37.9	37.75	37.01	37.37	37.64	37.27	37.27	37.63	37.66	37.67	37.16	37.26	37.78	37.09	36.9	37.73
19:24:00	37.87	36.62	37.69	36.84	37.01	36.68	38.14	37.49	37.81	37.72	36.8	38.14	36.7	37.74	37.47	37.6	37.88	37.63	37.12	37.39	37.68	37.15	37.26	37.65	37.41	37.78	36.94	37.25	37.79	37.18	36.83	37.62
19:26:00	37.91	36.72	37.63	36.91	36.99	36.59	38.1	37.4	37.83	37.68	36.8	38.04	36.77	37.83	37.34	37.59	37.81	37.52	37.14	37.32	37.63	37.04	37.32	37.72	37.79	37.89	37.03	37.37	37.7	37.21	36.7	37.62
19:28:00	37.79	36.71	37.64	36.93	36.96	36.51	38.06	37.38	37.91	37.58	36.79	38.05	36.7	37.92	37.28	37.62	37.72	37.54	37.24	37.28	37.66	37.25	37.31	37.65	37.67	37.94	37.06	37.41	37.68	37.27	36.7	37.59
19:30:00	37.79	36.68	37.64	37.02	36.93	36.45	38.2	37.37	37.86	37.29	36.74	38.04	36.67	37.89	37.51	37.31	37.73	37.52	37.33	37.23	37.76	37.17	37.33	37.66	37.68	37.92	36.95	37.35	37.73	37.32	36.76	37.54
19:32:00	37.83	36.53	37.63	37.1	36.89	36.38	38.25	37.42	37.85	37.49	36.76	38.06	36.64	37.86	37.79	37.2	37.7	37.56	37.46	37.39	37.68	37.18	37.21	37.68	37.73	37.85	36.94	37.35	37.75	37.29	36.75	37.5
19:34:00	37.89	36.53	37.63	37.17	36.78	36.33	38.28	37.34	37.73	37.49	36.75	38.07	36.59	37.81	37.97	37.37	37.8	37.65	37.37	37.4	37.67	37.26	37.24	37.77	37.75	37.74	36.79	37.36	37.7	37.3	36.93	37.54
19:36:00	37.89	36.53	37.6	37.18	36.73	36.25	38.17	37.31	37.57	37.39	36.73	38.06	36.58	37.67	38	37.62	37.77	37.64	37.22	37.44	37.83	37.35	37.27	37.76	37.6	37.49	36.69	37.32	37.72	37.26	37.06	37.55
19:38:00	37.81	36.64	37.5	37.07	36.82	36.18	38.03	37.38	37.51	37.39	36.74	37.99	36.46	37.63	37.77	37.72	37.76	37.67	36.95	37.42	37.67	37.33	37.25	37.74	37.38	37.18	36.69	37.32	37.73	37.23	37.09	37.59
19:40:00	37.82	36.71	37.44	37.04	36.89	36.29	38.05	37.41	37.54	37.48	36.76	38	36.32	37.71	37.73	37.84	37.63	37.84	37.09	37.29	37.62	37.25	37.07	37.73	37.29	36.97	36.72	37.35	37.71	37.22	37.18	37.47
19:42:00	37.77	36.85	37.37	37.12	36.94	36.36	37.96	37.39	37.54	37.5	36.73	38.1	36.45	37.67	37.71	37.56	37.68	37.79	37.06	37.17	37.66	37.42	37.07	37.72	37.47	36.87	36.79	37.36	37.67	37.2	37.15	37.38
19:44:00	37.65	36.72	37.28	37.12	37.09	36.29	38.05	37.32	37.52	37.44	36.69	38.1	36.44	37.66	37.59	37.78	37.61	37.93	37.28	37.15	37.76	37.49	37.14	37.67	37.57	36.8	36.75	37.32	37.65	37.28	37.21	37.32
19:46:00	37.66	36.7	37.21	37.09	37.06	36.4	38.08	37.41	37.5	37.36	36.48	38.08	36.64	37.55	37.4	38.03	37.55	38.06	36.84	37.34	37.71	37.55	37.36	37.65	37.47	36.65	36.75	37.3	37.63	37.33	37.34	37.3
19:48:00	37.53	36.67	37.15	36.97	37.21	36.51	38.14	37.45	37.5	37.41	36.48	38.11	36.49	37.58	37.58	38.44	37.55	37.84	36.71	37.28	37.7	37.53	37.35	37.68	37.45	36.57	36.92	37.33	37.59	37.42	37.3	37.32
19:50:00	37.39	36.84	37.2	36.92	37.36	36.54	38.13	37.42	37.53	37.27	36.49	38.12	36.5	37.78	37.57	38.47	37.56	37.51	36.85	37.26	37.61	37.51	37.28	37.68	37.41	36.68	37.04	37.36	37.52	37.37	37.28	37.33
19:52:00	37.34	36.85	37.19	36.94	37.38	36.75	37.89	37.38	37.61	37.19	36.56	38.09	36.46	37.75	37.45	38.51	37.68	37.46	36.96	37.26	37.42	37.45	37.2	37.62	37.37	36.79	36.95	37.41	37.52	37.26	37.25	37.34
19:54:00	37.27	36.82	37.11	36.93	37.49	36.73	38.15	37.26	37.61	37.11	36.55	38.15	36.63	37.61	37.52	38.43	37.7	37.36	36.83	37.26	37.18	37.39	37.16	37.62	37.53	36.85	36.78	37.47	37.6	37.24	37.22	37.31
19:56:00	37.24	36.87	37.11	36.93	37.52	36.71	38.17	37.32	37.63	36.92	36.77	38.22	36.48	37.58	37.44	38.32	37.61	37.35	36.88	37.23	36.98	37.52	36.93	37.82	37.55	36.95	36.74	37.41	37.7	37.39	37.33	37.33
19:58:00	37.25	36.87	37	36.93	37.53	36.74	38.07	37.42	37.68	36.99	36.77	38.24	36.55	37.57	37.46	38.44	37.3	37.49	36.99	37.23	36.79	37.61	36.93	37.78	37.45	37.11	36.79	37.42	37.78	37.49	37.34	37.29
20:00:00	37.23	36.87	37.08	36.94	37.55	36.68	38.02	37.34	37.75	37.12	36.93	38.26	36.71	37.55	37.37	38.08	37.3	37.5	37.06	37.08	37.1	37.7	36.66	37.72	37.43	37.37	36.76	37.4	37.85	37.57	37.46	37.1
20:02:00	37.2	37.05	36.98	36.95	37.64	36.59	37.97	37.19	37.73	37.36	36.98	38.25	36.85	37.5	37.4	38.19	37.56	37.64	36.8	37.25	37.3	37.65	36.63	37.62	37.16	37.69	36.71	37.4	37.86	37.6	37.51	37.18
20:04:00	37.2	36.91	36.98	36.93	37.67	36.6	38.01	37.16	37.8	37.33	36.93	38.26	36.93	37.45	37.35	38.17	37.57	37.7	37.04	37.37	37.36	37.71	36.71	37.5	37.06	37.93	36.64	37.45	37.85	37.64	37.53	37.49
20:06:00	37.14	36.99	36.99	36.93	37.6	36.56	37.97	37.3	37.83	37.65	36.99	38.32	36.94	37.3	37.29	38.47	37.63	37.65	37.22	37.41	37.3	37.62	36.56	37.49	37.28	38.08	36.71	37.54	37.83	37.65	37.45	37.62
20:08:00	37.26	37.06	36.92	36.92	37.55	36.48	37.98	37.32	37.74	37.47	37.18	38.33	36.77	37.39	37.23	38.46	37.64	37.47	37.21	37.44	37.25	37.42	36.53	37.45	37.19	38.22	36.82	37.56	37.74	37.59	37.43	37.72
20:10:00	37.26	37	36.88	36.74	37.64	36.61	38.08	37.37	37.74	37.31	37.1	38.35	36.82	37.4	37.11	38.28	37.7	37.57	37.16	37.39	37.34	37.64	36.51	37.44	37.21	38.3	36.84	37.53	37.68	37.48	37.44	37.83
20:12:00	37.35	37.01	36.95	36.79	37.62	36.66	38.15	37.36	37.72	37.27	37.06	38.37	36.79	37.46	36.99	38.5	37.59	37.76	37.26	37.39	37.23	37.67	36.25	37.4	37.21	38.29	36.82	37.48	37.65	37.42	37.46	37.82
20:14:00	37.41	37.13	36.89	37	37.54	36.65	38.02	37.39	37.68	37.36	37.11	38.35	37.28	37.4	36.87	38.46	37.56	37.81	37.24	37.32	37.3	37.62	36.39	37.29	37.28	38.36	36.81	37.52	37.57	37.35	37.37	37.8
20:16:00	37.44	37.27	36.9	36.96	37.55	36.45	37.89	37.37	37.7	37.44	37.13	38.27	37.32	37.43	36.83	38.46	37.59	37.79	36.95	37.33	37.4	37.43	36.17	37.33	37.36	38.39	36.79	37.46	37.57	37.31	37.32	37.9
20:18:00	37.5	37.26	36.87	37.22	37.66	36.54	37.86	37.38	37.62	37.48	37.08	38.29	37	37.33	36.81	38.48	37.64	37.76	37.09	37.36	37.39	37.62	36.19	37.42	37.49	38.32	36.84	37.45	37.47	37.22	37.26	37.86
20:20:00	37.67	37.2	36.8	37.44	37.53	36.62	37.76	37.53	37.53	37.75	37.27	38.29	37.36	37.29	36.96	38.42	37.75	37.66	37.41	37.4	37.32	37.66	36.23	37.47	37.58	38.24	36.9	37.38	37.41	37.17	37.3	37.84
20:22:00	37.7	37.2	36.93	37.56	37.47	36.57	37.66	37.44	37.46	37.88	37.5	38.28	37.5	37.22	37.01	38.39	37.67	37.51	37.37	37.27	37.39	37.66	36.58	37.51	37.54	38.23	36.89	37.43	37.41	37.13	37.4	37.83
20:24:00	37.89	37.12	36.98	37.55	37.34	36.56	37.61	37.37	37.44	37.86	37.5	38.34	37.53	37.19	37.01	38.5	37.38	37.37	37.32	37.27	37.23	37.55	37.14	37.65	37.48	38.28	36.9	37.47	37.34	37.1	37.44	37.71
20:26:00	37.91	37.1	37.08	37.56	37.29	36.62	37.69	37.37	37.51	37.76	37.46	38.36	37.37	37.15	37.07	38.36	37.67	37.3	37.29	37.18	37.09	37.4	36.65	37.76	37.56	38.21	36.92	37.44	37.18	37.09	37.4	37.6
20:28:00	37.91	36.99	37.05	37.65	37.23	36.61	37.59	37.32	37.41	37.64	37.43	38.26	37.21	36.98	37.04	38.23	37.86	37.3	37.33	37.27	37.33	37.34	36.5	37.75	37.59	38.24	36.79	37.45	37.09	37.08	37.35	37.6
20:30:00	37.86	36.81	36.95	37.68	37.26	36.78	37.31	37.24	37.34	37.51	37.31	38.23	37.31	37.03	37.02	38.33	37.78	36.95	37.07	37.22	37.39	37.33	36.52	37.79	37.44	38.34	36.7	37.44	37.03	37.09	37.33	37.59
20:32:00	37.83	36.86	36.87	37.73	37.25	36.78	37.29	37.41	37.32	37.66	37.34	38.33	37.25	37.14	37.05	38.36	37.78	36.86	37.15	37.29	37.47	37.51	36.18	37.84	37.31	38.31	36.65	37.43	37.03	37.1	37.41	37.58
20:34:00	37.82	36.88	36.93	37.83	37.2	36.88	37.32	37.54	37.29	37.63	37.35	38.31	37.1	37.12	37.08	38.45	37.8	37	37	37.26	37.44	37.38	36.07	37.76	37.12	38.19	36.6	37.48	37.02	37.09	37.28	37.55
20:36:00	37.78	36.92	36.99	37.89	37.15	37.07	37.32	37.5	37.23	37.61	37.33	38.27	36.92	37.14	37.09	38.56	37.81	37.02	37.58	37.12	37.41	37.36	36.12	37.87	37.19	38.11	36.52	37.52	36.93	37.05	37.22	37.5
20:38:00	37.73	36.89	36.83	37.92	37.18	37.21	37.42	37.47	37.24	37.53	37.44	38.23	36.83	37.07	37.07	38.33	37.74	36.89	37.59	37.26	37.3	37.3	36.04	37.84	37.62	37.95	36.5	37.53	36.96	37.04	37.23	37.5
20:40:00	37.76	36.86	36.78	37.93	37.2	37.61	37.35	37.36	37.34	37.55	37.25	38.18	36.88	37.12	37.06	38.2	37.79	36.75	37.17	37.27	37.42	37.22	35.97	37.68	37.59	37.97	36.43	37.48	36.99	37.09	37.21	37.5
20:42:00	37.78	36.81	36.7	37.91	37.29	37.8	37.35	37.31	37.32	37.4	37.26	38.22	36.94	37.19	37.08	38.26	37.81	36.55	36.93	37.15	37.56	37.38	35.88	37.71	37.63	38.05	36.36	37.38	37	37.07	37.15	37.47
20:44:00	37.76	36.77	36.65	37.92	37.27	37.91	37.41	37.47	37.39	37.31	37.24	38.18	36.85	37.26	37.07	38.38	37.81	36.38	37.23	37.09	37.59	37.17	36.31	37.61	37.46	38.27	36.27	37.41	37.09	37	37.09	37.49
20:46:00	37.69	36.79	36.63	37.92	37.26	37.96	37.45	37.52	37.61	37.49	37.14	38.25	36.81	37.19	37.17	38.21	37.78	36.28	37.08	37.32	37.54	37.34	36.38	37.58	37.44	38.27	36.29	37.33	37.14	37.14	37.08	37.36
20:48:00	37.55	36.81	36.69	37.93	37.21	38.07	37.62	37.47	37.54	37.68	37.08	38.27	36.76	37.07	37.43	38.3	37.74	36.26	37.01	37.48	37.53	37.35	36.45	37.72	37.34	38.3	36.49	37.27	37.17	37.27	37.01	37.43
20:50:00	37.66	36.81	36.76	37.89	37.41	38.11	37.66	37.6	37.54	37.73	36.98	38.28	36.7	37.16	37.51	38.15	37.7	36.21	37.03	37.5	37.55	37.39	36.68	37.77	37.26	38.19	36.61	37.36	37.13	37.25	36.95	37.46
20:52:00	37.65	36.78	36.77	37.91	37.29	38.15	37.64	37.67	37.52	37.57	36.8	38.27	36.74	37.23	37.41	38.05	37.65	36.19	37.38	37.42	37.52	37.38	36.54	37.65	37.25	38.08	36.78	37.32	37.11	37.27	36.94	37.46
20:54:00	37.67	36.81	36.85	37.93	37.39	38.21	37.73	37.66	37.46	37.75	36.67	38.16	36.69	37.36	37.28	38.09	37.58	36.21	37.23	37.51	37.34	37.37	36.54	37.75	37.16	37.72	36.85	37.33	37.05	37.26	36.98	37.47
20:56:00	37.65	37.13	36.95	37.91	37.4	38.18	37.67	37.49	37.33	37.73	36.65	38.27	36.58	37.39	37.11	38.04	37.52	36.16	37.14	37.49	37.51	37.5	36.5	37.73	37.21	37.58	36.78	37.33	37.01	37.14	36.98	37.39
20:58:00	37.58	37.09	37.02	37.9	37.33	38.15	37.65	37.38	37.35	37.9	36.72	38.22	36.65	37.49	36.94	37.91	37.38	36.2	37.16	37.45	37.51	37.39	36.41	37.66	37.55	37.5	36.71	37.34	36.89	37.12	36.93	37.34
21:00:00	37.67	37.22	37.07	37.96	37.34	38.18	37.8	37.19	37.35	38.01	36.77	38.22	36.65	37.48	36.88	37.9	37.37	36.17	37.18	37.53	37.46	37.4	36.31	37.61	37.87	37.31	36.61	37.39	36.92	37.05	36.99	37.35
21:02:00	37.7	37.39	36.92	37.9	37.29	38.14	37.73	37.19	37.32	38.09	36.78	38.21	36.64	37.43	36.87	38.11	37.3	36.13	37.28	37.47	37.49	37.48	36.33	37.54	37.77	37.48	36.61	37.42	37	37.02	36.92	37.25
21:04:00	37.69	37.39	36.88	37.88	37.31	38.11	37.81	37.29	37.2	38.06	36.64	38.17	36.7	37.43	37	38.26	37.31	36.08	37.63	37.5	37.54	37.6	36.3	37.47	37.71	37.66	36.62	37.41	36.93	36.95	36.91	37.09
21:06:00	37.66	37.47	36.97	37.87	37.2	38.14	37.92	37.41	37.01	38.11	36.82	38.1	36.65	37.5	37.07	38.47	37.28	36.06	37.56	37.48	37.65	37.58	36.21	37.3	37.68	37.47	36.98	37.47	37.21	37.01	36.94	37.12
21:08:00	37.65	37.45	37.06	37.8	37.23	38.14	37.99	37.34	36.99	38.15	36.95	38.06	36.58	37.49	37.02	38.51	37.34	36.21	37.17	37.48	37.67	37.61	36.27	37.28	37.61	37.64	37.02	37.39	37.22	37.04	36.92	37.18
21:10:00	37.64	37.37	37.16	37.88	37.21	38.15	38.03	37.29	36.92	38.19	36.98	37.98	36.7	37.51	37.07	38.51	37.5	36.33	37.1	37.51	37.74	37.67	36.37	37.37	37.67	37.79	37	37.31	37.16	37.02	36.89	37.1
21:12:00	37.51	37.29	37.32	37.87	37.34	38.21	37.87	37.43	36.76	38.14	36.98	37.95	36.77	37.4	37.1	38.5	37.61	36.41	37.45	37.62	37.7	37.61	36.36	37.53	37.76	37.96	36.98	37.28	37.15	36.96	36.99	37.07
21:14:00	37.45	37.31	37.3	37.86	37.52	38.12	38.06	37.3	36.89	38.09	36.93	37.93	36.94	37.37	37.17	38.47	37.67	36.39	37.37	37.75	37.64	37.46	36.21	37.52	37.6	37.94	36.85	37.29	37.12	37.02	36.99	37.11
21:16:00	37.42	37.28	37.12	37.85	37.57	37.99	38.11	37.29	36.84	38.14	36.94	37.87	37.29	37.31	37.2	38.38	37.76	36.37	37.41	37.75	37.46	37.36	36.24	37.51	37.62	38.07	36.83	37.23	37.1	37	36.98	37.27
21:18:00	37.43	37.27	37.13	37.87	37.75	38.17	38.11	37.32	36.74	38.01	36.91	37.92	37.17	37.4	37.09	38.3	37.85	36.3	36.93	37.5	37.3	37.4	36.22	37.5	37.39	38.13	36.85	37.14	37.03	36.97	37.02	37.31
21:20:00	37.46	37.29	37.18	37.85	37.81	38.06	38.06	37.44	36.86	38.12	36.95	37.93	37.02	37.37	37.11	38.55	37.89	36.26	37.06	37.46	37.17	37.34	36.24	37.5	37.44	37.98	36.47	37.09	36.97	36.95	37.01	37.27
21:22:00	37.53	37.07	37.15	37.86	37.86	37.85	38.01	37.38	36.83	38.14	36.98	37.96	36.88	37.32	37.39	38.63	37.95	36.25	37.36	37.43	37.31	37.36	36.52	37.48	37.7	37.96	36.49	37.14	36.94	36.95	36.98	37.34
21:24:00	37.49	36.98	37.15	37.86	37.96	37.65	37.98	37.35	36.79	38.2	36.9	37.93	36.81	37.43	37.5	38.61	37.93	36.3	37.12	37.49	37.29	37.6	36.38	37.47	37.82	37.77	36.39	37.08	36.9	36.99	37.04	37.35
21:26:00	37.41	36.95	37.07	37.86	38	37.61	38	37.37	36.74	38.19	36.9	37.93	36.91	37.41	37.21	38.64	37.87	36.48	37.3	37.33	37.09	37.61	36.29	37.47	37.74	37.6	36.44	37.11	36.89	37.12	37	37.42
21:28:00	37.5	36.95	37	37.84	37.97	37.6	38.02	37.28	36.63	38.05	36.87	37.93	36.9	37.41	37.08	38.5	37.9	36.54	37.35	37.38	37.03	37.45	36.28	37.54	37.58	37.07	36.64	37.18	36.88	37.05	37	37.45
21:30:00	37.35	36.95	37.06	37.82	37.99	37.51	37.96	37.25	36.52	38.13	36.81	37.78	36.88	37.54	37.01	38.41	37.87	36.55	36.84	37.27	37.01	37.47	36.18	37.57	37.52	36.81	36.88	37.19	36.85	36.99	36.97	37.55
21:32:00	37.29	36.89	37.02	37.85	37.99	37.48	37.8	37.07	36.57	38.05	36.79	37.75	36.87	37.59	37.04	38.36	37.81	36.5	36.61	37.32	37.11	37.43	36.21	37.62	37.61	37.02	36.95	37.14	36.81	36.92	36.92	37.57
21:34:00	37.23	37	37.02	37.91	37.98	37.53	37.66	36.86	36.64	38.03	36.73	37.83	36.7	37.52	37.07	38.56	37.78	36.41	36.74	37.27	37.14	37.3	36.45	37.65	37.55	37.05	36.82	37.25	36.76	36.95	36.92	37.59
21:36:00	37.06	37	37.15	37.93	37.82	37.59	37.73	37.02	36.61	37.98	36.75	37.77	36.8	37.72	37.06	38.62	37.72	36.3	37.2	37.4	37.17	37.28	36.55	37.64	37.54	36.87	37.1	37.36	36.82	36.98	36.96	37.56
21:38:00	37.01	37.07	37.24	37.96	37.78	37.52	37.67	37.01	36.81	37.84	36.87	37.74	36.85	37.58	37.04	38.56	37.69	36.24	37.46	37.36	37.45	37.33	36.69	37.75	37.64	36.71	37.22	37.44	36.9	37.02	37	37.48
21:40:00	37.03	37.08	37.2	37.97	38.02	37.36	37.5	37.06	36.95	37.73	36.89	37.8	36.69	37.61	37.03	38.5	37.68	36.16	37.5	37.38	37.5	37.25	36.77	37.69	37.63	36.61	37.24	37.48	36.96	37.02	36.97	37.32
21:42:00	37.04	37.09	37.19	37.96	38.03	37.29	37.51	37.19	36.97	37.58	36.92	37.74	36.59	37.59	37.05	38.04	37.65	36.11	37.39	37.44	37.45	37.3	36.47	37.52	37.66	36.5	37.17	37.48	37.01	37.09	36.88	37.27
21:44:00	37.07	37.26	37.19	37.93	37.92	37.21	37.49	37.17	36.92	37.52	36.97	37.71	36.76	37.56	37	38.11	37.6	36.06	37.26	37.46	37.52	37.32	36.82	37.51	37.55	36.46	37.09	37.39	37.14	37.21	36.82	37.36
21:46:00	36.98	37.51	37.32	37.94	37.85	37.28	37.38	37.09	37.14	37.55	36.98	37.6	36.88	37.47	37.03	38.35	37.45	36.01	37.41	37.48	37.62	37.3	36.93	37.27	37.56	36.63	37.06	37.5	37.29	37.21	36.81	37.35
21:48:00	36.9	37.73	37.33	37.95	37.69	37.3	37.4	36.96	37.15	37.56	36.99	37.61	36.97	37.48	37.07	38.45	37.31	36.13	37.5	37.43	37.67	37.36	36.86	37.3	37.43	36.81	37.09	37.62	37.35	37.2	36.9	37.34
21:50:00	36.83	37.75	37.44	37.95	37.34	37.28	37.32	36.88	37.07	37.58	36.96	37.62	37.04	37.57	37.14	38.47	37.4	36.07	37.24	37.41	37.76	37.39	36.92	37.26	37.31	37.01	37.08	37.68	37.35	37.25	36.84	37.32
21:52:00	36.75	37.84	37.34	37.92	37.49	37.37	37.3	37.2	36.97	37.39	36.89	37.68	36.94	37.5	37.16	38.34	37.42	35.98	37.12	37.24	37.88	37.54	36.69	37.14	37.14	37.11	37.04	37.63	37.29	37.29	36.83	37.35
21:54:00	36.89	37.89	37.25	37.9	37.48	37.4	37.24	37.16	36.88	37.38	36.86	37.78	36.77	37.39	37.16	38.34	37.43	35.95	37.2	37.31	37.92	37.56	36.51	37.13	37.35	37.1	36.97	37.67	37.24	37.31	36.93	37.3
21:56:00	36.93	37.82	37.28	37.97	37.25	37.46	37.16	37.11	36.76	37.35	36.98	37.84	36.54	37.28	37.27	38.33	37.34	35.99	37.4	37.43	37.78	37.57	36.21	37.49	37.54	37.13	36.93	37.65	37.22	37.43	36.83	37.29
21:58:00	36.89	37.79	37.13	37.97	37.17	37.54	37.31	37.02	36.85	37.23	37.1	37.79	36.73	37.62	37.61	38.07	37.28	35.96	37.63	37.4	37.66	37.52	36.26	37.67	37.4	37.03	36.97	37.66	37.08	37.45	36.68	37.4
22:00:00	37.09	37.67	36.92	37.91	37.1	37.62	37.33	36.94	36.96	37.29	37.13	37.76	36.63	37.55	37.63	37.92	37.41	35.91	37.69	37.36	37.51	37.42	36.56	37.75	37.57	36.91	37.04	37.62	37.06	37.35	36.66	37.5
22:02:00	37.1	37.62	36.88	38.04	37.11	37.7	37.22	36.92	37.1	37.29	36.98	37.74	36.53	37.32	37.77	37.86	37.39	35.86	37.42	37.51	37.47	37.27	36.87	37.74	37.55	36.75	37.07	37.59	37.09	37.28	36.72	37.5
22:04:00	37.18	37.7	36.77	37.99	37.19	37.71	36.93	37.02	37.16	37.12	37.1	37.73	36.48	37.13	37.73	37.78	37.51	35.83	37.39	37.49	37.37	37.1	36.88	37.78	37.7	36.61	37.14	37.58	37.11	37.22	36.91	37.46
22:06:00	37.25	37.63	36.83	38.03	37.27	37.74	37.15	36.92	37.1	37.01	37.11	37.59	36.45	37.06	37.73	37.59	37.7	35.66	37.47	37.4	37.37	37.25	36.91	37.79	37.78	36.47	37.27	37.59	37.18	37.32	36.89	37.45
22:08:00	37.25	37.55	36.84	38	37.16	37.73	37.14	36.9	37.02	36.99	37.24	37.61	36.39	37.02	37.84	37.45	37.87	35.81	37.26	37.32	37.44	37.21	36.93	37.81	37.87	36.37	37.31	37.55	37.22	37.39	36.9	37.41
22:10:00	37.28	37.48	36.78	37.96	36.93	37.75	37.15	36.98	36.94	37.14	37.21	37.71	36.34	36.87	37.95	37.11	37.83	35.78	37.46	37.34	37.32	37.12	36.99	37.98	37.62	36.5	37.36	37.44	37.19	37.3	36.97	37.36
22:12:00	37.25	37.46	36.78	37.91	36.89	37.77	37.15	37.06	36.76	36.93	37.3	37.65	36.15	37.04	37.85	37.03	37.83	35.92	37.49	37.32	37.38	37.02	37	38.17	37.69	36.45	37.45	37.48	37.14	37.21	37.01	37.32
22:14:00	37.36	37.47	36.73	37.94	37.16	37.71	37.11	37.08	36.78	37.15	37.17	37.71	36.36	36.95	37.84	36.85	37.99	36.06	37.58	37.34	37.42	37.05	36.97	38	37.7	36.31	37.5	37.41	37.11	37.37	37.12	37.34
22:16:00	37.38	37.43	36.83	38.04	37.22	37.67	37.07	37.14	37	37.26	37.42	37.77	36.21	37.1	37.81	36.78	37.88	36.36	37.65	37.37	37.46	37.11	36.88	37.72	37.6	36.29	37.5	37.43	37.03	37.28	36.99	37.31
22:18:00	37.46	37.34	36.81	37.99	37.15	37.72	37.07	37.09	37.19	37.31	37.41	37.82	36.45	37.11	37.73	36.8	37.8	36.56	37.69	37.33	37.47	37.07	36.99	37.69	37.47	36.29	37.55	37.48	37.01	37.27	36.81	37.16
22:20:00	37.53	37.3	37.05	38.06	37.2	37.74	37.28	37.18	37.43	37.61	37.34	37.74	36.5	37.14	37.75	36.77	37.79	36.91	37.63	37.32	37.34	37.19	37.08	37.72	37.51	36.28	37.52	37.6	37.01	37.26	36.85	37.12
22:22:00	37.61	37.3	37.14	38.03	37.16	37.84	37.3	37.01	37.64	37.54	37.25	37.72	36.55	37.12	37.73	36.68	37.85	36.68	37.56	37.33	37.27	37.3	37.14	37.75	37.67	36.22	37.35	37.61	37.15	37.27	36.87	37.21
22:24:00	37.6	37.3	37.1	37.94	37.08	38.03	37.29	36.93	37.8	37.4	37.3	37.64	36.68	37.1	37.8	36.69	37.85	36.53	37.66	37.14	37.2	37.25	37.16	37.82	37.67	36.13	37.19	37.6	37.19	37.26	36.84	37.17
22:26:00	37.58	37.31	37.04	37.92	36.77	38.07	37.18	37.18	37.81	37.36	37.35	37.6	36.84	37.08	37.81	36.7	37.88	36.7	37.66	37.06	37.33	37.32	37.12	37.79	37.52	36.16	37.22	37.59	37.28	37.27	36.76	37.07
22:28:00	37.58	37.39	37.07	37.92	36.72	38.13	37.26	37.25	37.94	37.31	37.42	37.75	36.89	37.11	37.76	36.65	37.94	36.53	37.54	37.03	37.34	37.36	37.09	37.76	37.36	36.27	37.3	37.56	37.25	37.17	36.73	37.11
22:30:00	37.68	37.52	37.15	37.94	37.32	38.15	37.18	37.44	38	37.35	37.5	37.74	36.82	37.21	37.61	36.61	38.02	36.4	37.49	37.17	37.39	37.41	37.08	37.78	37.26	36.35	37.26	37.54	37.29	37.13	36.67	37.2
22:32:00	37.65	37.54	37.19	37.87	37.4	38.15	37.05	37.35	38.05	37.13	37.69	37.71	36.57	37.17	37.61	36.55	38.15	36.27	37.46	37.14	37.47	37.43	37.02	37.62	37.1	36.54	37.21	37.56	37.19	37.18	36.63	37.2
22:34:00	37.67	37.63	37.19	37.91	37.58	38.18	36.95	37.24	38.05	37.35	37.7	37.75	36.58	37.08	37.5	36.71	38.13	36.86	37.48	37.1	37.38	37.29	37.17	37.44	36.9	36.28	37.15	37.59	37.12	37.33	36.52	37.22
22:36:00	37.73	37.64	37.19	37.92	37.67	38.22	36.98	37.25	38.18	37.3	37.68	37.76	36.66	37.06	37.46	36.72	38.07	37.1	37.48	37.06	37.16	37.23	37.15	37.54	37.06	36.73	37.09	37.5	37.08	37.34	36.47	37.28
22:38:00	37.71	37.68	37.22	37.87	37.57	38.19	37.04	37.31	38.21	37.42	37.6	37.84	36.34	37.05	37.37	36.72	38.05	37.16	37.24	37.28	37.4	37.25	37.2	37.6	37.04	37.08	37.07	37.59	37.03	37.25	36.42	37.44
22:40:00	37.74	37.79	37.14	37.92	37.61	38.14	37.12	37.38	38.29	37.7	37.5	37.86	36.1	36.94	37.43	36.74	38.2	37.2	37.08	37.4	37.4	37.21	37.18	37.65	37.14	37.37	37.02	37.59	37	37.3	36.43	37.64
22:42:00	37.72	37.91	37.12	38	37.65	38.15	37.43	37.24	38.33	37.66	37.71	37.85	36.28	36.86	37.59	36.73	38.1	37.25	37.03	37.37	37.43	37.19	37.16	37.62	37.53	37.48	36.94	37.71	36.96	37.21	36.49	37.8
22:44:00	37.59	37.92	37.13	37.97	37.75	38.19	37.38	37.19	38.33	37.64	37.75	37.82	36	36.87	37.64	36.54	38.08	37.28	37.26	37.45	37.51	37.16	37.28	37.57	37.6	37.5	36.96	37.72	36.9	37.15	36.47	37.78
22:46:00	37.71	37.87	37.2	37.99	37.88	38.19	37.41	37.21	38.25	37.59	37.68	37.79	36.02	36.9	37.64	36.62	38.2	37.37	37.53	37.39	37.6	37.01	37.22	37.46	37.44	37.52	37.06	37.69	36.82	37.16	36.44	37.78
22:48:00	37.7	37.79	37.18	37.97	37.83	37.98	37.53	37.3	38.19	37.65	37.79	37.8	36.36	36.93	37.6	36.61	38.18	37.49	37.49	37.26	37.6	36.99	37.28	37.27	37.62	37.56	36.98	37.66	36.81	37.29	36.39	37.68
22:50:00	37.56	37.7	37.17	38.02	37.91	37.81	37.56	37.37	38.14	37.54	37.65	37.85	36.52	36.98	37.54	36.51	38.14	37.54	37.51	37.17	37.66	36.93	37.39	37.21	37.68	37.8	37.05	37.64	36.79	37.37	36.36	37.61
22:52:00	37.48	37.62	37.19	37.98	37.85	37.68	37.52	37.35	38.11	37.55	37.71	37.87	36.58	37.02	37.51	36.54	38.1	37.66	37.55	37.24	37.92	37.23	37.47	37.42	37.66	37.94	37.14	37.62	36.8	37.21	36.41	37.59
22:54:00	37.41	37.59	37.14	37.9	37.84	37.47	37.71	37.36	38.03	37.52	37.84	37.88	36.6	37.23	37.62	36.48	38.13	37.81	37.52	37.44	37.93	37.21	37.27	37.45	37.81	37.96	37.03	37.51	36.81	37.22	36.37	37.67
22:56:00	37.34	37.52	37.02	37.97	37.99	37.39	37.65	37.29	37.98	37.47	37.89	37.87	36.56	37.36	37.64	36.5	38.11	37.88	37.27	37.34	37.97	37.16	36.82	37.52	37.59	37.99	36.94	37.48	36.73	37.22	36.39	37.73
22:58:00	37.25	37.58	36.94	37.9	38.04	37.34	37.69	37.38	38	37.3	37.81	37.88	36.46	37.53	37.49	36.59	38.2	37.78	37.09	37.27	37.93	37.28	36.24	37.7	37.6	38.04	36.92	37.48	36.73	37.18	36.57	37.8
23:00:00	37.17	37.69	37.06	37.88	38.06	37.3	37.76	37.85	37.94	37.23	37.67	37.85	36.36	37.65	37.52	36.55	38.29	37.76	37.1	37.46	37.86	37.32	36.16	37.77	37.64	38.06	36.84	37.41	36.8	37.25	36.62	37.77
23:02:00	37.21	37.77	37.19	38.01	38.07	37.23	37.77	38.12	37.91	37.1	37.59	37.86	36.33	37.57	37.49	36.47	38.28	37.79	37.06	37.49	37.8	37.52	36.2	37.8	37.92	37.96	36.96	37.41	36.9	37.35	36.82	37.71
23:04:00	37.18	37.68	37.23	37.99	38.05	37.23	37.63	38.12	37.81	37.04	37.51	38.06	36.37	37.32	37.45	36.48	38.26	37.59	37.35	37.49	37.8	37.47	36.21	37.79	38.01	37.65	37	37.32	37.05	37.32	36.79	37.69
23:06:00	37.13	37.59	37.2	37.93	38.08	37.25	37.66	38.19	37.61	36.91	37.42	38.14	36.42	37.25	37.37	36.39	38.27	37.68	37.51	37.45	37.75	37.35	36.22	37.7	38.17	37.42	36.95	37.18	37.22	37.33	36.74	37.51
23:08:00	37.08	37.54	37.06	37.96	38.09	37.32	37.72	37.86	37.44	36.83	37.36	38.15	36.36	37.24	37.3	36.28	38.16	37.46	37.36	37.34	37.66	37.28	36.21	37.78	38.19	37.65	37.05	37.13	37.15	37.26	36.73	37.39
23:10:00	37.15	37.53	37.06	37.95	38.07	37.39	37.62	37.84	37.38	36.72	37.24	38.22	36.35	37.06	37.31	36.3	38.18	37.52	37.41	37.21	37.73	37.25	36.3	37.82	38.12	37.34	37.09	37.18	37.19	37.24	36.82	37.36
23:12:00	37.2	37.46	37.15	37.96	38.03	37.39	37.76	37.66	37.32	36.66	37.13	38.24	36.22	36.83	37.39	36.41	38.14	37.66	37.43	37.1	37.72	37.19	36.18	37.77	38.2	37.67	37.05	37.22	37.37	37.21	36.96	37.37
23:14:00	37.23	37.37	37.19	37.89	37.95	37.27	37.7	37.61	37.3	36.65	37.09	38.21	36.25	36.72	37.42	36.37	38.07	37.8	37.42	37.21	37.52	37.5	36.08	37.87	38.1	37.78	37.03	37.19	37.4	37.32	37.02	37.35
23:16:00	37.27	37.62	37.34	37.83	37.91	37.27	37.7	37.6	37.31	36.62	37.07	38.11	36.34	36.68	37.45	36.1	38.13	37.79	37.23	37.22	37.43	37.68	36.15	37.9	37.98	37.81	37.05	37.23	37.43	37.33	37.02	37.29
23:18:00	37.31	37.55	37.44	37.79	37.88	37.42	37.76	37.56	37.28	36.59	36.97	38.06	36.37	36.81	37.35	36.1	38.13	37.68	37.49	37.26	37.42	37.67	36.32	37.95	38	37.82	36.96	37.23	37.38	37.27	37	37.23
23:20:00	37.3	37.59	37.44	37.74	37.91	37.4	37.56	37.33	37.22	36.67	36.85	38.12	36.47	36.92	37.38	36.31	38.2	37.46	37.7	37.26	37.75	37.73	36.45	38.08	38.05	37.83	36.88	37.27	37.32	37.12	37.1	37.21
23:22:00	37.32	37.62	37.46	37.57	37.85	37.4	37.75	37.15	37.25	36.84	36.82	38.15	36.47	37.07	37.4	36.66	38.23	37.34	37.53	37.39	37.71	37.71	36.49	38.01	38.05	37.89	36.77	37.31	37.4	37.14	37.09	37.22
23:24:00	37.24	37.41	37.35	37.72	37.8	37.43	37.83	37.36	37.55	36.82	36.93	38.24	36.4	37.27	37.3	36.87	38.25	37.29	37.59	37.36	37.74	37.79	36.45	38.08	38.06	37.85	36.74	37.34	37.4	37.17	37.07	37.26
23:26:00	37.22	37.35	37.2	37.73	37.78	37.49	37.79	37.5	37.63	36.96	37.06	38.25	36.31	37.15	37.41	37.13	38.26	37.21	37.64	37.26	37.92	37.68	36.32	38.16	38.13	37.94	36.82	37.37	37.32	37.18	36.94	37.26
23:28:00	37.19	37.33	37.07	37.72	37.78	37.58	37.7	37.47	37.64	37.08	37.13	38.21	36.67	37.3	37.36	37.04	38.24	37.09	37.55	37.23	38.02	37.6	36.41	38.29	38.1	38.11	36.94	37.39	37.26	37.15	36.96	37.24
23:30:00	37.21	37.31	37.03	37.66	37.77	37.67	37.58	37.3	37.59	37.12	37.19	38.21	36.82	37.62	37.31	37.26	38.19	36.92	37.68	37.24	37.99	37.66	36.41	38.33	38.04	37.94	36.92	37.37	37.27	37.07	37.06	37.16
23:32:00	37.2	37.22	36.97	37.66	37.73	37.81	37.64	37.37	37.56	37.21	37.15	38.18	36.88	37.68	37.13	37.5	38.04	36.92	37.5	37.22	38.03	37.69	36.35	38.3	38.04	38.03	36.9	37.38	37.25	37.14	36.98	37.22
23:34:00	37.08	37.07	36.9	37.61	37.72	37.86	37.8	37.52	37.5	37.12	37.09	38.19	37.12	37.66	37.04	37.55	37.98	37.05	37.42	37.26	38.01	37.65	36.41	38.29	38.01	38.06	36.84	37.29	37.19	37.23	37.11	37.16
23:36:00	36.99	37.01	36.88	37.59	37.68	37.84	37.68	37.56	37.42	37.05	37.04	38.26	37.12	37.64	37.1	37.52	38.01	37.11	37.44	37.14	38.02	37.71	36.4	38.28	37.94	37.83	36.8	37.18	37.01	37.27	37.27	37.18
23:38:00	36.89	36.93	36.83	37.65	37.66	37.83	37.76	37.51	37.45	36.98	37.02	38.3	37.12	37.61	37.13	37.38	37.98	37.08	37.47	37.08	37.94	37.66	36.21	38.48	37.9	37.58	36.77	37.2	36.94	37.37	37.26	37.22
23:40:00	37	37.02	36.81	37.59	37.59	37.8	37.74	37.45	37.55	37.19	36.87	38.34	37.1	37.71	37.17	37.52	38.03	36.96	37.38	36.99	37.98	37.77	36.24	38.55	37.65	37.37	36.76	37.24	36.9	37.46	37.32	37.3
23:42:00	37.13	37.06	36.87	37.48	37.49	37.75	37.58	37.3	37.62	37.09	36.84	38.3	37.09	37.71	37.29	37.51	38.02	36.89	37.36	36.92	38.02	37.7	36.28	38.67	37.51	37.27	36.83	37.24	36.85	37.52	37.31	37.37
23:44:00	37.16	37.02	36.9	37.49	37.55	37.72	37.48	37.25	37.61	37.08	36.89	38.32	37.07	37.69	37.3	37.45	37.99	36.89	37.18	36.89	37.87	37.52	36.19	38.75	37.48	37.04	36.69	37.14	36.8	37.49	37.37	37.47
23:46:00	37.08	36.97	36.97	37.49	37.51	37.69	37.61	37.15	37.52	36.95	36.92	38.31	37.18	37.67	37.39	37.43	37.94	36.77	37.32	36.95	37.66	37.55	36.29	38.5	37.52	36.85	36.62	37.15	36.81	37.47	37.35	37.49
23:48:00	37.04	36.98	36.92	37.45	37.52	37.66	37.49	36.97	37.56	36.76	36.93	38.3	37.29	37.77	37.52	37.44	37.87	36.68	37.41	37.07	37.61	37.62	36.3	38.47	37.49	36.66	36.65	37.23	36.83	37.52	37.3	37.47
23:50:00	37.17	37.16	36.9	37.45	37.51	37.6	37.46	37.02	37.47	36.58	36.9	38.29	37.18	37.95	37.2	37.48	37.82	36.61	37.46	37.05	37.65	37.73	36.23	38.51	37.51	36.53	36.76	37.27	36.96	37.53	37.28	37.45
23:52:00	37.09	37.25	36.91	37.43	37.48	37.55	37.29	37.06	37.41	36.58	36.89	38.18	37.12	38.04	37.37	37.49	37.68	36.61	37.65	37.01	37.6	37.69	36.28	38.43	37.56	36.44	36.9	37.23	36.88	37.52	37.26	37.48
23:54:00	37.15	37.26	37.09	37.37	37.43	37.6	37.41	37.12	37.25	36.64	36.91	38.15	37.28	38.22	37.2	37.45	37.3	36.51	37.59	37.09	37.53	37.57	36.55	38.39	37.39	36.37	36.77	37.22	36.84	37.42	37.23	37.41
23:56:00	37.2	37.47	37.13	37.33	37.42	37.68	37.35	37.16	37.12	36.7	36.9	38.1	37.3	38.24	37.32	37.6	37.44	36.42	37.66	37.1	37.63	37.83	37.19	38.43	37.29	36.43	36.98	37.24	36.91	37.37	37.25	37.53
23:58:00	37.21	37.42	37.15	37.38	37.47	37.74	37.33	37.14	37.05	36.76	36.82	37.99	37.42	38.14	36.87	37.83	37.61	36.59	37.25	37.1	37.62	38.04	37.53	38.4	37.3	36.34	37.06	37.27	37.22	37.35	37.24	37.69
1900-01-01	37.25	37.42	37.17	37.35	37.43	37.77	37.15	37.16	37	36.78	36.76	37.91	37.37	38.14	36.7	37.77	37.61	36.67	37.2	37.05	37.59	37.79	37.32	38.37	37.27	36.22	37.01	37.27	37.36	37.28	37.07	37.78
1900-01-01 00:02:00	37.27	37.43	37.02	37.32	37.42	37.91	36.97	37.09	36.93	36.73	36.73	37.98	37.13	38.25	36.95	37.69	37.69	36.57	37.46	37.11	37.53	37.79	37.17	38.32	37.46	36.59	36.97	37.23	37.42	37.3	37.05	37.83
1900-01-01 00:04:00	37.27	37.48	36.97	37.31	37.48	37.91	37.01	36.95	36.99	36.82	36.9	37.97	37.06	38.25	37.49	37.63	37.94	36.45	37.36	37.18	37.67	37.74	37.29	38.25	37.54	36.94	36.87	37.23	37.5	37.34	37.15	37.91
1900-01-01 00:06:00	37.35	37.65	37	37.35	37.51	38.14	36.92	36.79	37.01	36.8	36.85	37.95	37.28	38.18	37.51	37.6	37.93	36.36	37.51	37.19	37.58	37.7	37.42	38.25	37.7	37.3	36.85	37.33	37.67	37.35	37.31	37.96
1900-01-01 00:08:00	37.35	37.51	37.04	37.44	37.54	38.21	36.77	36.72	36.96	36.81	36.86	37.95	37.27	38.05	37.56	37.24	38.01	36.32	37.46	37.23	37.76	37.7	37.27	38.32	37.84	37.47	36.96	37.28	37.75	37.28	37.45	37.98
1900-01-01 00:10:00	37.51	37.43	37.07	37.44	37.51	38.29	36.74	36.73	36.94	36.78	36.92	37.93	37.34	38.11	37.5	37.45	37.92	36.24	37.5	37.18	37.78	37.75	37.35	38.29	37.94	37.6	37	37.33	37.66	37.29	37.39	37.95
1900-01-01 00:12:00	37.65	37.34	37.06	37.45	37.45	38.29	36.47	36.71	36.97	36.81	37.13	37.91	37.35	38.11	37.65	37.52	38	36.23	37.39	37.06	37.73	37.71	37.24	38.3	37.88	37.78	36.94	37.37	37.69	37.34	37.35	37.88
1900-01-01 00:14:00	37.54	37.19	37.11	37.44	37.52	38.23	36.38	36.86	36.99	36.83	37.24	37.87	37.33	38.13	37.61	37.43	38	35.95	37.48	37.05	37.59	37.49	37.16	38.19	37.65	37.82	36.84	37.37	37.71	37.41	37.41	37.74
1900-01-01 00:16:00	37.51	37.39	37.2	37.58	37.5	38.31	36.28	37.13	36.97	37.05	37.29	37.83	36.92	38.21	37.32	37.39	38.12	36	37.48	37.02	37.61	37.53	37.22	38.15	37.66	37.87	36.81	37.43	37.66	37.45	37.42	37.76
1900-01-01 00:18:00	37.41	37.56	37.23	37.51	37.44	38.3	36.37	37.21	37.01	37.1	37.21	37.83	37.13	38.21	37.25	37.53	38.14	36.1	37.61	36.92	37.75	37.58	36.8	38.2	37.91	37.93	36.88	37.57	37.64	37.49	37.31	37.81
1900-01-01 00:20:00	37.29	37.55	37.39	37.66	37.46	38.36	36.44	37.04	37.13	37.14	37.49	37.82	37.21	38.13	37.2	37.61	38.05	36.13	37.79	36.83	37.82	37.39	36.83	38.08	37.97	37.62	36.87	37.51	37.57	37.65	37.38	37.89
1900-01-01 00:22:00	37.15	37.48	37.58	37.67	37.45	38.44	36.37	36.97	37.12	37.24	37.58	37.8	37	38.09	37.36	37.71	38.05	36.13	37.6	36.88	37.75	37.62	37.09	38.06	37.95	37.26	36.78	37.46	37.51	37.68	37.48	37.94
1900-01-01 00:24:00	37.1	37.35	37.52	37.59	37.49	38.34	36.4	36.91	37.36	37.33	37.65	37.8	36.88	38.1	37.29	37.78	37.99	36.22	37.6	36.94	37.69	37.69	37.56	37.9	37.97	37.22	36.69	37.36	37.45	37.68	37.59	37.87
1900-01-01 00:26:00	37.1	37.23	37.52	37.45	37.65	38.28	36.43	36.93	37.57	37.25	37.77	37.83	36.9	38.08	37.09	37.85	38.08	36.3	37.44	36.86	37.68	37.6	37.65	37.84	37.97	37.17	36.6	37.29	37.38	37.64	37.56	37.76
1900-01-01 00:28:00	37.1	37.13	37.56	37.41	37.69	38.25	36.44	37.01	37.65	37.26	37.84	37.9	36.81	38.07	37.01	37.8	38.03	36.34	37.47	36.76	37.64	37.39	37.58	37.88	37.93	37.39	36.62	37.21	37.34	37.59	37.54	37.66
1900-01-01 00:30:00	37.14	37.23	37.55	37.36	37.8	38.28	36.41	36.86	37.81	37.28	37.87	37.93	36.85	38.11	37.07	37.81	38.03	36.38	37.5	36.78	37.53	37.14	37.58	37.94	37.76	37.4	36.72	37.26	37.36	37.55	37.48	37.68
1900-01-01 00:32:00	37.14	37.23	37.59	37.34	37.82	38.24	36.42	36.86	37.95	37.2	37.64	37.91	36.96	38.08	37.18	37.81	38.04	36.65	37.24	37.08	37.56	37.1	37.45	37.95	37.7	37.63	36.63	37.23	37.32	37.57	37.42	37.62
1900-01-01 00:34:00	37.22	37.24	37.52	37.41	37.79	38.25	36.54	37.05	38.05	37.27	37.48	37.87	36.94	38.23	37.33	37.78	38.04	36.77	37.54	37.11	37.52	37.03	37.46	37.94	37.77	37.92	36.56	37.17	37.25	37.58	37.41	37.51
1900-01-01 00:36:00	37.24	37.18	37.48	37.38	37.56	38.28	36.68	37.18	38.13	37.25	37.6	37.73	36.86	38.31	37.53	37.75	38.06	36.7	37.62	37.08	37.5	36.93	37.27	37.92	37.58	37.97	36.62	37.19	37.17	37.55	37.34	37.44
1900-01-01 00:38:00	37.34	37.11	37.51	37.3	37.38	38.21	36.64	37.19	38.03	37.34	37.29	37.71	36.78	38.21	37.55	37.78	38.11	36.62	37.63	37.14	37.3	37.16	37.36	37.87	37.63	38.15	36.67	37.19	37.1	37.49	37.29	37.37
1900-01-01 00:40:00	37.42	37.02	37.42	37.33	37.46	38.32	36.57	37.11	38.11	37.36	37.27	37.68	36.79	38.09	37.52	37.77	38.12	36.57	37.69	37.08	37.33	37.17	37.4	37.83	37.68	38.19	36.71	37.16	37.03	37.53	37.28	37.3
1900-01-01 00:42:00	37.45	37.06	37.31	37.41	37.51	38.3	36.57	37.15	38.06	37.23	37.29	37.56	36.8	38.16	37.47	37.81	38.03	36.62	37.55	37.18	37.23	37.31	37.52	37.74	37.67	38	36.77	37.17	36.98	37.64	37.21	37.15
1900-01-01 00:44:00	37.44	37.17	37.29	37.42	37.47	38.31	36.5	37.22	38.13	37.15	37.25	37.53	36.86	38.15	37.61	37.75	37.99	36.96	37.45	37.17	37.15	37.17	37.5	37.56	37.62	37.58	36.82	37.2	36.95	37.74	37.22	37.06
1900-01-01 00:46:00	37.41	37.28	37.09	37.38	37.49	38.26	36.51	37.25	38.11	37.57	37.27	37.5	36.79	38.17	37.57	37.64	37.92	37.02	37.48	37.2	37.07	37.25	37.53	37.39	37.58	37.46	36.79	37.19	37.05	37.75	37.2	37.1
1900-01-01 00:48:00	37.29	37.38	37.04	37.4	37.47	38.22	36.63	37.3	38.29	37.8	37.2	37.54	36.89	38.21	37.57	37.68	37.87	36.91	37.62	37.21	36.91	37.33	37.35	37.46	37.53	37.23	36.78	37.22	37.04	37.73	37.24	37.09
1900-01-01 00:50:00	37.3	37.46	37.05	37.4	37.53	38.2	36.67	37.21	38.15	37.82	37.4	37.54	37	38.22	37.56	37.65	37.76	36.85	37.52	36.66	36.73	37.54	37.28	37.57	37.51	37.04	36.8	37.27	36.99	37.75	37.25	37.05
1900-01-01 00:52:00	37.33	37.45	37.02	37.4	37.55	38.21	36.5	37.24	38.01	37.63	37.34	37.56	37.14	38.25	37.5	37.58	37.75	37.06	37.54	36.55	36.62	37.42	37.35	37.56	37.48	36.91	36.87	37.29	36.91	37.75	37.18	37.02
1900-01-01 00:54:00	37.29	37.33	36.91	37.52	37.55	38.14	36.44	37.41	37.88	37.49	37.19	37.65	37.13	38.29	37.34	37.6	37.65	37	37.37	36.63	36.48	37.54	37.45	37.53	37.23	36.71	36.91	37.3	36.84	37.69	37.16	37.01
1900-01-01 00:56:00	37.33	37.3	36.86	37.46	37.59	38.01	36.77	37.43	37.76	37.59	37.18	37.65	37.11	38.24	37.18	37.64	37.66	37.1	37.4	36.94	36.56	37.57	37.58	37.54	37.2	36.6	36.99	37.31	36.87	37.71	37.12	37.08
1900-01-01 00:58:00	37.34	37.28	36.81	37.67	37.71	38.03	36.94	37.43	37.65	37.55	37.29	37.62	36.9	38.32	37.11	37.6	37.6	37.13	37.2	36.97	36.62	37.66	37.61	37.58	37.12	36.44	37.05	37.38	36.89	37.83	37.08	37.13
1900-01-01 01:00:00	37.2	37.2	36.78	37.64	37.78	38.03	37	37.42	37.52	37.47	37.41	37.69	36.79	38.27	36.94	37.61	37.62	37.02	37.16	36.95	36.62	37.64	37.4	37.64	36.99	36.32	37.04	37.35	36.91	37.81	37.09	37.05
1900-01-01 01:02:00	37.11	37.23	36.85	37.65	37.78	37.96	36.97	37.41	37.46	37.23	37.41	37.75	37.25	38.34	36.99	37.6	37.56	37.1	37.45	36.99	36.58	37.43	37.37	37.73	36.97	36.27	37.05	37.36	37.03	37.79	37	36.94
1900-01-01 01:04:00	37.21	37.32	36.96	37.65	37.75	37.89	36.93	37.56	37.28	37.12	37.42	37.71	37.46	38.39	37.1	37.76	37.58	37.19	37.35	36.94	36.74	37.31	37.43	37.8	37.09	36.23	37.06	37.34	37.17	37.76	36.91	36.99
1900-01-01 01:06:00	37.24	37.32	37.05	37.68	37.67	37.84	36.76	37.61	37.24	37.02	37.21	37.7	37.44	38.36	37.23	37.71	37.75	37.22	37.58	37	36.9	37.52	37.42	37.58	37.15	36.28	37.05	37.3	37.31	37.78	36.94	37.17
1900-01-01 01:08:00	37.17	37.27	37.03	37.75	37.63	37.77	36.93	37.7	37.23	36.88	37.06	37.66	37.11	38.35	37.23	37.66	37.92	37.08	37.35	37.18	36.97	37.52	37.42	37.56	37.21	36.41	37.01	37.23	37.36	37.73	37.07	37.16
1900-01-01 01:10:00	37.22	37.26	37.03	37.95	37.66	37.76	36.87	37.69	37.23	36.58	37.19	37.6	37.08	38.27	37.3	37.41	37.99	37.2	37.34	37.2	37.22	37.63	37.4	37.76	37.19	36.32	36.92	37.18	37.59	37.75	37.08	37.36
1900-01-01 01:12:00	37.26	37.37	37.19	37.97	37.74	37.74	36.83	37.62	37.36	36.54	37.1	37.7	37.06	38.1	37.28	37.54	38.04	37.24	37.17	37.17	37.25	37.45	37.43	37.87	37.25	36.19	36.9	37.13	37.73	37.71	37.11	37.41
1900-01-01 01:14:00	37.28	37.4	37.47	37.92	37.75	37.74	36.83	37.67	37.37	36.65	37.11	37.74	37.17	38.16	37.32	37.7	38.13	37.44	37.2	37.16	37.15	37.26	37.51	37.96	37.25	36.18	36.96	37.09	37.78	37.68	37.14	37.45
1900-01-01 01:16:00	37.27	37.38	37.65	37.89	37.75	37.74	36.73	37.81	37.4	36.63	37.1	37.77	37.2	38.12	37.45	37.64	38.11	37.5	37.18	37.2	37.23	37.32	37.44	38.08	37.29	36.23	36.92	37.08	37.83	37.64	37.07	37.42
1900-01-01 01:18:00	37.3	37.36	37.67	37.91	37.78	37.71	36.5	37.85	37.47	36.51	37.18	37.81	37.03	38.14	37.18	37.64	38.1	37.51	37.31	37.16	37.15	37.47	37.48	38.11	37.26	36.31	37	37.04	37.83	37.61	37.15	37.29
1900-01-01 01:20:00	37.36	37.35	37.63	37.85	37.68	37.67	36.33	37.89	37.49	36.71	37.23	37.84	37.29	38.2	36.85	37.66	37.91	37.64	37.45	37.16	37.04	37.45	37.47	38.04	37.3	36.58	37.08	37.01	37.89	37.57	37.08	37.34
1900-01-01 01:22:00	37.39	37.31	37.79	37.81	37.69	37.65	36.34	37.79	37.35	36.85	37.38	37.81	37.19	38.26	36.74	37.82	38.01	37.77	37.45	37	36.88	37.55	37.4	37.96	37.42	36.55	37.28	36.96	37.9	37.53	36.99	37.45
1900-01-01 01:24:00	37.48	37.25	37.7	37.75	37.7	37.64	36.48	37.65	37.22	36.92	37.34	37.71	37.18	38.18	36.73	37.79	37.88	37.75	37.31	37.07	36.87	37.45	37.36	37.89	37.39	36.66	37.3	36.88	37.88	37.56	37	37.47
1900-01-01 01:26:00	37.5	37.21	37.68	37.73	37.9	37.7	36.44	37.47	37.08	37.04	37.26	37.74	37.22	38.18	37.17	37.66	37.7	37.81	37.17	37.19	36.98	37.25	37.27	37.84	37.48	36.86	37.26	36.84	37.88	37.58	37.05	37.44
1900-01-01 01:28:00	37.55	37.19	37.6	37.73	37.89	37.74	36.37	37.47	36.9	36.97	37.22	37.8	37.18	38.12	37.42	37.63	37.8	37.81	37.27	37.21	36.99	37.03	37.21	37.84	37.57	37.01	37.22	36.74	37.84	37.64	37.14	37.3
1900-01-01 01:30:00	37.59	37.14	37.52	37.66	37.84	37.75	36.6	37.52	36.84	36.86	37.16	37.89	37.11	38.11	37.36	37.51	37.87	37.9	37.27	37.19	37.08	37.26	37.09	37.79	37.53	36.97	37.14	36.66	37.83	37.63	37.17	37.21
1900-01-01 01:32:00	37.57	37.15	37.46	37.69	37.74	37.74	36.63	37.44	36.8	37.2	37.1	37.92	36.96	38.09	37.37	37.64	37.8	37.91	37.29	37.12	37.12	37.21	36.81	37.77	37.43	36.88	37.03	36.71	37.79	37.59	37.17	37.25
1900-01-01 01:34:00	37.57	37.23	37.49	37.7	37.68	37.73	36.7	37.19	36.74	37.11	37.06	37.84	36.64	38.11	37.55	37.53	37.81	37.95	37.32	37.08	37.3	37.42	36.79	37.76	37.39	37.12	36.91	36.79	37.74	37.53	37.04	37.2
1900-01-01 01:36:00	37.53	37.34	37.59	37.76	37.63	37.74	36.7	37.09	36.58	37.05	37	37.81	36.51	38.14	37.45	37.51	37.79	38.04	37.33	37.04	37.36	37.35	36.99	37.64	37.56	37.41	36.88	36.9	37.72	37.42	36.94	37.14
1900-01-01 01:38:00	37.54	37.47	37.51	37.71	37.68	37.78	36.56	37.11	36.64	37.16	36.91	37.79	36.5	38.02	37.39	37.42	37.66	38.04	36.99	37.01	37.4	37.21	36.94	37.69	37.57	37.44	36.85	36.95	37.68	37.37	36.89	37.09
1900-01-01 01:40:00	37.66	37.54	37.41	37.68	37.75	37.74	36.42	37.08	36.63	37.23	36.82	37.73	36.57	37.96	37.4	37.35	37.64	38.11	37.42	37.01	37.39	37.1	37.13	37.84	37.51	37.38	36.86	37.05	37.64	37.38	36.9	37.02
1900-01-01 01:42:00	37.77	37.42	37.38	37.57	37.78	37.69	36.93	37.13	36.6	37.18	36.85	37.8	36.9	37.86	37.42	37.32	37.7	37.93	37.34	36.93	37.56	37.09	37.1	37.85	37.38	37.72	36.84	37.07	37.6	37.43	36.89	37.02
1900-01-01 01:44:00	37.81	37.37	37.3	37.45	37.8	37.77	37.06	37.11	36.49	37.23	36.89	37.81	36.83	37.69	37.35	37.23	37.68	37.75	37.53	36.95	37.62	37.14	37.01	37.81	37.29	37.59	36.79	37.05	37.62	37.48	36.9	37
1900-01-01 01:46:00	37.83	37.41	37.38	37.42	37.74	37.78	36.98	36.99	36.41	37.26	36.79	37.77	36.85	37.7	37.31	37.15	37.69	37.59	37.51	36.96	37.49	37.03	36.98	37.76	37.47	37.61	36.74	37.03	37.54	37.49	36.91	36.96
1900-01-01 01:48:00	37.82	37.37	37.35	37.45	37.72	37.75	37	37.02	36.32	37.23	36.74	37.86	36.89	37.65	37.28	36.99	37.75	37.44	37.38	36.96	37.31	36.88	36.96	37.77	37.59	37.69	36.74	37.07	37.44	37.4	36.93	36.97
1900-01-01 01:50:00	37.86	37.36	37.49	37.47	37.59	37.76	36.95	37.05	36.24	37.33	36.71	37.87	36.87	37.64	37.26	36.96	37.84	37.28	37.28	37	37.22	36.88	36.94	37.71	37.52	37.8	36.75	37.09	37.29	37.38	36.91	36.99
1900-01-01 01:52:00	37.83	37.26	37.56	37.49	37.55	37.79	36.85	36.94	36.23	37.46	36.71	37.95	36.7	37.62	37.22	37.06	37.92	37.51	37.15	37.06	37.34	37	37.1	37.53	37.55	37.89	36.71	37.12	37.2	37.45	36.83	36.95
1900-01-01 01:54:00	37.84	37.29	37.48	37.48	37.52	37.77	36.78	37.04	36.24	37.39	36.62	37.89	36.72	37.57	37.21	37.1	38.07	37.81	37.28	36.91	37.42	36.87	37.16	37.48	37.71	37.99	36.52	37.1	37.15	37.42	36.84	36.87
1900-01-01 01:56:00	37.8	37.13	37.32	37.39	37.54	37.79	36.84	37.08	36.44	37.33	36.61	37.82	36.79	37.49	37.18	37.07	37.98	37.87	37.24	36.88	37.44	36.86	37.08	37.42	37.74	38.06	36.42	37.12	37.09	37.37	36.85	36.74
1900-01-01 01:58:00	37.91	37.03	37.31	37.33	37.59	37.8	36.75	37.11	36.72	37.33	36.53	37.77	36.85	37.42	37.07	37.18	38.04	37.65	37.32	36.9	37.39	36.91	36.93	37.38	37.71	38.04	36.59	37.13	37.02	37.27	36.97	36.67
1900-01-01 02:00:00	37.79	36.99	37.34	37.3	37.44	37.8	36.75	37.09	36.69	37.3	36.46	37.75	36.89	37.36	36.98	37.26	38.14	37.76	37.52	36.79	37.33	36.86	36.89	37.38	37.62	38.15	36.53	37.11	36.97	37.11	37	36.75
1900-01-01 02:02:00	37.65	36.92	37.48	37.27	37.3	37.62	36.77	37.08	36.77	37.46	36.52	37.64	36.86	37.31	37.04	37.26	38.09	37.71	37.36	36.8	37.32	36.66	36.87	37.4	37.49	38	36.46	37.13	36.94	37.05	36.98	36.77
1900-01-01 02:04:00	37.7	36.91	37.49	37.26	37.32	37.47	36.82	37.13	36.78	37.43	36.47	37.61	36.82	37.31	37.1	37.24	38.05	37.65	37.29	36.74	37.29	36.66	36.86	37.5	37.43	37.96	36.46	37.19	36.91	37.07	37	36.74
1900-01-01 02:06:00	37.62	36.88	37.39	37.29	37.47	37.39	36.7	37.19	36.87	37.44	36.34	37.56	36.64	37.26	37.13	37.27	37.96	37.71	37.38	36.71	37.19	36.66	36.79	37.65	37.38	37.8	36.34	37.12	36.8	37.1	36.97	36.75
1900-01-01 02:08:00	37.58	37	37.24	37.3	37.5	37.29	36.53	37.21	36.87	37.45	36.27	37.48	36.63	37.27	37.19	37.3	38	37.69	37.42	36.93	37.17	36.86	36.63	37.74	37.35	37.53	36.52	37.04	36.75	37.17	36.95	36.67
1900-01-01 02:10:00	37.46	36.96	37.15	37.32	37.48	37.24	36.47	37.29	36.98	37.34	36.24	37.39	36.78	37.4	37.3	37.3	38.02	37.72	37.43	36.87	37.28	36.89	36.57	37.78	37.4	37.64	36.55	37.01	36.76	37.17	37.03	36.64
1900-01-01 02:12:00	37.3	36.93	37.03	37.3	37.48	37.22	36.38	37.18	36.98	37.04	36.37	37.43	36.86	37.45	37.39	37.15	37.94	37.84	37.28	36.79	37.32	36.86	36.57	37.79	37.41	37.85	36.56	36.98	36.8	37.18	37.06	36.66
1900-01-01 02:14:00	37.22	37.13	36.89	37.29	37.41	37.2	36.3	37.21	37	36.96	36.41	37.41	36.71	37.45	37.35	37.16	37.94	37.74	37.13	36.79	37.25	36.9	36.44	37.83	37.42	37.9	36.58	36.92	36.94	37.25	36.97	36.73
1900-01-01 02:16:00	37.13	37.36	37.1	37.32	37.42	37.21	36.18	37.17	37.02	36.87	36.39	37.45	36.68	37.46	37.22	37.12	38	37.69	37.13	36.86	37.24	36.9	36.29	37.88	37.37	37.85	36.65	36.89	37.09	37.19	36.95	36.7
1900-01-01 02:18:00	37.03	37.41	37.28	37.35	37.42	37.18	36.12	37.1	37.09	36.82	36.32	37.51	36.65	37.39	37.19	36.98	38.08	37.53	37.26	36.86	37.17	36.81	36.18	37.94	37.21	37.88	36.59	36.85	37.21	37.08	36.96	36.72
1900-01-01 02:20:00	37.1	37.53	37.28	37.38	37.41	37.05	36.06	37.19	37.18	36.66	36.31	37.4	36.69	37.33	37.3	36.83	37.88	37.49	37.32	36.86	37.13	36.77	36.13	38.04	37.03	37.92	36.51	36.83	37.39	37.08	36.97	36.72
1900-01-01 02:22:00	37.14	37.48	37.3	37.24	37.35	36.91	35.98	37.11	37.24	36.68	36.32	37.44	36.74	37.4	37.34	36.63	37.77	37.64	37.37	36.75	37.06	36.87	36.1	38.12	36.98	37.93	36.47	36.83	37.51	37.19	36.91	36.71
1900-01-01 02:24:00	37.15	37.63	37.33	37.28	37.32	36.89	35.9	36.99	37.29	36.7	36.34	37.5	36.8	37.4	37.34	36.63	37.83	37.55	37.18	36.64	37.01	37.05	36.1	38.13	37.1	37.61	36.5	36.8	37.48	37.26	36.87	36.79
1900-01-01 02:26:00	37.18	37.73	37.37	37.34	37.29	37	35.92	36.93	37.28	36.65	36.25	37.42	36.88	37.43	37.32	36.73	37.9	37.48	37.4	36.97	36.89	36.98	36.14	38.21	37.07	37.54	36.35	36.8	37.59	37.18	36.78	36.87
1900-01-01 02:28:00	37.16	37.71	37.45	37.23	37.25	37.08	35.93	36.95	37.39	36.55	36.12	37.25	36.89	37.36	37.34	36.67	37.96	37.73	37.38	37.09	36.78	37.2	36.18	38.25	37.09	37.55	36.32	36.77	37.6	37.25	36.75	36.94
1900-01-01 02:30:00	37.09	37.69	37.46	37.32	37.41	37.13	35.9	37.03	37.35	36.51	35.98	37.02	36.9	37.34	37.27	36.57	38.08	37.82	37.35	37.15	36.71	37.19	36.12	38.28	37.09	37.53	36.41	36.74	37.53	37.28	36.76	37.05
1900-01-01 02:32:00	36.98	37.73	37.47	37.45	37.45	37.18	35.91	37.08	37.43	36.63	36.07	36.86	36.86	37.35	37.11	36.34	38.14	37.86	37.45	37.09	36.66	37.25	36.22	38.26	37.14	37.21	36.42	36.68	37.72	37.17	36.8	37.16
1900-01-01 02:34:00	36.98	37.73	37.51	37.52	37.7	37.02	36.05	37.18	37.4	36.62	35.93	36.9	36.85	37.32	37.16	36.49	37.95	37.87	37.37	37.13	36.64	37.31	36.3	38.25	37.18	36.77	36.42	36.64	37.79	37.01	36.87	36.98
1900-01-01 02:36:00	37	37.74	37.59	37.53	37.86	37.19	36.14	37.1	37.31	36.56	36.27	37.04	36.84	37.28	37.21	36.73	38.04	37.75	37.18	37.04	36.53	37.29	36.39	38.19	37.05	36.5	36.23	36.57	37.75	37.09	36.88	36.93
1900-01-01 02:38:00	36.99	37.64	37.63	37.75	37.82	37.32	36.24	37.08	37.23	36.49	36.43	37.11	36.87	37.15	37.57	36.76	38.02	37.69	37.3	36.87	36.53	37.33	36.47	38.2	37.04	36.31	36.02	36.56	37.71	37.1	36.91	37.02
1900-01-01 02:40:00	37.01	37.43	37.66	37.76	37.87	37.38	36.19	37.11	37.11	36.51	36.42	37.2	36.74	37.02	37.51	36.87	38.04	37.65	37.1	37.04	36.58	37.36	36.52	38.16	36.99	36.19	36	36.66	37.66	37.14	36.93	37.2
1900-01-01 02:42:00	37.02	37.23	37.63	37.7	37.93	37.39	36.22	36.98	36.84	36.47	36.33	37.38	36.75	36.97	36.82	36.94	38.04	37.64	36.85	37.15	36.68	37.26	36.42	38	37.01	36.16	36.19	36.69	37.59	37.13	36.92	37.26
1900-01-01 02:44:00	37.03	37.2	37.65	37.68	38.01	37.48	36.26	37.1	36.93	36.44	36.23	37.42	36.73	36.9	36.9	37	38.02	37.64	36.95	37.14	36.76	37.09	36.45	37.95	37.18	36.35	36.28	36.76	37.57	37.09	36.91	37.25
1900-01-01 02:46:00	37.04	37.2	37.64	37.62	38.09	37.38	36.49	37.31	36.93	36.4	36.08	37.36	36.8	37.06	37.24	37.06	38.01	37.95	37.15	36.97	36.85	36.97	36.64	38.15	37.32	36.47	36.36	36.7	37.51	37.12	36.84	37.23
1900-01-01 02:48:00	37.16	37.24	37.68	37.65	38.08	37.22	36.38	37.28	36.92	36.38	36.04	37.18	36.85	36.96	37.57	37.05	38.02	37.87	37.19	36.82	36.95	36.93	36.61	38.25	37.47	36.41	36.32	36.78	37.44	37.13	36.77	37.15
1900-01-01 02:50:00	37.27	37.18	37.68	37.6	38	37.18	36.36	36.98	36.84	36.34	36.16	37.17	36.8	36.73	37.66	37.18	38.03	37.89	37.26	36.89	36.97	37.21	36.55	38.15	37.55	36.33	36.28	36.8	37.38	37.12	36.73	37.11
1900-01-01 02:52:00	37.34	37.08	37.72	37.73	38.02	37.14	36.53	36.97	36.73	36.37	36.24	37.23	36.76	36.87	37.54	37.26	37.89	37.89	37.2	37.02	37.02	37.15	36.53	38.02	37.46	36.26	36.23	36.88	37.26	37.09	37.02	37.12
1900-01-01 02:54:00	37.52	37.08	37.76	37.76	38.06	37.09	36.55	37.06	36.57	36.43	36.36	37.3	36.69	36.84	37.38	37.29	37.92	37.77	37.27	36.86	37.08	37.21	36.93	38.02	37.49	36.18	36.11	37.01	37.18	37.05	36.86	37.13
1900-01-01 02:56:00	37.6	37.31	37.7	37.77	37.99	37.07	36.34	37.22	36.54	36.62	36.54	37.3	36.62	36.74	37.26	37.37	37.9	37.54	37.2	36.91	37.05	37.11	36.88	38.07	37.44	36.11	36.08	37.1	37.12	37.04	36.79	36.95
1900-01-01 02:58:00	37.7	37.18	37.69	37.82	37.99	37.07	36.53	37.18	36.49	36.66	36.58	37.29	36.53	36.61	37.07	37.44	37.76	37.68	37.08	36.99	37.05	37.1	36.81	38.03	37.36	36.16	36.21	37.14	37.05	37.06	36.8	36.88
1900-01-01 03:00:00	37.72	37.05	37.48	37.91	38	37.08	36.63	37.24	36.66	36.75	36.65	37.26	36.46	36.52	36.95	37.4	37.3	37.68	37.09	36.9	36.84	37.07	36.84	37.89	37.44	36.1	36.25	37.12	36.98	37.02	36.9	36.89
1900-01-01 03:02:00	37.73	36.93	37.38	37.87	38.05	37.11	36.66	37.26	36.77	36.81	36.42	37.25	36.36	36.68	37	37.46	37.44	37.76	37.16	36.85	36.5	37.09	36.67	37.82	37.46	36.06	36.4	37.08	36.93	36.99	37.03	36.86
1900-01-01 03:04:00	37.79	36.9	37.47	37.78	38.07	37.22	36.75	37.33	36.82	36.71	36.34	37.27	36.4	36.83	37.08	37.47	37.39	37.79	37.11	36.89	36.44	37.06	36.27	37.64	37.36	36.04	36.49	37.06	36.91	36.94	37.21	36.99
1900-01-01 03:06:00	37.78	36.96	37.43	37.78	38.01	37.45	36.66	36.81	36.86	36.7	36.27	37.35	36.57	36.96	37.22	37.55	37.49	37.77	37.09	36.79	36.68	37.21	36.47	37.52	37.16	35.98	36.6	37.03	36.85	36.89	37.21	37.02
1900-01-01 03:08:00	37.77	37.02	37.47	37.76	37.91	37.48	36.6	36.71	36.96	36.78	35.99	37.37	36.61	36.97	37.33	37.38	37.51	37.57	37.12	36.88	36.89	37.19	36.56	37.57	37.22	35.91	36.55	37.01	36.85	36.89	37.24	36.98
1900-01-01 03:10:00	37.78	36.92	37.52	37.62	37.74	37.49	36.54	36.67	36.97	36.68	35.87	37.42	36.7	36.75	37.29	37.34	37.48	37.66	37.11	36.84	37.1	37.13	36.58	37.49	37.08	35.8	36.4	36.96	36.83	36.86	37.21	36.98
1900-01-01 03:12:00	37.76	36.94	37.57	37.79	37.84	37.54	36.37	36.42	36.94	37	36.16	37.38	36.74	36.68	37.35	37.53	37.46	37.56	37.08	36.84	37.35	37.08	36.58	37.23	36.98	35.72	36.36	36.9	36.81	36.84	37.16	36.94
1900-01-01 03:14:00	37.69	36.94	37.76	37.71	37.79	37.67	36.53	36.14	36.88	36.91	36.44	37.33	36.82	36.74	37.42	37.54	37.47	37.56	37.16	36.85	37.44	36.82	36.72	37.01	36.98	35.65	36.6	36.82	36.83	36.82	37.15	37.13
1900-01-01 03:16:00	37.67	37.01	37.78	37.54	37.64	37.92	36.69	36.06	36.89	36.89	36.44	37.24	36.73	36.76	37.11	37.58	37.46	37.57	37.12	36.73	37.45	36.79	36.79	37.01	37.04	35.65	36.68	36.71	36.86	36.83	37.09	37.3
1900-01-01 03:18:00	37.65	37.02	37.63	37.53	37.64	37.92	36.75	36.17	36.86	36.79	36.54	37.17	36.55	36.7	37.41	37.72	37.63	37.43	36.93	36.69	37.38	36.8	36.68	37.06	37.14	35.66	36.65	36.64	36.89	36.86	37.03	37.58
1900-01-01 03:20:00	37.5	37.06	37.56	37.49	37.63	37.89	36.78	36.06	36.89	36.86	36.48	37.21	36.34	36.73	37.56	37.69	37.83	37.56	36.97	36.65	37.36	37.02	36.82	37.27	37.29	35.59	36.81	36.58	36.86	36.86	37.04	37.62
1900-01-01 03:22:00	37.32	37.11	37.58	37.41	37.62	37.97	36.76	36	36.88	36.98	36.42	37.16	36.48	36.78	37.56	37.55	37.86	37.52	37.01	36.55	37.44	37.03	37.06	37.24	37.32	35.78	36.78	36.51	36.97	36.84	37.04	37.67
1900-01-01 03:24:00	37.25	37.18	37.69	37.34	37.6	37.96	36.81	36.05	36.82	37.08	36.43	37.11	36.65	36.85	37.58	37.67	37.8	37.47	37.06	36.57	37.44	37.28	37.17	37.43	37.37	35.74	36.65	36.5	37	36.79	37.04	37.63
1900-01-01 03:26:00	37.1	37.25	37.84	37.2	37.57	38.08	36.88	36.09	36.92	37.14	36.45	37.11	36.69	36.78	37.59	37.69	37.73	37.42	36.77	36.62	37.51	37.49	37.17	37.48	37.39	35.74	36.6	36.49	37.1	36.76	37.03	37.65
1900-01-01 03:28:00	36.95	37.33	37.77	37.13	37.51	38.06	36.91	36.19	36.98	37.19	36.45	37.2	36.55	36.86	37.68	37.66	37.56	37.4	36.77	36.62	37.72	37.27	37.12	37.48	37.41	35.56	36.53	36.46	37.13	36.82	37.05	37.72
1900-01-01 03:30:00	36.79	37.38	37.75	37.06	37.43	38.08	36.73	36.31	36.99	37.25	36.45	37.4	36.53	37.02	37.72	37.54	37.62	37.29	36.73	36.52	37.75	37.36	37.02	37.43	37.53	35.55	36.52	36.4	37.19	36.99	37.16	37.77
1900-01-01 03:32:00	36.85	37.32	37.69	37.11	37.35	38.05	36.68	36.4	37.1	37.29	36.54	37.38	36.2	37.14	37.76	37.36	37.88	37.2	36.81	36.38	37.83	37.47	36.96	37.33	37.5	35.58	36.57	36.25	37.25	37.03	37.21	37.69
1900-01-01 03:34:00	36.89	37.32	37.71	37.11	37.32	38.04	36.6	36.47	37.08	37.32	36.55	37.43	36.21	37.23	37.85	37.27	37.85	36.92	36.67	36.39	37.76	37.58	36.91	37.31	37.57	35.58	36.51	36.14	37.28	37.11	37.18	37.63
1900-01-01 03:36:00	36.86	37.36	37.69	37.11	37.29	38.02	36.43	36.7	37.09	37.25	36.56	37.44	36.35	37.33	37.93	37.13	37.7	36.81	36.81	36.44	37.64	37.53	36.91	37.23	37.68	35.63	36.57	36.05	37.45	37.15	37.25	37.6
1900-01-01 03:38:00	36.95	37.4	37.68	36.99	37.31	38.01	36.34	36.67	37.18	37.32	36.57	37.44	36.44	37.34	37.9	37.17	37.57	36.92	36.73	36.42	37.74	37.51	36.71	37.22	37.54	35.76	36.62	36.1	37.66	37.25	37.34	37.6
1900-01-01 03:40:00	36.99	37.42	37.69	36.94	37.33	38.04	36.35	36.51	37.14	37.3	36.59	37.47	36.52	37.3	37.95	37.37	37.57	36.99	36.6	36.46	37.69	37.53	36.73	37.33	37.67	35.82	36.63	36.14	37.64	37.29	37.44	37.54
1900-01-01 03:42:00	37.11	37.49	37.64	36.91	37.29	38.06	36.36	36.51	37.09	37.16	36.56	37.51	36.51	37.21	37.93	37.54	37.7	37.09	36.7	36.52	37.64	37.51	36.82	37.22	37.69	35.78	36.59	36.18	37.67	37.3	37.47	37.48
1900-01-01 03:44:00	37.06	37.42	37.71	37.02	37.19	38.05	36.17	36.45	37.07	37.18	36.63	37.27	36.45	37.11	37.78	37.65	37.87	37.04	36.59	36.63	37.71	37.44	36.79	37.13	37.55	35.73	36.68	36.21	37.76	37.3	37.45	37.31
1900-01-01 03:46:00	37.04	37.34	37.61	37.05	37.31	38.06	35.99	36.26	37.05	37.18	36.84	37.32	36.51	36.95	37.63	37.65	37.93	36.98	36.45	36.79	37.55	37.41	36.84	37.27	37.49	35.71	36.79	36.27	37.84	37.25	37.53	37.28
1900-01-01 03:48:00	36.98	37.24	37.55	37.06	37.43	38.02	36.13	36.17	37	37.1	36.64	37.36	36.49	36.9	37.6	37.59	38.02	36.82	36.45	36.88	37.64	37.4	36.99	37.24	37.45	35.7	36.71	36.22	37.9	37.21	37.54	37.31
1900-01-01 03:50:00	36.93	37.16	37.45	37.11	37.64	37.98	36.57	36.1	36.97	37.02	36.1	37.35	36.47	36.87	37.52	37.46	38.02	36.73	36.37	36.92	37.51	37.41	36.99	37.18	37.47	35.71	36.74	36.16	37.93	37.07	37.53	37.44
1900-01-01 03:52:00	36.95	37.05	37.36	37.04	37.89	37.9	36.42	36.06	37.15	36.98	35.8	37.31	36.4	36.86	37.38	37.46	38	36.61	36.38	36.95	37.41	37.31	36.92	37.28	37.55	35.8	36.67	36.17	37.96	37.03	37.56	37.49
1900-01-01 03:54:00	36.97	36.89	37.3	37.11	38	37.85	36.44	36.15	37.35	36.93	35.9	37.36	36.36	36.85	37.24	37.63	37.88	36.85	36.4	36.96	37.23	37.28	36.75	37.34	37.49	35.96	36.68	36.13	38.01	37.05	37.56	37.53
1900-01-01 03:56:00	36.89	36.82	37.29	37.18	37.91	37.73	36.52	36.16	37.34	36.99	35.86	37.42	36.33	36.85	37.17	37.66	37.73	37.02	36.24	36.83	37.21	37.32	36.78	37.24	37.45	36.05	36.64	36.04	38.07	37.09	37.57	37.49
1900-01-01 03:58:00	36.86	36.74	37.56	37.32	37.84	37.7	36.73	36.37	37.44	36.93	35.77	37.54	36.28	36.81	37.09	37.66	37.8	36.93	36.06	36.81	37.2	37.28	36.77	37.29	37.27	36.05	36.56	36	38.08	37.08	37.46	37.44
1900-01-01 04:00:00	36.87	36.66	37.57	37.44	37.91	37.67	36.75	36.29	37.4	37.05	35.61	37.65	36.4	36.95	37.04	37.57	37.77	36.96	36.3	36.83	36.97	37.46	36.67	37.32	37.17	35.86	36.49	36.07	38.04	37.01	37.3	37.45
1900-01-01 04:02:00	36.97	36.64	37.52	37.6	37.97	37.61	36.75	36.25	37.47	37.13	35.38	37.69	36.28	37	37.07	37.55	37.69	36.97	36.25	36.88	36.95	37.2	36.68	37.3	37.2	35.82	36.46	36.13	38.01	37.1	37.58	37.46
1900-01-01 04:04:00	37.06	36.65	37.46	37.56	38.09	37.57	36.78	36.29	37.49	37.08	35.3	37.71	36.2	37.04	37.23	37.54	37.73	36.93	36.18	36.83	36.86	37.15	36.74	37.35	37.12	36.16	36.44	36.35	37.97	37.07	37.55	37.42
1900-01-01 04:06:00	37.08	36.71	37.38	37.48	38.1	37.57	36.7	36.33	37.42	37.16	35.39	37.66	36.19	36.98	37.38	37.48	37.42	37	36.16	36.78	36.81	37.04	36.87	37.44	36.97	36.15	36.37	36.47	37.96	37.19	37.52	37.38
1900-01-01 04:08:00	37.02	36.76	37.4	37.47	38.1	37.58	36.62	36.11	37.44	37.15	35.45	37.52	36.43	36.96	37.45	37.63	37.73	37.02	36.15	36.83	36.68	36.97	36.85	37.61	36.85	36.1	36.35	36.5	37.9	37.41	37.44	37.48
1900-01-01 04:10:00	36.98	36.96	37.43	37.39	38.08	37.61	36.4	36.35	37.39	37.14	35.58	37.44	36.32	36.78	37.35	37.79	37.77	36.93	36.06	36.76	36.57	36.95	36.65	37.81	36.74	36.13	36.48	36.55	37.83	37.53	37.48	37.81
1900-01-01 04:12:00	36.95	37.07	37.36	37.27	38.05	37.7	36.4	36.4	37.42	37.16	35.76	37.5	36.4	36.81	37.22	37.72	37.72	36.93	36.07	36.86	36.51	36.82	36.3	37.87	36.73	36.08	36.46	36.57	37.66	37.7	37.51	37.98
1900-01-01 04:14:00	36.96	37.17	37.38	37.29	37.99	37.72	36.54	36.41	37.37	37.21	35.79	37.55	36.5	36.9	37.07	37.79	37.72	36.7	35.96	36.81	36.54	36.81	36.14	37.87	36.88	35.95	36.51	36.67	37.61	37.77	37.43	37.99
1900-01-01 04:16:00	37.11	37.15	37.38	37.32	37.97	37.74	36.43	36.52	37.32	37.25	36.06	37.38	36.6	37.02	36.97	37.86	37.69	36.69	36.1	36.69	36.51	36.9	36.4	37.83	36.96	35.82	36.49	36.72	37.64	37.72	37.48	37.98
1900-01-01 04:18:00	37.13	37.11	37.43	37.31	37.93	37.76	36.44	36.62	37.25	37.21	36.36	37.31	36.51	37	36.9	37.87	37.64	36.65	36.27	36.57	36.59	36.82	36.34	37.83	37.06	35.84	36.52	36.72	37.68	37.67	37.55	37.96
1900-01-01 04:20:00	37.28	37.07	37.46	37.3	37.88	37.8	36.34	36.5	37.16	37.08	36.47	37.5	36.44	36.95	37.07	37.86	37.6	36.63	36.37	36.53	36.69	36.74	36.51	37.8	37.11	35.83	36.58	36.73	37.74	37.67	37.52	38.01
1900-01-01 04:22:00	37.33	37.07	37.4	37.28	37.84	37.72	36.23	36.42	37.07	36.97	36.52	37.5	36.38	37.11	37.2	37.78	37.42	36.59	36.35	36.53	36.62	36.59	36.52	37.65	37.14	35.78	36.57	36.66	37.73	37.68	37.39	37.98
1900-01-01 04:24:00	37.25	37.14	37.33	37.31	37.79	37.55	36.28	36.39	37	36.79	36.47	37.49	36.52	37.13	36.89	37.76	37.31	36.47	36.37	36.48	36.64	36.47	36.51	37.65	37.03	35.69	36.42	36.61	37.57	37.7	37.29	38.05
1900-01-01 04:26:00	37.3	37.21	37.3	37.31	37.68	37.45	36.19	36.35	36.9	36.92	36.42	37.68	36.53	37.11	36.58	37.52	37.54	36.37	36.35	36.5	36.62	36.3	36.49	37.53	36.97	35.63	36.45	36.6	37.36	37.69	37.27	38.08
1900-01-01 04:28:00	37.33	37.34	37.16	37.3	37.38	37.44	36.16	36.29	36.81	36.85	36.35	37.74	36.44	37.17	36.44	37.54	37.44	36.33	36.31	36.42	36.53	36.16	36.51	37.38	36.92	35.54	36.43	36.55	37.37	37.56	37.23	38.09
1900-01-01 04:30:00	37.44	37.29	37.16	37.28	37.26	37.47	36.25	36.16	36.82	36.82	36.34	37.62	36.32	37.11	36.47	37.46	37.32	36.32	36.29	36.41	36.53	36.11	36.47	37.23	37.15	35.86	36.38	36.48	37.34	37.53	37.13	38.1
1900-01-01 04:32:00	37.55	37.41	37.28	37.28	37.05	37.44	36.31	36.18	36.86	36.84	36.32	37.76	36.19	37.15	36.97	37.28	37.23	36.33	36.22	36.43	36.53	36.05	36.45	37.14	37.3	35.97	36.27	36.46	37.23	37.49	37.09	38.05
1900-01-01 04:34:00	37.69	37.47	37.28	37.28	36.98	37.46	36.28	36.35	36.83	36.84	36.33	37.72	36.1	37.21	36.79	37.21	37.22	36.38	36.31	36.43	36.47	35.99	36.41	37.12	37.4	36.01	36.21	36.42	37.31	37.39	37.05	38.02
1900-01-01 04:36:00	37.67	37.53	37.33	37.31	37.05	37.54	36.22	36.69	36.77	36.91	36.35	37.65	36.05	37.15	36.57	37.17	37.24	36.41	36.31	36.54	36.43	35.89	36.34	37.14	37.43	36.05	36.14	36.4	37.22	37.36	36.98	38.01
1900-01-01 04:38:00	37.58	37.53	37.3	37.26	37.06	37.59	36.09	36.6	36.7	36.83	36.32	37.54	36.06	37.08	36.45	37.13	37.2	36.41	36.23	36.55	36.56	35.83	36.37	37.24	37.48	36.02	36.13	36.35	37.08	37.43	36.95	38.01
1900-01-01 04:40:00	37.45	37.45	37.31	37.33	37.04	37.7	35.76	36.65	36.61	36.74	36.24	37.39	36.04	37	36.54	37.02	37.21	36.34	36.15	36.54	36.6	35.88	36.1	37.42	37.56	36.01	36.32	36.3	37.09	37.4	36.91	38.13
1900-01-01 04:42:00	37.41	37.44	37.29	37.38	37.13	37.69	35.65	36.8	36.63	36.81	35.98	37.25	36.08	37.02	36.65	37.08	37.23	36.31	36.24	36.6	36.58	35.95	35.61	37.51	37.37	36.19	36.42	36.24	37.03	37.4	36.88	38.14
1900-01-01 04:44:00	37.31	37.33	37.16	37.36	37.24	37.59	35.74	36.82	36.71	36.92	35.87	37.17	36.29	37.12	37	36.69	37.27	36.32	36.12	36.6	36.42	36.04	35.38	37.51	37.09	36.5	36.35	36.2	36.99	37.43	36.75	38.04
1900-01-01 04:46:00	37.17	37.23	37.14	37.37	37.26	37.43	35.77	36.67	36.71	37.16	35.78	36.96	36.33	37.06	36.78	36.78	37.03	36.26	36.2	36.61	36.34	36.06	35.35	37.52	36.97	36.74	36.24	36.15	36.98	37.5	36.64	37.98
1900-01-01 04:48:00	37.14	37.2	37.15	37.4	37.41	37.39	35.77	36.27	36.79	37.13	36.03	36.95	36.7	36.81	36.79	36.86	36.96	36.15	36.18	36.61	36.4	36.06	35.51	37.55	37.04	36.82	36.15	36.05	36.94	37.52	36.59	37.94
1900-01-01 04:50:00	37.02	37.14	37.2	37.38	37.43	37.29	35.68	36.27	36.85	37.04	36.2	36.85	36.56	36.74	36.65	36.96	36.87	36.32	36.2	36.53	36.33	36.04	35.37	37.55	37.09	37.47	36.25	36.04	36.88	37.66	36.54	38.04
1900-01-01 04:52:00	36.81	37.09	37.27	37.35	37.43	37.23	35.59	36.48	36.85	37.07	36.4	36.94	36.45	36.79	36.69	36.87	36.86	36.29	36.37	36.52	36.29	36.04	35.42	37.54	37.14	37.75	36.36	35.97	36.83	37.56	36.45	37.99
1900-01-01 04:54:00	36.74	37.17	37.33	37.36	37.43	37.16	35.61	36.35	36.86	37.08	36.46	37.05	36.79	36.67	36.62	36.78	36.91	36.26	36.4	36.48	36.28	36.08	35.48	37.54	37.08	37.82	36.37	35.96	36.73	37.48	36.35	37.96
1900-01-01 04:56:00	36.77	37.29	37.31	37.4	37.48	37.13	35.58	36.39	36.96	37.05	36.36	37.11	36.96	36.6	36.59	36.75	36.86	36.13	36.39	36.41	36.25	36.14	35.52	37.49	37.12	37.85	36.65	36.03	36.69	37.36	36.28	37.94
1900-01-01 04:58:00	36.77	37.41	37.23	37.43	37.52	37.12	35.86	36.32	36.95	37.11	36.44	37.25	37.11	36.39	36.68	36.72	36.77	36.17	36.28	36.29	36.27	36.3	35.54	37.44	37.13	37.94	36.71	36.13	36.7	37.38	36.28	37.94
1900-01-01 05:00:00	36.75	37.47	37.51	37.37	37.56	37.14	35.92	36.21	36.87	37.1	36.48	37.2	37.1	36.2	36.61	36.68	36.76	36.19	36.28	36.26	36.32	36.49	35.48	37.4	37.14	37.91	36.76	36.25	36.64	37.32	36.18	37.91
1900-01-01 05:02:00	36.74	37.53	37.55	37.35	37.61	37.15	35.96	36.09	36.87	36.97	36.49	37.09	37.25	36.06	36.53	36.66	36.95	36.14	36.34	36.39	36.39	36.49	35.64	37.4	37.19	37.9	36.81	36.44	36.61	37.24	36.19	37.9
1900-01-01 05:04:00	36.67	37.48	37.62	37.58	37.61	37.11	36	36.06	36.86	36.82	36.38	37.05	37.32	36.05	36.7	36.75	37.11	36.12	36.54	36.46	36.39	36.67	35.85	37.44	37.28	37.63	36.88	36.62	36.5	37.24	36.21	37.95
1900-01-01 05:06:00	36.59	37.56	37.66	37.64	37.64	37.06	35.95	36.04	36.76	36.81	36.24	37.13	37.66	35.97	36.5	36.76	37.01	36.26	36.58	36.48	36.22	37.09	36.03	37.47	37.35	37.41	36.91	36.8	36.39	37.25	36.16	37.93
1900-01-01 05:08:00	36.69	37.42	37.66	37.47	37.82	37.08	35.86	36.03	36.78	36.78	36.06	37.17	37.7	35.89	36.7	36.77	37	36.28	36.59	36.5	36.11	37.24	36.56	37.49	37.26	37.47	36.87	36.96	36.3	37.3	36.17	37.89
1900-01-01 05:10:00	36.74	37.34	37.72	37.64	37.79	37.18	35.73	36.03	36.85	36.76	36.01	37.1	37.43	35.81	36.41	36.67	37.04	36.28	36.4	36.53	36.08	37.39	36.21	37.5	37.43	37.26	36.82	37.12	36.28	37.28	36.14	37.88
1900-01-01 05:12:00	36.74	37.32	37.78	37.76	37.64	37.2	35.63	36.01	36.97	36.66	36.09	36.99	37.44	35.77	36.94	36.53	37.11	36.46	36.39	36.34	36.13	37.5	36.32	37.59	37.58	36.94	36.77	37.22	36.22	37.22	36.13	37.88
1900-01-01 05:14:00	36.75	37.28	37.78	37.7	37.7	37.16	35.65	36.11	36.97	36.56	36.11	36.88	37.48	35.81	36.77	36.46	37.24	36.61	36.52	36.4	36.39	37.5	36.12	37.71	37.38	36.69	36.83	37.22	36.16	37.19	36.19	37.89
1900-01-01 05:16:00	36.83	37.19	37.79	37.72	37.85	37.12	35.66	36.14	36.95	36.43	36.12	36.82	37.46	35.81	36.59	36.43	37.32	36.63	36.66	36.35	36.52	37.32	35.93	37.69	37.22	36.59	36.83	37.3	36.1	37.25	36.17	37.86
1900-01-01 05:18:00	36.85	37.07	37.72	37.72	37.9	37.08	35.83	35.94	36.88	36.31	36.1	36.83	37.34	35.79	37.06	36.35	37.21	36.65	36.66	36.56	36.48	37.19	36.12	37.72	37.12	36.3	36.88	37.37	36.11	37.27	36.14	37.84
1900-01-01 05:20:00	36.75	36.93	37.72	37.65	37.93	36.87	36.11	36.01	36.73	36.23	36.16	36.82	37.23	35.79	37.18	36.32	37.31	36.45	36.55	36.74	36.36	37.27	36.19	37.74	37.11	36.25	36.86	37.24	36.17	37.32	36.05	37.86
1900-01-01 05:22:00	36.72	37.01	37.71	37.64	37.88	36.88	36.19	35.93	36.77	36.15	36.23	36.88	37.06	35.77	37.06	36.38	37.47	36.58	36.39	36.83	36.23	37.34	36.17	37.68	36.84	36.46	36.86	37.23	36.14	37.38	36.02	37.88
1900-01-01 05:24:00	36.7	36.99	37.7	37.59	37.79	37	36.16	36.16	36.77	36.14	36.27	36.82	36.99	35.75	36.66	36.44	37.49	36.58	36.35	36.83	36.11	37.35	36	37.63	36.65	36.42	36.87	37.18	36.13	37.36	35.94	37.87
1900-01-01 05:26:00	36.77	37.06	37.83	37.63	37.53	37.1	35.83	36.12	36.64	36.22	36.25	36.86	37	35.9	36.75	36.44	37.53	36.68	36.45	36.88	36.16	37.19	35.89	37.48	36.62	36.06	36.99	37.07	36.09	37.34	35.88	37.85
1900-01-01 05:28:00	36.85	37.04	37.83	37.61	37.5	37.07	35.76	36.16	36.53	36.23	36.25	37.04	37.04	35.98	36.83	36.41	37.53	36.47	36.52	36.85	36.24	37.13	35.88	37.33	36.63	35.81	37.18	36.96	36.06	37.3	35.82	37.86
1900-01-01 05:30:00	36.79	36.97	37.74	37.67	37.4	37.01	35.67	36.31	36.57	36.25	36.24	37.17	37.02	36.06	36.81	36.36	37.6	36.56	36.45	36.8	35.99	36.98	35.83	37.23	36.69	35.61	37.16	36.88	36.07	37.26	35.76	37.82
1900-01-01 05:32:00	36.83	36.82	37.69	37.57	37.22	36.97	35.76	36.29	36.54	36.19	36.2	37.23	36.82	36.01	36.88	36.29	37.64	36.82	36.22	36.63	35.96	37	35.87	37.16	36.59	35.45	37.12	36.81	36.09	37.17	35.74	37.79
1900-01-01 05:34:00	36.82	36.76	37.74	37.52	37.19	36.97	35.86	36.24	36.51	36.16	36.08	37.2	36.69	35.97	36.77	36.26	37.47	36.92	36.12	36.67	35.91	36.92	35.79	36.99	36.46	35.49	36.98	36.72	36.08	36.97	35.76	37.77
1900-01-01 05:36:00	36.79	36.73	37.71	37.53	37.02	37.08	36.01	36.22	36.54	36.17	36.03	37.26	36.79	35.94	36.92	36.26	37.42	36.91	36.21	36.78	35.91	36.95	35.67	36.87	36.39	35.63	36.97	36.65	36.09	37.02	35.68	37.75
1900-01-01 05:38:00	36.68	36.7	37.67	37.47	37.07	37.12	36.1	36.19	36.48	36.15	35.91	37.42	36.67	35.88	36.84	36.43	37.34	36.79	36.33	36.8	35.96	36.97	35.7	36.87	36.42	35.63	37.06	36.57	36.05	37.12	35.67	37.69
1900-01-01 05:40:00	36.64	36.68	37.63	37.41	37	37.15	36.08	36.18	36.51	36.13	35.87	37.65	36.67	35.81	36.6	36.5	37.31	36.69	36.32	36.81	36.04	36.99	35.61	36.85	36.46	35.6	37.29	36.53	36.12	36.9	35.73	37.86
1900-01-01 05:42:00	36.7	36.62	37.59	37.34	36.97	37.13	35.94	36.16	36.49	36.08	35.86	37.78	36.62	35.83	36.72	36.61	37.12	36.63	36.46	36.78	36.09	36.92	35.73	36.88	36.43	35.56	37.21	36.45	36.17	37	35.74	37.91
1900-01-01 05:44:00	36.69	36.74	37.66	37.26	36.92	37.14	36.13	36.19	36.42	36.06	35.86	37.84	36.55	35.84	36.64	36.58	37.13	36.67	36.44	36.71	36.16	36.99	35.76	36.83	36.48	35.52	37.3	36.36	36.2	36.98	35.72	37.79
1900-01-01 05:46:00	36.67	36.75	37.61	37.22	36.94	37.23	36.19	36.25	36.31	36.05	35.82	37.91	36.75	35.8	36.85	36.71	37.09	36.69	36.42	36.69	36.22	37.03	35.69	36.84	36.49	35.54	37.44	36.29	36.17	36.89	35.67	37.76
1900-01-01 05:48:00	36.62	36.68	37.63	37.24	36.94	37.32	36.14	36.41	36.16	36.06	35.82	37.98	36.86	35.96	36.59	36.77	37.08	36.86	36.47	36.53	36.27	36.86	35.65	36.76	36.5	35.59	37.49	36.21	36.11	36.84	35.61	37.74
1900-01-01 05:50:00	36.56	36.6	37.68	37.21	36.92	37.41	36.06	36.39	35.97	36.07	35.97	37.99	36.81	36.08	36.88	36.79	36.96	36.93	36.36	36.58	36.31	36.86	35.6	36.7	36.76	35.6	37.42	36.1	36.16	36.83	35.6	37.67
1900-01-01 05:52:00	36.67	36.63	37.57	37.11	36.95	37.41	36.05	36.37	35.86	35.94	36.23	37.95	36.81	36.21	36.71	36.84	36.88	36.95	36.36	36.52	36.36	36.73	35.67	36.72	36.84	35.59	37.41	36.02	36.14	36.87	35.54	37.68
1900-01-01 05:54:00	36.66	36.63	37.48	37.01	36.94	37.55	36.22	36.23	35.89	35.94	36.5	38.06	36.78	36.33	36.62	36.6	36.75	36.89	36.33	36.47	36.31	36.86	35.55	36.79	36.88	35.55	37.45	35.96	36.09	36.87	35.54	37.67
1900-01-01 05:56:00	36.74	36.71	37.32	36.96	36.95	37.54	36.25	36.26	36.02	36.1	36.45	38	36.69	36.25	36.49	36.49	36.62	36.95	36.4	36.54	36.33	36.72	35.3	36.76	36.89	35.6	37.3	35.91	36.2	36.86	35.62	37.65
1900-01-01 05:58:00	36.85	36.9	37.24	36.87	36.96	37.48	36.37	36.07	36.07	36.08	36.47	37.97	36.61	36.32	36.64	36.39	36.52	37	36.32	36.61	36.37	36.64	35.27	36.87	36.89	35.6	37.3	35.86	36.21	36.84	35.61	37.59
1900-01-01 06:00:00	37	36.91	37.21	36.89	36.93	37.4	36.45	36.08	36.03	36.03	36.45	38.03	36.48	36.32	36.49	36.48	36.57	36.95	36.36	36.58	36.38	36.62	35.42	36.91	36.85	35.57	37.19	35.79	36.04	36.81	35.7	37.5
1900-01-01 06:02:00	37.06	36.83	37.17	36.81	36.98	37.31	36.58	35.94	36.05	36.04	36.47	38.07	36.41	36.38	36.43	36.21	36.52	36.91	36.27	36.67	36.45	36.47	35.45	36.89	36.66	35.52	37.22	35.74	35.96	36.63	35.7	37.43
1900-01-01 06:04:00	37.02	36.74	37.05	36.81	36.9	37.12	36.9	35.78	36.23	35.97	36.44	38.1	36.38	36.52	36.8	36.35	36.57	36.8	36.37	36.69	36.5	36.52	35.32	36.78	36.6	35.5	37.27	35.7	35.98	36.58	35.66	37.38
1900-01-01 06:06:00	36.97	36.61	36.98	36.8	36.8	36.97	36.84	35.67	36.34	35.9	36.6	38.11	36.34	36.49	37.12	36.34	36.51	36.7	36.38	36.69	36.46	36.49	35.13	36.66	36.78	35.46	37.19	35.6	35.93	36.6	35.72	37.39
1900-01-01 06:08:00	36.92	36.51	36.91	36.82	36.8	36.87	36.94	35.65	36.42	35.82	36.83	38.09	36.2	36.65	37.36	36.25	36.51	36.86	36.32	36.68	36.51	36.49	35.15	36.59	36.73	35.42	37.13	35.55	35.86	36.58	35.78	37.41
1900-01-01 06:10:00	36.87	36.73	36.9	36.85	36.77	36.92	36.94	35.69	36.4	35.75	37	38.1	36.07	36.52	37.42	36.1	36.47	36.97	36.18	36.58	36.5	36.37	35.11	36.73	36.7	35.35	37.08	35.51	35.8	36.49	35.94	37.38
1900-01-01 06:12:00	36.87	36.88	36.92	36.75	36.74	36.99	37.01	35.74	36.4	35.72	37.13	38.16	35.99	37.08	37.28	36	36.37	36.95	36.13	36.53	36.5	36.42	35.02	36.9	36.65	35.29	37.03	35.49	35.73	36.48	35.99	37.25
1900-01-01 06:14:00	36.83	37.02	37	36.71	36.64	37.09	37.1	35.79	36.4	35.68	37.12	38.11	35.97	37.28	37.15	35.91	36.35	37.01	36.13	36.47	36.56	36.55	35.19	37.04	36.75	35.44	36.81	35.46	35.69	36.44	35.93	37.15
1900-01-01 06:16:00	36.72	37.11	37.02	36.75	36.56	37.18	36.96	35.84	36.42	35.66	37.24	38.09	35.99	37.41	36.58	36	36.39	37.02	36.16	36.39	36.67	36.61	35.25	37	36.78	35.43	36.65	35.42	35.67	36.39	35.85	37.1
1900-01-01 06:18:00	36.67	37.29	37.08	36.77	36.5	37.29	37.04	35.48	36.51	35.61	37.3	38.04	35.95	37.6	36.33	36.09	36.38	36.96	36.14	36.46	36.63	36.52	35.47	36.93	36.77	35.4	36.62	35.39	35.68	36.35	35.98	37.04
1900-01-01 06:20:00	36.66	37.44	37.16	36.79	36.49	37.37	37.07	35.73	36.53	35.66	37.23	37.96	36.23	37.71	36.16	36.09	36.36	36.92	36.14	36.45	36.55	36.55	35.33	36.87	36.71	35.39	36.79	35.34	35.67	36.31	35.99	36.97
1900-01-01 06:22:00	36.62	37.5	37.19	36.86	36.48	37.47	37.08	35.76	36.44	35.7	37.21	38.04	36.23	37.64	36.66	36.09	36.31	36.77	36.17	36.44	36.51	36.34	35.11	36.73	36.76	35.38	36.79	35.35	35.66	36.26	35.98	36.91
1900-01-01 06:24:00	36.56	37.62	37.12	36.94	36.49	37.49	36.96	35.88	36.39	35.76	37.07	37.92	36.15	37.67	36.82	36.06	36.31	36.69	36.16	36.6	36.57	36.15	34.99	36.74	36.7	35.43	36.74	35.4	35.66	36.21	35.96	36.83
1900-01-01 06:26:00	36.5	37.73	37.05	37	36.48	37.51	36.93	36.04	36.33	35.75	37.16	37.87	36.24	37.67	36.76	35.99	36.26	36.66	36.18	36.63	36.78	36.06	35.45	36.7	36.49	35.42	36.64	35.36	35.71	36.18	35.96	36.83
1900-01-01 06:28:00	36.43	37.76	36.88	37.05	36.48	37.43	36.84	36.25	36.3	35.75	37.2	37.71	36.2	37.58	36.72	35.99	36.27	36.56	36.23	36.62	37.12	36.12	35.42	36.62	36.48	35.5	36.54	35.34	35.74	36.15	35.96	36.86
1900-01-01 06:30:00	36.4	37.71	36.91	37	36.44	37.42	36.63	36.94	36.3	35.73	37.29	37.69	36.16	37.5	36.85	36.02	36.33	36.42	36.26	36.76	37.19	36.04	35.15	36.63	36.39	35.79	36.46	35.34	35.64	36.13	35.93	36.85
1900-01-01 06:32:00	36.35	37.71	36.94	36.9	36.55	37.4	36.62	37.1	36.28	35.73	37.29	37.56	36.09	37.45	37.15	35.98	36.33	36.47	36.34	36.83	37.12	35.96	35.43	36.6	36.33	36.08	36.41	35.36	35.67	36.05	35.77	36.84
1900-01-01 06:34:00	36.33	37.42	36.9	36.86	36.5	37.38	36.51	37.18	36.3	35.64	37.35	37.46	36.05	37.34	37.13	36.07	36.35	36.32	36.19	36.79	37.21	35.86	35.36	36.59	36.32	36.12	36.35	35.4	35.76	35.97	35.79	36.84
1900-01-01 06:36:00	36.31	37.24	36.8	36.86	36.47	37.33	36.37	37.21	36.3	35.63	37.27	37.4	36.07	37.3	36.9	36.08	36.34	36.41	36.23	36.58	37.38	35.78	35.42	36.6	36.33	35.93	36.29	35.52	35.88	35.97	35.89	36.8
1900-01-01 06:38:00	36.31	37.34	36.75	36.91	36.45	37.34	36.23	37.13	36.26	35.63	37.25	37.3	36.06	37.24	36.92	36.07	36.3	36.47	36.17	36.59	37.34	35.82	35.39	36.64	36.29	35.73	36.23	35.65	35.92	35.98	35.99	36.84
1900-01-01 06:40:00	36.31	37.28	36.68	37.01	36.46	37.3	36.31	37.1	36.23	35.63	37.23	37.19	36.07	37.17	36.8	35.96	36.29	36.36	36.05	36.54	37.29	35.83	35.37	36.57	36.24	35.49	36.17	35.66	35.93	35.95	36.1	36.83
1900-01-01 06:42:00	36.29	37.15	36.64	36.98	36.46	37.22	36.24	37.01	36.09	35.68	37.06	37.07	36.09	36.89	36.79	35.94	36.21	36.36	36.01	36.58	37.28	35.77	35.34	36.51	36.21	35.24	36.12	35.74	35.95	35.91	36.06	36.74
1900-01-01 06:44:00	36.26	36.99	36.62	37.01	36.42	37.12	36.1	37.07	35.99	35.91	36.91	37	36.07	36.65	36.61	35.96	36.25	36.28	35.94	36.82	37.34	35.8	35.32	36.62	36.22	35.13	36.1	35.78	35.91	35.88	36.14	36.68
1900-01-01 06:46:00	36.21	36.93	36.58	37.02	36.36	36.99	36.01	37.12	35.86	35.99	36.75	37	35.96	36.54	36.51	36.05	36.34	36.17	35.97	36.98	37.33	35.85	35.13	36.71	36.21	35.15	36.09	35.78	35.88	35.84	36.21	36.63
1900-01-01 06:48:00	36.2	36.77	36.57	36.95	36.32	36.96	35.97	37.06	35.74	36.05	36.69	36.94	35.92	36.47	36.37	36.03	36.3	36.18	35.97	37.04	37.22	35.82	35.04	36.62	36.32	35.21	36.05	35.73	35.87	35.83	36.31	36.55
1900-01-01 06:50:00	36.18	36.69	36.56	36.85	36.29	36.98	35.92	37.06	35.89	35.97	36.67	36.91	35.89	36.42	36.29	36.02	36.19	36.21	36	37.18	37.2	35.76	35	36.51	36.43	35.21	35.99	35.74	35.83	35.84	36.39	36.5
1900-01-01 06:52:00	36.17	36.62	36.54	37	36.27	36.97	35.91	37.12	35.99	36.04	36.45	36.83	35.81	36.23	36.26	35.99	36.18	36.23	36.06	37.19	37.22	35.71	34.95	36.53	36.47	35.2	35.94	35.92	35.81	35.93	36.5	36.43
1900-01-01 06:54:00	36.17	36.58	36.53	37	36.26	36.94	35.88	36.96	36.1	36.05	36.28	36.75	35.78	36.05	36.3	35.97	36.05	36.14	36.11	37.15	37.04	35.75	35.04	36.58	36.49	35.12	35.9	36.08	35.8	35.99	36.67	36.39
1900-01-01 06:56:00	36.2	36.52	36.53	36.83	36.3	36.9	35.85	36.95	36.15	36.03	36.26	36.77	35.87	35.91	36.44	35.99	36.11	36.14	36.26	37.06	36.95	35.78	35	36.61	36.4	35.07	35.86	36.21	35.82	36.03	36.66	36.31
1900-01-01 06:58:00	36.2	36.45	36.49	36.72	36.28	36.82	35.79	36.99	36.23	35.99	36.18	36.71	35.86	35.77	36.47	36.12	36.14	36.11	36.32	37.09	36.82	35.79	34.97	36.57	36.41	35.02	35.74	36.29	35.85	36.1	36.83	36.22
1900-01-01 07:00:00	36.26	36.38	36.47	36.69	36.29	36.63	35.74	36.91	36.27	35.93	36.11	36.73	35.8	35.64	36.37	36.18	36.05	36.09	36.33	37.15	36.81	35.82	34.95	36.54	36.37	34.99	35.74	36.35	35.85	36.14	36.77	36.16
1900-01-01 07:02:00	36.23	36.36	36.46	36.66	36.3	36.55	35.77	36.79	36.34	35.95	36.01	36.61	35.47	35.63	36.26	36.18	36.35	36.03	36.35	37.2	36.74	35.8	34.92	36.45	36.38	34.99	35.74	36.39	35.85	36.15	36.81	36.28
1900-01-01 07:04:00	36.2	36.31	36.49	36.66	36.29	36.51	35.84	36.73	36.34	35.72	36.05	36.49	35.34	35.77	36.22	36.08	36.96	36.01	36.35	37.15	36.7	35.75	34.89	36.47	36.41	35	35.82	36.37	35.82	36.17	36.87	36.27
1900-01-01 07:06:00	36.21	36.26	36.52	36.66	36.28	36.49	35.94	36.59	36.44	35.74	36.18	36.43	35.3	35.82	36.19	36.06	37.13	35.83	36.28	37.12	36.64	35.71	34.86	36.44	36.56	35.22	35.93	36.39	35.7	36.17	36.88	36.15
1900-01-01 07:08:00	36.2	36.22	36.52	36.63	36.28	36.47	35.91	36.56	36.41	35.85	36.13	36.39	35.52	35.83	36.17	36.06	37.18	35.82	36.23	37.07	36.57	35.68	34.84	36.47	36.6	35.23	36	36.44	35.69	36.19	36.87	36.15
1900-01-01 07:10:00	36.25	36.22	36.5	36.61	36.27	36.46	35.89	36.5	36.47	35.91	36.07	36.31	35.66	35.82	36.18	36.04	37.19	35.8	36.31	37	36.46	35.7	34.9	36.6	36.44	35.18	36.06	36.44	35.67	36.19	36.83	36.22
1900-01-01 07:12:00	36.49	36.22	36.51	36.64	36.29	36.44	35.78	36.38	36.55	35.86	36	36.2	35.8	35.8	36.23	36.08	37.28	35.75	36.34	36.93	36.33	35.75	34.92	36.79	36.4	35.16	36.13	36.42	35.67	36.2	36.78	36.37
1900-01-01 07:14:00	36.45	36.21	36.4	36.68	36.31	36.35	35.82	36.28	36.41	35.8	35.92	36.16	35.96	35.79	36.23	36.04	37.23	35.76	36.31	36.9	36.23	35.76	34.93	36.95	36.37	35.19	36.11	36.39	35.65	36.2	36.69	36.4
1900-01-01 07:16:00	36.37	36.16	36.29	36.65	36.32	36.33	35.79	36.19	36.44	35.98	35.9	36.12	36.04	35.8	36.2	35.97	36.95	35.96	36.3	36.89	36.08	35.7	34.96	37.06	36.36	35.21	35.99	36.36	35.58	36.19	36.65	36.49
1900-01-01 07:18:00	36.34	36.12	36.35	36.64	36.25	36.35	35.76	36.08	36.4	36.03	35.91	36.11	36.06	35.79	36.18	35.89	37.05	35.83	36.24	36.74	35.95	35.65	34.93	37.39	36.37	35.31	36.02	36.32	35.52	36.21	36.58	36.55
1900-01-01 07:20:00	36.35	36.04	36.29	36.62	36.27	36.33	35.75	35.99	36.36	36.05	35.87	36.22	36.04	35.87	36.15	35.79	37.12	35.88	36.14	36.66	35.88	35.64	34.9	37.61	36.36	35.31	36.11	36.26	35.55	36.21	36.54	36.59
1900-01-01 07:22:00	36.26	35.99	36.26	36.65	36.35	36.33	35.73	35.93	36.27	36.11	35.79	36.3	36.01	35.88	36.06	35.91	37.15	35.94	36.05	36.76	35.81	35.65	34.9	37.62	36.35	35.38	36.08	36.26	35.61	36.2	36.5	36.68
1900-01-01 07:24:00	36.17	35.96	36.24	36.67	36.43	36.36	35.81	35.91	36.15	36.06	35.76	36.3	35.93	35.87	35.95	35.65	36.99	35.96	36	36.68	35.78	35.63	34.87	37.7	36.43	35.5	36	36.26	35.75	36.18	36.47	36.75
1900-01-01 07:26:00	36.12	35.93	36.2	36.68	36.69	36.42	35.8	35.98	36.02	35.97	35.77	36.22	35.81	35.82	35.9	35.76	36.8	36.06	35.93	36.73	35.9	35.6	34.89	37.64	36.43	35.67	35.95	36.27	35.77	36.17	36.44	36.79
1900-01-01 07:28:00	36.11	35.9	36.21	36.65	36.79	36.41	35.71	36.03	35.87	36.03	35.77	36.14	35.75	35.81	35.92	35.76	36.71	36.03	35.87	36.7	35.96	35.63	34.84	37.42	36.42	35.7	35.86	36.2	35.9	36.1	36.42	36.8
1900-01-01 07:30:00	36.09	35.91	36.2	36.6	36.88	36.37	35.67	36.06	35.82	36.21	35.75	36.04	35.77	35.83	35.93	35.67	36.75	35.95	35.86	36.61	36.03	35.71	34.73	37.37	36.36	35.85	36.05	36.2	35.93	36.03	36.39	36.79
1900-01-01 07:32:00	36.09	35.93	36.2	36.46	37.07	36.33	35.64	36.06	35.78	36.14	35.75	35.96	35.97	35.85	35.91	36	36.66	35.92	35.82	36.51	36.05	35.8	34.69	37.24	36.44	36.42	36	36.22	35.95	36	36.36	36.78
1900-01-01 07:34:00	36.11	35.94	36.2	36.44	37.02	36.26	35.63	36.01	35.73	36.07	35.67	35.95	36.11	35.84	35.87	36.09	36.64	35.95	35.84	36.32	36.02	35.87	34.72	37.37	36.41	36.82	35.98	36.23	36.1	36.01	36.29	36.74
1900-01-01 07:36:00	36.12	35.94	36.19	36.46	36.92	36.25	35.6	35.94	35.71	36.03	35.66	36.04	36.17	35.81	35.81	36.05	36.7	35.98	35.82	36.18	36.02	35.85	34.88	37.22	36.21	36.97	36.01	36.17	36.19	36	36.25	36.73
1900-01-01 07:38:00	36.09	35.98	36.17	36.37	37	36.24	35.56	35.87	35.69	35.94	35.72	36.14	36.08	35.79	35.79	36.01	36.63	36.14	35.72	36.09	35.99	35.86	34.96	37.17	36.09	36.98	35.94	36.1	36.16	35.98	36.24	36.78
1900-01-01 07:40:00	36.04	35.96	36.13	36.33	36.93	36.22	35.53	35.87	35.67	35.89	35.69	36.16	35.97	35.76	35.75	35.82	36.6	36.18	35.86	35.97	36.05	35.76	34.93	37.11	36.36	36.99	35.99	36.03	36.09	35.98	36.22	36.78
1900-01-01 07:42:00	36.03	35.95	36.12	36.4	36.82	36.2	35.53	35.89	35.62	35.93	35.67	36.16	35.86	35.71	35.72	36.08	36.55	36.23	35.87	35.88	36.04	35.61	34.91	37.06	36.42	36.86	36.02	35.96	36	35.97	36.15	36.76
1900-01-01 07:44:00	36.03	35.99	36.1	36.42	36.77	36.19	35.58	35.88	35.55	35.98	35.65	36.09	35.82	35.69	35.91	36.02	36.55	36.24	35.76	35.88	36.02	35.62	34.89	37.11	36.47	36.45	36.12	35.91	35.96	35.99	36.11	36.79
1900-01-01 07:46:00	36.01	36	36.06	36.43	36.7	36.18	35.65	35.8	35.51	36.08	35.71	35.97	35.72	35.74	35.95	36.01	36.52	36.25	35.72	35.92	35.97	35.79	34.86	37.04	36.42	36.18	36.2	35.9	35.93	36	36.09	36.76
1900-01-01 07:48:00	35.99	36.13	36.05	36.35	36.63	36.15	35.63	35.76	35.49	36.01	35.59	35.94	35.64	35.75	36.03	36.19	36.43	36.21	35.86	35.92	35.89	35.99	34.83	36.92	36.41	35.98	36.14	35.84	35.88	36.04	36.06	36.83
1900-01-01 07:50:00	36.03	36.2	36.04	36.2	36.57	36.11	35.63	35.81	35.46	35.99	35.55	35.89	35.65	35.75	36.02	36.14	36.34	36.23	35.95	35.92	35.86	35.99	34.65	36.79	36.26	35.81	36.15	35.83	35.89	36.08	36.05	36.83
1900-01-01 07:52:00	36.01	36.16	36.04	36.16	36.51	36.08	35.68	35.79	35.5	35.98	35.42	35.9	35.72	35.7	35.95	36.17	36.3	36.28	36.05	35.92	35.76	36	34.63	36.71	36.23	35.67	36.15	35.81	35.93	36.2	36.05	36.79
1900-01-01 07:54:00	36.18	36.11	36.03	36.13	36.48	36.08	35.69	35.66	35.62	35.98	35.34	35.9	35.74	35.7	35.88	36.19	36.22	36.32	35.98	35.82	35.71	36.1	34.68	36.7	36.34	35.57	36.11	35.75	36.03	36.39	36.07	36.71
1900-01-01 07:56:00	36.12	36.05	36.06	36.07	36.46	36.11	35.66	35.62	35.6	36.01	35.37	35.91	35.72	35.73	35.84	36.34	36.2	36.27	35.89	35.7	35.7	36.16	34.8	36.65	36.56	35.48	36	35.71	36.11	36.46	36.05	36.7
1900-01-01 07:58:00	36.09	36.04	36.07	36	36.43	36.13	35.71	35.62	35.58	36.04	35.33	35.92	35.68	35.78	35.84	36.36	36.16	36.15	35.93	35.59	35.61	36.13	34.83	36.53	36.43	35.44	35.86	35.7	36.18	36.35	36.01	36.65
1900-01-01 08:00:00	36.15	36.04	36.14	35.94	36.45	36.18	35.7	35.67	35.55	36.01	35.49	35.87	35.62	35.83	35.9	36.41	36.13	36.14	36.02	35.51	35.57	36.07	34.82	36.42	36.32	35.5	35.89	35.74	36.27	36.61	35.97	36.6
1900-01-01 08:02:00	36.15	36.05	36.18	35.9	36.43	36.13	35.71	35.72	35.5	35.99	35.82	35.88	35.59	35.89	35.91	36.51	36.09	36.12	35.98	35.49	35.59	36.13	34.76	36.37	36.25	35.54	35.92	35.73	36.31	36.68	35.91	36.62
1900-01-01 08:04:00	36.18	36.06	36.08	35.87	36.4	36.11	35.69	35.75	35.45	35.93	36.01	35.9	35.68	35.87	35.88	36.57	36.17	36.09	36.04	35.49	35.62	36.14	34.7	36.29	36.17	35.5	35.8	35.7	36.36	36.79	35.8	36.65
1900-01-01 08:06:00	36.15	36.01	36.15	35.86	36.37	36.07	35.62	35.75	35.51	36.01	36.24	35.96	35.7	35.85	35.85	36.69	36.36	36.02	36.02	35.48	35.68	36.21	34.67	36.28	36.18	35.44	35.84	35.68	36.4	36.84	35.7	36.58
1900-01-01 08:08:00	36.22	35.99	36.28	35.89	36.36	36.04	35.54	35.77	35.49	35.98	36.34	35.95	35.66	35.82	35.89	36.8	36.47	35.86	35.97	35.46	35.58	36.14	34.68	36.23	36.21	35.4	35.8	35.67	36.38	36.9	35.67	36.55
1900-01-01 08:10:00	36.24	35.99	36.25	35.8	36.36	36.09	35.47	35.74	35.48	35.94	36.46	35.9	35.63	35.84	35.96	36.84	36.32	35.77	35.95	35.56	35.55	36.02	34.72	36.17	36.27	35.39	35.71	35.68	36.4	36.98	35.66	36.55
1900-01-01 08:12:00	36.18	36.01	36.36	35.95	36.45	36.11	35.43	35.7	35.47	35.99	36.53	35.87	35.62	35.92	35.96	36.85	36.16	35.87	35.94	35.54	35.52	35.89	34.86	36.11	36.3	35.35	35.6	35.69	36.42	37.01	35.66	36.56
1900-01-01 08:14:00	36.13	36.02	36.44	36.27	36.51	36.09	35.4	35.82	35.47	35.97	36.54	35.83	35.59	35.95	36.05	36.91	36.14	35.84	35.91	35.5	35.71	35.89	34.88	36.11	36.36	35.28	35.49	35.68	36.36	37.03	35.66	36.52
1900-01-01 08:16:00	36.22	36	36.5	36.47	36.56	36.06	35.46	35.78	35.58	35.93	36.52	35.83	35.67	35.88	36.12	36.98	36.12	35.85	35.82	35.45	35.74	35.92	34.99	36.12	36.5	35.25	35.4	35.66	36.34	37.04	35.69	36.44
1900-01-01 08:18:00	36.2	36.02	36.59	36.53	36.64	36.05	35.43	35.79	35.61	35.95	36.51	35.93	35.79	35.86	36.25	36.93	36.08	35.93	35.91	35.61	35.73	35.93	35.11	36.27	36.54	35.42	35.49	35.64	36.34	37.11	35.76	36.48
1900-01-01 08:20:00	36.36	36.01	36.64	36.45	36.6	36.11	35.41	35.83	35.64	35.94	36.48	36.03	35.93	35.85	36.31	36.88	35.96	35.98	35.93	35.66	35.76	35.93	35.42	36.43	36.54	35.62	35.45	35.61	36.3	37.01	35.81	36.44
1900-01-01 08:22:00	36.3	36.01	36.54	36.43	36.72	36.13	35.42	35.84	35.66	35.93	36.49	36.04	36	35.93	36.51	36.86	35.98	36.03	35.73	35.65	35.74	35.97	35.48	36.51	36.5	35.71	35.36	35.6	36.25	36.98	35.82	36.4
1900-01-01 08:24:00	36.3	35.94	36.57	36.39	36.78	36.12	35.48	35.7	35.63	35.92	36.5	36.06	35.67	36.07	36.65	36.83	36.02	36.01	35.78	35.7	35.69	35.95	35.77	36.54	36.48	35.81	35.35	35.61	36.13	36.91	35.98	36.35
1900-01-01 08:26:00	36.39	36.06	36.62	36.38	36.83	36.12	35.46	35.66	35.65	36	36.45	36.05	35.86	36.1	36.7	36.9	36.02	35.83	35.73	35.76	35.64	36.07	35.82	36.56	36.5	35.78	35.39	35.62	36.11	36.79	36.11	36.27
1900-01-01 08:28:00	36.35	36.13	36.56	36.37	36.89	36.15	35.46	35.69	35.65	35.92	36.46	36	35.99	36.08	36.74	36.88	36.02	35.97	35.83	35.73	35.56	36.15	35.94	36.51	36.54	35.76	35.35	35.62	36.02	36.68	36.27	36.22
1900-01-01 08:30:00	36.34	36.25	36.71	36.39	36.92	36.26	35.44	35.76	35.74	35.84	36.36	35.92	36.06	36.17	36.74	36.83	36.02	35.93	35.82	35.79	35.53	36.25	36.07	36.46	36.64	35.67	35.31	35.59	36.19	36.64	36.35	36.18
1900-01-01 08:32:00	36.27	36.27	36.71	36.42	36.94	36.24	35.37	35.94	35.74	35.81	36.33	35.87	36.24	36.16	36.7	36.81	36.05	35.88	35.79	35.94	35.49	36.47	36.08	36.4	36.62	35.49	35.22	35.54	36.22	36.61	36.42	36.15
1900-01-01 08:34:00	36.2	36.24	36.67	36.42	36.91	36.27	35.3	35.9	35.71	35.79	36.28	35.92	36.21	36.08	36.68	36.77	36.02	35.84	35.78	36.04	35.44	36.7	35.92	36.34	36.52	35.43	35.18	35.5	36.22	36.57	36.45	36.1
1900-01-01 08:36:00	36.18	36.24	36.59	36.44	36.89	36.3	35.3	35.81	35.7	35.81	36.08	35.96	36.19	36.02	36.65	36.65	36.01	35.85	35.83	36.02	35.59	36.69	35.82	36.23	36.47	35.42	35.27	35.43	36.2	36.52	36.53	36.1
1900-01-01 08:38:00	36.12	36.24	36.52	36.41	36.87	36.39	35.38	35.75	35.69	35.82	36.07	35.97	36.1	35.93	36.57	36.42	36	35.81	35.82	35.92	35.54	36.71	36	36.12	36.37	35.54	35.2	35.5	36.16	36.46	36.54	36.1
1900-01-01 08:40:00	36.05	36.3	36.46	36.38	36.84	36.4	35.31	35.76	35.65	35.81	36.08	35.97	36.02	35.91	36.44	36.43	35.91	35.79	35.91	35.96	35.51	36.69	35.88	36.08	36.36	35.54	35.1	35.57	36.08	36.39	36.52	36.05
1900-01-01 08:42:00	35.92	36.29	36.4	36.33	36.81	36.28	35.24	35.8	35.62	35.79	36.12	36.1	35.82	35.96	36.31	36.48	35.92	35.81	35.94	36	35.64	36.64	35.85	36.1	36.29	35.73	35.11	35.62	36.09	36.33	36.44	36.03
1900-01-01 08:44:00	35.89	36.26	36.36	36.32	36.73	36.18	35.38	35.83	35.87	35.73	36.09	36.05	35.91	36.02	36.23	36.47	35.89	35.81	35.89	36.02	35.64	36.56	35.67	36.13	36.25	35.99	35.26	35.63	36.08	36.27	36.39	36.02
1900-01-01 08:46:00	35.84	36.28	36.32	36.36	36.73	36.11	35.56	35.86	35.92	35.66	35.99	36.03	35.84	36.11	36.21	36.42	35.98	35.8	35.81	36.04	35.46	36.56	35.65	36.12	36.14	35.9	35.47	35.66	36.04	36.21	36.34	35.98
1900-01-01 08:48:00	35.81	36.26	36.25	36.37	36.73	36.11	35.57	35.87	35.85	35.62	35.86	36.06	35.67	36.23	36.22	36.35	36.08	35.65	35.74	35.96	35.43	36.53	35.6	36.22	36.07	35.77	35.53	35.68	35.99	36.15	36.29	35.9
1900-01-01 08:50:00	35.78	36.19	36.2	36.32	36.66	36.06	35.55	35.83	35.78	35.67	35.75	36.14	35.69	36.33	36.32	36.23	36.21	35.68	35.86	35.9	35.76	36.62	35.57	36.28	36.05	35.65	35.88	35.76	35.95	36.12	36.21	35.84
1900-01-01 08:52:00	35.76	36.14	36.18	36.28	36.61	36.08	35.47	35.81	35.81	35.71	35.64	36.15	35.71	36.29	36.49	36.16	36.42	35.67	35.94	35.85	35.76	36.52	35.3	36.24	36.03	35.52	36.01	35.79	35.92	36.09	36.16	35.81
1900-01-01 08:54:00	35.78	36.09	36.19	36.3	36.61	36.09	35.4	35.9	35.87	35.76	35.56	36.28	35.64	36.33	36.56	36.06	36.5	35.72	35.95	35.72	35.78	36.44	35.29	36.14	36.14	35.42	36.02	35.81	35.89	36.05	36.13	35.81
1900-01-01 08:56:00	35.79	36.05	36.22	36.36	36.63	36.11	35.37	35.87	35.94	35.77	35.64	36.31	35.61	36.46	36.44	36.08	36.62	35.76	35.95	35.62	35.91	36.28	35.14	36.09	36.29	35.38	36.03	35.84	35.85	36.01	36.17	35.81
1900-01-01 08:58:00	35.81	36.01	36.22	36.4	36.58	36.14	35.42	35.84	35.92	35.91	35.68	36.27	35.34	36.65	36.32	36.12	36.87	35.79	36.07	35.63	36.05	36.37	35	36.12	36.26	35.32	36.05	35.95	35.85	35.94	36.18	35.79
1900-01-01 09:00:00	35.86	35.97	36.19	36.46	36.52	36.16	35.54	35.81	35.89	36.01	35.66	36.17	35.23	36.76	36.2	36.07	36.99	35.81	36.15	35.6	35.95	36.38	34.87	36.08	36.24	35.26	36.05	36.03	35.77	35.9	36.16	35.7
1900-01-01 09:02:00	35.82	35.94	36.16	36.48	36.46	36.22	35.7	35.84	35.86	36.11	35.64	36.09	35.34	36.87	36.4	36.02	36.9	35.77	36.16	35.57	36.12	36.29	34.78	36.06	36.4	35.23	36.07	36.05	35.73	35.88	36.14	35.81
1900-01-01 09:04:00	35.8	35.99	36.16	36.49	36.45	36.25	35.76	35.8	35.83	36.26	35.6	36.09	35.4	37.02	36.39	35.96	36.97	35.75	36.1	35.66	36	36.21	34.81	36.07	36.57	35.43	36.05	36.1	35.73	35.86	36.11	35.86
1900-01-01 09:06:00	35.82	35.89	36.14	36.48	36.43	36.34	35.81	35.77	35.83	36.46	35.54	36.19	35.45	37	36.37	35.98	37.09	35.75	36.05	35.7	36.16	36.08	34.77	36.19	36.79	35.64	36.02	36.1	35.63	35.84	36.07	35.9
1900-01-01 09:08:00	35.81	35.83	36.11	36.49	36.4	36.32	35.9	35.77	35.89	36.55	35.55	36.26	35.41	36.96	36.33	35.94	36.95	35.77	36.03	35.68	36.28	35.96	34.74	36.23	36.84	35.57	36.01	36.24	35.56	35.84	36.04	35.91
1900-01-01 09:10:00	35.86	35.85	36.1	36.49	36.48	36.38	35.8	35.89	35.95	36.64	35.53	36.39	35.45	36.89	36.09	35.9	36.76	35.79	36.08	35.68	36.3	35.86	34.99	36.25	36.71	35.51	35.9	36.34	35.7	35.81	36.04	35.9
1900-01-01 09:12:00	35.89	35.87	36.11	36.54	36.59	36.4	35.88	36	35.95	36.62	35.53	36.39	35.44	36.87	36.29	36.01	36.6	35.74	36.04	35.67	36.13	35.8	35.01	36.22	36.65	35.42	35.8	36.41	35.74	35.8	36.03	35.9
1900-01-01 09:14:00	35.9	35.9	36.09	36.61	36.75	36.39	35.92	36.11	35.96	36.59	35.52	36.47	35.45	36.83	36.25	36.09	36.5	35.79	35.89	35.65	36.21	35.75	35.01	36.23	36.58	35.51	35.79	36.43	35.74	35.79	36	35.9
1900-01-01 09:16:00	35.93	35.97	36.08	36.48	36.84	36.37	35.82	36.24	35.97	36.58	35.61	36.46	35.42	36.75	36.28	36.04	36.44	35.79	35.79	35.61	36.16	35.74	34.96	36.42	36.83	35.88	35.81	36.42	35.72	35.78	35.98	35.9
1900-01-01 09:18:00	35.93	36.06	36.07	36.44	36.89	36.35	35.74	36.28	35.94	36.64	35.73	36.38	35.36	36.66	36.3	35.98	36.47	35.75	35.97	35.58	36.09	35.78	35.04	36.44	36.97	35.97	35.83	36.36	35.7	35.79	35.95	35.92
1900-01-01 09:20:00	35.95	36.09	36.05	36.42	36.93	36.32	35.66	36.38	35.91	36.72	35.72	36.33	35.32	36.5	36.23	35.94	36.47	35.74	35.98	35.54	36.08	35.75	35.13	36.43	37.22	35.94	35.8	36.3	35.68	35.81	35.9	36
1900-01-01 09:22:00	35.95	36.09	36.06	36.35	36.92	36.24	35.64	36.44	35.89	36.79	35.59	36.43	35.29	36.37	36.15	36	36.41	35.82	36.02	35.46	36.04	35.71	35.11	36.46	37.19	35.88	35.76	36.27	35.67	35.84	35.91	36.06
1900-01-01 09:24:00	35.98	36.05	36.01	36.3	36.93	36.21	35.68	36.37	35.85	36.81	35.56	36.5	35.27	36.27	36.1	36.11	36.31	35.83	36.03	35.45	35.96	35.74	35.02	36.59	37.15	35.76	35.74	36.24	35.72	35.91	35.89	36.01
1900-01-01 09:26:00	36.02	35.99	35.99	36.37	36.91	36.27	35.67	36.28	35.81	36.9	35.67	36.48	35.34	36.21	36.06	36.32	36.28	35.84	36	35.47	35.84	35.75	34.73	36.81	37.14	35.63	35.72	36.19	35.73	35.9	35.88	35.99
1900-01-01 09:28:00	35.9	35.96	35.99	36.49	36.83	36.24	35.58	36.44	35.77	36.66	35.68	36.48	35.33	36.12	36.07	36.36	36.3	35.93	35.93	35.43	35.75	35.77	34.68	36.98	37.02	35.52	35.71	36.11	35.82	36.03	35.85	35.94
1900-01-01 09:30:00	35.9	35.92	35.97	36.51	36.77	36.19	35.63	36.58	35.74	36.64	35.65	36.55	35.44	36.01	36.19	36.38	36.27	35.92	35.87	35.33	35.72	35.82	34.65	37.1	36.93	35.48	35.7	36.09	35.93	36.08	35.84	35.9
1900-01-01 09:32:00	35.89	35.89	35.95	36.5	36.81	36.14	35.71	36.76	35.83	36.93	35.66	36.6	35.45	35.93	36.2	36.48	36.22	35.83	35.8	35.36	35.72	35.83	34.65	37.13	36.94	35.49	35.68	36.04	35.94	36.11	35.8	35.87
1900-01-01 09:34:00	35.87	35.87	35.94	36.62	36.66	36.11	35.61	36.76	36.05	36.94	35.7	36.53	35.44	35.8	36.27	36.55	36.19	35.83	35.67	35.56	35.71	35.93	34.64	37.1	37.1	35.52	35.63	35.99	35.97	36.1	35.75	35.82
1900-01-01 09:36:00	35.87	35.84	35.97	36.59	36.49	36.07	35.55	36.74	36.17	37.04	35.72	36.64	35.44	35.72	36.16	36.45	36.24	35.73	35.68	35.6	35.68	35.87	34.67	37.01	36.96	35.52	35.54	35.94	35.96	36.09	35.66	35.78
1900-01-01 09:38:00	35.91	35.78	35.98	36.69	36.35	36.01	35.59	37.06	36.25	37.1	35.72	36.76	35.42	35.71	36.08	36.52	36.25	35.89	35.71	35.68	35.66	35.87	34.79	36.81	36.9	35.56	35.52	35.81	35.93	36.1	35.71	35.74
1900-01-01 09:40:00	35.9	35.74	36	36.91	36.36	36	35.61	37.21	36.28	37.13	35.71	36.83	35.42	35.85	36.02	36.61	36.23	35.89	35.73	35.65	35.67	35.82	34.75	36.76	36.85	35.52	35.52	35.7	35.93	36.1	35.73	35.72
1900-01-01 09:42:00	35.9	35.69	36.01	36.88	36.47	35.96	35.63	37.32	36.26	37.06	35.68	36.85	35.4	35.91	35.91	36.57	36.2	35.91	35.77	35.66	35.73	35.68	34.74	36.75	36.76	35.46	35.62	35.67	35.87	36.1	35.78	35.72
1900-01-01 09:44:00	35.99	35.66	36.01	36.94	36.43	35.93	35.59	37.34	36.36	36.88	35.67	36.98	35.53	35.93	35.85	36.45	36.18	35.91	35.77	35.64	35.74	35.64	34.75	36.71	36.71	35.39	35.62	35.67	35.82	36.12	35.82	35.71
1900-01-01 09:46:00	36.11	35.63	36.03	37.07	36.34	35.91	35.48	37.46	36.38	36.62	35.59	37.05	35.71	36.01	35.86	36.48	36.19	36.05	35.69	35.73	35.72	35.58	34.74	36.69	36.59	35.4	35.51	35.76	35.76	36.15	35.89	35.7
1900-01-01 09:48:00	36.19	35.57	36.05	37.1	36.31	35.88	35.37	37.5	36.44	36.47	35.52	37.09	35.83	36.04	35.95	36.42	36.16	35.96	35.52	35.73	35.7	35.51	34.78	36.68	36.51	35.46	35.53	35.82	35.77	36.15	35.94	35.68
1900-01-01 09:50:00	36.21	35.55	36.06	37.18	36.26	35.86	35.39	37.49	36.65	36.55	35.5	37.08	35.86	36.03	35.95	36.41	36.17	35.94	35.64	35.66	35.82	35.56	34.91	36.73	36.48	35.48	35.63	35.86	35.82	36.18	36.07	35.66
1900-01-01 09:52:00	36.26	35.66	36.09	37.18	36.24	35.85	35.52	37.48	36.8	36.56	35.5	37.01	35.88	36.04	35.89	36.56	36.11	35.96	35.68	35.63	35.81	35.65	34.94	36.81	36.44	35.46	35.78	35.92	35.83	36.19	36.13	35.66
1900-01-01 09:54:00	36.23	35.68	36.1	37.14	36.23	35.9	35.5	37.53	36.92	36.51	35.53	36.9	35.82	36.08	35.83	36.66	36.16	35.84	35.71	35.64	35.79	35.7	35.05	36.91	36.42	35.45	35.79	35.96	35.8	36.25	36.14	35.63
1900-01-01 09:56:00	36.27	35.85	36.1	37.1	36.22	35.91	35.52	37.44	36.98	36.42	35.6	36.87	35.81	36.16	35.86	36.81	36.21	36.02	35.75	35.67	35.79	35.64	35.32	37.01	36.39	35.48	35.71	36	35.77	36.31	36.18	35.61
1900-01-01 09:58:00	36.17	35.98	36.09	37	36.19	35.96	35.69	37.45	37.08	36.43	35.63	36.86	35.83	36.25	35.94	36.71	36.21	35.88	35.87	35.65	35.79	35.72	35.43	37.03	36.34	35.52	35.65	36.05	35.81	36.38	36.19	35.62
1900-01-01 10:00:00	36.16	36.19	36.13	36.92	36.21	36.12	35.99	37.47	37.15	36.55	35.53	36.91	35.84	36.24	35.92	36.64	36.19	36.11	35.99	35.7	35.74	35.82	35.37	37.07	36.31	35.51	35.56	36.09	35.88	36.39	36.19	35.61
1900-01-01 10:02:00	36.15	36.19	36.23	36.84	36.21	36.04	36.02	37.58	37.18	36.64	35.57	36.91	35.81	36.19	35.98	36.49	36.05	36.13	36.06	35.65	35.84	35.8	35.5	37.1	36.31	35.48	35.5	36.09	35.9	36.39	36.15	35.6
1900-01-01 10:04:00	36.21	36.25	36.37	36.81	36.24	36.19	36.12	37.68	37.21	36.59	35.8	36.9	35.75	36.11	36	36.35	36.09	36.19	36.26	35.77	35.87	35.77	35.61	37.08	36.33	35.52	35.44	36.19	35.75	36.37	36.13	35.56
1900-01-01 10:06:00	36.14	36.37	36.47	36.79	36.24	36.28	36.29	37.5	37.09	36.59	35.77	36.87	35.68	36.13	36.05	36.5	36.05	36.24	36.28	35.88	35.85	35.83	35.61	37	36.35	35.58	35.34	36.19	35.9	36.36	36.1	35.46
1900-01-01 10:08:00	36.18	36.45	36.45	36.77	36.27	36.35	36.3	37.39	37.09	36.48	35.82	36.84	35.59	36.16	36.06	36.71	36.02	36.24	36.37	35.92	35.81	36	35.64	36.87	36.35	35.55	35.27	36.21	36.06	36.3	36.07	35.63
1900-01-01 10:10:00	36.14	36.43	36.39	36.71	36.22	36.38	36.33	37.27	37.13	36.46	35.92	36.8	35.53	36.14	36.04	36.73	36	36.21	36.36	35.91	35.72	36.09	35.76	36.76	36.3	35.5	35.17	36.29	36.16	36.27	36.03	35.77
1900-01-01 10:12:00	36.06	36.39	36.34	36.65	36.13	36.39	36.29	37.29	37.14	36.42	35.94	36.76	35.57	36.06	36.03	36.68	36.08	36.28	36.29	35.9	35.66	36.1	35.68	36.65	36.4	35.48	35.23	36.32	36.21	36.25	35.98	35.84
1900-01-01 10:14:00	35.94	36.36	36.31	36.6	36.02	36.33	36.28	37.24	37.06	36.5	35.96	36.68	35.65	36.01	36.02	36.42	36.1	36.26	36.18	35.86	35.71	36.01	36.07	36.58	36.37	35.62	35.3	36.34	36.22	36.25	35.97	36.07
1900-01-01 10:16:00	35.9	36.35	36.27	36.56	36.16	36.26	36.36	37.14	37.06	36.64	35.92	36.53	35.52	36.05	36.03	36.19	36.14	36.19	36.08	35.73	35.91	35.9	35.69	36.58	36.3	35.63	35.36	36.29	36.24	36.29	35.98	36.31
1900-01-01 10:18:00	35.84	36.27	36.25	36.54	36.17	36.21	36.19	37.09	37.02	36.67	35.83	36.47	35.57	36.03	36.05	36.25	36.18	36.17	36.07	35.71	36.02	35.8	35.69	36.5	36.32	35.62	35.38	36.25	36.27	36.31	35.99	36.45
1900-01-01 10:20:00	35.79	36.21	36.23	36.49	36.18	36.16	36.24	36.98	37.01	36.63	35.71	36.37	35.74	36.01	35.99	36.27	36.16	36.15	36.02	35.8	36.02	35.79	35.62	36.48	36.27	35.5	35.43	36.21	36.23	36.31	35.91	36.46
1900-01-01 10:22:00	35.72	36.15	36.13	36.45	36.14	36.11	36.37	37.08	36.97	36.5	35.64	36.42	35.7	36.07	35.95	36.2	36.04	36.1	36.01	35.88	36.1	35.83	35.49	36.53	36.18	35.47	35.54	36.17	36.09	36.27	35.89	36.58
1900-01-01 10:24:00	35.72	36.09	36.12	36.39	36.12	36.06	36.29	36.99	37.01	36.45	35.49	36.42	35.57	36.21	35.93	36.15	36.05	36.16	35.97	35.91	36.17	35.81	35.37	36.5	36.23	35.34	35.62	36.14	36.12	36.24	35.83	36.7
1900-01-01 10:26:00	35.72	36.06	36.14	36.37	36.11	36	36.28	36.96	36.98	36.49	35.44	36.33	35.61	36.28	35.9	36.1	36.03	36.28	36.04	36.13	36.19	35.85	35.33	36.45	36.33	35.38	35.67	36.1	36.22	36.21	35.89	36.76
1900-01-01 10:28:00	35.71	36.02	36.14	36.34	36.02	35.93	36.29	36.78	36.93	36.66	35.5	36.17	36	36.37	35.92	36.17	36.03	36.5	36.3	36.25	36.21	35.88	35.2	36.48	36.34	35.41	35.62	36.08	36.3	36.16	35.88	36.79
1900-01-01 10:30:00	35.74	35.98	36.13	36.33	35.95	35.92	36.42	36.86	37.12	36.61	35.5	36.12	36.06	36.37	35.95	36.27	35.98	36.66	36.46	36.29	36.17	36.07	35.12	36.52	36.33	35.43	35.59	36.06	36.33	36.14	35.85	36.88
1900-01-01 10:32:00	35.69	35.93	36.13	36.31	35.87	35.99	36.53	36.96	37.15	36.58	35.58	36.15	35.92	36.29	35.95	36.69	35.81	36.64	36.57	36.37	36.17	36.1	35.1	36.59	36.35	35.49	35.59	36.03	36.3	36.12	35.79	36.85
1900-01-01 10:34:00	35.68	35.9	36.09	36.28	35.85	36.01	36.63	37.02	37.03	36.52	35.79	36.17	35.76	36.23	35.92	36.76	35.77	36.62	36.56	36.4	36.06	36.1	35.02	36.53	36.33	35.62	35.56	36	36.27	36.09	35.79	36.67
1900-01-01 10:36:00	35.68	35.88	36.08	36.26	35.84	36.1	36.63	37.02	36.93	36.46	35.97	36.11	35.67	36.14	35.87	36.86	35.79	36.61	36.56	36.37	36.07	36.17	34.93	36.47	36.3	35.68	35.54	35.96	36.24	36.06	35.83	36.67
1900-01-01 10:38:00	35.71	35.88	36.08	36.26	35.84	36.12	36.51	36.7	36.89	36.38	35.93	36	35.62	36.13	35.87	36.9	35.79	36.65	36.47	36.4	36.11	36.22	34.83	36.43	36.27	35.69	35.59	35.92	36.18	36.06	35.84	36.86
1900-01-01 10:40:00	35.71	35.9	36.09	36.24	35.84	36.19	36.49	36.57	36.88	36.35	35.91	36.07	35.59	36.17	35.86	36.93	35.74	36.71	36.39	36.38	36.14	36.17	34.77	36.4	36.18	35.69	35.55	35.9	36.25	36.08	35.82	36.85
1900-01-01 10:42:00	35.69	35.86	36.08	36.21	35.87	36.18	36.32	36.52	36.78	36.38	35.81	36.13	35.64	36.24	35.88	36.83	35.58	36.66	36.3	36.34	36.17	36.12	34.75	36.46	36.07	35.64	35.48	35.91	36.24	36.17	35.84	36.79
1900-01-01 10:44:00	35.71	35.84	36.07	36.21	35.94	36.12	36.28	36.69	36.68	36.36	35.74	36.1	35.62	36.3	35.86	36.89	35.58	36.6	36.27	36.24	36.16	36.06	34.81	36.47	36	35.55	35.66	35.93	36.22	36.31	35.83	36.65
1900-01-01 10:46:00	35.69	35.81	36.06	36.22	35.95	36.09	36.14	36.66	36.75	36.3	35.71	36.05	35.62	36.27	35.85	36.8	35.61	36.73	36.26	36.13	36.11	35.95	34.89	36.43	36.12	35.41	35.68	35.95	36.19	36.45	35.8	36.78
1900-01-01 10:48:00	35.68	35.78	36.03	36.25	35.94	36.04	35.96	36.71	36.76	36.25	35.76	36.02	35.57	36.22	35.85	36.78	35.95	36.66	36.24	36.14	36.13	35.67	34.95	36.47	36.13	35.3	35.66	35.98	36.17	36.57	35.78	36.69
1900-01-01 10:50:00	35.69	35.79	36.02	36.27	35.93	36.01	35.86	36.88	36.69	36.3	35.77	35.98	35.58	36.26	35.84	36.81	36.12	36.62	36.21	36.11	36.13	35.58	34.96	36.6	36.04	35.33	35.62	36.02	36.14	36.64	35.77	36.61
1900-01-01 10:52:00	35.68	35.77	35.95	36.28	35.94	36	35.84	36.98	36.66	36.24	35.76	35.99	35.59	36.24	35.81	36.83	36.09	36.53	36.23	36.04	36.11	35.55	35	36.71	35.99	35.45	35.8	36.03	36.12	36.68	35.74	36.48
1900-01-01 10:54:00	35.65	35.74	35.92	36.28	35.95	35.97	35.99	36.95	36.68	36.1	35.82	36.03	35.61	36.14	35.79	36.87	36.03	36.58	36.12	36	36.04	35.52	35.2	36.79	35.93	35.41	35.87	36.05	36.1	36.74	35.73	36.38
1900-01-01 10:56:00	35.69	35.74	36.02	36.29	36.01	35.94	35.97	36.88	36.64	36.08	35.84	36.05	35.62	36.06	35.82	36.91	35.98	36.53	36.08	35.97	35.99	35.55	35.36	36.6	35.9	35.35	35.85	36.01	36.09	36.82	35.73	36.32
1900-01-01 10:58:00	35.7	35.71	36.08	36.29	36.02	35.93	36.06	36.88	36.66	36.08	35.81	36.04	35.62	36.09	35.83	36.91	35.93	36.48	36.18	35.92	35.92	35.75	35.44	36.7	35.97	35.32	35.83	35.99	36.07	36.83	35.71	36.31
1900-01-01 11:00:00	35.68	35.71	36.08	36.3	35.95	35.92	35.99	36.85	36.61	36.15	35.78	36.05	35.64	36.14	35.94	36.95	35.92	36.38	36.05	35.83	35.87	35.83	35.48	36.7	36.09	35.29	35.83	35.98	36.03	36.81	35.69	36.3
1900-01-01 11:02:00	35.84	35.69	36.11	36.3	35.9	35.96	35.92	36.78	36.53	36.11	35.66	36.08	35.47	36.12	36.03	36.93	35.92	36.33	36.15	35.8	35.83	35.92	35.58	36.66	36.12	35.28	35.8	35.95	35.99	36.72	35.67	36.29
1900-01-01 11:04:00	35.88	35.71	36.18	36.26	36.08	35.95	35.89	36.78	36.43	36.1	35.72	36.13	35.41	36.08	35.99	36.96	35.99	36.4	36.25	35.77	35.8	36.01	35.62	36.63	36.12	35.24	35.76	35.94	35.94	36.71	35.64	36.26
1900-01-01 11:06:00	35.91	35.72	36.18	36.29	35.98	35.96	35.95	36.48	36.32	36.12	35.74	36.24	35.36	36.07	35.98	36.96	35.98	36.41	36.32	35.69	35.74	35.99	35.54	36.56	36.1	35.18	35.71	35.84	35.93	36.68	35.63	36.24
1900-01-01 11:08:00	35.92	35.72	36.17	36.4	36.21	35.96	36.01	36.4	36.16	36.09	35.75	36.24	35.42	36.06	35.96	36.92	35.98	36.37	36.42	35.64	35.73	35.99	35.53	36.5	36.09	35.01	35.68	35.78	35.89	36.56	35.65	36.24
1900-01-01 11:10:00	35.87	35.69	36.22	36.42	36.35	35.86	36.02	36.59	36.05	36.06	35.78	36.17	35.5	36.03	35.95	36.85	36.01	36.24	36.39	35.66	35.73	36	35.4	36.49	36.07	35.3	35.67	35.73	35.9	36.48	35.62	36.22
1900-01-01 11:12:00	35.91	35.66	36.27	36.42	36.45	35.92	36.11	36.66	36	36.02	35.83	36.13	35.58	36	35.98	36.53	35.98	36.09	36.51	35.7	35.72	35.98	35.28	36.55	36.05	35.39	35.64	35.7	35.9	36.44	35.6	36.2
1900-01-01 11:14:00	35.87	35.62	36.29	36.55	36.51	36.11	36.14	36.64	35.94	36.03	35.83	36.07	35.59	35.96	35.97	36.35	36.02	36.01	36.62	35.69	35.67	35.92	35.43	36.66	36.02	35.91	35.61	35.66	35.91	36.38	35.58	36.19
1900-01-01 11:16:00	35.92	35.59	36.34	36.59	36.42	36.2	36.21	36.58	35.88	36.03	35.8	36.04	35.79	35.91	36	36.66	36.03	36.04	36.61	35.63	35.63	35.83	35.36	36.71	35.96	36.24	35.59	35.68	35.86	36.36	35.53	36.18
1900-01-01 11:18:00	36.04	35.64	36.36	36.48	36.33	36.35	36.17	36.56	35.72	36.04	35.78	36.03	35.78	35.9	36	36.8	36.06	36.11	36.47	35.61	35.65	35.8	35.28	36.68	35.89	36.37	35.62	35.71	35.85	36.32	35.53	36.14
1900-01-01 11:20:00	36.05	35.74	36.35	36.44	36.24	36.42	36.08	36.65	35.74	36.08	35.78	36.05	36.03	35.89	35.97	36.66	36.07	36.19	36.5	35.56	35.63	35.88	35.22	36.72	35.89	36.45	35.55	35.73	35.84	36.27	35.5	36.14
1900-01-01 11:22:00	36.03	35.92	36.25	36.5	36.23	36.53	36.1	36.62	35.77	36.01	35.84	36.05	36.12	35.85	35.95	36.74	36.04	36.24	36.53	35.5	35.64	35.82	35.1	36.65	35.87	36.37	35.53	35.73	35.82	36.28	35.46	36.17
1900-01-01 11:24:00	36.05	36.16	36.31	36.52	36.13	36.48	36.28	36.54	35.81	36.02	35.83	35.98	36.32	35.96	35.93	36.7	35.94	36.22	36.53	35.33	35.67	35.61	34.96	36.6	35.87	36.21	35.61	35.73	35.75	36.26	35.44	36.2
1900-01-01 11:26:00	36.12	36.53	36.27	36.51	36.05	36.54	36.25	36.55	35.85	36.03	35.76	35.98	36.39	35.99	35.74	36.67	35.92	36.16	36.55	35.31	35.64	35.53	34.89	36.52	35.83	35.94	35.72	35.71	35.72	36.23	35.42	36.19
1900-01-01 11:28:00	36.13	36.53	36.29	36.44	36.02	36.54	36.33	36.52	35.85	36.03	35.76	36.21	36.46	36	35.79	36.63	35.82	36.16	36.46	35.34	35.59	35.45	34.9	36.46	35.86	35.88	35.7	35.69	35.7	36.2	35.4	36.19
1900-01-01 11:30:00	36.17	36.53	36.29	36.37	35.96	36.55	36.43	36.42	35.86	36.06	35.77	36.36	36.46	35.98	35.97	36.56	35.79	36.22	36.47	35.36	35.54	35.39	34.89	36.42	35.81	35.71	35.69	35.68	35.66	36.16	35.35	36.11
1900-01-01 11:32:00	36.17	36.58	36.28	36.32	35.98	36.56	36.62	36.3	35.99	36.05	35.66	36.39	36.38	35.99	36.07	36.56	36.28	36.26	36.4	35.38	35.49	35.39	34.86	36.43	35.8	35.52	35.68	35.67	35.66	36.15	35.32	36.06
1900-01-01 11:34:00	35.98	36.7	36.24	36.31	35.98	36.49	36.84	36.26	35.98	36.03	35.61	36.39	36.37	35.97	35.94	36.6	36.29	36.2	36.39	35.3	35.45	35.38	34.84	36.46	35.77	35.31	35.62	35.67	35.69	36.11	35.23	36.09
1900-01-01 11:36:00	35.94	36.65	36.23	36.31	35.96	36.42	36.93	36.28	36.14	35.95	35.57	36.41	36.44	35.94	35.87	36.64	36.19	36.18	36.35	35.3	35.53	35.51	34.83	36.47	35.86	35.15	35.58	35.67	35.67	36.1	35.21	36.13
1900-01-01 11:38:00	35.92	36.59	36.23	36.32	35.96	36.33	36.91	36.29	36.19	36.06	35.55	36.37	36.41	35.95	35.93	36.75	36.09	36.21	36.23	35.28	35.51	35.54	34.81	36.45	35.88	35.08	35.51	35.64	35.7	36.09	35.25	36.06
1900-01-01 11:40:00	35.99	36.56	36.18	36.27	35.97	36.22	36.93	36.19	36.13	35.92	35.5	36.33	36.47	36.09	35.97	36.77	36.05	36.27	36.29	35.24	35.47	35.58	34.78	36.46	35.9	35	35.51	35.66	35.7	36.01	35.31	36.09
1900-01-01 11:42:00	35.98	36.55	36.17	36.26	35.97	36.15	36.88	36.05	36.06	36.12	35.34	36.28	36.48	36.06	35.99	36.86	36.05	36.39	36.25	35.25	35.47	35.6	34.85	36.49	35.89	34.9	35.54	35.64	35.73	35.98	35.45	36.13
1900-01-01 11:44:00	36.02	36.51	36.2	36.26	35.97	36.13	36.89	35.99	36.02	36.24	35.33	36.43	36.54	36.09	35.98	36.94	36.02	36.37	36.18	35.27	35.51	35.71	34.95	36.5	36.04	34.93	35.58	35.63	35.79	35.99	35.65	36.16
1900-01-01 11:46:00	35.98	36.42	36.19	36.31	35.97	36.11	36.94	36.02	36.11	36.15	35.36	36.54	36.53	36.08	36.03	37	36.05	36.39	36.13	35.22	35.47	35.8	34.98	36.44	35.99	34.91	35.64	35.61	35.78	35.97	35.72	36.07
1900-01-01 11:48:00	35.97	36.35	36.05	36.33	35.96	36.1	36.94	36.04	36.11	36.04	35.5	36.59	36.56	36.1	36.06	36.98	36.05	36.28	36.09	35.19	35.43	35.95	34.99	36.44	35.98	34.9	35.59	35.59	35.66	35.94	35.76	36.05
1900-01-01 11:50:00	35.92	36.29	36.06	36.34	35.95	36.1	36.94	36.13	36.15	36.19	35.53	36.56	36.55	36.09	36.03	36.99	35.93	36.21	36.15	35.16	35.48	35.86	35.33	36.42	35.96	34.93	35.52	35.59	35.61	35.94	35.76	36.05
1900-01-01 11:52:00	35.89	36.24	36.1	36.35	35.95	36.1	36.89	36.11	36.12	36.47	35.53	36.53	36.49	36.05	36.01	36.92	35.8	36.16	36.17	35.21	35.29	35.79	35.38	36.35	35.91	34.89	35.44	35.58	35.59	35.94	35.73	36.04
1900-01-01 11:54:00	35.84	36.22	36.15	36.3	35.96	36.13	36.84	36.05	36.02	36.5	35.52	36.51	36.42	36.05	36	36.94	35.7	36.15	36.16	35.15	35.31	35.8	34.94	36.31	35.94	34.76	35.39	35.56	35.67	35.9	35.7	36.1
1900-01-01 11:56:00	35.76	36.26	36.22	36.26	35.97	36.12	36.8	36.1	35.97	36.35	35.53	36.49	36.27	36.1	35.98	37.03	35.87	36.11	36.05	35.17	35.65	35.9	34.88	36.37	35.96	34.7	35.55	35.52	35.68	35.87	35.68	36.13
1900-01-01 11:58:00	35.67	36.21	36.23	36.26	35.96	36.1	36.79	36.11	35.93	36.28	35.59	36.44	36.25	36.09	35.96	37.06	36.21	36.09	36.06	35.24	35.9	36.06	35.07	36.42	35.9	34.67	35.57	35.49	35.75	35.87	35.65	36.1
1900-01-01 12:00:00	35.72	36.18	36.18	36.26	35.98	36.06	36.78	36.09	35.89	36.47	35.64	36.4	36.25	36.12	35.99	37.05	36.19	36.1	36.05	35.27	35.96	36.28	35.2	36.4	35.87	34.67	35.54	35.5	35.74	35.89	35.63	36.08
1900-01-01 12:02:00	35.75	36.16	36.12	36.28	35.99	36.02	36.76	36.18	35.97	36.51	35.66	36.31	36.12	36.2	36.02	37.06	36.16	36.1	36.06	35.35	35.96	36.55	35.22	36.42	35.83	34.62	35.49	35.47	35.88	35.88	35.63	36.07
1900-01-01 12:04:00	35.89	36.14	36.08	36.28	36.02	35.97	36.68	36.3	35.99	36.5	35.71	36.25	36.08	36.34	36.02	37.04	36.12	36.12	36.05	35.34	36.06	36.6	35.15	36.43	35.87	34.63	35.46	35.44	35.97	35.87	35.59	36.06
1900-01-01 12:06:00	35.91	36.12	36.08	36.25	36.03	35.94	36.65	36.33	36.04	36.53	35.57	36.22	36.11	36.37	36.01	37.13	36.03	36.15	36.02	35.32	36.07	36.6	35.1	36.4	35.94	34.98	35.43	35.45	36.12	35.87	35.56	36.04
1900-01-01 12:08:00	35.97	36.09	36.1	36.22	36.06	35.93	36.44	36.27	36.07	36.5	35.76	36.24	36.26	36.38	36	37.12	35.97	36.14	36	35.31	36.05	36.57	35.12	36.34	35.93	35.14	35.45	35.47	36.1	35.86	35.53	36.02
1900-01-01 12:10:00	35.97	36.09	36.09	36.19	36.07	35.94	36.37	36.27	36.06	36.44	35.89	36.28	36.24	36.31	36.04	37.03	35.93	36.15	36.01	35.27	35.88	36.63	35.38	36.4	35.92	35.16	35.49	35.51	36.16	35.85	35.54	36.01
1900-01-01 12:12:00	35.96	36.12	36.08	36.16	36.06	35.97	36.31	36.26	36.06	36.32	35.88	36.32	36.32	36.22	36.07	36.92	35.92	36.24	36.01	35.19	35.86	36.75	35.44	36.37	35.9	35.19	35.47	35.52	36.08	35.86	35.59	36.02
1900-01-01 12:14:00	35.92	36.14	36.09	36.17	36.06	35.97	36.3	36.3	36.03	36.23	35.84	36.32	36.4	36.12	36.02	36.86	35.92	36.24	36.09	35.2	35.91	36.78	35.48	36.31	35.92	35.23	35.28	35.53	36.2	35.86	35.62	36.02
1900-01-01 12:16:00	35.88	36.16	36.07	36.25	36.05	35.97	36.26	36.26	35.99	36.16	35.86	36.3	36.45	36.08	36.06	36.91	35.86	36.24	36.07	35.21	35.88	36.72	35.59	36.25	35.99	35.22	35.21	35.51	36.23	35.83	35.54	36.01
1900-01-01 12:18:00	35.85	36.19	36.07	36.25	35.97	35.96	36.25	36.22	35.97	36.12	35.97	36.2	36.5	36.08	36.19	36.86	35.79	36.24	36.05	35.2	35.9	36.75	35.71	36.35	35.96	35.17	35.21	35.49	36.29	35.78	35.54	35.98
1900-01-01 12:20:00	35.8	36.15	36.07	36.13	35.97	35.96	36.2	36.17	35.93	36.25	36.04	36.15	36.51	36.09	36.38	36.79	35.76	36.23	36.01	35.14	35.99	36.74	35.66	36.37	35.95	35.1	35.23	35.49	36.3	35.76	35.52	35.95
1900-01-01 12:22:00	35.78	36.1	36.08	36.11	35.87	35.96	36.19	36.18	35.88	36.18	35.97	36.11	36.43	36.1	36.65	36.73	35.72	36.17	35.97	35.26	35.99	36.69	35.6	36.33	35.98	35.05	35.19	35.48	36.27	35.78	35.49	35.94
1900-01-01 12:24:00	35.76	36.08	36.1	36.12	36.09	36.03	36.24	36.21	35.86	36.1	35.94	36.11	36.26	36.13	36.82	36.75	35.69	36.14	35.94	35.17	35.98	36.65	35.62	36.34	35.97	35.07	35.15	35.47	36.36	35.77	35.5	35.93
1900-01-01 12:26:00	35.75	36.04	36.12	36.14	36.09	36.02	36.26	36.22	35.85	36.1	35.98	36.27	36.23	36.35	36.94	36.72	35.63	36.13	35.87	35.1	36.07	36.59	35.53	36.4	35.97	35.07	35.13	35.47	36.31	35.76	35.52	35.89
1900-01-01 12:28:00	35.72	36.03	36.12	36.17	35.99	35.95	36.12	36.2	35.84	36.12	35.98	36.41	36.23	36.36	36.87	36.65	35.7	36.08	35.81	35.23	36.13	36.53	35.5	36.33	35.98	35.15	35.11	35.45	36.24	35.74	35.53	35.85
1900-01-01 12:30:00	35.7	36.01	36.14	36.19	36.12	36.03	36.1	36.27	35.85	36.14	35.85	36.46	36.25	36.41	36.9	36.53	36.03	36.06	35.76	35.37	36.15	36.52	35.4	36.3	36	35.17	35.1	35.41	36.21	35.74	35.54	35.83
1900-01-01 12:32:00	35.7	36.03	36.19	36.2	36.02	35.98	36.14	36.33	35.78	36.08	35.8	36.45	36.29	36.35	36.9	36.49	36.37	36.1	35.72	35.42	36.15	36.51	35.35	36.29	36.01	35.11	35.09	35.39	36.19	35.83	35.52	35.82
1900-01-01 12:34:00	35.73	36.07	36.19	36.21	35.97	35.94	36.19	36.31	35.83	36.1	35.78	36.51	36.25	36.31	36.86	36.47	36.57	36.1	35.71	35.41	36.06	36.44	35.35	36.25	36.03	35.3	35.13	35.4	36.16	35.81	35.52	35.83
1900-01-01 12:36:00	35.73	36.06	36.3	36.3	35.89	35.98	36.29	36.28	35.88	36.3	35.8	36.55	36.2	36.32	36.89	36.47	36.71	35.97	35.72	35.34	36.11	36.35	35.27	36.21	36.02	35.56	35.14	35.44	36.18	35.83	35.51	35.82
1900-01-01 12:38:00	35.76	36.07	36.2	36.39	35.97	35.97	36.33	36.2	35.96	36.31	35.79	36.5	36.23	36.26	36.91	36.48	36.91	35.91	35.71	35.28	36.08	36.27	35.2	36.14	35.99	35.64	35.32	35.55	36.21	35.93	35.44	35.79
1900-01-01 12:40:00	35.67	36.1	36.15	36.44	35.97	36.1	36.36	36.13	36.08	36.23	35.7	36.41	36.17	36.19	36.84	36.39	36.84	35.92	35.81	35.26	35.99	36.23	35.12	36.13	36.02	35.43	35.41	35.62	36.2	35.96	35.34	35.74
1900-01-01 12:42:00	35.74	36.14	36.08	36.25	35.9	36.11	36.31	36.12	36.19	36.19	35.66	36.29	36.12	36.14	36.82	36.29	36.63	35.88	35.89	35.3	36.01	36.25	35.01	36.2	36.12	35.4	35.56	35.72	36.2	36.01	35.31	35.68
1900-01-01 12:44:00	35.79	36.15	36.03	36.33	35.87	36.1	36.25	36.04	36.17	36.11	35.69	36.17	36.07	36.08	36.91	36.2	36.48	35.85	35.85	35.3	35.96	36.29	35.12	36.2	36.2	35.56	35.57	35.82	36.21	35.99	35.43	35.65
1900-01-01 12:46:00	35.85	36.15	36.01	36.39	35.9	36.07	36.21	35.95	36.22	36.13	35.76	36.13	36.09	36.13	36.78	36.14	36.31	35.84	35.84	35.3	36.01	36.29	35.14	36.17	36.27	35.51	35.55	35.88	36.15	35.92	35.49	35.65
1900-01-01 12:48:00	35.9	36.15	36	36.43	35.86	36.05	36.17	35.94	36.19	36.11	35.7	36.15	36.09	36.17	36.72	36.08	36.22	35.85	35.86	35.33	35.96	36.3	35.11	36.16	36.22	35.36	35.43	35.9	36.08	35.85	35.56	35.64
1900-01-01 12:50:00	35.94	36.15	36.08	36.46	35.85	36.02	36.08	35.93	36.3	36.1	35.67	36.15	36.23	36.18	36.63	36.08	36.22	35.88	35.97	35.36	35.91	36.26	35.04	36.16	36.23	35.35	35.37	35.93	36.02	35.81	35.7	35.64
1900-01-01 12:52:00	35.92	36.12	36.09	36.48	35.85	35.95	36.02	35.94	36.36	36.06	35.74	36.12	36.44	36.14	36.52	36.06	36.16	35.89	35.92	35.48	35.83	36.18	34.96	36.18	36.33	35.38	35.49	35.92	35.94	35.74	35.72	35.71
1900-01-01 12:54:00	35.87	36.18	36.1	36.37	35.81	35.95	35.96	35.96	36.4	36.05	35.71	36.13	36.4	36.13	36.42	35.94	36.11	35.92	36	35.46	35.75	36.19	34.88	36.18	36.55	35.47	35.57	35.85	35.88	35.72	35.79	35.77
1900-01-01 12:56:00	35.8	36.23	36.1	36.37	35.82	36	35.94	35.97	36.31	36.03	35.65	36.16	36.29	36.08	36.41	35.9	36.01	35.96	36.02	35.44	35.72	36.13	34.82	36.19	36.63	35.3	35.57	35.79	35.85	35.73	35.87	35.82
1900-01-01 12:58:00	35.8	36.22	36.11	36.31	35.83	36.05	35.89	36.02	36.28	36.02	35.57	36.2	36.24	36.16	36.39	35.91	36.04	35.97	35.93	35.44	35.71	36.08	34.78	36.19	36.57	35.38	35.56	35.76	35.8	35.73	35.85	35.79
1900-01-01 13:00:00	35.82	36.19	36.09	36.26	35.84	36.09	35.91	36.03	36.26	36.22	35.52	36.19	36.14	36.21	36.37	35.91	36.03	36	35.89	35.42	35.71	35.94	35.04	36.17	36.63	35.44	35.56	35.7	35.76	35.73	35.87	36.01
1900-01-01 13:02:00	35.81	36.12	36.08	36.33	35.86	36.14	35.92	35.97	36.18	36.23	35.55	36.16	36.08	36.18	36.33	35.85	35.95	35.92	35.85	35.4	35.68	35.84	35.13	36.16	36.6	35.48	35.51	35.64	35.73	35.73	35.94	36.07
1900-01-01 13:04:00	35.69	36.06	36.08	36.24	35.89	36.16	35.92	35.93	36.05	36.22	35.52	36.12	36.07	36.14	36.3	35.83	35.92	35.93	35.78	35.39	35.66	35.79	35.14	36.09	36.67	35.46	35.46	35.62	35.71	35.71	35.93	35.97
1900-01-01 13:06:00	35.63	36.05	36.1	36.15	35.93	36.16	35.88	35.99	35.89	36.19	35.47	36.1	36.13	36.16	36.29	35.85	35.94	36.08	35.86	35.37	35.66	35.99	35.11	36.09	36.67	35.43	35.45	35.61	35.71	35.69	35.95	35.91
1900-01-01 13:08:00	35.64	36.03	36.09	36.1	35.95	36.17	35.91	35.96	35.84	36.16	35.43	36.1	36.12	36.11	36.29	35.85	35.93	36.13	35.9	35.37	35.66	36.14	35.09	36.13	36.69	35.41	35.49	35.59	35.67	35.67	36.03	35.9
1900-01-01 13:10:00	35.6	35.97	36.06	36.06	35.93	36.13	35.86	35.93	35.94	36.18	35.37	36.02	36.13	36.21	36.28	35.88	35.86	36.18	35.89	35.36	35.63	36.14	35.13	36.18	36.57	35.39	35.5	35.57	35.68	35.66	36.07	35.91
1900-01-01 13:12:00	35.61	35.98	36.05	36.02	36	36.11	35.79	35.87	36.02	36.22	35.37	35.92	36.08	36.4	36.27	35.79	35.85	36.22	35.9	35.34	35.63	36.01	35.17	36.13	36.51	35.35	35.47	35.55	35.86	35.64	36.07	36.04
1900-01-01 13:14:00	35.62	35.97	36.04	35.99	36.01	36.11	35.76	35.92	36.03	36.19	35.39	35.91	36.07	36.47	36.28	35.86	35.89	36.23	35.92	35.34	35.61	36.05	35.13	36.08	36.57	35.33	35.36	35.54	35.9	35.62	36.06	36.03
1900-01-01 13:16:00	35.63	35.96	36.03	36	36.09	36.09	35.85	36.01	36.05	36.13	35.38	35.97	36.08	36.55	36.29	36.04	35.81	36.11	35.88	35.34	35.55	36.06	35.09	36.09	36.54	35.29	35.31	35.49	35.95	35.61	36.06	36.04
1900-01-01 13:18:00	35.64	35.92	36.04	36.11	36.13	36.07	35.89	36.17	36.07	36.13	35.36	36.02	36.08	36.58	36.23	36.19	35.76	35.99	35.86	35.37	35.54	36.06	35.09	36.11	36.44	35.25	35.37	35.5	36.08	35.59	36.01	36.02
1900-01-01 13:20:00	35.67	35.92	36.06	36.08	36.21	36.04	35.9	36.25	36.07	36.13	35.34	35.95	36.05	36.57	36.19	36.17	35.68	36.09	35.78	35.36	35.51	36.14	35.12	36.14	36.4	35.21	35.46	35.54	36.04	35.58	35.97	35.99
1900-01-01 13:22:00	35.74	35.96	36.08	36.08	36.27	36.01	35.88	36.07	36.08	36.12	35.34	35.95	36.02	36.51	36.15	36.25	35.61	36.11	35.89	35.34	35.48	36.08	35.2	36.14	36.35	35.18	35.7	35.56	36.14	35.57	35.95	35.96
1900-01-01 13:24:00	35.82	35.96	36.07	36.07	36.2	35.98	35.87	36.22	36.07	36.12	35.48	35.99	35.99	36.46	36.15	36.54	35.6	36.18	35.97	35.34	35.5	36.16	35.23	36.18	36.3	35.17	35.62	35.59	36.17	35.62	35.96	35.96
1900-01-01 13:26:00	35.84	35.96	36.06	36.04	36.46	35.95	35.86	36.29	36.05	36.11	35.55	35.98	36.04	36.35	36.2	36.67	35.67	36.24	36.07	35.34	35.5	36.16	35.23	36.21	36.28	35.11	35.77	35.67	36.22	35.6	35.88	35.99
1900-01-01 13:28:00	35.92	35.94	36.06	36.05	36.39	35.88	35.91	36.24	36.09	36.1	35.58	35.98	36.03	36.25	36.2	36.82	35.76	36.25	36.09	35.34	35.41	36.1	35.25	36.23	36.35	35.1	35.81	35.81	36.27	35.58	35.81	36.1
1900-01-01 13:30:00	35.93	35.87	36.04	36.04	36.1	35.87	35.85	36.32	36.12	36.09	35.58	35.97	36	36.18	36.17	36.92	35.88	36.23	35.98	35.32	35.37	36.06	35.06	36.24	36.34	35.09	35.77	35.89	36.33	35.55	35.79	36.18
1900-01-01 13:32:00	35.95	35.86	36.02	36.04	36.12	35.86	35.8	36.36	36.08	36.05	35.59	36.01	36.03	36.13	36.15	36.87	35.81	36.46	35.97	35.29	35.36	35.99	35.07	36.25	36.39	35.05	35.86	36	36.3	35.51	35.87	36.28
1900-01-01 13:34:00	36.01	35.91	35.99	36.04	36.09	35.85	35.84	36.36	36.02	36.05	35.64	36.04	35.9	36.07	36.1	36.79	35.77	36.48	35.95	35.27	35.41	35.96	35.07	36.25	36.3	35.02	35.87	36.1	36.3	35.51	35.9	36.49
1900-01-01 13:36:00	35.97	35.9	36	36.08	36.13	35.85	35.83	36.36	36.01	36.1	35.71	36.03	35.75	36	36.07	36.94	35.71	36.6	35.93	35.38	35.42	36.03	35.08	36.21	36.22	35.04	35.86	36.2	36.31	35.52	35.9	36.58
1900-01-01 13:38:00	35.94	35.94	36	36.06	36.12	35.95	35.84	36.37	35.98	36.09	35.85	36.03	35.87	35.94	36.04	36.85	35.65	36.82	35.91	35.39	35.4	36.13	35.12	36.18	36.34	35.14	35.84	36.37	36.45	35.51	36.06	36.62
1900-01-01 13:40:00	35.93	35.93	36	36.2	36.13	36.01	35.81	36.45	36	36.05	35.99	36.02	35.86	35.99	36.02	36.97	35.51	36.76	35.88	35.52	35.36	36.18	35.11	36.13	36.51	35.23	35.85	36.34	36.52	35.49	36.03	36.69
1900-01-01 13:42:00	36.03	35.9	36.01	36.15	36.17	36.04	35.88	36.52	36.04	36.05	35.95	36.06	35.83	36.13	35.99	36.92	35.5	36.84	35.83	35.5	35.31	36.21	35.07	36.08	36.56	35.29	35.82	36.26	36.46	35.49	36.06	36.66
1900-01-01 13:44:00	36.04	35.91	36.02	36.21	36.1	36.05	36.02	36.63	36.01	36.06	35.91	36.1	35.82	36.15	36	36.84	35.9	36.64	35.79	35.55	35.42	36.26	34.99	36.09	36.57	35.34	35.83	36.27	36.34	35.5	36.11	36.57
1900-01-01 13:46:00	35.97	35.9	36.01	36.31	36.08	36.07	36.02	36.69	35.94	36.07	35.93	36.09	35.84	36.15	36.05	36.83	36.11	36.63	35.69	35.66	35.47	36.26	34.91	36.11	36.51	35.33	35.83	36.26	36.28	35.56	36.18	36.53
1900-01-01 13:48:00	35.92	36.04	36.01	36.41	36.07	36.07	36.01	36.87	35.89	36.02	35.88	36.06	35.86	36.14	36.09	36.66	36.47	36.6	35.71	35.65	35.67	36.16	34.83	36.13	36.51	35.19	35.81	36.22	36.25	35.6	36.14	36.55
1900-01-01 13:50:00	35.86	36.09	35.97	36.35	36.12	36.1	35.83	36.79	35.87	35.98	35.78	35.99	35.87	36.1	36.1	36.67	36.65	36.54	35.8	35.7	35.82	35.99	34.82	36.21	36.46	34.92	35.85	36.16	36.19	35.67	36.11	36.41
1900-01-01 13:52:00	35.8	36.09	35.79	36.3	36.16	36.11	35.83	36.81	35.85	36.07	35.67	35.96	35.86	36.11	36.07	36.58	36.73	36.58	35.84	35.68	35.87	35.9	34.86	36.32	36.47	34.76	35.84	36.1	36.13	35.76	36.08	36.47
1900-01-01 13:54:00	35.74	35.98	35.91	36.3	36.17	36.14	35.82	36.83	35.89	36.07	35.46	35.94	35.86	36.19	36.02	36.5	36.72	36.53	35.96	35.61	35.92	35.96	34.94	36.35	36.44	34.67	35.79	36.05	36.06	35.86	36.02	36.48
1900-01-01 13:56:00	35.69	35.99	35.85	36.27	36.17	36.04	35.79	36.66	35.88	36.08	35.44	35.9	35.89	36.2	35.99	36.48	36.89	36.62	35.89	35.52	35.88	36.21	34.99	36.37	36.31	34.68	35.8	36.04	35.98	35.86	35.96	36.45
1900-01-01 13:58:00	35.67	36.07	35.83	36.26	36.2	36.06	35.85	36.67	35.88	36.1	35.49	35.89	35.93	36.21	35.9	36.41	37.02	36.64	36.03	35.48	35.71	36.35	34.94	36.37	36.32	34.88	35.84	36.08	35.94	35.87	35.9	36.55
1900-01-01 14:00:00	35.65	36.11	35.92	36.26	36.18	35.99	35.83	36.59	35.89	36.09	35.69	35.89	35.96	36.22	35.9	36.43	37	36.62	35.94	35.41	35.76	36.4	35.01	36.33	36.32	34.93	35.87	36.08	35.86	36	35.88	36.57
1900-01-01 14:02:00	35.64	36.22	36.02	36.23	36.09	36.09	35.74	36.52	35.92	36.13	35.77	35.89	35.94	36.22	35.92	36.5	36.84	36.54	35.99	35.48	35.78	36.51	34.87	36.24	36.28	34.96	35.83	36.06	35.8	36.02	35.85	36.6
1900-01-01 14:04:00	35.63	36.24	36.13	36.21	36	36.12	35.68	36.63	35.91	36.14	35.78	35.88	35.94	36.24	36.01	36.43	36.71	36.4	36.02	35.47	35.84	36.58	34.96	36.16	36.25	34.98	35.8	36.03	35.8	36.07	35.84	36.58
1900-01-01 14:06:00	35.59	36.22	36.14	36.2	35.98	36.24	35.67	36.89	35.91	36.16	35.81	35.88	36.32	36.22	36.02	36.36	36.59	36.28	36.01	35.62	35.85	36.6	34.98	36.1	36.28	34.98	35.81	36.02	35.87	36.13	35.81	36.57
1900-01-01 14:08:00	35.62	36.18	36.16	36.21	35.99	36.32	35.66	36.55	35.77	36.14	35.8	35.93	36.5	36.21	36.13	36.32	36.54	36.12	35.96	35.84	35.92	36.53	34.89	36.17	36.21	34.97	35.93	35.97	35.91	36.16	35.79	36.6
1900-01-01 14:10:00	35.6	36.08	36.19	36.22	36.04	36.29	35.7	36.43	35.99	36.07	35.78	36.11	36.53	36.18	36.13	36.28	36.5	35.97	35.89	35.84	35.92	36.48	34.72	36.24	36.32	34.96	36.04	35.96	35.91	36.19	35.78	36.5
1900-01-01 14:12:00	35.77	36.15	36.21	36.24	36.18	36.25	35.68	36.58	36.13	36.04	35.8	36.29	36.55	36.16	36.13	36.28	36.46	35.87	35.92	35.78	35.96	36.46	34.86	36.25	36.37	34.89	36.1	35.99	35.82	36.12	35.75	36.53
1900-01-01 14:14:00	35.79	36.11	36.03	36.25	36.17	36.12	35.7	36.63	36.26	36.03	35.64	36.47	36.49	36.19	36.12	36.27	36.47	35.81	35.97	35.86	35.89	36.38	35.06	36.35	36.37	34.61	36.1	35.99	35.78	36.14	35.74	36.49
1900-01-01 14:16:00	35.76	36.08	36.05	36.26	36.16	36.13	35.79	36.7	36.37	36.02	35.58	36.59	36.46	36.21	36.06	36.24	36.49	35.75	35.99	35.91	35.76	36.27	35.03	36.4	36.39	34.61	36.08	35.97	35.84	36.15	35.74	36.45
1900-01-01 14:18:00	35.8	36.04	36.1	36.27	36.17	36.16	35.81	36.91	36.42	35.97	35.71	36.65	36.36	36.23	36	36.34	36.4	35.78	35.96	36.19	35.73	36.14	35.02	36.44	36.39	34.61	36.02	35.88	35.87	36.32	35.73	36.4
1900-01-01 14:20:00	35.84	36.01	36.18	36.28	36.17	36.18	35.74	36.88	36.4	35.95	35.73	36.81	36.27	36.15	36.01	36.31	36.34	35.84	35.96	36.18	35.72	36.04	34.99	36.51	36.39	34.72	36.02	35.82	35.96	36.33	35.69	36.38
1900-01-01 14:22:00	36	36	36.21	36.23	36.2	36.17	35.85	36.69	36.46	35.92	35.65	36.84	36.03	36.34	36.15	36.29	36.33	35.82	35.93	36.06	35.7	35.98	35.25	36.4	36.31	34.77	36	35.79	36.04	36.36	35.67	36.36
1900-01-01 14:24:00	36.07	36	36.13	36.24	36.2	36.09	35.93	36.5	36.47	35.89	35.56	36.79	36	36.44	36.13	36.21	36.28	35.81	35.85	36.05	35.67	35.92	35.28	36.26	36.21	34.83	35.99	35.77	36.07	36.44	35.65	36.28
1900-01-01 14:26:00	36.03	35.99	36.08	36.26	36.21	36.09	35.99	36.35	36.52	36	35.5	36.85	35.96	36.43	36.08	36.3	36.18	35.82	35.94	36.07	35.63	35.93	35.43	36.28	36.11	34.88	35.99	35.76	36.01	36.44	35.59	36.19
1900-01-01 14:28:00	36.01	35.99	36.07	36.28	36.24	36.05	36.19	36.22	36.55	35.97	35.45	36.77	36.01	36.43	36.05	36.33	36.11	35.82	35.95	36.05	35.65	35.99	35.23	36.65	36.04	34.87	36.01	35.75	36.02	36.38	35.57	36.15
1900-01-01 14:30:00	36.06	35.98	36.09	36.28	36.25	35.99	36.29	36.12	36.56	36.19	35.5	36.71	36.09	36.46	36.04	36.32	36.07	35.8	36.03	35.87	35.62	36.09	35.17	36.62	36.01	34.84	36.05	35.77	36.11	36.48	35.55	36.15
1900-01-01 14:32:00	36.08	36	36.19	36.25	36.26	35.95	36.35	36.05	36.6	36.27	35.51	36.66	36.13	36.39	36.03	36.34	36.1	35.79	36.05	35.95	35.61	36.05	35.05	36.58	36.1	35	36.03	35.79	36.11	36.45	35.5	36.17
1900-01-01 14:34:00	36.06	35.94	36.34	36.21	36.23	35.95	36.29	36.06	36.56	36.34	35.52	36.61	36.14	36.35	36.05	36.28	36.13	35.78	36.06	36.03	35.58	35.99	35.06	36.52	36.01	35.53	36.01	35.75	36.1	36.44	35.47	36.17
1900-01-01 14:36:00	36.01	36	36.29	36.36	36.23	35.93	36.33	36.08	36.46	36.51	35.51	36.63	36.13	36.32	36.1	36.21	36.14	35.8	36.11	36	35.54	35.84	35.16	36.45	35.86	35.95	36.02	35.75	36.03	36.48	35.45	36.17
1900-01-01 14:38:00	36.04	35.97	36.21	36.5	36.23	35.98	36.34	36.08	36.33	36.55	35.47	36.61	36.14	36.26	36.07	36.19	36.14	35.82	35.97	35.93	35.52	35.74	35.3	36.37	35.84	35.82	35.96	35.74	36	36.42	35.42	36.18
1900-01-01 14:40:00	36	35.96	36.19	36.46	36.23	35.98	36.4	36.13	36.17	36.58	35.57	36.63	36.1	36.27	36.07	36.17	36.16	35.84	36.01	35.9	35.64	35.65	35.51	36.28	35.81	35.65	35.94	35.8	36.03	36.37	35.45	36.16
1900-01-01 14:42:00	36.02	36.02	36.08	36.5	36.21	36.1	36.42	36.14	36.1	36.59	35.52	36.62	36.03	36.24	36.07	36.03	36.14	35.86	36.14	35.84	35.77	35.62	35.5	36.19	35.93	35.66	35.91	35.79	36.13	36.45	35.47	36.11
1900-01-01 14:44:00	35.96	36.16	36.14	36.49	36.29	36.22	36.3	36.12	36.04	36.42	35.41	36.53	35.99	36.17	36.06	35.92	36.09	35.86	36.07	35.81	35.74	35.6	35.47	36.21	36.05	35.79	35.88	35.77	36.15	36.53	35.48	35.98
1900-01-01 14:46:00	35.94	36.16	36.1	36.51	36.25	36.26	36.05	36.08	36.06	36.52	35.52	36.53	35.94	36.11	36.12	35.91	36.04	35.9	36.1	35.81	35.72	35.67	35.76	36.16	36.05	36.25	35.86	35.78	36.21	36.61	35.49	35.95
1900-01-01 14:48:00	35.85	36.08	36.22	36.51	36.2	36.25	36.23	35.9	36.06	36.5	35.65	36.52	35.84	36.08	36.18	35.89	36.02	35.86	36.09	35.75	35.7	35.74	35.79	36.13	36.05	36.37	35.82	35.81	36.25	36.64	35.49	35.94
1900-01-01 14:50:00	35.83	36.03	36.22	36.5	36.19	36.24	36.17	36.01	36.03	36.41	35.89	36.56	35.76	36.13	36.2	35.85	36.01	35.8	36.05	35.88	35.68	35.79	35.93	36.1	36.05	36.45	35.62	35.78	36.3	36.63	35.49	35.94
1900-01-01 14:52:00	35.83	35.97	36.18	36.52	36.12	36.24	36.1	36.04	35.97	36.37	35.93	36.64	35.83	36.15	36.2	35.85	35.95	35.77	36.02	35.92	35.65	35.83	36.2	36.16	36.07	36.52	35.67	35.76	36.34	36.57	35.48	35.98
1900-01-01 14:54:00	35.84	35.93	36.15	36.48	36.12	36.29	36.01	36.07	35.95	36.35	35.98	36.63	35.79	36.16	36.27	35.82	35.88	35.74	35.99	35.78	35.75	35.87	36.27	36.2	36.07	36.48	35.7	35.74	36.38	36.54	35.49	35.96
1900-01-01 14:56:00	35.87	35.89	36.1	36.49	36.13	36.29	35.94	36.1	35.96	36.32	36.04	36.57	35.8	36.15	36.28	35.77	35.82	35.7	35.98	35.88	35.58	35.91	36.17	36.38	36.08	36.34	35.71	35.74	36.35	36.52	35.52	35.93
1900-01-01 14:58:00	35.88	35.86	36.08	36.64	36.06	36.26	35.81	36.13	35.96	36.26	36.23	36.46	35.85	36.12	36.28	35.75	35.86	35.7	36.02	35.95	35.5	35.99	36.12	36.45	36.06	36.05	35.85	35.78	36.27	36.49	35.58	35.89
1900-01-01 15:00:00	35.87	35.82	36.08	36.62	36.14	36.23	35.81	36.16	35.98	36.36	36.18	36.36	35.93	36.17	36.28	35.71	35.84	35.63	35.97	35.79	35.47	36.17	36.02	36.51	35.95	35.81	35.87	35.82	36.24	36.45	35.57	35.84
1900-01-01 15:02:00	35.89	35.94	36	36.53	36.13	36.21	35.81	36.15	35.99	36.41	36.36	36.3	35.83	36.21	36.29	35.77	35.8	35.49	36.01	35.87	35.47	36.17	35.98	36.57	36.04	35.67	35.88	35.87	36.14	36.34	35.53	35.83
1900-01-01 15:04:00	35.89	35.89	35.94	36.53	36.12	36.22	35.97	36.12	36.01	36.42	36.49	36.32	35.76	36.36	36.32	35.81	35.77	35.52	36.19	35.84	35.49	36.32	36.12	36.58	36.08	35.54	35.85	35.93	36.08	36.28	35.63	35.79
1900-01-01 15:06:00	35.87	35.97	35.94	36.39	36.09	36.13	35.96	36.17	36.01	36.31	36.63	36.31	35.73	36.38	36.36	35.79	35.76	35.48	36.21	35.91	35.48	36.42	36.23	36.53	36.08	35.49	35.87	35.97	36.04	36.25	35.51	35.89
1900-01-01 15:08:00	35.88	36.15	35.9	36.29	36.05	36.07	35.88	36.23	36.03	36.2	36.62	36.31	35.73	36.3	36.32	35.76	35.71	35.46	36.28	35.91	35.48	36.35	36.26	36.6	36.05	35.47	36.07	35.99	35.99	36.21	35.45	35.89
1900-01-01 15:10:00	35.9	36.17	35.83	36.4	36.03	36.05	35.86	36.26	36.04	36.14	36.73	36.29	35.87	36.31	36.42	35.76	35.66	35.49	36.25	35.9	35.48	36.29	36.26	36.52	36.03	35.44	36.11	36.08	35.97	36.17	35.47	35.93
1900-01-01 15:12:00	35.96	36.15	35.91	36.4	35.96	36.02	35.78	36.24	36.08	36.18	36.82	36.27	35.89	36.36	36.57	35.76	35.71	35.49	36.27	35.9	35.51	36.3	36.22	36.54	35.87	35.46	36.14	36.24	35.94	36.13	35.65	35.93
1900-01-01 15:14:00	35.95	36.11	35.98	36.31	35.95	36.02	35.67	36.25	36.1	36.39	36.9	36.27	35.86	36.3	36.59	35.95	35.42	35.57	36.27	35.99	35.58	36.26	36.15	36.46	35.92	35.41	36.13	36.26	35.91	36.12	35.71	35.9
1900-01-01 15:16:00	36.02	36.07	36.09	36.21	35.95	36.17	35.79	36.25	36.14	36.48	36.95	36.33	35.85	36.52	36.58	36.04	35.8	35.54	36.18	35.98	35.63	36.17	36.06	36.4	35.85	35.35	36.11	36.3	35.89	36.11	35.74	35.88
1900-01-01 15:18:00	36	36.12	36.08	36.18	35.7	36.2	35.82	36.27	36.1	36.4	36.93	36.34	35.8	36.52	36.52	36.04	36.16	35.6	36.1	35.96	35.59	36.17	36.04	36.33	36.12	35.34	36.07	36.29	35.89	36.15	35.84	35.79
1900-01-01 15:20:00	35.92	36.11	36.01	36.16	35.72	36.18	35.84	36.26	36.07	36.31	36.89	36.37	35.85	36.62	36.41	36.15	36.37	35.6	36.04	35.9	35.53	36.09	35.96	36.33	36.21	35.44	36.07	36.35	35.93	36.13	35.93	35.73
1900-01-01 15:22:00	35.89	36.08	35.97	36.11	35.99	36.18	35.86	36.16	36.16	36.32	36.82	36.33	35.94	36.61	36.33	36.07	36.55	35.58	36.03	35.9	35.38	35.98	35.87	36.4	36.39	35.4	36.04	36.38	36	36.07	36.01	35.76
1900-01-01 15:24:00	35.87	36.03	35.92	36.02	35.96	36.17	35.84	36.1	36.45	36.32	36.74	36.33	36.15	36.65	36.3	36.07	36.76	35.7	36.09	35.88	35.45	35.88	35.83	36.58	36.52	35.45	35.99	36.38	35.99	36.09	36.09	35.73
1900-01-01 15:26:00	35.83	36	35.85	35.98	36.03	36.18	35.85	36.05	36.52	36.33	36.63	36.41	36.27	36.75	36.3	36.09	36.86	35.68	36.11	35.88	35.55	35.88	35.91	36.77	36.57	35.62	35.94	36.44	35.97	36.08	36.14	35.81
1900-01-01 15:28:00	35.79	36	35.83	35.98	36.04	36.2	35.9	36.05	36.57	36.33	36.53	36.37	36.33	36.71	36.28	36.05	36.89	35.66	36.09	35.92	35.6	36.05	35.95	36.84	36.6	35.64	35.85	36.46	36.02	36.07	36.21	35.8
1900-01-01 15:30:00	35.81	35.99	35.83	36	36.02	36.23	35.98	36.11	36.56	36.27	36.46	36.2	36.41	36.69	36.26	36	36.96	35.61	36.04	35.98	35.61	36.07	35.85	36.75	36.38	35.62	35.66	36.39	35.99	36.09	36.24	35.89
1900-01-01 15:32:00	35.82	36	35.79	36.02	36.1	36.24	35.95	36.11	36.53	36.12	36.28	36.13	36.37	36.56	36.25	35.84	36.91	35.6	36.02	35.99	35.57	36.03	35.71	36.63	36.46	35.62	35.68	36.31	35.98	36.09	36.15	35.93
1900-01-01 15:34:00	35.87	36.01	35.8	36.04	36.06	36.13	36.1	36.12	36.52	36.14	36.28	36.21	36.26	36.52	36.26	35.78	36.81	35.47	35.96	35.98	35.59	35.99	35.61	36.5	36.45	35.62	35.76	36.3	35.97	36.07	36.17	35.96
1900-01-01 15:36:00	35.91	35.99	35.87	36.02	36.03	36.06	36.16	36.07	36.48	36.06	36.45	36.27	36.2	36.56	36.22	35.68	36.69	35.45	35.95	35.98	35.6	35.94	35.51	36.57	36.58	35.62	35.82	36.34	35.97	36.03	36.14	36.09
1900-01-01 15:38:00	35.91	35.97	35.86	36	36.1	36.11	36.24	36.08	36.47	36.24	36.41	36.31	36.11	36.56	36.16	35.64	36.6	35.47	35.92	35.97	35.59	35.94	35.46	36.54	36.61	35.6	35.73	36.35	35.96	36.01	36.13	36.11
1900-01-01 15:40:00	35.91	35.95	35.9	36.01	36.09	36.13	36.29	36.04	36.49	36.35	36.41	36.32	36.04	36.54	36.14	35.67	36.55	35.45	35.89	35.85	35.44	35.91	35.57	36.51	36.67	35.55	35.88	36.35	35.98	35.98	36.17	35.99
1900-01-01 15:42:00	35.88	35.96	35.89	36.1	36.07	36.24	36.24	35.98	36.43	36.43	36.38	36.24	36.04	36.44	36.12	35.72	36.5	35.56	35.88	35.79	35.41	35.89	35.56	36.44	36.7	35.52	35.99	36.32	35.99	35.97	36.18	36.15
1900-01-01 15:44:00	35.86	35.94	35.88	36.15	36.05	36.2	36.1	36.15	36.35	36.52	36.26	36.17	35.99	36.48	36.12	35.74	36.41	35.6	35.83	35.75	35.38	35.86	35.53	36.42	36.66	35.52	36.05	36.31	35.96	35.95	36.18	36.2
1900-01-01 15:46:00	35.82	35.94	35.89	36.16	36.04	36.17	36.13	36.13	36.37	36.74	36.15	36.17	35.98	36.56	36.09	35.72	36.38	35.73	35.79	35.67	35.53	35.84	35.48	36.46	36.6	35.51	36.13	36.28	35.97	35.95	36.17	36.17
1900-01-01 15:48:00	35.87	35.9	35.9	36.17	36.05	36.23	36.11	36.02	36.48	36.7	35.99	36.22	36	36.48	36.13	35.69	36.36	36.02	35.82	35.68	35.51	35.81	35.48	36.5	36.5	35.48	36.26	36.21	35.84	35.95	36.14	36.16
1900-01-01 15:50:00	35.88	35.92	35.93	36.17	36.04	36.37	36.13	36.08	36.39	36.6	35.88	36.25	36.01	36.4	36.07	35.64	36.32	36.12	35.83	35.72	35.63	35.8	35.58	36.39	36.38	35.43	36.24	36.15	35.96	35.94	36.11	36.14
1900-01-01 15:52:00	35.98	36.03	35.97	36.17	36.05	36.45	36.1	36.01	36.25	36.41	35.78	36.2	36.16	36.34	36	35.6	36.24	36.15	35.83	35.64	35.75	35.86	35.65	36.26	36.38	35.42	36.2	36.08	36.09	35.95	36.08	36.11
1900-01-01 15:54:00	35.97	36.17	36.01	36.22	36.03	36.48	36.03	35.92	36.12	36.36	35.84	36.17	36.25	36.41	35.96	35.59	36.11	36.17	35.81	35.54	35.72	35.9	35.69	36.16	36.26	35.45	36.19	36.04	36.1	35.95	36.06	36.11
1900-01-01 15:56:00	35.92	36.19	36.04	36.25	36.01	36.57	36.03	36.08	36	36.38	35.87	36.15	36.42	36.41	35.98	35.59	36.04	36.16	35.83	35.48	35.69	35.95	35.71	36.12	36.2	35.58	36.17	35.97	36.11	35.94	36.04	36.14
1900-01-01 15:58:00	35.88	36.21	36.05	36.27	36.11	36.61	35.93	36.3	36	36.49	35.84	36.15	36.27	36.39	36.03	35.57	36.02	36.15	35.89	35.5	35.67	36.05	35.75	36.21	35.99	35.57	36.16	36.01	36.13	35.94	36.02	36.14
1900-01-01 16:00:00	35.9	36.23	36.01	36.37	36.12	36.62	35.9	36.31	36	36.51	35.81	36.14	36.19	36.39	36.07	35.58	35.9	36.14	35.98	35.47	35.64	36.08	35.8	36.2	35.97	35.74	36.01	36.06	36.13	35.93	36.02	36.2
1900-01-01 16:02:00	35.8	36.31	36.04	36.39	36.12	36.59	35.87	36.09	36.06	36.5	35.77	36.15	36.14	36.29	36.04	35.56	35.86	36.14	35.99	35.47	35.66	36.13	35.81	36.19	36.06	35.54	36.1	36.06	36.12	35.93	36.01	36.2
1900-01-01 16:04:00	35.92	36.36	36.07	36.4	36.07	36.64	35.9	36.04	36.14	36.48	35.74	36.3	36.02	36.13	36	35.71	35.83	35.84	35.98	35.59	35.75	36.2	35.89	36.17	36.14	35.74	36.12	36.05	36.16	35.92	36.11	36.21
1900-01-01 16:06:00	36.03	36.35	36.15	36.47	36.12	36.64	35.91	36.33	36.23	36.42	35.71	36.29	36.06	36.04	35.97	35.86	35.76	35.75	35.96	35.57	35.75	36.25	35.92	36.09	36.22	36.05	36.07	36.04	36.18	35.91	36.11	36.24
1900-01-01 16:08:00	36.1	36.3	36.19	36.46	36.19	36.56	35.91	36.5	36.18	36.39	35.7	36.27	36.11	36.08	36.06	35.98	35.66	35.83	35.94	35.58	35.75	36.28	36.07	35.89	36.29	35.99	36.09	36.05	36.21	35.87	36.12	36.27
1900-01-01 16:10:00	36.08	36.38	36.15	36.31	36.23	36.53	35.95	36.56	36.27	36.35	35.68	36.25	36.05	36.09	36.17	36.25	35.58	35.83	35.91	35.53	35.76	36.28	35.97	35.78	36.39	35.87	36.08	36.04	36.21	35.8	36.15	36.22
1900-01-01 16:12:00	36.15	36.5	36.17	36.41	36.26	36.45	35.98	36.62	36.35	36.35	35.64	36.27	35.96	36.1	36.23	36.3	35.57	35.84	35.83	35.56	35.79	36.35	35.98	35.82	36.55	35.76	36.04	36.03	36.2	35.78	36.18	36.18
1900-01-01 16:14:00	36.27	36.62	36.13	36.44	36.28	36.44	35.88	36.64	36.26	36.34	35.66	36.3	35.92	36.08	36.19	36.33	35.58	35.88	35.83	35.57	35.81	36.34	35.89	36	36.65	35.66	36.01	36.02	36.2	35.98	36.15	36.15
1900-01-01 16:16:00	36.39	36.59	36.16	36.44	36.18	36.41	35.75	36.7	36.23	36.46	35.72	36.22	35.97	36.13	36.27	36.44	35.63	35.9	35.81	35.59	35.88	36.31	35.98	36.07	36.62	35.65	35.96	36.02	36.18	36.02	36.1	36.12
1900-01-01 16:18:00	36.36	36.52	36.11	36.47	36.19	36.33	35.85	36.75	36.31	36.5	35.77	36.33	35.97	36.19	36.13	36.42	35.74	35.87	35.84	35.51	36.01	36.34	35.92	36.13	36.34	35.65	35.9	36	36.16	36.06	36.1	36.11
1900-01-01 16:20:00	36.3	36.39	36.09	36.47	36.13	36.27	35.76	36.94	36.29	36.51	35.77	36.37	36	36.2	36.19	36.43	35.8	35.77	35.83	35.48	36.06	36.24	35.79	36.2	36.41	35.6	35.8	35.98	36.13	36.06	36.1	36.14
1900-01-01 16:22:00	36.24	36.42	36.13	36.48	35.97	36.26	35.67	36.82	36.24	36.44	35.87	36.45	36.1	36.35	36.32	36.54	35.81	35.67	35.86	35.43	36.04	36.08	35.87	36.28	36.26	35.57	35.87	35.99	36.09	36.04	36.12	36.13
1900-01-01 16:24:00	36.19	36.4	36.14	36.48	35.89	36.24	35.66	36.69	36.19	36.44	35.98	36.42	36.11	36.52	36.24	36.55	35.81	35.6	35.97	35.35	36.12	35.94	35.94	36.32	36.15	35.6	35.83	36.03	36.13	36.03	36.1	36.15
1900-01-01 16:26:00	36.17	36.41	36.12	36.45	35.99	36.2	35.77	36.58	36.12	36.5	35.93	36.39	36.08	36.63	36.17	36.44	36.09	35.57	35.97	35.37	36.08	35.89	35.93	36.31	36.1	35.59	35.92	36	36.24	36.03	36.12	36.15
1900-01-01 16:28:00	36.16	36.42	36.09	36.5	35.89	36.19	35.81	36.39	36.05	36.41	35.9	36.44	36	36.8	36.2	36.44	36.09	35.6	35.98	35.24	36.11	35.91	35.89	36.24	36.08	35.58	35.97	36.1	36.29	35.95	36.1	36.14
1900-01-01 16:30:00	36.13	36.48	36.04	36.45	35.92	36.15	35.78	36.33	36.02	36.47	35.91	36.53	35.98	36.79	36.19	36.61	35.78	35.54	35.98	35.25	36.14	35.82	35.85	36.16	36.06	35.6	35.89	36.17	36.27	35.97	36.02	36.16
1900-01-01 16:32:00	36.13	36.5	35.98	36.41	35.91	36.03	35.84	36.11	36.02	36.31	35.9	36.47	35.96	36.79	36.13	36.63	35.88	35.56	36.04	35.4	36.29	35.89	35.84	36.22	36.1	35.56	35.88	36.2	36.24	36.09	35.97	36.23
1900-01-01 16:34:00	36.13	36.45	35.94	36.48	36.07	35.98	36.02	36.05	36.05	36.17	35.9	36.53	36.01	36.74	36.08	36.84	36.41	35.57	36.15	35.47	36.39	35.94	35.86	36.22	36.04	35.45	35.86	36.26	36.26	36.18	35.95	36.28
1900-01-01 16:36:00	36.14	36.39	35.93	36.44	36.17	36.11	36.15	36.05	36.07	36.07	35.85	36.62	36.12	36.74	36.11	36.94	36.56	35.54	36.14	35.58	36.47	35.94	35.96	36.25	36.05	35.41	35.83	36.27	36.35	36.23	35.96	36.34
1900-01-01 16:38:00	36.03	36.34	35.98	36.45	36.18	36.08	36.2	36.03	36.06	36.07	35.88	36.63	36.13	36.69	36.11	36.93	36.78	35.45	36.06	35.38	36.48	35.87	36.07	36.33	36.03	35.39	35.77	36.32	36.4	36.23	35.96	36.33
1900-01-01 16:40:00	36.08	36.29	35.94	36.44	36.15	36.13	36.3	36.05	36.06	36.23	36.01	36.65	36.26	36.54	36.15	36.87	36.93	35.51	36.03	35.82	36.43	35.81	36.23	36.37	36.06	35.39	35.82	36.3	36.47	36.18	35.95	36.3
1900-01-01 16:42:00	36.17	36.26	35.9	36.49	36.18	36.21	36.35	35.96	36.09	36.14	36.04	36.69	36.21	36.36	36.23	36.8	36.92	35.54	35.98	35.8	36.5	35.79	36.36	36.37	36.09	35.4	35.89	36.25	36.48	36.16	35.86	36.28
1900-01-01 16:44:00	36.13	36.25	35.87	36.36	36.24	36.24	36.49	35.95	36.09	36.09	36.15	36.63	36.13	36.28	36.36	36.71	36.91	35.58	35.95	35.79	36.55	35.76	36.41	36.38	36.12	35.45	35.99	36.19	36.42	36.24	35.86	36.25
1900-01-01 16:46:00	36.13	36.24	35.82	36.32	36.24	36.26	36.53	35.99	36.17	36.16	36.26	36.62	35.9	36.31	36.32	36.65	36.85	35.62	35.87	35.79	36.48	35.71	36.41	36.45	36.2	35.62	36.11	36.08	36.5	36.31	35.88	36.26
1900-01-01 16:48:00	36.09	36.25	35.85	36.34	36.24	36.3	36.46	35.91	36.2	36.08	36.35	36.52	35.97	36.33	36.4	36.58	36.78	35.64	35.92	35.86	36.46	35.68	36.54	36.57	36.23	35.7	36.07	36.04	36.46	36.34	36.04	36.28
1900-01-01 16:50:00	36.05	36.27	35.91	36.42	36.21	36.32	36.46	35.96	36.13	36.13	36.46	36.38	36.21	36.39	36.39	36.56	36.76	35.5	35.96	36.14	36.46	35.73	36.6	36.65	36.17	35.8	35.93	36.04	36.49	36.43	36.11	36.23
1900-01-01 16:52:00	36.02	36.32	35.88	36.45	36.2	36.33	36.44	36.14	36.2	36.41	36.47	36.29	36.25	36.49	36.6	36.57	36.81	35.21	36.04	36.27	36.6	35.8	36.6	36.73	36.22	35.92	36.01	36.08	36.62	36.44	36.21	36.24
1900-01-01 16:54:00	35.99	36.31	35.9	36.46	36.29	36.29	36.29	36.19	36.28	36.43	36.53	36.16	36.22	36.48	36.74	36.55	36.81	35.26	36.09	36.2	36.68	35.85	36.59	36.76	36.41	36.09	36.14	36.1	36.64	36.4	36.23	36.27
1900-01-01 16:56:00	36	36.29	35.94	36.46	36.34	36.32	36.46	36.28	36.12	36.42	36.48	36.08	36.14	36.5	36.7	36.51	36.86	35.26	35.91	36.22	36.64	36	36.62	36.63	36.55	36.42	36.49	36.06	36.63	36.43	36.27	36.29
1900-01-01 16:58:00	36.01	36.19	35.93	36.48	36.35	36.36	36.23	36.28	36.14	36.44	36.32	36.07	36.54	36.55	36.64	36.49	36.76	35.44	35.95	36.22	36.65	36.08	36.66	36.6	36.64	36.78	36.58	36.15	36.65	36.53	36.35	36.29
1900-01-01 17:00:00	36.05	36.06	35.91	36.48	36.31	36.35	36.31	36.21	36.45	36.34	36.27	36.23	36.52	36.55	36.62	36.51	36.74	35.82	35.94	36.16	36.62	36.15	36.66	36.6	36.75	36.9	36.86	36.25	36.63	36.52	36.37	36.26
1900-01-01 17:02:00	36.06	36.04	35.9	36.52	36.26	36.34	36.31	36.1	36.56	36.35	36.2	36.45	36.58	36.64	36.62	36.53	36.79	36.07	35.95	36.13	36.53	36.25	36.72	36.45	36.8	37.08	37.03	36.35	36.63	36.51	36.34	36.21
1900-01-01 17:04:00	36.01	36.19	35.89	36.53	36.28	36.37	36.22	36.01	36.61	36.37	36.07	36.49	36.51	36.69	36.6	36.46	37	36.04	35.96	36.17	36.42	36.18	36.68	36.72	36.76	37.13	37.13	36.51	36.6	36.5	36.29	36.23
1900-01-01 17:06:00	36	36.31	35.87	36.54	36.21	36.37	36.03	35.9	36.54	36.23	35.98	36.56	36.29	36.71	36.58	36.41	37.13	36.05	35.93	36.26	36.43	36.2	36.58	36.66	36.7	36.87	37.02	36.54	36.56	36.45	36.26	36.21
1900-01-01 17:08:00	36.01	36.34	35.87	36.49	36.15	36.36	35.95	35.85	36.52	36.03	35.94	36.63	36.15	36.55	36.51	36.41	37.24	36.11	35.93	36.3	36.39	36.16	36.43	36.48	36.68	36.86	36.93	36.59	36.6	36.42	36.24	36.25
1900-01-01 17:10:00	35.91	36.21	35.9	36.47	36.07	36.37	35.98	35.83	36.53	36.15	35.95	36.6	36.17	36.48	36.46	36.35	37.2	36.2	35.9	36.14	36.3	36.2	36.34	36.67	36.63	36.82	36.85	36.58	36.59	36.53	36.24	36.28
1900-01-01 17:12:00	35.94	36.25	35.83	36.51	36.07	36.36	36	35.84	36.6	36.52	35.94	36.53	36.18	36.52	36.36	36.35	36.73	36.06	35.84	36.14	36.24	36.19	36.29	36.88	36.59	36.66	36.78	36.58	36.58	36.61	36.25	36.32
1900-01-01 17:14:00	36.14	36.3	35.91	36.54	36.08	36.35	36.12	36.04	36.54	36.75	35.91	36.65	36.18	36.46	36.31	36.26	36.72	36.29	35.71	36.29	36.21	36.33	36.31	36.85	36.6	36.7	36.73	36.6	36.56	36.62	36.16	36.35
1900-01-01 17:16:00	36.14	36.33	35.94	36.5	36	36.37	36.12	36.06	36.44	37.14	35.91	36.68	36.15	36.44	36.44	36.23	36.94	36.49	35.62	36.25	36.24	36.46	36.29	36.66	36.84	36.73	36.8	36.62	36.61	36.58	36.09	36.41
1900-01-01 17:18:00	36.25	36.3	35.97	36.52	35.94	36.37	36.15	36.08	36.35	36.93	36	36.66	36.13	36.43	36.57	36.24	36.95	36.73	35.58	36.24	36.25	36.33	36.21	36.57	36.87	36.52	36.83	36.65	36.59	36.58	36.06	36.53
1900-01-01 17:20:00	36.24	36.27	35.94	36.45	35.98	36.36	36.12	36.1	36.25	36.8	35.94	36.67	36.17	36.52	36.69	36.22	36.83	36.65	35.55	36.08	36.2	36.26	36.17	36.55	36.81	36.42	36.83	36.66	36.58	36.59	36.14	36.49
1900-01-01 17:22:00	36.28	36.22	35.99	36.53	35.99	36.37	36.08	36.15	36.25	36.91	36	36.64	36.19	36.54	36.69	36.23	36.72	36.61	35.55	36.02	36.11	36.25	36.16	36.55	36.82	36.26	36.76	36.67	36.56	36.57	36.18	36.42
1900-01-01 17:24:00	36.33	36.18	35.94	36.61	36.01	36.35	36.19	36.28	36.39	36.81	36.05	36.67	36.19	36.63	36.7	36.22	36.61	36.69	35.58	36.2	36.14	36.38	36.16	36.49	36.91	36.07	36.68	36.68	36.58	36.62	36.16	36.38
1900-01-01 17:26:00	36.26	36.12	36.02	36.6	36.02	36.36	36.25	36.32	36.51	36.8	36.02	36.7	36.22	36.75	36.65	36.25	36.55	36.59	35.73	36.23	36.15	36.38	36.06	36.4	36.81	35.88	36.7	36.68	36.56	36.73	36.22	36.36
1900-01-01 17:28:00	36.24	36.07	36.07	36.52	36.1	36.35	36.41	36.39	36.55	36.81	36.04	36.81	36.23	36.84	36.55	36.33	36.45	36.43	35.88	36.24	36.14	36.36	35.94	36.31	36.72	35.75	36.76	36.68	36.55	36.7	36.27	36.32
1900-01-01 17:30:00	36.25	36.07	36.07	36.51	36.12	36.35	36.32	36.21	36.46	36.76	36.14	36.82	36.29	36.88	36.51	36.36	36.38	36.68	35.9	36.22	36.11	36.38	36	36.51	36.65	35.67	36.77	36.69	36.53	36.72	36.25	36.31
1900-01-01 17:32:00	36.2	36.04	36.12	36.52	36.05	36.23	36.13	36.29	36.42	36.74	36.17	36.85	36.28	36.82	36.46	36.23	36.34	36.68	35.92	36.15	36.02	36.42	36.1	36.57	36.75	35.58	36.85	36.69	36.68	36.82	36.28	36.2
1900-01-01 17:34:00	36.14	36	36.16	36.5	36.02	36.27	36.14	36.33	36.45	36.65	36.12	36.85	36.34	36.82	36.42	36.24	36.27	36.57	35.95	36.06	35.94	36.54	36.18	36.73	36.82	35.49	36.83	36.67	36.8	36.8	36.3	36.35
1900-01-01 17:36:00	36.05	35.92	36.19	36.51	35.98	36.32	36.22	36.42	36.43	36.59	36.06	36.94	35.94	36.85	36.34	36.2	36.27	36.53	35.99	36.15	35.96	36.6	36.15	36.7	36.87	35.47	36.92	36.66	36.79	36.78	36.32	36.26
1900-01-01 17:38:00	36.03	35.87	36.12	36.49	36.02	36.21	36.28	36.37	36.42	36.53	36.02	36.89	36.05	36.87	36.24	36.36	36.28	36.62	35.95	36.27	36.07	36.57	36.16	36.62	36.86	35.43	37.11	36.65	36.84	36.76	36.36	36.25
1900-01-01 17:40:00	36.03	35.86	36.09	36.46	36.07	36.3	36.27	36.43	36.4	36.5	35.94	36.85	36.3	36.8	36.15	36.35	36.33	36.72	36.03	36.27	35.96	36.38	36.2	36.61	37.01	35.46	37.2	36.65	36.83	36.74	36.35	36.32
1900-01-01 17:42:00	36.05	35.83	36.06	36.48	36.16	36.36	36.24	36.59	36.44	36.48	35.89	36.8	36.43	36.69	36.2	36.24	36.19	36.62	36.02	36.09	35.94	36.39	36.1	36.68	37.12	35.47	37.22	36.69	36.92	36.69	36.35	36.36
1900-01-01 17:44:00	36.09	35.8	36.08	36.48	36.21	36.33	36.15	36.55	36.56	36.47	35.7	36.8	36.37	36.59	36.33	36.2	36.05	36.5	36.09	36.13	36.09	36.42	36.09	36.76	37.1	35.54	37.19	36.74	36.99	36.66	36.32	36.37
1900-01-01 17:46:00	36.07	35.85	36.08	36.41	36.28	36.28	36.08	36.66	36.55	36.53	35.83	36.9	36.4	36.58	36.25	36.17	36.02	36.31	36.23	36.07	36.12	36.42	36.21	36.82	37.09	35.53	37.17	36.65	37.03	36.57	36.37	36.45
1900-01-01 17:48:00	36.06	35.88	36.05	36.37	36.26	36.25	36.11	36.7	36.62	36.42	35.99	36.91	36.34	36.62	36.16	36.28	36.02	36.14	36.27	36.01	36.19	36.71	36.27	36.86	37.06	35.48	37.14	36.66	37.06	36.56	36.41	36.35
1900-01-01 17:50:00	35.87	36.02	36.07	36.33	36.21	36.22	36.19	36.76	36.77	36.2	36.08	36.93	36.28	36.71	36.16	36.34	35.94	35.99	36.01	36.01	36.27	36.69	36.23	36.85	37.07	35.43	37.09	36.65	37.08	36.47	36.42	36.25
1900-01-01 17:52:00	35.89	36.09	36.04	36.33	36.17	36.19	36.53	36.59	36.89	36.28	36.2	36.92	36.42	36.77	36.19	36.23	35.94	35.85	35.95	36.01	36.37	36.66	36.34	36.81	37.01	35.4	37.01	36.72	37	36.5	36.47	36.23
1900-01-01 17:54:00	35.91	36.12	36.1	36.36	36.19	36.16	36.59	36.61	36.72	36.54	35.89	37.09	36.53	36.79	36.21	36.18	36.02	35.81	35.91	35.98	36.37	36.58	36.53	36.82	36.91	35.36	36.91	36.73	36.96	36.54	36.45	36.23
1900-01-01 17:56:00	36	36.1	36.08	36.38	36.24	36.14	36.56	36.52	36.81	36.78	35.89	37.12	36.59	36.58	36.46	36.13	35.94	35.69	36.06	35.97	36.4	36.39	36.59	36.9	37.1	35.37	36.87	36.75	36.82	36.68	36.4	36.34
1900-01-01 17:58:00	36.14	36.14	36.05	36.39	36.27	36.12	36.56	36.6	36.73	36.72	35.92	37.17	36.7	36.36	36.41	36.24	36.26	35.62	36.14	36.08	36.59	36.33	36.53	37.01	37.09	35.47	36.7	36.69	36.78	36.76	36.38	36.41
1900-01-01 18:00:00	36.13	36.26	36.07	36.43	36.3	36.19	36.19	36.55	36.73	36.63	35.89	37.12	36.86	36.46	36.46	36.21	36.45	35.64	36.24	36.01	36.69	36.46	36.62	37.05	37.03	35.86	36.67	36.68	37	36.8	36.36	36.49
1900-01-01 18:02:00	36.14	36.5	36.08	36.38	36.33	36.24	36.37	36.38	36.79	36.46	36.11	37.01	36.94	36.43	36.31	36.21	36.76	35.68	36.26	36.02	36.66	36.59	36.78	37.09	36.95	36.27	36.74	36.75	37.02	36.8	36.29	36.36
1900-01-01 18:04:00	36.16	36.63	36.22	36.36	36.39	36.11	36.54	36.36	36.74	36.45	36.2	36.96	37.01	36.63	36.36	36.25	36.92	35.71	36.18	35.99	36.55	36.54	36.88	36.95	36.9	36.44	36.98	36.79	37.07	36.81	36.26	36.28
1900-01-01 18:06:00	36.14	36.58	36.29	36.37	36.36	36.06	36.4	36.49	36.6	36.57	36.05	36.89	37.17	36.82	36.38	36.26	37.12	35.76	36.23	35.92	36.35	36.44	36.95	37.04	36.87	36.54	36.85	36.82	37.07	36.82	36.28	36.35
1900-01-01 18:08:00	36.1	36.49	36.26	36.39	36.34	36.12	36.22	36.68	36.53	36.69	36.26	36.89	37.27	36.77	36.46	36.24	37.26	35.81	36.3	35.95	36.26	36.47	37.01	37.24	36.82	36.84	37.04	36.87	37.07	36.8	36.28	36.41
1900-01-01 18:10:00	36.05	36.46	36.23	36.48	36.38	36.24	36.37	36.77	36.63	36.86	36.49	37.12	37.34	36.78	36.49	36.17	37.23	35.97	36.36	36	36.22	36.55	37.09	37.26	36.81	36.62	37.1	36.98	36.96	36.79	36.27	36.59
1900-01-01 18:12:00	36.03	36.42	36.16	36.51	36.41	36.19	36.5	36.92	36.98	37.19	36.49	37.24	37.31	36.87	36.54	36.22	37.3	35.93	36.39	36	36.25	36.61	37.12	37.27	36.8	36.58	37.11	37.13	37.24	36.77	36.28	36.67
1900-01-01 18:14:00	36.04	36.37	36.25	36.51	36.44	36.17	36.58	36.85	37.17	37.3	36.56	37.17	36.83	37.02	36.53	36.21	37.39	35.9	36.5	35.99	36.32	36.69	37.2	37.27	36.81	36.94	37.04	37.23	37.28	36.77	36.28	36.71
1900-01-01 18:16:00	36	36.26	36.29	36.49	36.54	36.14	36.84	37.09	37.59	37.31	36.53	37.26	36.87	37.05	36.61	36.21	37.52	35.9	36.56	36	36.31	36.75	37.19	37.25	36.78	37.02	37.02	37.37	37.33	36.69	36.23	36.73
1900-01-01 18:18:00	35.98	36.21	36.27	36.45	36.57	36.13	37.14	37.2	37.8	37.45	36.65	37.66	37.09	37.12	36.6	36.3	37.68	35.82	36.69	36.07	36.3	36.73	37.28	37.47	36.86	37.07	37.07	37.3	37.42	36.67	36.19	36.81
1900-01-01 18:20:00	36.06	36.19	36.34	36.41	36.61	36.1	37.14	37.25	37.98	37.29	36.6	37.82	37.01	37.26	36.43	36.4	37.6	35.76	36.81	36.21	36.4	36.73	37.33	37.58	37.01	37.15	37.03	37.34	37.5	36.7	36.19	36.91
1900-01-01 18:22:00	36.05	36.17	36.49	36.49	36.73	36.1	37.08	37.2	38.03	37.49	36.42	37.77	37.13	37.52	36.42	36.37	37.86	35.87	36.79	36.3	36.43	36.66	37.49	37.54	37.21	37.24	36.87	37.37	37.52	36.73	36.24	36.93
1900-01-01 18:24:00	36.13	36.18	36.72	36.49	36.83	36.12	37.03	37.18	38.16	37.43	37.03	37.8	37.54	37.59	36.54	36.33	37.73	36.05	36.78	36.2	36.44	36.7	37.75	37.6	37.14	37.33	36.92	37.38	37.82	36.76	36.23	36.9
1900-01-01 18:26:00	36.4	36.19	36.81	36.57	36.85	36.07	37.24	37.29	38.19	37.78	37.18	37.9	37.55	37.56	36.57	36.33	37.73	35.88	37.03	36.36	36.58	36.72	37.74	37.61	37.17	37.37	37.04	37.35	37.92	36.76	36.32	36.86
1900-01-01 18:28:00	36.58	36.2	36.88	36.57	36.63	36.28	37.61	37.4	38.19	38.06	37.32	37.97	37.59	37.56	36.75	36.29	37.71	35.7	37.27	36.38	36.61	36.74	37.81	37.71	37.28	37.53	36.98	37.4	37.98	36.81	36.32	36.84
1900-01-01 18:30:00	36.72	36.22	36.86	36.7	36.81	36.3	37.81	37.43	38.3	38.06	37.42	37.97	37.63	37.68	37.42	36.3	37.74	35.84	37.41	36.42	36.58	36.76	37.91	37.8	37.28	37.64	36.91	37.41	38.1	36.79	36.28	36.91
1900-01-01 18:32:00	36.89	36.22	36.88	36.83	36.86	36.42	37.93	37.5	38.3	38.17	37.43	37.98	37.66	37.7	37.51	36.34	37.79	35.76	37.5	36.51	36.73	36.81	37.92	37.87	37.32	37.72	36.83	37.34	38.1	36.72	36.4	36.91
1900-01-01 18:34:00	37.19	36.21	36.88	36.97	36.82	36.36	37.88	37.62	38.29	38.17	37.39	38.05	37.87	37.72	37.65	36.36	37.78	35.69	37.59	36.47	36.77	36.99	37.89	37.79	37.37	37.74	36.72	37.29	38.03	36.79	36.53	36.92
1900-01-01 18:36:00	37.34	36.23	36.91	36.86	36.74	36.38	37.89	37.6	38.36	38.07	37.45	38.1	37.69	37.66	37.65	36.39	37.71	35.68	37.69	36.39	36.95	37.41	37.87	37.79	37.42	37.82	36.73	37.37	37.96	36.89	36.48	36.88
1900-01-01 18:38:00	37.44	36.28	36.95	36.7	36.68	36.42	37.82	37.52	38.37	37.85	37.31	38.06	37.34	37.7	37.65	36.34	37.85	35.79	37.73	36.59	37.1	37.55	37.83	37.81	37.49	37.92	36.65	37.45	38.02	36.93	36.57	37.03
1900-01-01 18:40:00	37.52	36.17	37	36.73	36.61	36.54	37.93	37.52	38.3	37.89	37.25	38.12	37.14	37.65	37.78	36.28	37.94	35.95	37.74	36.75	37.17	37.66	37.83	37.65	37.55	38.06	36.61	37.45	37.96	36.95	36.67	37.16
1900-01-01 18:42:00	37.61	36.24	37.14	36.83	36.7	36.42	37.92	37.63	38.23	38.15	37.44	38.11	37.05	37.73	37.73	36.23	37.98	35.97	37.58	36.84	37.18	37.77	37.85	37.53	37.49	38.08	36.65	37.36	37.95	37.08	36.72	37.22
1900-01-01 18:44:00	37.65	36.41	37.19	37.08	36.74	36.42	38.03	37.59	38.21	38.18	37.42	38.09	37.01	37.75	37.77	36.19	37.92	35.99	37.48	36.81	37.08	37.74	37.89	37.56	37.44	38.03	36.72	37.27	37.9	37.05	36.72	37.25
1900-01-01 18:46:00	37.76	36.46	37.1	37.14	36.72	36.47	38	37.71	38.2	38.29	37.08	38.14	37.09	37.82	37.77	36.3	37.85	35.87	37.46	36.69	36.86	37.64	37.87	37.75	37.55	38.03	36.65	37.24	37.86	36.97	36.77	37.39
1900-01-01 18:48:00	37.78	36.53	37.18	37.11	36.58	36.42	38.03	37.78	38.09	38.22	36.9	38.05	37.15	37.9	37.8	36.28	37.75	35.96	37.58	36.48	36.98	37.83	37.82	37.84	37.49	38.04	36.69	37.26	37.87	36.89	36.76	37.66
1900-01-01 18:50:00	37.78	36.53	37.21	37.12	36.47	36.31	38.01	37.81	38.04	38.36	36.86	38.1	37.21	37.95	37.77	36.32	37.73	36.2	37.75	37.08	37.12	37.91	37.84	37.83	37.63	38.15	36.66	37.29	37.82	36.91	36.76	37.75
1900-01-01 18:52:00	37.79	36.45	37.44	37.2	36.35	36.29	38.05	37.82	38.07	38.37	36.9	38.13	37.21	37.97	37.78	36.33	37.56	36.23	37.8	37.04	37.1	37.89	37.83	37.75	37.34	38.23	36.73	37.35	37.72	36.87	36.83	37.78
1900-01-01 18:54:00	37.9	36.43	37.5	37.23	36.45	36.31	38.15	37.74	38.03	38.25	37.2	38.19	37.15	38.08	37.81	36.42	37.54	36.32	37.68	37.43	37.43	37.91	37.78	37.65	37.38	38.06	36.56	37.38	37.73	36.89	36.83	37.73
1900-01-01 18:56:00	37.88	36.44	37.5	37.19	36.33	36.22	38.23	37.72	38.05	38	37.37	38.23	37.03	38.14	37.81	36.5	37.43	36.1	37.68	37.48	37.58	37.78	37.76	37.63	37.33	37.76	36.7	37.33	37.64	36.97	36.77	37.73
1900-01-01 18:58:00	37.88	36.55	37.44	37.24	36.33	36.17	38.18	37.72	38.08	38	37.32	38.24	37.05	38.09	37.89	36.46	37.31	36.39	37.78	37.49	37.74	37.85	37.69	37.5	37.34	37.56	36.81	37.32	37.64	37.08	36.78	37.64
1900-01-01 19:00:00	37.88	36.63	37.44	37.27	36.39	36.26	38.21	37.74	37.89	38.16	37.24	38.25	37.2	38.11	37.95	36.44	37.31	36.79	37.94	37.38	37.9	37.94	37.73	37.62	37.71	37.38	37	37.34	37.7	37.05	36.78	37.62
1900-01-01 19:02:00	37.89	36.63	37.56	37.26	36.31	36.39	38.21	37.82	37.86	38.22	37.22	38.24	37.24	38.11	38.02	36.53	37.39	36.84	37.9	37.24	37.69	37.95	37.78	37.79	37.93	37.19	37.03	37.31	37.71	37.05	36.78	37.6
1900-01-01 19:04:00	37.88	36.63	37.52	37.22	36.15	36.46	38.11	37.84	37.83	38.07	37.26	38.25	37.52	38.07	37.88	36.7	37.33	36.93	37.97	37.36	37.87	37.98	37.76	37.75	37.91	37.18	37.07	37.26	37.77	37.03	36.75	37.61
1900-01-01 19:06:00	37.85	36.72	37.55	37.18	36.15	36.43	38.09	37.82	37.81	38.15	37.23	38.21	37.44	38.15	37.5	36.84	37.25	37.02	37.94	37.38	37.94	38.02	37.75	37.69	37.99	37.41	37.08	37.31	37.75	37.05	36.77	37.73
1900-01-01 19:08:00	37.87	36.7	37.52	37.32	36.14	36.4	38.04	37.85	37.73	38.13	37.29	38.3	37.47	38.17	37.24	36.95	37.21	37.07	37.93	37.44	37.85	38.01	37.74	37.64	38.1	37.51	37.02	37.36	37.87	37.09	36.8	37.73
1900-01-01 19:10:00	37.86	36.7	37.55	37.35	36.28	36.46	38.16	37.97	37.71	38.13	37.29	38.32	37.34	38.14	37.09	37.22	37.18	36.94	38.01	37.43	37.8	37.95	37.75	37.56	38.03	37.55	37.11	37.38	37.93	37.13	36.77	37.64
1900-01-01 19:12:00	37.76	36.79	37.57	37.3	36.32	36.49	38.09	37.87	37.65	38.08	37.25	38.26	37.14	38.08	37.57	37.19	37.35	36.9	37.85	37.48	37.64	37.95	37.77	37.57	38.08	37.51	37.14	37.33	37.91	37.12	36.86	37.48
1900-01-01 19:14:00	37.69	36.83	37.38	37.22	36.37	36.46	38.12	37.72	37.69	37.93	37.21	38.24	37.01	37.53	37.5	37.45	37.34	37.23	37.73	37.48	37.5	37.91	37.68	37.52	38.08	37.39	37.12	37.26	37.96	37.18	36.9	37.49
1900-01-01 19:16:00	37.79	36.85	37.56	37.19	36.56	36.42	38.22	37.71	37.72	37.92	37.25	38.18	36.92	37.54	36.93	37.57	37.59	37.39	37.67	37.42	37.6	37.97	37.54	37.48	37.93	37.29	37.17	37.25	37.91	37.15	36.93	37.45
1900-01-01 19:18:00	37.84	36.93	37.6	37.12	36.64	36.4	38.1	37.69	37.69	37.66	37.24	38.24	36.94	37.75	37.04	37.62	37.73	37.2	37.65	37.36	37.78	38.05	37.48	37.63	37.9	37.1	37.16	37.28	37.89	37.17	36.96	37.37
1900-01-01 19:20:00	37.84	36.97	37.56	37.03	36.55	36.41	38.21	37.69	37.64	37.6	37.1	38.24	37.02	37.75	37.4	37.46	37.97	37.08	37.76	37.43	37.66	38.01	37.48	37.68	38.14	36.99	37.15	37.18	37.86	37.15	36.93	37.25
1900-01-01 19:22:00	37.84	36.92	37.46	36.99	36.54	36.37	38.04	37.7	37.63	37.28	36.87	38.19	37.19	37.61	37.46	37.71	37.95	37.14	37.75	37.44	37.57	37.91	37.51	37.66	38.18	36.89	37.15	37.13	37.79	37.24	36.93	37.18
1900-01-01 19:24:00	37.81	36.97	37.44	36.91	36.71	36.35	37.85	37.71	37.74	37.05	36.84	38.23	37.11	37.45	37.01	37.94	37.81	37.2	37.75	37.43	37.62	37.75	37.61	37.72	38.15	36.7	37.1	37.14	37.66	37.32	37	37.22
1900-01-01 19:26:00	37.79	36.99	37.58	36.84	36.73	36.36	37.83	37.79	37.69	36.87	37.05	38.26	37.07	37.39	36.98	38.09	37.81	37.19	37.79	37.35	37.53	37.68	37.67	37.85	38.09	36.98	37.14	37.12	37.63	37.42	37.08	37.17
1900-01-01 19:28:00	37.78	37.03	37.57	36.84	36.91	36.36	37.81	37.75	37.78	36.94	37.25	38.22	37.21	37.3	37.28	38.15	37.74	37.29	37.84	37.3	37.45	37.66	37.48	37.98	38.12	36.92	37.16	37.06	37.52	37.4	37.15	37.16
1900-01-01 19:30:00	37.85	36.93	37.58	36.86	36.97	36.36	37.78	37.83	37.79	36.73	37.23	38.15	37.38	37.41	37.35	38.24	37.91	37.35	37.91	37.25	37.41	37.71	37.62	38.12	38.01	36.75	37.11	37.03	37.38	37.25	37.13	37.1
1900-01-01 19:32:00	37.86	36.87	37.59	36.83	37.08	36.45	37.82	37.85	37.74	36.53	37.47	38.1	37.16	37.42	37.06	38.25	37.95	37.27	37.99	37.25	37.37	37.76	37.54	38.32	37.88	36.76	37.08	37.05	37.31	37.19	37.08	37.02
1900-01-01 19:34:00	37.81	36.82	37.44	36.81	37.26	36.38	37.94	37.9	37.75	36.69	37.41	37.84	37	37.35	37.4	37.98	38.07	37.31	37.96	37.31	36.93	37.86	37.45	38.32	37.89	36.98	37.01	37.05	37.31	37.19	37.24	36.98
1900-01-01 19:36:00	37.83	36.87	37.39	36.86	37.26	36.26	38.09	37.89	37.71	36.79	37.43	37.88	36.89	37.26	37.61	37.71	38.11	37.27	37.89	37.34	36.93	37.78	37.48	38.44	37.93	37.34	37.05	37.08	37.32	37.14	37.37	37.08
1900-01-01 19:38:00	37.84	36.94	37.39	37.01	37.21	36.28	38.03	37.89	37.65	36.61	37.55	37.92	36.93	37.45	37.69	37.58	38.2	37.42	37.88	37.35	37.07	37.71	37.46	38.6	37.99	37.6	36.94	37.08	37.3	37.06	37.33	37.17
1900-01-01 19:40:00	37.8	36.98	37.28	37.06	37.26	36.36	37.95	37.88	37.73	36.4	37.61	37.91	36.97	37.62	37.63	37.39	38.11	37.17	37.89	37.3	37.36	37.55	37.42	38.48	37.97	37.62	36.93	37.09	37.25	37.04	37.32	37.34
1900-01-01 19:42:00	37.71	36.93	37.18	36.99	37.27	36.31	37.9	37.91	37.8	36.34	37.56	37.89	36.91	37.68	37.5	37.78	38.15	37.29	37.86	37.01	37.14	37.45	37.42	38.52	38.01	37.63	36.89	37.1	37.27	36.98	37.24	37.37
1900-01-01 19:44:00	37.66	36.95	37.13	36.99	37.54	36.39	37.94	37.93	37.75	36.31	37.53	37.92	36.86	37.3	37.56	37.75	38.07	37.35	37.77	37.03	37.31	37.39	37.44	38.6	38.02	37.67	36.84	37.04	37.37	36.92	37.3	37.41
1900-01-01 19:46:00	37.65	36.89	37.02	37.16	37.52	36.49	37.99	37.88	37.68	36.39	37.39	37.94	36.88	37.33	37.67	37.81	38.06	37.32	37.77	37.13	37.43	37.43	37.4	38.6	38.05	37.81	36.8	36.94	37.51	36.92	37.46	37.63
1900-01-01 19:48:00	37.54	36.75	36.98	37.26	37.54	36.52	37.94	37.81	37.7	36.42	37.31	38.02	36.82	37.22	37.77	37.92	38.07	37.16	37.91	37.31	37.43	37.38	37.39	38.46	38.05	37.94	36.79	36.82	37.54	36.93	37.69	37.68
1900-01-01 19:50:00	37.56	36.72	36.93	37.39	37.56	36.55	37.84	37.75	37.68	36.84	37.22	37.99	36.73	36.86	37.75	37.92	38.07	37.39	38.04	37.36	37.43	37.4	37.36	38.5	38.07	37.99	36.78	37.14	37.73	37	37.74	37.65
1900-01-01 19:52:00	37.58	36.66	36.88	37.5	37.47	36.6	37.98	37.71	37.73	36.98	37.13	37.97	36.99	36.46	37.63	37.88	38.1	37.35	38.08	37.42	37.41	37.32	37.33	38.42	37.88	38.04	36.8	37.28	37.73	36.94	37.68	37.52
1900-01-01 19:54:00	37.5	36.72	36.97	37.51	37.48	36.62	38.04	37.7	37.68	37.15	37.16	37.99	36.93	36.52	37.51	37.73	38	37.26	38.11	37.44	37.11	37.32	37.36	38.41	37.84	38.07	36.94	37.29	37.74	37.07	37.65	37.5
1900-01-01 19:56:00	37.42	36.7	36.96	37.46	37.29	36.77	38.06	37.64	37.66	37.25	37.16	38.04	36.93	37.24	37.41	37.47	38.08	37.43	38.12	37.23	37.23	37.55	37.18	38.53	37.82	38.12	36.89	37.36	37.73	37.07	37.61	37.39
1900-01-01 19:58:00	37.35	36.66	36.99	37.45	37.35	36.81	37.99	37.6	37.75	37.32	37.16	38.05	37.14	37.48	37.3	37.54	37.99	37.42	37.92	37.19	37.19	37.74	37.18	38.49	37.83	38.22	36.85	37.27	37.72	37.03	37.57	37.29
1900-01-01 20:00:00	37.36	36.63	37.02	37.52	37.33	36.77	38.03	37.56	37.8	37.74	37.23	38.1	37.18	37.49	37.38	37.61	38.06	37.14	37.99	37.18	37.25	37.8	36.67	38.46	37.85	38.27	36.81	37.23	37.69	36.95	37.72	37.3
1900-01-01 20:02:00	37.3	36.58	37.02	37.55	37.26	36.99	37.97	37.3	37.78	37.71	37.25	38.15	36.98	37.5	37.36	37.62	38.01	37.01	38.03	37.22	37.35	37.82	36.66	38.51	37.79	38.45	36.75	37.24	37.58	36.92	37.7	37.26
1900-01-01 20:04:00	37.3	36.54	37.02	37.67	37.18	37.04	37.9	37.29	37.59	37.68	36.82	37.96	36.84	37.46	37.26	37.82	37.92	36.87	38.04	37.22	37.39	37.77	37.2	38.44	37.9	38.51	36.77	37.28	37.51	36.95	37.7	37.23
1900-01-01 20:06:00	37.28	36.52	37	37.75	37.12	37.13	37.34	37.33	37.48	37.58	36.42	37.75	36.7	37.38	37.21	37.72	37.64	36.7	37.96	37.17	37.45	37.81	37.41	38.37	38.05	38.17	36.64	37.3	37.4	36.97	37.7	37.13
1900-01-01 20:08:00	37.35	36.67	36.97	37.7	37.11	37.33	37.32	37.29	37.31	37.39	36.26	37.77	36.19	36.9	37.12	37.56	37.47	36.78	37.55	37.09	37.44	37.65	36.81	38.28	38.08	37.78	36.56	37.3	37.31	36.97	37.69	37.05
1900-01-01 20:10:00	37.24	36.83	37.03	37.83	37.11	37.35	37.15	37.29	37.11	37.29	36.21	37.64	36	36.81	37.05	37.18	37.25	36.82	37.29	37.24	37.29	37.62	36.56	38.12	38	37.42	36.65	37.37	37.42	37.01	37.64	37.03
1900-01-01 20:12:00	36.98	36.82	37.01	37.75	37.2	37.19	37.02	37.28	37.15	37.16	36.1	37.49	35.95	36.83	36.96	37.04	37.15	36.67	37.14	37.13	37.26	37.45	36.41	37.9	37.85	37.11	36.46	37.43	37.22	37	37.57	37.05
1900-01-01 20:14:00	36.96	36.79	36.87	37.72	37.03	37.06	36.88	37.07	37.1	37.02	36.02	37.36	35.98	36.74	36.89	37.09	36.92	36.5	36.94	37.09	37.17	37.33	36.33	37.74	37.58	36.84	36.31	37.43	37.23	37.03	37.48	37.01
1900-01-01 20:16:00	36.85	36.71	36.86	37.58	36.79	37.01	36.84	36.82	37.04	36.87	36	37.25	36.23	36.57	36.83	37.13	36.7	36.64	36.78	37.11	37	37.23	36.33	37.62	37.43	36.72	36.38	37.47	37.23	37.04	37.38	36.96
1900-01-01 20:18:00	36.73	36.63	36.76	37.47	36.65	36.94	36.76	36.75	36.9	36.77	35.95	37.12	36.22	36.5	36.86	37.11	36.57	36.82	36.64	36.77	36.96	37.14	36.25	37.45	37.3	36.71	36.5	37.48	37.16	36.94	37.27	36.97
1900-01-01 20:20:00	36.7	36.55	36.74	37.47	36.59	36.89	36.58	36.84	36.75	36.67	36.01	37.02	36.39	36.46	36.87	37.11	36.65	36.83	36.47	36.71	36.91	36.91	36.11	37.34	37.18	36.68	36.6	37.54	37.13	36.88	37.26	36.97
1900-01-01 20:22:00	36.68	36.51	36.7	37.39	36.56	36.94	36.43	36.88	36.68	36.62	36.12	36.94	36.48	36.4	36.85	36.96	36.65	36.77	36.37	36.91	36.8	36.86	35.94	37.26	37.18	36.59	36.96	37.44	37.09	36.94	37.24	37
1900-01-01 20:24:00	36.65	36.52	36.56	37.2	36.57	36.87	36.3	36.91	36.58	36.56	36.16	36.89	36.56	36.35	36.92	36.83	36.61	36.7	36.37	36.92	36.73	36.79	35.79	37.21	37.26	36.5	36.99	37.32	37.02	36.99	37.19	37.01
1900-01-01 20:26:00	36.5	36.51	36.55	37.13	36.58	36.86	36.21	36.89	36.4	36.48	36.17	36.88	36.67	36.32	36.92	36.72	36.57	36.36	36.43	36.83	36.68	36.66	35.7	37.2	37.25	36.43	37.19	37.22	36.97	36.99	37.17	36.97
1900-01-01 20:28:00	36.42	36.49	36.64	37.23	36.59	36.88	36.13	36.93	36.54	36.44	36.17	36.86	36.65	36.33	36.96	36.57	36.48	36.36	36.5	36.69	36.63	36.58	35.55	37.19	37.18	36.4	37.18	37.14	37.01	36.95	36.96	36.94
1900-01-01 20:30:00	36.46	36.5	36.58	37.12	36.58	36.87	36.03	36.87	36.53	36.43	36.19	36.93	36.62	36.35	37.02	36.66	36.66	36.57	36.56	36.51	36.65	36.53	35.49	37.16	37.17	36.37	37.08	37.05	37.02	36.92	36.89	36.93
1900-01-01 20:32:00	36.5	36.49	36.53	37.16	36.63	36.84	36.05	36.76	36.53	36.55	36.21	36.93	36.57	36.31	37.08	36.69	36.72	36.56	36.54	36.37	36.7	36.53	35.8	37.12	37.28	36.34	36.99	36.96	37.01	36.87	36.89	36.92
1900-01-01 20:34:00	36.52	36.5	36.55	37.11	36.67	36.83	35.98	36.66	36.56	36.69	36.25	36.9	36.46	36.33	37.1	36.6	36.52	36.57	36.54	36.33	36.68	36.48	35.85	37.15	37.41	36.28	36.9	36.91	37	36.89	36.85	36.94
1900-01-01 20:36:00	36.53	36.53	36.59	37.05	36.68	36.84	36.04	36.62	36.53	36.79	36.22	36.84	36.48	36.4	37.09	36.64	36.47	36.35	36.67	36.29	36.58	36.42	35.85	37.2	37.37	36.34	36.82	36.86	36.98	36.87	36.83	37
1900-01-01 20:38:00	36.48	36.54	36.53	36.96	36.71	36.9	36.28	36.61	36.48	36.84	36.19	36.76	36.48	36.43	37.07	36.64	36.56	36.36	36.68	36.22	36.58	36.41	35.89	37.21	37.25	36.63	36.77	36.84	36.94	36.95	36.83	37.01
1900-01-01 20:40:00	36.47	36.54	36.43	36.91	36.68	36.9	36.41	36.59	36.45	36.8	36.17	36.81	36.56	36.41	37.14	36.62	36.63	36.3	36.64	36.19	36.58	36.41	35.92	37.17	37.2	36.8	36.89	36.84	36.92	36.94	36.78	36.96
1900-01-01 20:42:00	36.5	36.55	36.41	36.92	36.64	36.93	36.21	36.5	36.5	36.72	36.21	36.75	36.55	36.39	37.18	36.65	36.64	36.28	36.6	36.12	36.55	36.58	35.83	37.1	37.12	36.93	36.88	36.85	36.88	36.94	36.75	36.93
1900-01-01 20:44:00	36.47	36.55	36.44	36.91	36.64	36.91	36.31	36.41	36.53	36.8	36.23	36.79	36.51	36.43	37.19	36.66	36.66	36.34	36.52	36.02	36.54	36.6	35.66	37.2	37.13	37.03	36.77	36.85	36.84	37	36.75	36.96
1900-01-01 20:46:00	36.44	36.59	36.41	36.91	36.64	36.98	36.37	36.48	36.59	36.82	36.24	36.85	36.63	36.46	37.16	36.68	36.46	36.32	36.5	35.95	36.5	36.61	35.55	37.06	37.15	37.19	36.75	36.83	36.82	37.01	36.77	37.06
1900-01-01 20:48:00	36.4	36.61	36.41	36.88	36.64	37	36.39	36.48	36.57	36.81	36.33	36.95	36.73	36.51	37.17	36.65	36.67	36.34	36.53	35.94	36.45	36.5	35.49	37.01	37.11	37.05	36.72	36.82	36.82	37.01	36.79	37.12
1900-01-01 20:50:00	36.43	36.68	36.42	36.86	36.61	37.01	36.17	36.68	36.58	36.92	36.41	36.99	36.71	36.53	37.09	36.6	36.86	36.31	36.54	35.98	36.44	36.48	35.57	37.1	37.02	36.94	36.71	36.81	36.83	37.08	36.8	37.18
1900-01-01 20:52:00	36.44	36.73	36.43	36.86	36.63	37.04	36.07	36.75	36.58	36.82	36.35	36.96	36.69	36.69	37.2	36.55	37	36.29	36.73	35.98	36.38	36.4	35.66	37.13	36.98	36.91	36.6	36.79	36.82	37.12	36.77	37.2
1900-01-01 20:54:00	36.52	36.76	36.38	36.87	36.65	37	35.99	36.71	36.53	36.82	36.14	37	36.71	36.7	37.25	36.55	37.16	36.28	36.81	35.99	36.36	36.48	35.78	37.19	36.99	36.85	36.54	36.77	36.8	37.17	36.73	37.13
1900-01-01 20:56:00	36.46	36.78	36.38	36.89	36.76	36.91	35.9	36.68	36.64	36.78	36.19	37.08	36.72	36.76	37.32	36.47	37.22	36.24	36.72	36.08	36.37	36.73	36	37.3	36.97	36.79	36.55	36.72	36.79	37.2	36.69	37.1
1900-01-01 20:58:00	36.42	36.78	36.4	36.92	36.79	36.8	35.91	36.69	36.62	36.67	36.13	37.13	36.77	36.77	37.31	36.52	37.14	36.21	36.49	36.15	36.42	36.75	36.27	37.44	37.07	36.66	36.56	36.76	36.78	37.11	36.67	37.11
1900-01-01 21:00:00	36.39	36.78	36.39	36.9	36.89	36.74	35.91	36.71	36.54	36.56	36.26	37.18	36.9	36.94	37.25	36.41	37.34	36.25	36.76	36.18	36.39	36.71	36.46	37.57	37.08	36.66	36.62	36.78	36.78	37.12	36.69	37.06
1900-01-01 21:02:00	36.34	36.72	36.41	36.87	36.86	36.74	36	36.79	36.53	36.47	36.17	37.25	36.99	36.92	37.33	36.47	37.43	36.14	36.78	36.21	36.5	36.66	36.54	37.65	37.02	36.81	36.57	36.85	36.78	37	36.71	37.07
1900-01-01 21:04:00	36.34	36.75	36.44	36.86	36.62	36.75	35.94	36.79	36.55	36.33	36.36	37.31	37.15	36.99	37.37	36.45	37.45	36.09	36.66	36.26	36.44	36.62	36.58	37.74	36.88	36.99	36.59	36.87	36.75	37.05	36.72	37.15
1900-01-01 21:06:00	36.35	36.78	36.46	36.88	36.74	36.74	35.82	36.82	36.54	36.66	36.51	37.42	37.15	37.05	37.19	36.63	37.42	36.01	36.51	36.35	36.28	36.64	36.64	37.69	36.53	37.18	36.88	36.91	36.73	37.09	36.7	37.21
1900-01-01 21:08:00	36.37	36.69	36.47	36.93	36.89	36.71	35.85	36.81	36.47	36.75	36.43	37.36	37.16	36.98	37.04	37	37.43	36.06	36.44	36.4	36.34	36.53	36.65	37.69	36.44	37.36	36.85	36.93	36.73	37.16	36.72	37.23
1900-01-01 21:10:00	36.36	36.58	36.46	36.95	37.17	36.73	36.07	36.78	36.41	36.72	36.3	37.39	36.92	37.01	37.13	36.92	37.42	36.12	36.42	36.39	36.53	36.58	36.58	37.67	36.42	37.19	36.71	36.93	36.7	37.18	36.69	37.24
1900-01-01 21:12:00	36.32	36.54	36.46	36.95	37.22	36.7	36.07	36.78	36.5	36.79	36.63	37.4	36.79	36.91	37.14	36.89	37.44	36.17	36.44	36.4	36.62	36.57	36.5	37.63	36.64	37.06	36.85	36.93	36.72	37.24	36.68	37.22
1900-01-01 21:14:00	36.28	36.54	36.38	36.88	37.22	36.68	36.03	36.93	36.57	36.72	36.72	37.37	36.78	36.89	37.16	36.95	37.44	36.26	36.44	36.45	36.72	36.66	36.38	37.65	36.48	36.91	36.83	36.93	36.77	37.22	36.67	36.95
1900-01-01 21:16:00	36.25	36.51	36.43	36.87	37.19	36.67	36.26	36.76	36.56	36.54	36.77	37.28	36.75	36.92	37.11	36.82	37.27	36.29	36.39	36.58	36.77	36.68	36.31	37.67	36.52	36.82	36.73	36.93	36.91	37.16	36.63	36.81
1900-01-01 21:18:00	36.37	36.55	36.44	36.91	37.12	36.62	36.47	36.6	36.72	36.67	36.76	37.2	36.85	36.94	37.02	36.79	37.12	36.23	36.4	36.63	36.85	36.73	36.39	37.61	36.61	36.76	36.54	36.88	37.04	37.15	36.65	36.83
1900-01-01 21:20:00	36.27	36.64	36.37	36.99	36.9	36.68	36.47	36.67	37.02	36.6	36.75	37.16	36.86	36.95	36.99	36.7	36.95	36.02	36.36	36.63	36.85	36.84	36.5	37.6	36.64	36.9	36.6	36.82	37.12	37.24	36.59	36.88
1900-01-01 21:22:00	36.41	36.66	36.35	37.04	36.89	36.71	36.53	36.7	37.16	36.51	36.72	37.12	36.88	36.9	36.94	36.72	36.86	36.04	36.34	36.75	37.07	36.8	36.51	37.68	36.92	37.05	36.81	36.79	37.16	37.23	36.53	36.97
1900-01-01 21:24:00	36.46	36.64	36.45	37.04	36.99	36.74	36.47	36.69	37.3	36.48	36.69	37.04	36.93	36.89	36.92	36.72	36.74	36.24	36.33	36.88	36.95	36.95	36.47	37.79	36.99	37.23	36.77	36.76	37.21	37.25	36.62	37.05
1900-01-01 21:26:00	36.54	36.64	36.5	37.01	36.72	36.88	36.66	37	37.41	36.46	36.67	36.91	36.97	36.9	36.99	36.72	36.73	36.18	36.31	36.97	37.18	37.13	36.43	37.72	36.99	37.34	37.02	36.7	37.24	37.31	36.74	37.06
1900-01-01 21:28:00	36.55	36.62	36.55	37.01	36.87	36.94	36.73	36.93	37.43	36.48	36.59	36.79	37.05	36.94	37.06	36.76	36.67	36.26	36.34	37.05	37.2	37.12	36.39	37.76	36.92	37.49	37.11	36.62	37.2	37.29	37.01	37.02
1900-01-01 21:30:00	36.59	36.52	36.61	36.98	36.86	37.04	36.81	36.88	37.44	36.47	36.52	36.72	37.1	36.99	37.08	36.75	36.62	36.37	36.39	36.79	37.23	37.19	36.15	37.82	36.79	37.54	37.1	36.6	37.24	37.23	36.97	37.06
1900-01-01 21:32:00	36.58	36.5	36.55	36.95	36.8	36.97	36.95	36.81	37.43	36.69	36.45	36.75	37.12	36.98	37.08	36.78	36.53	36.4	36.45	36.94	37.19	37.55	36.02	37.74	36.72	37.63	37.09	36.58	37.31	37.32	37.01	37.06
1900-01-01 21:34:00	36.55	36.5	36.48	37.04	36.83	36.97	36.96	36.77	37.39	36.76	36.43	36.78	37.11	37.06	37.05	36.74	36.44	36.38	36.48	37.06	37.23	37.5	36.12	37.69	36.75	37.77	36.93	36.59	37.36	37.33	36.93	37.05
1900-01-01 21:36:00	36.52	36.61	36.47	37.19	36.69	36.94	36.83	36.88	37.34	36.83	36.49	36.88	37.13	36.98	37.01	36.8	36.33	36.58	36.29	37.14	37.21	37.3	36.17	37.78	36.83	37.91	36.93	36.63	37.39	37.4	37	37.16
1900-01-01 21:38:00	36.47	36.7	36.54	37.24	36.61	36.93	36.69	36.86	37.25	36.92	36.52	36.78	37.1	36.92	36.96	36.82	36.22	36.56	36.45	37.18	37.12	37.15	36.17	37.87	36.8	37.72	36.95	36.69	37.39	37.35	37.1	37.17
1900-01-01 21:40:00	36.42	36.66	36.54	37.26	36.66	36.93	36.6	36.8	37.18	36.88	36.48	36.93	37.06	36.91	36.91	36.82	36.14	36.48	36.47	37.18	37.18	37.13	35.9	37.89	36.76	37.42	36.93	36.79	37.37	37.31	37.1	37.16
1900-01-01 21:42:00	36.4	36.71	36.44	37.33	36.71	36.93	36.53	36.76	37.12	36.94	36.47	36.93	37.11	36.91	36.92	36.8	36.09	36.44	36.48	37.05	37.21	37.11	35.83	37.86	36.72	37.14	36.95	36.86	37.35	37.33	37.09	37.17
1900-01-01 21:44:00	36.34	36.68	36.33	37.3	36.65	36.97	36.45	36.75	37.09	37.01	36.45	37.01	37.25	37.35	36.99	36.77	36.27	36.56	36.49	36.96	37.29	37.03	35.86	37.84	36.69	36.93	36.99	36.99	37.31	37.34	37.06	37.14
1900-01-01 21:46:00	36.31	36.67	36.55	37.29	36.62	36.99	36.53	36.82	37.04	37.12	36.51	37.19	37.16	37.47	37.03	36.85	36.39	36.48	36.49	36.99	37.3	36.85	35.97	37.8	36.69	36.8	37.04	37.12	37.28	37.36	37.05	37.17
1900-01-01 21:48:00	36.34	36.69	36.59	37.32	36.65	37.04	36.56	36.82	37.03	37.02	36.53	37.23	37.05	37.57	37.02	37.04	36.54	36.51	36.48	36.82	37.19	36.84	35.97	37.85	36.85	36.77	36.93	37.23	37.22	37.28	37.04	37.21
1900-01-01 21:50:00	36.5	36.68	36.78	37.28	36.63	37.07	36.5	36.75	37.14	36.92	36.47	37.22	36.96	37.67	37.04	37.09	36.81	36.56	36.5	36.67	37.13	36.84	35.96	37.82	36.81	36.75	36.81	37.25	37.18	37.3	37.03	37.16
1900-01-01 21:52:00	36.54	36.69	37.07	37.25	36.57	37.08	36.53	36.81	37.1	37.05	36.56	37.25	36.94	37.64	37.06	37.17	37.07	36.74	36.55	36.56	37.19	36.86	36.07	37.77	36.93	36.66	36.65	37.3	37.15	37.34	37.01	37.09
1900-01-01 21:54:00	36.54	36.64	37.29	37.22	36.68	37.07	36.55	36.69	37.11	37.14	36.57	37.27	36.93	37.52	37.04	37.17	37.28	36.73	36.6	36.46	37.2	36.86	36.04	37.72	37.16	36.59	36.63	37.29	37.21	37.4	37.02	37.16
1900-01-01 21:56:00	36.63	36.55	37.44	37.14	36.81	37.13	36.64	36.5	37.03	37.18	36.52	37.22	36.95	37.4	37.04	37.02	37.29	36.64	36.49	36.36	37.11	36.75	36.24	37.74	37.22	36.56	36.63	37.17	37.31	37.25	37.01	37.14
1900-01-01 21:58:00	36.55	36.55	37.42	37.17	36.69	37.23	36.6	36.66	36.9	37.24	36.23	37.16	36.97	37.29	37.03	37.04	37.47	36.47	36.54	36.17	36.97	36.68	36.25	37.8	37.16	36.69	36.81	37.15	37.31	37.17	36.99	37.2
1900-01-01 22:00:00	36.66	36.52	37.4	37.1	36.69	37.24	36.39	36.7	36.75	37.19	35.89	37.01	36.85	37.22	37.07	36.92	37.54	36.26	36.42	36.14	37.14	36.66	36.29	37.78	37.27	36.8	36.86	37.15	37.35	37.12	36.95	37.18
1900-01-01 22:02:00	36.7	36.5	37.32	36.96	36.62	37.25	36.51	36.67	36.75	37.08	36.04	36.84	36.87	37.09	37.08	36.88	37.49	36.32	36.13	36.23	37.16	36.68	36.33	37.77	37.35	36.82	36.92	37.12	37.28	37.23	36.78	37.22
1900-01-01 22:04:00	36.64	36.52	37.09	36.87	36.56	37.18	36.56	36.63	36.83	37.05	36.04	36.74	37.1	37.07	37.08	36.81	37.35	36.28	36.39	36.39	37.04	36.74	36.35	37.73	37.4	36.76	36.89	37.1	37.24	37.3	36.64	37.17
1900-01-01 22:06:00	36.54	36.53	37.16	36.87	36.56	37.17	36.6	36.53	36.83	36.99	36.17	36.72	37.07	37.11	37.12	36.59	37.18	36.23	36.42	36.39	37.06	36.62	36.2	37.7	37.37	36.68	36.94	37.07	37.21	37.26	36.58	36.98
1900-01-01 22:08:00	36.47	36.56	37.13	36.81	36.57	37.13	36.68	36.47	36.8	37.05	36.91	36.7	37.03	37.2	37.12	36.48	37	36.19	36.45	36.32	37.22	36.88	36.22	37.53	37.34	36.58	36.89	36.97	37.15	37.22	36.63	36.93
1900-01-01 22:10:00	36.4	36.6	37.07	36.93	36.58	37.18	36.75	36.61	36.76	37.16	36.98	36.81	37.03	37.17	37.2	36.57	36.93	36.18	36.5	36.24	37.21	36.86	36.17	37.47	37.28	36.53	36.82	36.91	37.06	37.3	36.74	36.9
1900-01-01 22:12:00	36.38	36.62	36.99	36.94	36.53	37.24	36.75	36.62	36.77	37.07	36.79	36.88	36.99	37.22	37.23	36.58	36.9	36.14	36.5	36.41	37.22	36.85	36.24	37.45	37.32	36.49	36.78	37	37.03	37.42	36.97	36.92
1900-01-01 22:14:00	36.37	36.63	36.96	36.95	36.66	37.26	36.79	36.7	36.75	36.88	36.92	36.94	36.9	37.27	37.38	36.56	36.91	36.22	36.56	36.66	37.36	36.85	36.26	37.53	37.47	36.45	36.78	37.06	37.09	37.31	37.16	36.97
1900-01-01 22:16:00	36.31	36.66	36.94	37.1	36.66	37.12	36.89	36.71	36.71	36.73	37.02	36.94	36.87	37.38	37.38	36.56	36.97	36.14	36.66	36.72	37.42	36.8	36.45	37.56	37.58	36.43	36.78	37.1	37.17	37.27	37.33	36.95
1900-01-01 22:18:00	36.31	36.6	36.96	37.27	36.63	37.11	36.96	36.84	36.79	36.66	37.21	36.91	36.86	37.41	37.41	36.61	36.87	36.01	36.7	36.72	37.31	36.72	36.61	37.58	37.52	36.51	36.83	37.19	37.18	37.4	37.43	36.92
1900-01-01 22:20:00	36.28	36.59	36.95	37.29	36.65	37.19	36.83	36.65	36.93	36.62	37.42	36.88	36.76	37.38	37.6	36.83	36.8	35.97	36.58	36.72	37.26	36.61	36.67	37.68	37.53	36.8	36.81	37.25	37.21	37.52	37.46	36.96
1900-01-01 22:22:00	36.18	36.62	36.91	37.22	36.63	37.16	36.7	36.5	36.89	36.7	37.38	36.87	36.48	37.48	37.42	36.91	36.67	35.96	36.59	36.72	37.33	36.62	36.68	37.79	37.52	37.05	36.78	37.32	37.27	37.39	37.46	36.95
1900-01-01 22:24:00	36.23	36.87	36.86	37.12	36.61	37.09	36.74	36.74	36.85	36.68	37.44	36.91	36.53	37.6	37.35	36.98	36.48	35.98	36.73	36.66	37.37	36.7	36.57	37.85	37.54	37.22	36.71	37.35	37.33	37.54	37.39	37.02
1900-01-01 22:26:00	36.24	36.93	36.95	37.17	36.61	36.97	37.11	36.87	37.02	36.65	37.3	36.99	36.63	37.71	37.21	37.02	36.57	35.98	36.74	36.59	37.36	36.82	36.58	37.89	37.47	37.5	36.66	37.37	37.38	37.59	37.37	37.09
1900-01-01 22:28:00	36.43	36.93	36.95	37.17	36.54	36.89	36.82	37.17	37.01	36.56	37.4	37.02	36.73	37.73	37.58	36.98	36.67	35.99	36.86	36.48	37.31	36.88	36.55	37.95	37.33	37.52	36.59	37.38	37.38	37.57	37.37	37.13
1900-01-01 22:30:00	36.54	36.89	37.01	37.13	36.67	36.9	36.8	37.25	36.97	36.58	37.38	37.2	36.68	37.73	37.61	36.86	36.7	35.95	36.84	36.41	37.36	36.93	36.37	38.06	37.33	37.6	36.53	37.4	37.37	37.55	37.41	37.15
1900-01-01 22:32:00	36.55	36.83	37.12	37.01	36.62	36.84	37.09	37.02	37	36.68	37.36	37.41	36.76	37.69	37.39	36.87	36.66	35.9	36.82	36.32	37.34	37.02	36.31	38.08	37.34	37.76	36.72	37.4	37.36	37.5	37.43	37.25
1900-01-01 22:34:00	36.42	36.83	37.11	36.95	36.67	36.86	37.22	37	36.97	36.84	37.21	37.55	36.75	37.69	37.48	36.84	36.55	35.99	36.75	36.36	37.31	37.05	36.12	38.11	37.27	38.01	36.74	37.4	37.32	37.55	37.41	37.24
1900-01-01 22:36:00	36.44	36.93	37.16	36.94	36.78	36.94	37.07	37.03	36.9	36.91	37.17	37.63	36.8	37.66	37.8	36.88	36.54	36.04	36.69	36.29	37.24	37.02	36.11	38.19	37.15	38.16	36.74	37.37	37.29	37.62	37.36	37.32
1900-01-01 22:38:00	36.5	36.92	37.15	36.99	36.83	36.86	36.9	37.01	36.81	36.94	37.11	37.65	36.82	37.47	37.65	36.83	36.44	36.06	36.65	36.14	37.33	36.99	36.19	38.26	37.31	38.17	36.64	37.35	37.25	37.58	37.29	37.33
1900-01-01 22:40:00	36.52	36.89	37.09	37.05	37.05	36.8	36.79	37.01	36.76	37.06	37.04	37.74	36.98	37.56	37.46	36.93	36.33	36.01	36.69	35.97	37.37	37.11	36.13	38.16	37.34	38.23	36.66	37.21	37.2	37.46	37.26	37.37
1900-01-01 22:42:00	36.51	36.92	37.1	37.1	37.13	36.8	36.77	37.07	36.74	37.07	37.01	37.79	36.98	37.53	37.46	36.81	36.55	35.98	36.76	36.36	37.28	37.34	36.1	38	37.33	38.28	36.6	37.23	37.17	37.35	37.22	37.35
1900-01-01 22:44:00	36.51	36.93	37.13	37.14	37.15	36.8	36.71	37.07	36.83	37.1	37.11	37.89	37.01	37.5	37.65	36.79	36.76	35.99	36.74	36.57	37.23	37.4	36.11	37.95	37.25	38.17	36.57	37.25	36.94	37.35	37.16	37.33
1900-01-01 22:46:00	36.46	36.91	37.11	37.2	37.13	36.8	36.61	36.79	36.91	37.22	36.96	37.88	36.89	37.5	37.53	36.85	36.86	36.1	36.54	36.51	37.17	37.46	36.25	37.94	37.2	38.18	36.75	37.3	36.92	37.45	37.03	37.34
1900-01-01 22:48:00	36.5	36.94	37.08	37.17	36.8	36.79	36.56	36.78	36.88	37.13	36.75	37.89	36.87	37.52	37.34	36.89	37	36.1	36.46	36.48	37.12	37.51	36.59	37.97	37.3	38.25	36.74	37.34	36.98	37.52	37.02	37.36
1900-01-01 22:50:00	36.37	36.9	37.07	37.17	36.82	36.79	36.59	36.79	36.99	37.09	36.71	37.95	36.85	37.4	37.53	36.81	37.31	36.01	36.46	36.44	37.19	37.31	36.74	38.08	37.48	38.31	36.7	37.43	37.08	37.52	37.06	37.3
1900-01-01 22:52:00	36.31	36.87	37.14	37.18	36.82	36.78	36.59	36.78	37.08	37.17	36.87	37.99	36.87	37.45	37.62	36.9	37.32	36.12	36.4	36.61	37.21	37.57	36.73	38.09	37.4	38.15	36.68	37.55	37.08	37.27	37.13	37.24
1900-01-01 22:54:00	36.27	36.86	37.19	37.19	36.98	36.79	36.64	36.66	37.13	37.18	36.9	37.97	36.91	37.71	37.19	36.93	37.39	36.21	36.29	36.71	37.23	37.66	36.75	37.96	37.42	37.99	36.71	37.53	37.16	37.4	37.23	37.3
1900-01-01 22:56:00	36.28	36.81	37.11	37.27	37.19	36.78	36.83	36.67	37.14	37.22	36.82	37.88	36.89	37.8	37.15	37.1	37.44	36.25	36.21	36.78	37.26	37.63	36.7	37.77	37.49	37.84	36.69	37.45	37.26	37.51	37.21	37.32
1900-01-01 22:58:00	36.31	36.81	37.07	37.29	37.06	36.75	36.72	36.73	37.13	37.24	36.72	38.07	37.07	37.86	37.46	37.2	37.36	36.34	36.11	36.77	37.15	37.52	36.79	37.88	37.42	37.84	36.66	37.43	37.19	37.41	37.17	37.37
1900-01-01 23:00:00	36.38	36.81	37	37.29	37	36.74	36.56	36.77	37.07	37.32	36.6	38.08	37.22	37.94	37.39	37.43	37.16	36.48	36.18	36.79	37.04	37.41	36.69	37.85	37.59	37.59	36.66	37.4	37.23	37.31	37.16	37.42
1900-01-01 23:02:00	36.41	36.82	36.93	37.27	37.04	36.74	36.46	36.72	37.09	37.23	36.41	38.09	37.23	37.97	37.34	37.54	37.17	36.52	36.25	36.86	36.96	37.34	36.3	37.8	37.84	37.35	36.6	37.41	37.3	37.28	37.14	37.41
1900-01-01 23:04:00	36.48	36.82	36.91	37.3	37.17	36.72	36.38	36.85	37.24	37.41	36.3	38.19	37.21	37.95	37.46	37.54	37.42	36.56	36.39	36.77	36.7	37.3	36.42	37.77	37.77	37.12	36.5	37.49	37.39	37.29	37.15	37.31
1900-01-01 23:06:00	36.52	36.82	36.92	37.24	37.06	36.72	36.58	36.95	37.36	37.62	36.51	38.33	37.25	37.87	37.6	37.68	37.55	36.57	36.26	36.64	36.63	37.26	36.22	37.77	37.67	36.87	36.4	37.57	37.49	37.34	37.12	37.29
1900-01-01 23:08:00	36.44	36.79	36.92	37.25	36.94	36.68	36.8	36.97	37.61	37.68	36.83	38.35	37.2	37.88	37.61	37.89	37.78	36.61	36.41	36.59	36.66	37.3	36.04	37.86	37.74	36.63	36.33	37.52	37.68	37.34	37.12	37.27
1900-01-01 23:10:00	36.58	36.84	36.89	37.3	36.88	36.86	36.9	37.04	37.75	37.52	36.96	38.44	37.46	37.83	37.67	37.9	37.81	36.74	36.71	36.87	36.54	37.36	36.03	38.01	37.7	36.43	36.27	37.5	37.79	37.44	37.1	37.27
1900-01-01 23:12:00	36.71	36.93	36.86	37.3	36.83	37.05	37.14	37.19	37.65	37.66	37.07	38.43	36.89	37.63	37.62	37.92	37.81	36.89	36.92	37.03	36.54	37.54	35.97	38.25	37.58	36.35	36.32	37.67	37.88	37.5	37.06	37.24
1900-01-01 23:14:00	36.79	36.99	36.95	37.29	36.79	37.36	37.65	37.25	38.11	37.73	37.24	38.33	36.96	37.75	37.58	37.91	37.9	37.28	37.06	37.08	36.56	37.75	36.12	38.37	37.7	36.21	36.36	37.76	37.86	37.41	37.07	37.37
1900-01-01 23:16:00	36.97	37.04	37.04	37.33	36.78	37.39	37.73	37.2	38.21	37.85	37.65	38.27	37.15	37.79	37.52	37.92	38.05	37.52	37.16	37.11	36.62	37.97	36.32	38.58	37.63	36.12	36.46	37.82	37.82	37.35	37.08	37.67
1900-01-01 23:18:00	37.05	37.02	37.01	37.49	36.72	37.52	37.78	37.27	38.26	37.78	37.73	38.28	37.32	37.74	37.39	37.95	38.08	37.7	37.1	37.01	36.72	38.1	36.37	38.67	37.8	36.17	36.75	37.84	37.77	37.43	37.09	37.75
1900-01-01 23:20:00	37.15	37.08	37.32	37.56	36.73	37.86	37.96	37.29	38.33	37.94	37.7	38.29	37.12	37.71	37.3	38.1	38.07	37.8	37.2	36.95	36.71	38.16	36.43	38.65	37.61	36.1	36.71	37.85	37.81	37.44	37.07	37.9
1900-01-01 23:22:00	37.33	37.07	37.47	37.58	36.59	37.99	38.01	37.25	38.32	38.05	37.62	38.33	37.07	37.79	37.31	38.1	38.14	37.92	37.27	36.91	36.72	38.19	36.4	38.69	37.8	36.28	36.7	37.81	37.84	37.33	37.01	37.97
1900-01-01 23:24:00	37.58	36.96	37.35	37.62	36.55	38.12	37.96	37.11	38.37	37.87	37.64	38.26	37.12	37.68	37.53	38.23	38.09	37.98	37.35	36.9	36.67	38.14	36.42	38.67	37.85	36.49	36.91	37.76	37.7	37.16	36.95	38.01
1900-01-01 23:26:00	37.73	37.1	37.43	37.52	36.7	38.2	37.93	37.14	38.31	37.9	37.76	38.24	37.24	37.68	37.66	38.38	38.06	38	37.43	36.94	36.28	38.07	36.52	38.6	37.88	36.62	36.96	37.76	37.57	37.14	36.9	38.01
1900-01-01 23:28:00	37.81	37.33	37.61	37.52	36.8	38.29	38	37.14	38.29	37.94	37.77	38.33	37.57	37.72	37.65	38.39	38.09	38.1	37.53	36.96	36.29	38.08	36.41	38.73	37.65	36.61	37.03	37.75	37.55	37.12	36.84	37.92
1900-01-01 23:30:00	37.84	37.35	37.77	37.66	36.83	38.31	37.99	37.15	38.29	37.82	37.75	38.23	37.44	37.7	37.65	38.42	38.05	38.09	37.48	37.02	36.78	38.04	36.56	38.74	37.45	36.62	37.04	37.81	37.6	37.12	36.8	37.8
1900-01-01 23:32:00	37.85	37.58	37.7	37.94	36.93	38.33	37.97	37.3	38.29	37.87	37.86	38.23	37.3	37.77	37.59	38.41	38.03	38.13	37.64	37.07	36.91	38	36.42	38.6	37.39	36.99	37.01	37.85	37.59	37.08	36.74	37.79
1900-01-01 23:34:00	37.88	37.72	37.66	37.98	36.9	38.34	38.03	37.24	38.3	37.87	37.85	38.24	37.15	37.84	37.54	38.46	38.08	38.16	37.8	37.08	36.84	38.05	36.4	38.74	37.21	37.51	37.05	37.85	37.55	37.05	36.61	37.82
1900-01-01 23:36:00	37.82	37.78	37.59	38.05	36.93	38.27	38.1	37.16	38.47	37.7	37.67	38.26	37.18	37.99	37.59	38.53	38.07	38.14	37.89	37.18	37.02	38.13	36.4	38.73	37.38	37.66	37.02	37.81	37.48	37.04	36.55	37.9
1900-01-01 23:38:00	37.88	37.82	37.52	38.03	37.1	38.33	38.13	37.03	38.49	37.57	37.77	38.29	37.31	38.24	37.64	38.55	38.07	38.25	37.97	37.15	37.08	38.12	36.48	38.82	37.72	37.75	36.99	37.75	37.36	36.94	36.55	37.98
1900-01-01 23:40:00	37.85	37.9	37.55	38.07	37.36	38.33	38.09	37.14	38.38	37.73	37.7	38.29	37.38	38.33	37.49	38.44	37.77	38.17	37.99	37.17	37.13	38.21	36.43	38.78	37.67	37.94	36.92	37.67	37.36	37	36.49	37.99
1900-01-01 23:42:00	37.83	37.91	37.49	38.05	37.44	38.33	38.16	37.34	38.38	37.72	37.85	38.22	37.35	38.35	37.28	38.43	37.89	38.1	38.08	37.31	37.12	38.18	36.43	38.73	37.73	38.11	36.98	37.56	37.4	36.98	36.5	37.95
1900-01-01 23:44:00	37.86	37.97	37.32	38.05	37.41	38.3	38.15	37.33	38.46	37.67	37.74	38.19	37.2	38.27	37.15	38.48	37.96	38.23	38.06	37.4	37.17	38.14	36.39	38.68	37.82	38.21	36.87	37.48	37.35	37.09	36.45	37.83
1900-01-01 23:46:00	37.86	37.98	37.16	38.04	37.59	38.28	38.05	37.31	38.46	37.55	38.02	38.2	37.2	38.24	37.49	38.41	37.94	38.15	38.08	37.56	37.01	38.16	36.39	38.83	38.03	38.3	37.07	37.45	37.31	37.11	36.4	37.72
1900-01-01 23:48:00	37.83	38.03	37.12	38.05	37.73	38.19	38.04	37.39	38.45	37.38	38.01	38.21	37.36	38.21	37.66	38.42	37.89	38.04	38.16	37.67	37.07	38.17	36.25	38.84	37.81	38.2	37.08	37.38	37.24	37.05	36.4	37.66
1900-01-01 23:50:00	37.84	38.09	37.1	38.04	37.66	38.18	38.04	37.43	38.5	37.43	38.03	38.23	37.19	38.15	37.52	38.45	37.95	38.11	38.18	37.76	37.33	38.16	36.4	38.76	37.76	37.9	37.11	37.32	37.14	37.04	36.36	37.56
1900-01-01 23:52:00	37.84	38.06	37.12	38.04	37.66	38.15	38.02	37.4	38.5	37.47	37.97	38.17	37.08	38.03	37.03	38.47	37.97	38.04	38.11	37.72	37.42	38.17	36.53	38.67	37.84	37.78	37	37.27	37.07	36.99	36.35	37.49
1900-01-01 23:54:00	37.73	38.09	37.12	38.05	37.79	38.08	37.97	37.33	38.48	37.35	37.88	38.1	37.19	37.89	37.51	38.52	38.08	37.94	38.07	37.62	37.58	38.22	36.35	38.71	37.96	37.86	37.07	37.22	36.99	36.96	36.36	37.43
1900-01-01 23:56:00	37.65	38.07	37.16	38.06	37.76	38.1	38	37.33	38.41	37.25	37.92	38.21	37.18	37.59	37.71	38.54	38.09	38.04	38.14	37.67	37.76	38.18	36.25	38.67	37.69	37.92	36.88	37.19	36.94	36.97	36.3	37.42
1900-01-01 23:58:00	37.68	38.1	37.14	38.07	37.68	38.15	38.06	37.28	38.36	37.21	37.92	38.23	37.11	37.94	37.19	38.45	38.12	38.03	38.19	37.56	37.87	38.09	36.23	38.66	37.52	37.95	36.87	37.15	36.9	36.97	36.25	37.38
