# Supplementary material for: Distinct ipRGC subpopulations mediate light’s acute and circadian effects on body temperature and sleep
Source: eLife. 2019 Jul 23;8:e44358. doi: 10.7554/eLife.44358 (PMC6650245; doi:10.7554/eLife.44358)
Supplement: Figure 1—figure supplement 1—source data 1. [file elife-44358-fig1-figsupp1-data1.xlsx]

## Sheet: Fig1-fig supp 1-source data 1
Time	1 lux: Mouse 1	1 lux: Mouse 2	1 lux: Mouse 3	1 lux: Mouse 4	10 lux: Mouse 1	10 lux: Mouse 2	10 lux: Mouse 3	10 lux: Mouse 4	100 lux: Mouse 1	100 lux: Mouse 2	100 lux: Mouse 3	100 lux: Mouse 4	1000 lux: Mouse 1	1000 lux: Mouse 2	1000 lux: Mouse 3	1000 lux: Mouse 4
00:00:00	37.32	37.45	37.75	35.93	36.98	38.41	37.27	37.12	37.73	37.56	37.82	37.15	37.75	37.16	37.61	37
00:01:00	37.32	37.46	37.61	35.92	37.02	38.39	37.5	37.1	37.81	37.53	37.74	37.2	37.88	37.13	37.59	36.96
00:02:00	37.32	37.46	37.5	36.02	37.02	38.26	37.52	37.08	37.9	37.64	37.68	37.2	37.9	37.04	37.76	36.91
00:03:00	37.33	37.52	37.42	36.17	37	38.23	37.62	37.05	37.88	37.65	37.67	37.28	37.98	36.98	38.04	36.87
00:04:00	37.33	37.6	37.34	36.16	36.98	38.16	37.71	36.99	37.82	37.62	37.77	37.36	38.02	36.92	38.13	36.84
00:05:00	37.32	37.67	37.25	36.1	36.91	37.97	37.75	36.94	37.84	37.58	37.81	37.4	38.04	36.9	38.15	36.83
00:06:00	37.29	37.71	37.14	36.08	36.89	37.88	37.78	36.9	37.86	37.42	37.71	37.53	38.1	36.9	38.16	36.84
00:07:00	37.24	37.73	37.04	36.06	36.85	37.66	37.84	36.85	37.89	37.34	37.51	37.71	38.11	36.96	38.17	36.85
00:08:00	37.17	37.75	36.93	36.23	36.74	37.62	37.88	36.82	37.98	37.3	37.59	37.74	37.96	37.01	38.19	36.91
00:09:00	36.93	37.76	36.85	36.31	36.64	37.66	37.87	36.79	38.01	37.24	37.87	37.71	37.86	37.04	38.19	36.96
00:10:00	36.98	37.76	36.82	36.27	36.63	37.71	37.83	36.76	38.05	37.2	38.01	37.64	37.87	37.07	38.15	37
00:11:00	37.21	37.76	36.78	36.15	36.8	37.74	37.82	36.75	38.06	37.17	37.99	37.52	37.92	37.11	38.1	36.95
00:12:00	37.35	37.76	36.78	36.26	36.97	37.67	37.77	36.73	37.99	37.13	37.87	37.39	38.02	37.18	38.03	36.93
00:13:00	37.43	37.76	36.81	36.31	37.07	37.59	37.77	36.7	37.88	37.1	37.73	37.29	38.02	37.21	37.9	36.97
00:14:00	37.46	37.78	36.93	36.28	37.14	37.51	37.82	36.68	37.77	37.06	37.64	37.2	38.01	37.21	37.81	37.01
00:15:00	37.54	37.81	36.96	36.2	37.19	37.53	37.81	36.65	37.65	37.05	37.56	37.12	38	37.21	37.77	37.08
00:16:00	37.66	37.85	36.92	36.19	37.27	37.52	37.84	36.62	37.53	37.09	37.49	36.97	38.01	37.21	37.82	37.12
00:17:00	37.74	37.97	36.86	36.19	37.3	37.44	37.85	36.61	37.39	37.13	37.43	36.91	38.03	37.24	37.94	37.15
00:18:00	37.84	38	36.92	36.18	37.25	37.37	37.82	36.63	37.28	37.15	37.41	36.88	38.05	37.32	37.96	37.13
00:19:00	37.84	38	37.06	36.16	37.22	37.32	37.81	36.76	37.16	37.19	37.34	36.85	38.08	37.46	37.94	37.06
00:20:00	37.84	38.11	37.13	36.12	37.33	37.28	37.79	36.83	37.06	37.19	37.23	36.85	38.12	37.53	37.92	36.97
00:21:00	37.9	38.2	37.14	36.1	37.37	37.25	37.78	36.84	36.98	37.21	37.13	36.84	38.19	37.55	37.85	36.91
00:22:00	37.94	38.19	37.21	36.07	37.55	37.25	37.77	36.78	36.93	37.22	37.05	36.82	38.33	37.53	37.72	36.84
00:23:00	37.98	38.15	37.23	36.23	37.65	37.25	37.76	36.74	36.91	37.14	36.98	36.79	38.35	37.68	37.65	36.79
00:24:00	37.97	38.14	37.09	36.3	37.59	37.22	37.74	36.7	36.89	37.03	36.94	36.74	38.34	37.76	37.54	36.79
00:25:00	37.97	38.15	36.85	36.31	37.42	37.18	37.67	36.68	36.89	36.96	37.02	36.7	38.34	37.62	37.49	36.83
00:26:00	37.94	38.14	36.72	36.28	37.69	37.18	37.56	36.65	36.92	36.91	37.27	36.67	38.36	37.44	37.57	36.9
00:27:00	37.86	38.13	36.84	36	37.8	37.23	37.47	36.62	36.92	36.87	37.39	36.63	38.36	37.68	37.68	36.94
00:28:00	37.94	38.14	37.17	36	37.77	37.25	37.42	36.59	36.75	36.87	37.41	36.57	38.39	37.92	37.7	36.98
00:29:00	37.99	38.14	37.26	36.05	37.62	37.22	37.34	36.62	36.76	36.89	37.41	36.54	38.4	37.98	37.68	37.02
00:30:00	38.04	38.11	37.26	36.08	37.42	37.19	37.25	36.68	36.85	36.98	37.25	36.5	38.37	38.01	37.61	37.13
00:31:00	38.08	38.11	37.25	36.12	37.04	37.13	37.23	36.72	36.86	37.05	37.02	36.51	38.3	38	37.56	37.28
00:32:00	38.02	38.1	37.21	36.24	36.83	37.16	37.25	36.72	36.86	37.05	36.96	36.7	38.18	38	37.51	37.36
00:33:00	37.73	38.06	37.19	36.25	37.02	37.18	37.25	36.73	36.87	36.94	36.98	36.68	38.12	38	37.32	37.46
00:34:00	37.31	38.04	37.17	36.24	37.22	37.21	37.14	36.72	36.84	36.97	37.24	36.61	38.03	38.02	37.23	37.6
00:35:00	37.13	37.82	37.14	36.2	37.23	37.22	36.77	36.68	36.74	37.01	37.4	36.61	38	38.02	37.28	37.68
00:36:00	37.15	37.2	37	36.13	37.2	37.2	36.58	36.6	36.65	37.02	37.48	36.64	38.02	38.02	37.28	37.72
00:37:00	37.12	37.09	37	36.11	37.16	37.18	36.66	36.51	36.56	37.02	37.55	36.73	37.99	38.06	37.19	37.78
00:38:00	36.98	37.17	37.21	36.11	37.16	37.15	36.89	36.45	36.51	37.03	37.61	36.77	37.95	38.09	37.05	37.79
00:39:00	36.87	37.13	37.36	36.12	37.15	37.11	37.27	36.42	36.48	37.06	37.64	36.82	37.93	38.08	36.94	37.81
00:40:00	36.83	37.09	37.5	36.13	37.11	37.09	37.55	36.41	36.49	37.06	37.67	36.82	37.89	38.15	36.85	37.81
00:41:00	36.79	37.06	37.66	36.12	37.05	37.07	37.63	36.43	36.48	37.05	37.69	36.81	37.75	38.23	36.78	37.78
00:42:00	36.73	36.9	37.64	36.09	36.97	37.08	37.66	36.43	36.41	37.12	37.72	36.78	37.32	38.33	36.64	37.78
00:43:00	36.75	36.84	37.67	36.08	36.94	37.11	37.68	36.44	36.34	37.2	37.74	36.73	37.09	38.35	36.55	37.83
00:44:00	36.77	36.75	37.74	36.06	36.91	37.15	37.66	36.47	36.33	37.26	37.7	36.69	37.01	38.32	36.5	38.03
00:45:00	36.76	36.8	37.85	36.03	36.85	37.23	37.57	36.61	36.41	37.31	37.56	36.64	36.85	38.22	36.5	38.06
00:46:00	36.77	37.84	37.93	36.03	36.76	37.35	37.28	36.68	36.45	37.35	37.37	36.54	36.83	38.2	36.5	38.07
00:47:00	36.77	38.49	38.07	36.04	36.71	37.53	37.2	36.74	36.4	37.45	37.32	36.47	36.81	38.26	36.47	38.09
00:48:00	36.77	38.57	38	36.04	36.72	37.61	37.2	36.81	36.42	37.51	37.36	36.42	36.75	38.29	36.46	38.16
00:49:00	36.79	38.6	37.8	36.05	36.76	37.58	37.17	36.82	36.45	37.5	37.37	36.46	36.7	38.3	36.43	38.24
00:50:00	36.81	38.62	37.9	36.05	36.79	37.51	37.02	36.83	36.45	37.47	37.4	36.46	36.64	38.28	36.4	38.22
00:51:00	36.82	38.62	37.9	36.05	36.82	37.54	37.05	36.86	36.45	37.44	37.47	36.41	36.57	38.25	36.37	38.16
00:52:00	36.83	38.64	38	36.04	36.84	37.56	37.35	36.98	36.45	37.42	37.49	36.43	36.52	38.25	36.33	38.06
00:53:00	36.87	38.67	38.31	36.03	36.85	37.56	37.5	37.02	36.49	37.42	37.46	36.58	36.52	38.26	36.24	38
00:54:00	36.97	38.69	38.34	36.01	36.87	37.55	37.51	37.04	36.51	37.43	37.42	36.63	36.46	38.23	36.26	38.01
00:55:00	37.03	38.7	38.34	35.96	36.86	37.6	37.48	37.07	36.62	37.45	37.37	36.64	36.32	38.12	36.33	38.1
00:56:00	37	38.66	38.32	35.93	36.84	37.6	37.44	37.1	36.85	37.41	37.29	36.67	36.21	38.1	36.32	38.15
00:57:00	37	38.62	38.31	35.78	36.81	37.58	37.39	37.12	36.92	37.32	37.24	36.73	36.09	38.09	36.31	38.11
00:58:00	37.05	38.6	38.35	35.7	36.76	37.54	37.34	37.19	36.96	37.32	37.17	36.77	36	38	36.33	38.08
00:59:00	37.14	38.62	38.41	35.57	36.74	37.52	37.57	37.23	37.03	37.33	37.08	36.83	35.97	37.84	36.42	38.09
01:00:00	37.18	38.71	38.41	35.5	36.7	37.51	37.68	37.22	37.17	37.27	37	36.84	35.93	37.65	36.46	38.13
01:01:00	37.22	38.75	38.41	35.69	36.69	37.5	37.71	37.23	37.22	37.3	36.92	36.86	35.93	37.47	36.44	38.27
01:02:00	37.27	38.76	38.42	35.96	36.73	37.5	37.78	37.26	37.26	37.38	36.88	36.87	35.94	37.26	36.39	38.33
01:03:00	37.29	38.78	38.42	36.05	36.75	37.51	37.9	37.31	37.25	37.42	36.84	36.87	35.98	37.16	36.35	38.37
01:04:00	37.28	38.8	38.4	36.15	36.9	37.52	37.94	37.39	37.24	37.52	36.81	36.76	36.06	37.08	36.22	38.41
01:05:00	37.32	38.83	38.39	36.22	36.97	37.52	37.94	37.44	37.24	37.64	36.82	36.67	36.07	37.02	36.25	38.42
01:06:00	37.31	38.85	38.41	36.31	37.03	37.53	38.02	37.49	37.1	37.65	36.85	36.47	36.07	37	36.36	38.4
01:07:00	37.29	38.85	38.42	36.41	37.25	37.54	38.06	37.52	36.9	37.59	36.78	36.53	36.05	36.99	36.4	38.38
01:08:00	37.29	38.85	38.35	36.42	37.4	37.54	38.06	37.51	36.83	37.67	36.7	36.68	36.03	36.94	36.49	38.38
01:09:00	37.26	38.84	38.31	36.39	37.47	37.54	38.05	37.47	36.82	37.76	36.73	36.73	36.02	36.91	36.5	38.41
01:10:00	37.26	38.85	38.32	36.36	37.57	37.49	38.08	37.44	36.92	37.86	36.75	36.73	36.03	36.87	36.46	38.43
01:11:00	37.31	38.89	38.32	36.3	37.61	37.49	38.21	37.47	37.04	37.87	36.84	36.72	36.21	36.81	36.51	38.45
01:12:00	37.37	38.92	38.31	36.5	37.58	37.52	38.22	37.61	36.99	37.9	37.2	36.67	36.27	36.78	36.71	38.47
01:13:00	37.34	38.92	38.33	36.61	37.55	37.49	38.21	37.63	36.8	37.96	37.18	36.6	36.32	36.75	36.76	38.47
01:14:00	37.24	38.91	38.33	36.41	37.56	37.47	38.22	37.57	36.74	38.01	36.92	36.55	36.38	36.73	36.76	38.45
01:15:00	37.12	38.93	38.36	36.31	37.58	37.45	38.24	37.52	36.77	38.02	36.9	36.52	36.41	36.76	36.78	38.38
01:16:00	37.07	38.94	38.42	36.22	37.59	37.45	38.25	37.57	36.79	38.02	36.91	36.58	36.42	36.82	36.85	38.35
01:17:00	37.09	38.98	38.41	36.18	37.59	37.43	38.25	37.6	36.79	38.02	36.93	36.6	36.48	36.77	36.9	38.31
01:18:00	37.11	38.98	38.18	36.12	37.54	37.38	38.26	37.54	36.83	38.03	37.09	36.59	36.63	36.74	36.97	38.27
01:19:00	37.08	38.96	38.06	36	37.56	37.31	38.28	37.54	36.84	38.05	37.06	36.55	36.81	36.75	37.05	38.21
01:20:00	37.02	38.95	38.18	36.03	37.62	37.34	38.32	37.56	36.82	38.03	37.03	36.48	36.96	36.74	37.05	38.1
01:21:00	36.94	38.94	38.12	36.4	37.67	37.42	38.35	37.55	36.79	38	37.09	36.48	37.21	36.77	37.02	37.98
01:22:00	36.91	38.9	37.98	36.46	37.85	37.51	38.33	37.5	36.69	37.96	37.13	36.48	37.28	36.78	36.98	37.9
01:23:00	36.91	38.84	37.93	36.24	37.91	37.59	38.27	37.5	36.62	37.98	37.13	36.49	37.3	36.9	36.98	37.82
01:24:00	36.85	38.83	37.99	35.96	37.92	37.61	38.23	37.59	36.65	38.08	37.29	36.52	37.42	37.12	36.92	37.66
01:25:00	36.83	38.83	38	35.99	37.96	37.56	38.16	37.74	36.8	38.13	37.46	36.54	37.51	37.09	37	37.51
01:26:00	36.89	38.82	37.95	35.94	37.97	37.51	38.08	37.78	37.25	38.15	37.54	36.51	37.52	36.96	37.05	37.39
01:27:00	36.91	38.84	37.9	35.87	37.96	37.47	38.14	37.78	37.36	38.21	37.53	36.56	37.55	36.84	37.05	37.32
01:28:00	36.93	38.83	37.87	35.81	37.92	37.41	38.22	37.79	37.36	38.23	37.51	36.63	37.56	36.82	37.08	37.23
01:29:00	37.14	38.83	37.85	35.76	37.89	37.35	38.22	37.81	37.33	38.21	37.5	36.68	37.56	36.85	37.09	37.16
01:30:00	37.21	38.87	37.74	35.76	37.82	37.39	38.22	37.83	37.31	38.15	37.44	36.81	37.56	36.89	37.14	37.08
01:31:00	37.17	38.89	37.61	35.9	37.73	37.42	38.22	37.83	37.29	38.12	37.36	36.87	37.53	36.92	37.24	37
01:32:00	37.1	38.86	37.5	36.14	37.68	37.4	38.23	37.84	37.25	38.09	37.17	36.84	37.57	36.94	37.24	36.92
01:33:00	37.1	38.82	37.43	36.23	37.62	37.29	38.27	37.86	37.18	38.09	37	36.77	37.62	36.96	37.3	36.85
01:34:00	37.09	38.9	37.35	36.21	37.5	37.21	38.28	37.87	37.12	38.06	36.88	36.69	37.63	37.1	37.44	36.81
01:35:00	37.08	38.92	37.3	36.14	37.39	37.18	38.3	37.88	37.09	38.06	36.81	36.63	37.61	37.45	37.52	36.8
01:36:00	37.17	38.91	37.24	36.05	37.3	37.16	38.39	37.88	37.11	38.11	36.75	36.57	37.56	37.56	37.57	36.78
01:37:00	37.07	38.79	37.16	35.96	37.22	37.1	38.39	37.86	37.16	38.1	36.72	36.49	37.45	37.59	37.61	36.76
01:38:00	37.04	38.43	37.08	35.87	37.13	37	38.34	37.85	37.18	38.07	36.69	36.4	37.11	37.57	37.69	36.77
01:39:00	37.37	38.1	37.02	35.77	37.06	36.93	38.39	37.84	37.18	38.03	36.62	36.35	36.68	37.45	37.81	36.81
01:40:00	37.58	38.04	36.97	35.68	37	37.03	38.44	37.82	37.17	38	36.59	36.35	36.7	37.37	37.86	36.83
01:41:00	37.64	38.16	36.97	35.66	36.97	37.3	38.33	37.78	37.17	38.01	36.63	36.36	36.84	37.32	37.88	36.84
01:42:00	37.58	38.3	36.96	35.67	36.93	37.58	38.24	37.76	37.16	38.02	36.64	36.37	37.02	37.32	37.89	36.86
01:43:00	37.58	38.27	36.99	35.65	36.81	37.55	38.25	37.8	37.12	38.01	36.56	36.4	37.13	37.31	37.84	36.93
01:44:00	37.69	38.13	36.99	35.63	36.69	37.13	38.29	37.87	36.99	38.02	36.45	36.45	37.07	37.29	37.79	36.97
01:45:00	37.72	38.03	36.89	35.62	36.6	36.96	38.28	37.9	36.84	38.03	36.26	36.5	36.91	37.32	37.81	37.04
01:46:00	37.71	38.08	36.76	35.58	36.51	36.93	38.28	37.89	36.75	38.05	36.05	36.56	36.78	37.38	37.89	37.16
01:47:00	37.64	38.02	36.62	35.64	36.49	37.08	38.28	37.91	36.64	38.06	35.76	36.54	36.71	37.39	37.96	37.25
01:48:00	37.6	37.8	36.65	36.17	36.52	37.25	38.17	37.91	36.56	38.09	35.96	36.45	36.66	37.33	37.99	37.27
01:49:00	37.66	37.56	36.54	36.36	36.54	37.47	38.17	37.88	36.53	38.05	36	36.41	36.61	37.25	37.99	37.26
01:50:00	37.8	37.38	36.45	36.63	36.57	37.44	38.15	37.84	36.51	37.74	36.06	36.36	36.53	37.22	37.98	37.25
01:51:00	37.85	37.27	36.63	36.7	36.61	37.41	38.17	37.8	36.58	37.52	36.35	36.31	36.45	37.19	37.97	37.24
01:52:00	37.85	37.17	36.82	36.73	36.62	37.42	38.15	37.79	36.82	37.42	36.64	36.4	36.38	37.13	37.98	37.19
01:53:00	37.83	37.1	36.99	36.71	36.63	37.42	38.07	37.8	36.83	37.41	36.75	36.42	36.35	37.06	38.01	37.14
01:54:00	37.91	37.05	36.99	36.62	36.66	37.42	38.06	37.79	36.74	37.38	36.82	36.4	36.33	37.1	38.02	37.07
01:55:00	38.02	37.05	36.96	36.51	36.68	37.41	38.04	37.8	36.76	37.39	36.85	36.36	36.27	37.19	38.04	37
01:56:00	38.04	37.06	37	36.37	36.69	37.41	37.99	37.81	36.96	37.27	37.01	36.31	36.24	37.21	37.97	36.92
01:57:00	37.98	37.07	37.03	36.35	36.72	37.4	38	37.86	37	37.01	37.17	36.27	36.2	37.23	37.83	36.86
01:58:00	37.88	37.09	37.02	36.32	36.75	37.32	38.02	37.88	37.14	36.78	37.19	36.2	36.17	37.2	37.82	36.82
01:59:00	37.87	37.13	37.16	36.27	36.76	37.18	38.18	37.86	37.3	36.57	37.14	36.13	36.13	37.04	37.87	36.8
02:00:00	37.84	37.19	37.17	36.2	36.76	37.01	38.21	37.82	37.27	36.43	37.07	36.1	36.08	36.94	37.93	36.84
02:01:00	37.73	37.26	37.13	36.01	36.73	36.79	38.19	37.82	37.29	36.34	36.99	36.06	36.05	36.93	37.93	36.9
02:02:00	37.72	37.34	37.08	35.8	36.71	36.63	38.15	37.81	37.35	36.3	36.95	36.07	36.05	36.86	37.91	36.94
02:03:00	37.77	37.35	37.08	35.81	36.7	36.52	38.12	37.75	37.38	36.29	36.96	36.16	36.04	36.76	37.9	36.99
02:04:00	37.76	37.33	37.1	35.81	36.66	36.43	38.08	37.61	37.34	36.27	36.96	36.2	36	36.7	37.9	36.95
02:05:00	37.52	37.38	37.12	35.83	36.62	36.38	38.05	37.6	37.31	36.16	36.94	36.2	35.96	36.72	37.89	36.72
02:06:00	37.18	37.39	37.15	35.82	36.62	36.4	38.03	37.49	37.31	36.16	36.94	36.16	35.93	36.77	37.84	36.7
02:07:00	37.14	37.38	37.16	35.76	36.64	36.79	38.02	37.34	37.32	36.23	36.98	36.14	35.97	36.87	37.79	36.77
02:08:00	37.13	37.4	37.11	35.94	36.73	37.01	37.97	37.21	37.32	36.38	37.04	36.15	35.99	36.97	37.72	36.83
02:09:00	37.14	37.4	37.06	36	36.74	37.21	37.86	37.03	37.33	36.45	37.06	36.16	36.05	37	37.63	36.87
02:10:00	37.25	37.38	37.05	35.95	36.61	37.22	37.72	36.89	37.32	36.48	36.97	36.19	36.18	37	37.6	36.92
02:11:00	37.24	37.35	37.09	35.9	36.33	37.2	37.72	36.79	37.29	36.5	37.01	36.2	36.22	36.96	37.53	36.94
02:12:00	37.16	37.29	37.14	35.8	36.43	37.17	37.7	36.74	37.25	36.5	37.14	36.29	36.22	36.9	37.48	36.96
02:13:00	37.06	37.26	37.19	35.77	36.62	37.21	37.51	36.81	37.19	36.54	37.22	36.31	36.24	36.8	37.47	37.05
02:14:00	36.95	37.3	37.25	35.75	36.63	37.26	37.45	36.91	37.16	36.57	37.24	36.29	36.26	36.65	37.4	37.12
02:15:00	36.87	37.4	37.33	35.75	36.62	37.42	37.42	36.98	37.14	36.58	37.24	36.31	36.25	36.61	37.32	37.19
02:16:00	36.86	37.44	37.39	35.65	36.66	38	37.39	36.99	37.19	36.62	37.27	36.37	36.2	36.6	37.27	37.24
02:17:00	36.87	37.42	37.38	35.44	36.71	38.11	37.37	36.96	37.19	36.65	37.27	36.43	36.14	36.58	37.2	37.3
02:18:00	36.84	37.37	37.43	35.36	36.72	38.09	37.32	36.93	37.12	36.68	37.26	36.45	36.07	36.53	37.1	37.3
02:19:00	36.79	37.33	37.44	35.31	36.71	38.07	37.23	36.88	37.01	36.68	37.25	36.5	36.01	36.53	37.08	37.26
02:20:00	36.73	37.3	37.49	35.33	36.69	38.23	37.15	36.77	36.9	36.66	37.26	36.63	35.95	36.57	36.99	37.26
02:21:00	36.69	37.26	37.48	35.53	36.69	38.26	37.06	36.71	36.81	36.65	37.24	36.73	35.89	36.65	36.88	37.27
02:22:00	36.67	37.22	37.43	35.59	36.84	38.21	36.96	36.72	36.73	36.65	37.24	37.04	35.85	36.76	36.79	37.25
02:23:00	36.73	37.18	37.44	35.6	36.93	38.16	36.85	36.71	36.66	36.62	37.26	37.15	35.83	36.91	36.72	37.31
02:24:00	36.83	37.14	37.49	35.59	37.02	38.16	36.79	36.72	36.61	36.63	37.27	37.17	35.84	37.14	36.65	37.46
02:25:00	36.75	37.1	37.52	35.56	37.02	38.14	36.77	36.8	36.56	36.65	37.29	37.2	35.97	37.17	36.63	37.52
02:26:00	36.7	37.12	37.54	35.57	36.97	38.11	36.71	36.79	36.54	36.65	37.34	37.2	36.02	37.19	36.64	37.54
02:27:00	36.7	37.15	37.62	35.57	36.94	38.14	36.65	36.78	36.5	36.65	37.39	37.2	36.07	37.2	36.61	37.54
02:28:00	36.7	37.18	37.71	35.55	36.93	38.2	36.57	36.79	36.5	36.71	37.44	37.28	36.12	37.24	36.5	37.56
02:29:00	36.7	37.26	37.77	35.5	36.94	38.18	36.51	36.8	36.54	36.87	37.49	37.39	36.18	37.34	36.43	37.57
02:30:00	36.66	37.32	37.77	35.46	37	38.2	36.45	36.77	36.59	36.93	37.52	37.41	36.22	37.35	36.43	37.56
02:31:00	36.54	37.37	37.69	35.47	37.03	38.31	36.4	36.72	36.65	36.94	37.53	37.36	36.32	37.08	36.64	37.54
02:32:00	36.44	37.43	37.58	35.49	36.96	38.35	36.42	36.66	36.69	36.94	37.58	37.28	36.36	36.86	36.69	37.52
02:33:00	36.39	37.5	37.51	35.5	36.82	38.33	36.49	36.6	36.68	36.96	37.69	37.23	36.38	36.85	36.71	37.5
02:34:00	36.34	37.54	37.43	35.54	36.77	38.29	36.5	36.56	36.62	37.01	37.75	37.21	36.38	36.83	36.7	37.49
02:35:00	36.29	37.65	37.35	35.66	36.75	38.28	36.48	36.52	36.57	37.02	37.82	37.21	36.37	36.71	36.67	37.52
02:36:00	36.25	37.97	37.29	35.69	36.75	38.28	36.39	36.49	36.55	37.08	37.86	37.08	36.38	36.97	36.68	37.54
02:37:00	36.28	38.01	37.22	35.64	36.77	38.26	36.34	36.47	36.52	37.12	37.92	37.02	36.39	37.03	36.7	37.52
02:38:00	36.28	37.99	37.19	35.6	36.79	38.23	36.37	36.45	36.51	37.12	37.95	37.02	36.39	37.03	36.73	37.35
02:39:00	36.25	37.95	37.17	35.57	36.79	38.19	36.46	36.42	36.51	37.03	37.96	37	36.37	37	36.74	37.14
02:40:00	36.2	37.84	37.13	35.54	36.81	38.16	36.49	36.4	36.54	37.09	37.98	36.95	36.35	36.94	36.8	37
02:41:00	36.16	37.85	37.1	35.54	36.87	38.02	36.53	36.37	36.59	37.15	38.02	36.88	36.39	36.9	36.8	36.83
02:42:00	36.13	37.97	37.07	35.53	36.88	37.96	36.57	36.37	36.65	37.2	38.06	36.8	36.44	36.87	36.77	36.8
02:43:00	36.15	37.98	37.03	35.53	36.94	37.97	36.58	36.39	36.75	37.27	38.07	36.72	36.47	36.87	36.76	36.94
02:44:00	36.22	37.97	36.98	35.51	37.02	38.04	36.49	36.45	36.89	37.28	38.09	36.63	36.45	36.86	36.76	37.04
02:45:00	36.3	37.98	36.94	35.53	37.05	38.05	36.29	36.51	36.9	37.26	38.15	36.52	36.33	36.77	36.74	37
02:46:00	36.38	37.85	36.98	35.54	37.05	38.06	36.28	36.56	36.9	37.25	38.13	36.41	36.37	36.7	36.71	36.86
02:47:00	36.5	37.65	37.08	35.58	37.05	38.07	36.29	36.61	36.92	37.31	38.02	36.3	36.64	36.63	36.69	36.78
02:48:00	36.6	37.51	37.12	35.61	37.07	38.08	36.32	36.69	36.97	37.41	38.02	36.21	36.72	36.57	36.7	36.7
02:49:00	36.62	37.43	37.16	35.63	37.08	38.14	36.62	36.77	37.04	37.56	38.05	36.18	36.66	36.58	36.72	36.64
02:50:00	36.53	37.39	37.18	35.64	36.92	38.17	36.76	36.77	37.09	37.61	38.09	36.14	36.62	36.57	36.7	36.58
02:51:00	36.53	37.37	37.23	35.74	36.74	38.14	36.79	36.73	37.1	37.6	38.11	36.08	36.65	36.57	36.72	36.52
02:52:00	36.55	37.44	37.24	35.68	36.9	38.1	36.78	36.64	37.09	37.53	38.11	36.07	36.62	36.59	36.74	36.44
02:53:00	36.57	37.47	37.21	35.8	36.96	38.06	36.75	36.56	37.08	37.44	38.13	36.06	36.61	36.67	36.77	36.4
02:54:00	36.61	37.47	37.14	35.91	37.09	38.02	36.7	36.54	37.05	37.27	38.19	36.01	36.74	36.69	36.79	36.35
02:55:00	36.55	37.5	37.12	35.88	37.21	38	36.65	36.53	36.99	37.14	38.22	36.02	36.79	36.73	36.8	36.29
02:56:00	36.47	37.75	37.1	35.84	37.26	37.96	36.59	36.54	36.92	37.03	38.26	36.05	36.77	37.17	36.78	36.27
02:57:00	36.34	37.84	37.09	35.77	37.26	37.93	36.52	36.55	36.87	36.96	38.33	36.1	36.71	37.38	36.7	36.31
02:58:00	36.25	37.85	37.11	35.72	37.25	37.9	36.49	36.5	36.83	36.91	38.32	36.19	36.66	37.4	36.69	36.37
02:59:00	36.38	37.84	37.18	35.7	37.24	38.02	36.48	36.39	36.78	36.83	38.26	36.22	36.61	37.39	36.79	36.41
03:00:00	36.49	37.86	37.25	35.6	37.22	38.19	36.47	36.4	36.71	36.78	38.26	36.18	36.57	37.34	36.83	36.41
03:01:00	36.54	37.87	37.33	35.52	37.19	38.21	36.47	36.42	36.61	36.79	38.25	36.14	36.54	37.23	36.83	36.4
03:02:00	36.44	37.85	37.35	35.44	37.13	38.13	36.46	36.43	36.54	36.81	38.29	36.17	36.43	37.31	36.82	36.4
03:03:00	36.33	37.84	37.06	35.4	37.06	38.11	36.49	36.54	36.53	36.85	38.34	36.26	36.31	37.32	36.77	36.4
03:04:00	36.48	37.84	36.65	35.4	37.03	38.13	36.52	36.59	36.57	36.9	38.35	36.28	36.26	37.23	36.63	36.4
03:05:00	36.59	37.84	37.06	35.38	36.98	37.98	36.78	36.63	36.61	36.95	38.34	36.3	36.28	37.22	36.63	36.33
03:06:00	36.63	37.82	37.04	35.35	37.02	37.85	36.96	36.68	36.59	36.99	38.31	36.37	36.3	37.22	36.71	36.2
03:07:00	36.65	37.75	36.86	35.3	37.15	37.82	36.83	36.73	36.57	37.01	38.3	36.41	36.3	37.26	36.77	36.15
03:08:00	36.68	37.7	36.97	35.27	37.23	37.85	36.64	36.84	36.64	37.03	38.28	36.42	36.32	37.35	36.84	36.11
03:09:00	36.74	37.57	37.56	35.36	37.24	37.83	36.63	36.83	36.7	37.06	38.22	36.37	36.37	37.32	36.84	36.44
03:10:00	36.72	37.51	37.74	35.36	37.18	37.67	36.86	36.85	36.65	37.07	38.14	36.27	36.4	37.28	36.74	36.59
03:11:00	36.69	37.5	37.93	35.24	37.13	37.45	37.07	36.96	36.71	37.07	38.07	36.21	36.42	37.3	36.6	36.7
03:12:00	36.65	37.56	38.02	35.26	37.13	37.28	37.1	37.13	37.04	37.07	37.95	36.11	36.45	37.37	36.73	36.74
03:13:00	36.63	37.56	38.11	35.37	37.11	37.22	37.03	37.15	37.12	37.06	37.86	36.11	36.6	37.48	37	36.82
03:14:00	36.68	37.44	38.13	35.48	37.04	37.19	36.97	37.17	37.14	37.05	37.78	36.14	36.87	37.51	36.98	36.86
03:15:00	36.78	37.3	38.11	35.63	37.03	37.18	36.98	37.27	37.19	36.99	37.66	36.16	36.98	37.47	36.94	36.86
03:16:00	36.77	37.29	38.13	35.7	37.01	37.14	36.95	37.33	37.18	36.9	37.45	36.15	37.04	37.48	36.96	36.86
03:17:00	36.72	37.33	38.14	35.68	36.84	37.02	36.86	37.32	37.2	36.89	37.3	36.13	37.06	37.5	37.03	36.82
03:18:00	36.65	37.57	38.16	35.61	36.12	36.97	36.8	37.29	37.27	37.25	37.3	36.05	37.05	37.53	37.07	36.75
03:19:00	36.6	37.65	38.18	35.56	35.79	36.91	36.75	37.29	37.26	37.41	37.28	35.91	37.01	37.54	37.08	36.64
03:20:00	36.59	37.62	38.2	35.49	35.69	36.82	36.73	37.28	37.24	37.39	37.19	35.84	36.95	37.44	37.08	36.51
03:21:00	36.55	37.59	38.28	35.37	35.77	36.74	36.67	37.3	37.2	37.33	37.07	35.81	36.9	37.33	37.07	36.34
03:22:00	36.52	37.51	38.35	35.26	36.05	36.71	36.62	37.31	37.17	37.47	36.94	35.82	36.89	37.32	37.05	36.19
03:23:00	36.53	37.44	38.39	35.16	36.32	36.68	36.59	37.31	37.22	37.49	36.86	35.84	36.92	37.34	37.02	36.07
03:24:00	36.54	37.42	38.4	35.06	36.37	36.67	36.58	37.33	37.23	37.44	36.84	35.83	36.95	37.36	36.92	36
03:25:00	36.49	37.41	38.41	35.03	36.35	36.65	36.53	37.34	37.17	37.41	36.81	35.76	36.98	37.37	36.87	35.96
03:26:00	36.53	37.5	38.35	35.02	36.32	36.65	36.48	37.35	37.09	37.53	36.75	35.69	37	37.44	36.83	35.9
03:27:00	36.52	37.54	38.2	35	36.28	36.72	36.52	37.34	37.03	37.6	36.7	35.64	37.02	37.51	36.85	35.86
03:28:00	36.37	37.54	37.94	34.99	36.21	36.76	36.5	37.34	36.99	37.58	36.63	35.6	37.04	37.54	36.89	35.85
03:29:00	36.22	37.5	37.87	34.98	36.17	36.77	36.45	37.38	36.97	37.53	36.54	35.59	37.07	37.48	36.92	35.9
03:30:00	36.16	37.46	37.81	34.95	36.14	36.78	36.35	37.49	36.97	37.43	36.49	35.58	37.11	37.36	36.95	36.09
03:31:00	36.1	37.44	37.8	34.93	36.16	36.78	36.14	37.57	36.99	37.28	36.44	35.64	37.11	37.27	37.06	36.15
03:32:00	36.07	37.42	37.87	34.91	36.2	36.83	36.14	37.62	36.97	37.18	36.45	35.7	37.01	37.28	37.09	36.17
03:33:00	36.06	37.42	37.86	34.91	36.25	36.87	36.28	37.69	36.82	37.05	36.47	35.72	36.9	37.28	37.08	36.2
03:34:00	36.19	37.45	37.82	34.9	36.27	36.92	36.36	37.78	36.63	36.96	36.55	35.74	36.82	37.17	37.04	36.2
03:35:00	36.49	37.51	37.86	34.93	36.29	36.97	36.35	37.79	36.59	36.89	36.69	35.76	36.72	37.16	36.92	36.19
03:36:00	36.5	37.57	38	35.14	36.32	37.01	36.24	37.77	36.62	36.85	36.66	35.78	36.74	37.16	36.72	36.19
03:37:00	36.51	37.59	38.09	35.16	36.73	37.01	36.32	37.76	36.74	36.93	36.53	35.82	36.81	37.09	36.6	36.19
03:38:00	36.61	37.59	38.1	35.1	36.82	36.99	36.54	37.74	36.88	36.99	36.47	35.88	36.94	36.95	36.52	36.19
03:39:00	36.67	37.61	38.03	35.08	36.8	36.99	36.65	37.76	36.97	37.04	36.46	35.94	36.99	36.82	36.49	36.22
03:40:00	36.75	37.74	37.95	35.03	36.66	37.06	36.64	37.79	37.05	37.12	36.47	35.98	36.97	36.68	36.53	36.27
03:41:00	36.94	37.83	37.84	34.96	36.5	37.09	36.59	37.79	37.12	37.14	36.47	35.96	36.9	36.57	36.54	36.33
03:42:00	37.12	37.85	37.71	34.98	36.55	37.1	36.55	37.81	37.18	37.16	36.44	35.97	36.81	36.49	36.58	36.47
03:43:00	37.22	37.78	37.46	35.01	36.85	37.1	36.51	37.81	37.19	37.29	36.49	36.26	36.77	36.41	36.73	36.67
03:44:00	37.32	37.71	37.29	35.03	37.01	37.08	36.45	37.72	37.23	37.35	36.56	36.41	36.87	36.37	36.74	36.75
03:45:00	37.35	37.71	37.25	35.14	37.05	37.01	36.43	37.64	37.32	37.35	36.59	36.45	37.01	36.39	36.73	36.77
03:46:00	37.33	37.7	37.16	35.38	37.09	36.96	36.4	37.58	37.33	37.32	36.69	36.46	37.1	36.59	36.73	36.82
03:47:00	37.4	37.7	37.04	35.37	37.21	36.92	36.36	37.54	37.32	37.28	36.74	36.41	37.16	36.68	36.73	36.89
03:48:00	37.45	37.7	37.13	35.35	37.27	36.84	36.37	37.48	37.28	37.23	36.75	36.19	37.15	36.71	36.49	36.91
03:49:00	37.52	37.85	37.12	35.53	37.26	36.76	36.43	37.46	37.25	37.2	36.74	36.17	37.09	36.72	36.28	36.89
03:50:00	37.61	37.89	37.06	35.58	37.16	36.73	36.48	37.43	37.21	37.16	36.74	36.16	37.02	36.73	36.12	36.83
03:51:00	37.63	37.84	37.02	35.61	37.07	36.72	36.57	37.33	37.13	37.17	36.72	36.15	36.93	36.74	36.36	36.77
03:52:00	37.68	37.59	36.95	35.73	37.04	36.73	36.67	37.19	37	37.18	36.66	36.14	36.85	36.73	36.38	36.7
03:53:00	37.66	37.42	36.86	35.75	37	36.74	36.74	37.17	36.99	37.17	36.58	36.14	NA	NA	NA	NA
03:54:00	37.63	37.31	36.79	35.63	36.87	36.73	36.8	37.05	37.08	37.16	36.56	36.14	36.69	36.74	36.34	36.51
03:55:00	37.64	37.18	36.8	35.61	36.74	36.71	36.87	37.02	37.19	37.17	36.56	36.13	36.64	36.64	36.6	36.43
03:56:00	37.62	37.11	36.81	35.77	36.64	36.73	36.89	37.04	37.33	37.17	36.54	36.11	36.58	36.66	37.04	36.38
03:57:00	37.6	37.11	36.77	35.83	36.49	36.78	36.87	37.07	37.41	37.19	36.6	36.1	36.54	36.83	37.31	36.32
03:58:00	37.58	37.12	36.72	35.84	36.39	36.81	36.85	37.07	37.49	37.24	36.64	36.09	36.51	36.94	37.4	36.26
03:59:00	37.69	37.17	36.67	35.83	36.34	36.85	36.85	37.05	37.5	37.34	36.6	36.07	36.48	36.95	37.46	36.18
04:00:00	37.75	37.22	36.63	35.87	36.34	36.86	36.68	37.01	37.55	37.44	36.67	36.05	36.45	36.92	37.48	36.12
04:01:00	37.71	37.22	36.59	35.87	36.31	36.85	36.58	36.95	37.58	37.61	36.76	36.03	36.42	36.89	37.48	36.08
04:02:00	37.62	37.23	36.54	35.84	36.29	36.87	36.62	36.9	37.55	37.64	36.79	36.02	36.39	36.94	37.47	36.07
04:03:00	37.55	37.25	36.5	35.8	36.41	36.9	36.66	36.88	37.58	37.6	36.74	36.03	36.36	36.97	37.49	36.11
04:04:00	37.39	37.29	36.49	35.75	36.48	36.95	36.69	36.84	37.69	37.59	36.62	36.14	36.37	36.99	37.49	36.18
04:05:00	37.19	37.41	36.49	35.71	36.52	37.03	36.68	36.8	37.65	37.59	36.45	36.22	36.37	37.02	37.47	36.24
04:06:00	37.09	37.44	36.49	35.71	36.56	37.14	36.65	36.76	37.57	37.59	36.32	36.27	36.38	37.05	37.56	36.3
04:07:00	37.07	37.44	36.46	35.77	36.63	37.18	36.58	36.75	37.6	37.6	36.24	36.29	36.41	37.1	37.61	36.39
04:08:00	37.1	37.56	36.43	35.82	36.69	37.16	36.5	36.72	37.61	37.65	36.19	36.3	36.47	37.14	37.64	36.49
04:09:00	37.05	37.76	36.43	35.91	36.78	37.17	36.46	36.66	37.57	37.7	36.17	36.32	36.49	37.08	37.6	36.56
04:10:00	37.12	37.9	36.69	36.02	36.81	37.19	36.51	36.57	37.53	37.77	36.14	36.31	36.5	37.04	37.5	36.61
04:11:00	37.19	37.95	36.74	36.12	36.73	37.19	36.51	36.48	37.48	37.81	36.06	36.26	36.5	37.04	37.4	36.68
04:12:00	37.06	37.94	36.73	36.14	36.68	37.2	36.23	36.37	37.35	37.88	36.04	36.2	36.51	37.04	37.31	36.73
04:13:00	36.87	37.91	36.7	36.13	36.68	37.22	35.88	36.45	37.24	38.02	36.08	36.18	36.51	36.96	37.21	36.79
04:14:00	36.87	37.84	36.69	36.18	36.68	37.29	35.86	36.7	37.21	38.09	36.2	36.14	36.45	36.93	37.13	36.81
04:15:00	36.86	37.76	36.72	36.13	36.81	37.37	36.12	36.81	37.14	38.1	36.36	36.12	36.39	36.92	37.05	36.82
04:16:00	36.82	37.72	36.74	36.14	36.84	37.36	36.44	36.88	37.07	38.09	36.44	36.11	36.4	36.86	36.98	36.8
04:17:00	36.76	37.93	36.72	36.45	36.96	37.33	37	36.93	36.99	38.05	36.5	36.1	36.44	36.78	36.93	36.78
04:18:00	36.71	38.08	36.55	36.48	37.14	37.33	37.14	36.99	36.91	38.02	36.52	36.1	36.47	36.76	36.9	36.77
04:19:00	36.68	38.13	36.5	36.4	37.29	37.38	37.23	37.08	36.8	37.97	36.67	36.11	36.5	36.78	36.91	36.74
04:20:00	36.69	38.12	36.54	36.33	37.39	37.45	37.5	37.13	36.7	37.91	37.06	36.11	36.51	36.89	36.91	36.71
04:21:00	36.72	38.13	36.6	36.23	37.43	37.48	37.66	37.17	36.64	37.89	37.17	36.07	36.53	37.06	36.9	36.69
04:22:00	36.76	38.14	36.92	36.17	37.39	37.5	37.73	37.2	36.63	37.89	37.2	36.03	36.8	37.3	36.86	36.68
04:23:00	36.77	38.12	37.05	36.17	37.32	37.52	37.78	37.28	36.63	37.91	37.12	36.01	36.88	37.4	36.84	36.77
04:24:00	36.79	38.13	37.09	36.27	37.3	37.53	37.83	37.31	36.67	37.9	36.96	35.97	36.88	37.46	36.83	36.84
04:25:00	36.91	38.14	37.1	36.3	37.31	37.52	37.86	37.33	36.73	37.88	36.89	35.95	36.85	37.49	36.8	36.87
04:26:00	36.99	38.16	37.06	36.31	37.32	37.47	37.85	37.36	36.75	37.85	36.83	35.94	36.81	37.54	36.78	36.9
04:27:00	37.08	38.14	36.93	36.33	37.33	37.45	37.73	37.43	36.79	37.82	36.79	35.94	36.87	37.54	36.8	36.91
04:28:00	37.06	37.98	36.9	36.39	37.31	37.41	37.54	37.48	36.81	37.81	36.75	35.95	36.99	37.59	36.81	36.91
04:29:00	36.9	37.78	36.97	36.44	37.24	37.31	37.42	37.56	36.76	37.78	36.74	35.96	37.21	37.63	36.82	36.84
04:30:00	36.88	37.69	37.24	36.45	37.09	37.24	37.35	37.6	36.78	37.82	36.79	36.05	37.3	37.6	36.94	36.83
04:31:00	37.04	37.72	37.5	36.41	36.98	37.2	37.32	37.67	36.82	37.86	36.97	36.3	37.38	37.52	37.13	36.92
04:32:00	36.99	37.77	37.69	36.21	36.91	37.18	37.31	37.72	37	37.88	37.18	36.3	37.47	37.47	37.12	36.9
04:33:00	37.05	37.77	37.74	36.13	36.88	37.16	37.31	37.76	37.1	37.89	37.27	36.36	37.49	37.47	37.18	36.89
04:34:00	37.28	37.77	37.77	36.03	36.88	37.23	37.29	37.79	37.34	37.96	37.36	36.49	37.47	37.51	37.28	36.92
04:35:00	37.33	37.78	37.79	36	36.91	37.23	37.23	37.79	37.51	38.03	37.41	36.63	37.41	37.52	37.3	36.87
04:36:00	37.32	37.83	37.8	36.02	36.9	37.19	37.19	37.81	37.58	38.07	37.44	36.61	37.31	37.51	37.3	36.77
04:37:00	37.32	37.85	37.81	36.02	36.87	37.1	37.16	37.85	37.55	38.07	37.49	36.51	37.27	37.51	37.25	36.65
04:38:00	37.3	37.85	37.81	35.97	36.88	37.01	37.14	37.87	37.47	38.04	37.52	36.44	37.29	37.52	37.03	36.59
04:39:00	37.37	37.82	37.73	35.95	36.91	36.93	37.14	37.87	37.45	38.03	37.52	36.64	37.31	37.49	36.96	36.53
04:40:00	37.47	37.72	37.71	35.99	36.94	36.89	37.13	37.86	37.43	37.99	37.51	36.69	37.31	37.41	36.91	36.47
04:41:00	37.55	37.57	37.79	35.99	36.95	36.87	37.11	37.86	37.39	37.97	37.51	36.69	37.28	37.46	36.89	36.39
04:42:00	37.58	37.42	37.81	35.98	36.91	36.89	37.08	37.87	37.36	37.97	37.52	36.68	37.17	37.56	36.86	36.32
04:43:00	37.58	37.23	37.76	35.96	36.85	36.89	37.06	37.87	37.38	37.93	37.48	36.65	36.99	37.56	36.8	36.31
04:44:00	37.57	37.12	37.67	35.9	36.8	36.89	36.98	37.9	37.37	37.88	37.3	36.6	36.81	37.14	36.68	36.31
04:45:00	37.47	37.02	37.58	35.83	36.72	36.88	36.81	37.9	37.21	37.87	37.37	36.53	36.7	36.95	36.6	36.26
04:46:00	37.49	37.02	37.49	35.73	36.8	36.86	36.74	37.92	37.32	37.86	37.51	36.42	36.56	37.55	36.54	36.26
04:47:00	37.59	37	37.36	35.67	37.12	36.86	36.75	37.92	37.38	37.92	37.46	36.33	36.44	37.71	36.53	36.32
04:48:00	37.65	37.01	37.2	35.55	37.12	36.86	36.78	37.88	37.35	37.96	37.24	36.24	36.38	37.78	36.48	36.34
04:49:00	37.71	37.09	37.13	35.3	36.81	36.89	36.79	37.9	37.34	37.94	37.21	36.17	36.38	37.86	36.4	36.34
04:50:00	37.72	37.14	37.08	35.23	36.67	36.89	36.8	37.92	37.37	37.92	37.09	36.14	36.38	37.86	36.32	36.33
04:51:00	37.71	37.18	37.03	35.22	36.56	36.9	36.8	37.94	37.4	37.92	36.98	36.06	36.38	37.85	36.29	36.32
04:52:00	37.73	37.27	36.95	35.23	36.79	36.9	36.78	37.93	37.42	37.94	36.98	35.92	36.49	37.84	36.44	36.3
04:53:00	37.7	37.32	36.88	35.25	36.96	36.87	36.75	37.89	37.37	37.95	36.97	35.99	36.59	37.86	36.51	36.3
04:54:00	37.83	37.33	36.83	35.25	36.99	36.85	36.74	37.86	37.31	37.98	36.91	36.27	36.64	37.91	36.47	36.3
04:55:00	37.97	37.3	36.82	35.24	36.97	36.81	36.77	37.83	37.22	38	36.82	36.35	36.67	37.9	36.41	36.31
04:56:00	37.98	37.26	36.79	35.26	36.92	36.8	36.8	37.79	37.13	37.99	36.73	36.38	36.7	37.86	36.4	36.3
04:57:00	37.92	37.25	36.76	35.29	36.81	36.9	36.76	37.79	37.04	37.94	36.6	36.44	36.71	37.82	36.4	36.34
04:58:00	37.8	37.3	36.76	35.31	36.75	36.92	36.35	37.78	37.01	37.97	36.5	36.62	36.68	37.79	36.38	36.54
04:59:00	37.72	37.33	36.81	35.31	36.75	36.91	36.6	37.74	37.02	37.95	36.42	36.74	36.63	37.76	36.42	36.68
05:00:00	37.8	37.27	36.87	35.33	36.74	36.89	37	37.74	36.99	37.75	36.36	36.76	36.62	37.72	36.43	36.77
05:01:00	37.88	37.18	36.93	35.36	36.75	36.87	37.04	37.77	36.9	37.72	36.28	36.77	36.63	37.68	36.45	36.79
05:02:00	37.85	37.14	36.97	35.4	36.78	36.85	36.97	37.76	36.84	37.83	36.22	36.8	36.66	37.61	36.52	36.77
05:03:00	37.76	37.13	36.99	35.49	36.8	36.85	36.89	37.65	36.82	37.76	36.16	36.84	36.74	37.5	36.54	36.8
05:04:00	37.8	37.35	36.99	35.66	36.81	36.85	36.86	37.4	36.8	37.59	36.15	36.91	36.79	37.37	36.54	36.82
05:05:00	37.89	37.4	36.96	35.71	36.85	36.86	36.88	37.26	36.81	37.43	36.17	36.98	36.81	37.24	36.53	36.82
05:06:00	37.89	37.37	36.92	35.67	36.9	36.84	37.06	37.25	36.82	37.26	36.2	36.99	36.81	37.1	36.58	36.8
05:07:00	37.77	37.31	36.89	35.56	36.91	36.85	37.22	37.29	36.81	37.12	36.26	36.99	36.8	37	36.61	36.76
05:08:00	37.68	37.3	36.88	35.47	36.88	36.97	37.25	37.26	36.79	36.97	36.3	36.89	36.79	36.96	36.67	36.72
05:09:00	37.59	37.31	36.92	35.4	36.6	36.97	37.27	37.2	36.76	36.85	36.34	36.92	36.73	36.91	36.71	36.66
05:10:00	37.54	37.34	36.93	35.53	36.49	36.77	37.32	37.16	36.75	36.78	36.32	37.03	36.66	36.83	36.72	36.59
05:11:00	37.42	37.39	36.92	35.59	36.46	36.63	37.4	37.07	36.71	36.69	36.27	37.17	36.61	36.76	36.72	36.53
05:12:00	37.27	37.44	36.92	35.62	36.38	36.64	37.62	36.91	36.67	36.64	36.26	37.32	36.59	36.69	36.69	36.47
05:13:00	37.14	37.49	36.92	35.64	36.61	36.5	37.65	36.76	36.63	36.63	36.19	37.41	36.6	36.6	36.71	36.42
05:14:00	36.98	37.52	36.91	35.79	37.07	36.47	37.63	36.61	36.61	36.66	36.13	37.41	36.59	36.53	36.74	36.38
05:15:00	36.84	37.53	36.88	35.87	37.27	36.75	37.63	36.47	36.58	36.77	36.11	37.34	36.52	36.46	36.74	36.35
05:16:00	36.72	37.53	36.85	35.87	37.38	36.83	37.65	36.41	36.51	36.81	36.08	37.24	36.68	36.42	36.68	36.35
05:17:00	36.61	37.52	36.89	35.88	37.38	36.81	37.77	36.39	36.51	36.81	36.04	37.18	36.95	36.37	36.59	36.35
05:18:00	36.49	37.53	36.98	35.94	37.18	36.8	37.82	36.37	36.49	36.79	36.01	37.17	36.77	36.34	36.61	36.37
05:19:00	36.42	37.58	36.96	36.08	37.09	36.95	37.86	36.33	36.44	36.76	35.99	37.14	36.55	36.29	36.61	36.41
05:20:00	36.35	37.59	36.89	36.15	37.08	37.08	37.91	36.29	36.35	36.71	35.95	36.99	36.47	36.26	36.58	36.44
05:21:00	36.29	37.54	36.82	36.12	37.04	37.09	37.9	36.3	36.29	36.71	35.92	36.87	36.63	36.28	36.53	36.44
05:22:00	36.25	37.51	36.75	36.04	37.05	37.07	37.8	36.45	36.26	36.77	35.92	36.82	36.76	36.31	36.47	36.42
05:23:00	36.21	37.46	36.73	35.96	37.04	37.05	37.77	36.59	36.26	36.84	35.96	36.72	36.75	36.31	36.43	36.39
05:24:00	36.18	37.34	36.67	35.92	36.93	37.06	37.78	36.7	36.25	36.95	36.16	36.64	36.71	36.28	36.4	36.44
05:25:00	36.14	37.27	36.41	35.9	36.79	37.1	37.76	36.76	36.26	37	36.2	36.57	36.69	36.27	36.34	36.47
05:26:00	36.09	37.34	36.29	35.87	36.74	37.1	37.72	36.78	36.36	37.06	36.18	36.51	36.78	36.24	36.28	36.51
05:27:00	36.14	37.64	36.35	35.8	36.73	37.11	37.69	36.79	36.38	37.13	36.18	36.44	36.84	36.22	36.27	36.51
05:28:00	36.33	37.76	36.7	35.73	36.72	37.33	37.67	36.77	36.42	37.14	36.23	36.35	36.89	36.19	36.26	36.51
05:29:00	36.34	37.76	36.81	35.65	36.71	37.44	37.62	36.75	36.46	37.16	36.28	36.25	36.89	36.16	36.22	36.51
05:30:00	36.31	37.79	36.89	35.62	36.7	37.43	37.54	36.73	36.47	37.21	36.3	36.17	36.88	36.15	36.2	36.51
05:31:00	36.31	37.86	37.06	35.6	36.67	37.43	37.47	36.76	36.5	37.27	36.31	36.11	36.82	36.15	36.37	36.54
05:32:00	36.29	37.95	37.1	35.6	36.66	37.44	37.41	36.82	36.49	37.29	36.29	36.04	36.76	36.15	36.43	36.64
05:33:00	36.26	38.04	37.09	35.6	36.65	37.47	37.36	36.85	36.47	37.23	36.26	35.98	36.7	36.15	36.41	36.63
05:34:00	36.27	38.06	37.14	35.59	36.62	37.61	36.88	36.82	36.49	37.24	36.21	35.91	36.67	36.15	36.43	36.56
05:35:00	36.27	38.08	37.05	35.59	36.6	37.68	36.36	36.75	36.49	37.31	36.12	35.91	36.66	36.15	36.48	36.53
05:36:00	36.3	38.14	36.71	35.58	36.62	37.68	36.25	36.67	36.48	37.36	36.05	35.91	36.65	36.21	36.52	36.52
05:37:00	36.37	38.18	36.43	35.57	36.73	37.64	36.01	36.58	36.49	37.4	36.04	35.91	36.65	36.27	36.58	36.51
05:38:00	36.56	38.14	36.19	35.49	36.81	37.61	35.99	36.46	36.51	37.4	36.06	35.9	36.62	36.29	36.64	36.52
05:39:00	36.59	38.09	36.31	35.44	36.84	37.58	36.16	36.38	36.53	37.43	36.05	35.89	36.53	36.28	36.69	36.52
05:40:00	36.52	38.12	36.61	35.41	36.79	37.48	36.19	36.32	36.62	37.45	36.02	35.88	36.51	36.22	36.78	36.51
05:41:00	36.49	38.04	36.68	35.4	36.7	37.37	36.2	36.22	36.63	37.45	36	35.89	36.61	36.15	36.82	36.49
05:42:00	36.44	37.75	36.69	35.36	36.58	37.3	36.19	36.19	36.56	37.41	35.98	35.91	36.68	36.07	36.77	36.47
05:43:00	36.39	37.6	36.68	35.31	36.5	37.12	36.14	36.19	36.45	37.34	35.95	35.9	36.67	36.04	36.73	36.44
05:44:00	36.33	37.52	36.63	35.3	36.93	36.98	36.06	36.15	36.38	37.25	35.92	35.88	36.59	35.98	36.74	36.42
05:45:00	36.26	37.49	36.59	35.33	37.14	37.05	35.97	36.1	36.36	37.29	35.91	35.87	36.51	35.92	36.77	36.42
05:46:00	36.2	37.47	36.53	35.34	37.21	37.16	35.89	36.04	36.43	37.29	35.91	35.85	36.42	35.9	36.78	36.42
05:47:00	36.13	37.45	36.48	35.33	37.25	37.1	35.81	36.01	36.63	37.28	35.91	35.82	36.34	35.88	36.75	36.45
05:48:00	36.06	37.41	36.45	35.31	37.23	36.97	35.88	36.02	36.81	37.31	35.85	35.78	36.35	35.76	36.73	36.51
05:49:00	36	37.38	36.41	35.27	37.18	36.86	35.96	36.02	36.86	37.41	35.79	35.75	36.39	35.7	36.72	36.52
05:50:00	35.95	37.39	36.36	35.25	37.18	36.86	36.05	36	36.79	37.45	35.83	35.73	36.34	35.61	36.68	36.58
05:51:00	35.93	37.34	36.3	35.23	37.2	36.87	36.06	35.99	36.72	37.52	35.97	35.7	36.27	35.58	36.5	36.68
05:52:00	35.93	37.26	36.19	35.19	37.21	37.03	36.02	35.98	36.71	37.52	36.05	35.68	36.21	35.58	36.59	36.71
05:53:00	35.96	37.16	36.19	35.48	37.24	37.04	35.96	35.99	36.64	37.25	36.07	35.66	36.15	35.66	36.8	36.62
05:54:00	35.98	37.1	36.29	35.45	37.29	36.94	35.89	36.03	36.67	36.94	36.11	35.65	36.06	35.7	36.8	36.67
05:55:00	35.94	37.12	36.32	35.29	37.32	36.87	35.83	36.08	36.79	36.91	36.23	35.68	35.96	35.7	36.77	36.76
05:56:00	35.91	37.12	36.35	35.38	37.34	36.79	35.78	36.1	36.82	36.94	36.31	35.92	35.91	35.75	36.76	36.82
05:57:00	35.92	37.11	36.4	35.37	37.33	36.75	35.77	36.11	36.81	36.97	36.36	36.06	35.9	35.82	36.75	36.86
05:58:00	35.92	37.14	36.43	35.3	37.29	36.71	35.76	36.13	36.77	36.88	36.41	36.04	35.91	35.84	36.7	36.87
05:59:00	35.96	37.12	36.46	35.24	37.23	36.67	35.77	36.18	36.73	36.72	36.48	35.95	35.99	35.86	36.63	36.87
06:00:00	36.03	36.91	36.45	35.22	37.18	36.63	35.79	36.45	36.72	36.68	36.49	35.84	36.08	35.86	36.55	36.83
06:01:00	36.09	36.94	36.37	35.3	37.14	36.61	35.81	36.53	36.71	36.68	36.29	35.77	36.14	35.85	36.48	36.79
06:02:00	36.16	37.05	36.25	35.32	37.08	36.57	35.84	36.54	36.64	36.65	36.31	35.74	36.12	35.84	36.41	36.74
06:03:00	36.25	37.21	36.19	35.31	37.01	36.56	35.84	36.56	36.58	36.61	36.57	35.76	36.01	35.82	36.34	36.66
06:04:00	36.34	37.4	36.11	35.28	36.96	36.62	35.84	36.64	36.53	36.57	36.72	35.8	35.82	35.87	36.26	36.61
06:05:00	36.46	37.58	36.03	35.23	36.94	36.6	35.8	36.71	36.57	36.54	36.86	35.8	35.81	35.98	36.19	36.61
06:06:00	36.62	37.68	36	35.21	36.91	36.5	35.88	36.91	36.61	36.51	37	35.81	35.86	36.17	36.12	36.63
06:07:00	37	37.83	35.92	35.19	36.84	36.45	36	36.97	36.54	36.48	37.07	35.9	35.9	36.38	36.04	36.64
06:08:00	37.22	37.88	35.88	35.2	36.76	36.43	36.02	36.99	36.5	36.45	37.16	36.03	35.98	36.48	35.94	36.62
06:09:00	37.34	38.06	35.93	35.19	36.75	36.42	36.02	37.09	36.49	36.42	37.24	36.18	36.22	36.55	35.92	36.83
06:10:00	37.37	38.03	35.95	35.24	36.71	36.42	35.99	37.23	36.55	36.42	37.21	36.37	36.47	36.74	35.87	37
06:11:00	37.43	37.96	35.94	35.46	36.63	36.4	35.95	37.32	36.55	36.4	37.16	36.68	36.7	36.89	35.81	37.12
06:12:00	37.61	38.09	35.88	35.56	36.58	36.38	35.89	37.33	36.53	36.39	37.21	36.83	36.79	37.09	35.76	37.25
06:13:00	37.69	38.13	35.79	35.61	36.5	36.35	35.79	37.36	36.58	36.4	37.21	37.04	36.9	37.21	35.75	37.35
06:14:00	37.7	38.15	35.73	35.61	36.45	36.36	35.8	37.46	36.65	36.44	37.24	37.23	37.14	37.34	35.78	37.45
06:15:00	37.85	38.21	35.7	35.55	36.39	36.36	35.82	37.57	36.65	36.47	37.23	37.29	37.28	37.41	35.81	37.48
06:16:00	38.01	38.24	35.7	35.59	36.35	36.35	35.86	37.64	36.62	36.48	37.19	37.33	37.4	37.42	35.82	37.54
06:17:00	38.07	38.18	35.56	35.75	36.33	36.33	35.88	37.7	36.58	36.54	37.19	37.39	37.62	37.42	35.8	37.58
06:18:00	38.07	38.05	35.47	35.92	36.29	36.33	35.88	37.71	36.56	36.54	37.18	37.47	37.8	37.42	35.78	37.62
06:19:00	37.97	38.05	35.5	36.07	36.25	36.36	35.89	37.65	36.65	36.52	37.01	37.55	37.81	37.39	35.77	37.68
06:20:00	37.86	38.17	35.52	36.09	36.22	36.41	35.89	37.56	36.73	36.49	36.82	37.63	37.91	37.49	35.78	37.75
06:21:00	37.84	38.24	35.49	36.09	36.17	36.42	35.9	37.5	36.78	36.43	36.65	37.68	38.09	37.6	35.82	37.78
06:22:00	37.92	38.21	35.46	36.17	36.1	36.42	35.91	37.46	36.94	36.41	36.69	37.73	38.21	37.58	35.88	37.83
06:23:00	37.97	38.06	35.45	36.19	36.04	36.42	35.93	37.44	37.07	36.4	36.9	37.75	38.28	37.57	35.95	37.94
06:24:00	37.98	37.94	35.44	36.19	35.98	36.46	35.96	37.42	37.23	36.4	36.99	37.78	38.28	37.57	35.96	38.03
06:25:00	37.93	37.83	35.43	36.19	35.93	36.47	36.01	37.34	37.29	36.4	36.99	37.86	38.31	37.65	35.97	38.11
06:26:00	37.9	37.71	35.42	36.26	35.9	36.46	36.03	37.26	37.3	36.36	36.88	37.89	38.37	37.71	35.98	38.12
06:27:00	37.85	37.61	35.4	36.32	35.9	36.43	36.03	37.17	37.41	36.29	36.67	37.92	38.34	37.69	35.98	38.11
06:28:00	37.76	37.52	35.41	36.4	35.87	36.37	36.03	37.07	37.58	36.24	36.42	37.94	38.11	37.73	36	38.08
06:29:00	37.79	37.45	35.47	36.46	35.84	36.34	36.02	36.99	37.72	36.24	36.37	37.95	38.02	37.72	36.03	38.02
06:30:00	37.71	37.39	35.54	36.46	35.82	36.29	36.01	36.91	37.83	36.26	36.34	37.99	37.98	37.6	36.06	38
06:31:00	37.46	37.36	35.77	36.47	35.83	36.28	35.99	36.85	37.92	36.27	36.29	38.08	37.9	37.44	36.08	38.06
06:32:00	37.4	37.3	35.75	36.43	35.86	36.26	35.96	36.79	37.98	36.28	36.25	38.1	38.03	37.39	36.08	38.12
06:33:00	37.41	37.18	35.61	36.35	35.86	36.22	35.98	36.72	38.01	36.29	36.22	38.11	38.08	37.33	36.07	38.11
06:34:00	37.35	37.02	35.53	36.57	35.81	36.21	35.98	36.65	38.05	36.29	36.19	38.11	38.05	37.17	36.04	38.04
06:35:00	37.25	36.8	35.53	36.63	35.78	36.21	35.95	36.64	38.08	36.31	36.17	38.09	38.14	37.08	36.02	38.05
06:36:00	37.17	36.68	36.24	36.73	35.83	36.24	35.86	36.71	38.09	36.35	36.13	38.06	38.19	36.98	36.02	38.12
06:37:00	37.07	36.64	36.45	36.85	35.84	36.31	35.76	36.8	38.14	36.38	36.09	38.08	38.13	36.95	36	38.18
06:38:00	36.95	36.59	36.59	37.04	35.83	36.35	35.69	36.89	38.23	36.38	36.04	38.18	38.01	36.93	35.98	38.18
06:39:00	36.84	36.53	36.76	37.05	35.89	36.31	35.64	37.03	38.25	36.35	35.99	38.18	38.01	36.91	36.05	38.13
06:40:00	36.71	36.54	36.89	36.83	35.93	36.31	35.51	37.18	38.23	36.32	35.95	38.12	38.11	36.88	36.07	38.09
06:41:00	36.58	36.57	36.94	36.66	35.95	36.41	35.48	37.26	38.31	36.28	35.9	38.1	38.14	36.84	36.07	38.08
06:42:00	36.44	36.62	37.11	36.49	36.04	36.5	35.78	37.33	38.36	36.25	35.87	38.1	38.11	36.77	36.1	37.97
06:43:00	36.35	36.64	37.23	36.48	36.15	36.66	36.22	37.35	38.38	36.24	35.84	38.09	38.06	36.68	36.16	37.82
06:44:00	36.27	36.65	37.35	36.55	36.37	36.79	36.31	37.35	38.38	36.25	35.79	38.01	37.89	36.59	36.3	37.65
06:45:00	36.28	36.67	37.39	36.63	36.5	36.92	36.34	37.34	38.36	36.25	35.73	38.01	37.54	36.51	36.61	37.53
06:46:00	36.28	36.75	37.44	36.82	36.5	37.01	36.48	37.29	38.36	36.24	35.67	38.02	37.38	36.42	36.71	37.39
06:47:00	36.25	36.8	37.5	36.83	36.49	37.07	36.54	37.28	38.4	36.22	35.63	38.03	37.35	36.34	36.72	37.26
06:48:00	36.21	36.84	37.55	36.75	36.55	37.07	36.47	37.28	38.42	36.2	35.61	38.03	37.51	36.29	36.78	37.12
06:49:00	36.26	36.88	37.68	36.57	36.72	37.15	36.46	37.26	38.35	36.17	35.59	38	37.61	36.23	36.85	37.01
06:50:00	36.28	36.92	37.78	36.7	36.95	37.39	36.74	37.25	38.27	36.13	35.56	37.93	37.61	36.14	36.93	36.92
06:51:00	36.18	36.96	37.79	36.79	36.91	37.35	36.95	37.23	38.22	36.11	35.53	37.87	37.51	36.04	37.03	36.83
06:52:00	36.14	37.03	37.77	36.66	36.78	37.39	36.97	37.21	38.23	36.08	35.51	37.86	37.35	35.94	37.23	36.76
06:53:00	36.15	37.06	37.78	36.65	36.83	37.54	36.96	37.18	38.25	36.05	35.49	37.85	37.3	35.87	37.35	36.69
06:54:00	36.18	37.06	37.81	36.62	36.93	37.57	36.94	37.19	38.29	35.99	35.43	37.84	37.37	35.79	37.47	36.61
06:55:00	36.19	37.04	37.81	36.31	37	37.62	36.89	37.22	38.33	35.98	35.38	37.81	37.51	35.73	37.52	36.53
06:56:00	36.15	37	37.8	36.29	37.03	37.73	36.85	37.23	38.32	36.03	35.33	37.81	37.55	35.67	37.38	36.5
06:57:00	36.15	36.96	37.72	36.34	37.04	37.77	36.81	37.2	38.27	36.06	35.32	37.85	37.62	35.62	37.33	36.52
06:58:00	36.22	36.99	37.64	36.38	37.04	37.74	36.75	37.15	38.29	36.07	35.33	37.9	37.71	35.55	37.33	36.61
06:59:00	36.3	37.06	37.61	36.38	37.03	37.7	36.72	37.09	38.34	36.05	35.31	37.92	37.74	35.49	37.33	36.76
07:00:00	36.33	37.12	37.49	36.37	37.03	37.69	36.67	37.02	38.35	36.03	35.29	37.91	37.74	35.44	37.34	36.9
07:01:00	36.39	37.14	37.44	36.36	37	37.7	36.52	36.95	38.36	36.01	35.27	37.9	37.77	35.41	37.36	36.98
07:02:00	36.47	37.15	37.35	36.34	37.08	37.72	36.42	36.89	38.36	35.96	35.25	37.91	37.78	35.37	37.36	37.02
07:03:00	36.51	37.14	37.31	36.32	37.13	37.72	36.33	36.82	38.35	35.93	35.23	37.93	37.77	35.33	37.4	36.98
07:04:00	36.66	37.06	37.18	36.32	37.12	37.71	36.26	36.76	38.34	35.93	35.21	37.94	37.76	35.34	37.53	36.78
07:05:00	36.71	36.99	37.09	36.35	37.14	37.74	36.23	36.71	38.33	35.92	35.35	37.94	37.69	35.39	37.54	36.8
07:06:00	36.72	36.95	37.03	36.36	37.17	37.77	36.2	36.66	38.31	35.92	35.36	37.94	37.73	35.38	37.53	37.17
07:07:00	36.69	36.87	36.9	36.32	37.19	37.73	36.15	36.61	38.22	35.93	35.36	37.9	37.74	35.35	37.5	37.25
07:08:00	36.67	36.83	36.82	36.26	37.2	37.72	36.09	36.57	38.21	35.94	35.38	37.9	37.69	35.33	37.38	37.23
07:09:00	36.75	36.8	36.75	36.17	37.16	37.74	35.99	36.61	38.2	35.94	35.42	37.92	37.73	35.33	37.32	37.2
07:10:00	36.83	36.77	36.68	36.13	37.19	37.75	35.9	36.65	38.15	35.96	35.43	37.82	37.77	35.34	37.26	37.18
07:11:00	36.85	36.74	36.62	36.07	37.25	37.73	35.85	36.7	38.13	35.97	35.43	37.71	37.8	35.35	37.22	37.14
07:12:00	36.85	36.71	36.56	35.92	37.33	37.65	35.79	36.81	38.14	35.99	35.42	37.74	37.8	35.34	37.18	37.09
07:13:00	36.83	36.69	36.51	35.82	37.46	37.62	35.78	36.9	38.15	36.03	35.35	37.82	37.78	35.32	37.08	37.07
07:14:00	36.76	36.66	36.46	35.76	37.58	37.52	35.72	36.95	38.13	36.01	35.32	37.88	37.79	35.28	36.98	37.04
07:15:00	36.7	36.65	36.41	35.71	37.68	37.46	35.63	37.08	38.05	35.96	35.31	37.89	37.78	35.26	36.89	37
07:16:00	36.67	36.62	36.34	35.71	37.75	37.42	35.59	37.12	38.01	35.93	35.32	37.93	37.72	35.24	36.86	36.95
07:17:00	36.68	36.62	36.26	35.73	37.78	37.34	35.52	37.09	37.96	35.9	35.36	37.96	37.67	35.18	36.82	36.89
07:18:00	36.7	36.67	36.14	35.65	37.78	37.28	35.5	37.08	37.88	35.86	35.37	37.96	37.61	35.16	36.72	36.84
07:19:00	36.7	36.65	36.04	35.71	37.81	37.23	35.5	37.1	37.85	35.84	35.39	37.95	37.6	35.18	36.63	36.79
07:20:00	36.67	36.57	35.96	36.25	37.84	37.18	35.53	37.12	37.84	35.78	35.42	37.94	37.85	35.19	36.55	36.72
07:21:00	36.6	36.51	35.85	36.54	37.87	36.98	35.56	37.11	37.87	35.77	35.54	37.91	37.94	35.18	36.47	36.66
07:22:00	36.47	36.49	35.78	36.43	37.96	36.84	35.56	37.05	37.91	35.77	35.54	37.86	37.96	35.18	36.39	36.62
07:23:00	36.38	36.48	35.79	36.31	38	36.74	35.55	37	37.94	35.77	35.5	37.81	37.95	35.17	36.31	36.57
07:24:00	36.3	36.46	35.77	36.26	38	36.62	35.53	36.98	37.95	35.79	35.47	37.78	37.92	35.15	36.24	36.53
07:25:00	36.23	36.43	35.65	36.31	38.04	36.5	35.5	36.98	37.99	35.88	35.44	37.79	37.92	35.1	36.17	36.51
07:26:00	36.15	36.41	35.6	36.43	38.05	36.4	35.49	36.94	38.05	35.92	35.41	37.81	38.03	34.97	36.09	36.49
07:27:00	36.08	36.39	35.59	36.43	38.03	36.31	35.48	36.85	38.09	35.93	35.43	37.8	38.03	34.9	36.02	36.47
07:28:00	36.02	36.37	35.59	36.38	38.03	36.24	35.49	36.77	38.12	35.94	35.48	37.79	38.04	34.91	35.98	36.43
07:29:00	35.97	36.37	35.57	36.39	38.02	36.17	35.5	36.74	38.14	35.93	35.5	37.8	38.08	34.93	35.94	36.39
07:30:00	35.92	36.38	35.54	36.53	38	36.11	35.5	36.72	38.15	35.92	35.53	37.81	38.14	34.96	35.88	36.34
07:31:00	35.87	36.33	35.51	36.67	37.99	36.15	35.5	36.7	38.13	35.9	35.53	37.8	38.16	35	35.83	36.32
07:32:00	35.85	36.22	35.47	36.76	37.98	36.19	35.62	36.67	38.09	35.88	35.51	37.81	38.12	35.06	35.78	36.37
07:33:00	35.84	36.19	35.43	36.88	37.98	36.11	35.78	36.64	38.11	35.85	35.48	37.87	37.95	35.13	35.72	36.51
07:34:00	35.77	36.2	35.45	37.11	37.98	36	35.89	36.62	38.12	35.81	35.43	37.89	37.83	35.21	35.66	36.61
07:35:00	35.7	36.26	35.48	37.47	37.93	35.98	36.03	36.6	38.09	35.78	35.41	37.89	37.77	35.28	35.6	36.62
07:36:00	35.63	36.27	35.5	37.73	37.87	35.98	36.1	36.56	38.09	35.74	35.39	37.9	37.77	35.31	35.56	36.64
07:37:00	35.57	36.27	35.51	37.77	37.83	35.89	36.13	36.5	38.07	35.7	35.37	37.89	37.68	35.32	35.51	36.7
07:38:00	35.51	36.29	35.52	37.82	37.78	35.88	36.23	36.46	38	35.68	35.39	37.87	37.69	35.33	35.47	36.8
07:39:00	35.46	36.33	35.54	37.87	37.72	35.92	36.3	36.43	37.99	35.67	35.42	37.89	37.68	35.33	35.43	36.91
07:40:00	35.43	36.36	35.55	37.87	37.64	35.93	36.31	36.39	37.98	35.67	35.42	37.91	37.65	35.34	35.39	36.98
07:41:00	35.39	36.35	35.59	37.9	37.59	35.93	36.31	36.35	37.94	35.67	35.52	37.94	37.57	35.36	35.35	37.17
07:42:00	35.35	36.33	35.58	37.9	37.52	35.9	36.28	36.31	37.89	35.69	35.61	37.96	37.53	35.37	35.31	37.28
07:43:00	35.3	36.4	35.55	37.88	37.39	35.86	36.17	36.27	37.81	35.71	35.64	37.97	37.51	35.36	35.26	37.31
07:44:00	35.25	36.54	35.51	37.88	37.25	35.82	36.13	36.22	37.77	35.74	35.65	37.98	37.47	35.34	35.22	37.29
07:45:00	35.21	36.56	35.49	37.86	37.16	35.78	36.26	36.18	37.72	35.76	35.65	37.96	37.39	35.33	35.17	37.24
07:46:00	35.17	36.59	35.49	37.84	37.12	35.73	36.29	36.14	37.64	35.79	35.64	37.94	37.25	35.32	35.14	37.19
07:47:00	35.12	36.65	35.49	37.85	37.14	35.71	36.28	36.12	37.53	35.8	35.64	37.88	37.26	35.3	35.11	37.13
07:48:00	35.08	36.68	35.51	37.84	37.13	35.7	36.21	36.08	37.47	35.75	35.64	37.84	37.27	35.3	35.08	37.07
07:49:00	35.04	36.69	35.51	37.82	37.09	35.73	36.17	36.05	37.29	35.71	35.62	37.84	37.2	35.31	35.13	36.99
07:50:00	34.98	36.67	35.54	37.86	37.02	35.74	36.14	36.01	37.13	35.69	35.62	37.86	37.09	35.33	35.2	36.79
07:51:00	34.97	36.63	35.55	37.89	36.87	35.73	36.08	35.98	37.04	35.69	35.65	37.86	36.73	35.31	35.16	36.69
07:52:00	35	36.56	35.55	37.87	36.7	35.72	36.03	35.96	36.95	35.75	35.69	37.85	36.57	35.29	35.13	36.69
07:53:00	34.96	36.5	35.55	37.85	36.58	35.69	35.97	35.91	36.89	35.77	35.71	37.88	36.56	35.29	35.11	36.73
07:54:00	34.91	36.47	35.53	37.83	36.48	35.66	35.93	35.87	36.84	35.78	35.71	37.93	36.5	35.31	35.1	36.71
07:55:00	34.89	36.46	35.53	37.81	36.39	35.65	35.89	35.83	36.77	35.78	35.72	37.93	36.42	35.42	35.08	36.65
07:56:00	34.87	36.44	35.55	37.81	36.31	35.67	35.83	35.81	36.72	35.77	35.74	37.92	36.35	35.53	35.07	36.57
07:57:00	34.84	36.41	35.59	37.83	36.22	35.71	35.79	35.88	36.62	35.77	35.74	37.92	36.3	35.57	35.06	36.49
07:58:00	34.78	36.39	35.6	37.84	36.13	35.72	35.79	35.94	36.5	35.79	35.66	37.94	36.26	35.63	35.05	36.45
07:59:00	34.75	36.37	35.62	37.83	36.02	35.73	35.76	36.07	36.35	35.8	35.84	38	36.21	35.64	35.03	36.4
08:00:00	34.72	36.35	35.64	37.85	35.95	35.74	35.7	36.18	36.23	35.81	36.03	37.99	36.14	35.62	35.02	36.36
08:01:00	34.69	36.33	35.71	37.91	35.89	35.77	35.73	36.24	36.13	35.82	36.13	37.98	36.06	35.58	35	36.34
08:02:00	34.69	36.31	35.79	37.93	35.87	35.79	35.89	36.25	36.02	35.84	36.23	38.01	35.98	35.55	34.99	36.38
08:03:00	34.71	36.3	35.65	37.94	35.87	35.78	35.94	36.25	35.92	35.83	36.3	38.02	35.91	35.53	34.98	36.42
08:04:00	34.77	36.3	35.06	37.91	35.85	35.75	35.87	36.25	35.85	35.81	36.3	38.01	35.85	35.51	35.01	36.47
08:05:00	34.85	36.3	34.94	37.83	35.83	35.71	35.78	36.24	35.73	35.79	36.3	38	35.76	35.49	35.02	36.57
08:06:00	34.91	36.3	35.04	37.81	35.82	35.68	35.74	36.24	35.64	35.76	36.35	38.04	35.68	35.48	35.02	36.61
08:07:00	34.95	36.3	35.14	37.76	35.8	35.64	35.7	36.25	35.56	35.76	36.42	38.02	35.6	35.48	35.05	36.74
08:08:00	34.97	36.27	35.21	37.69	35.76	35.58	35.66	36.25	35.49	35.88	36.55	37.93	35.51	35.49	35.07	36.88
08:09:00	34.99	36.26	35.2	37.63	35.71	35.55	35.63	36.22	35.4	35.89	36.62	37.87	35.42	35.49	35.1	36.96
08:10:00	35.01	36.29	35.28	37.6	35.63	35.55	35.59	36.12	35.34	35.82	36.6	37.88	35.36	35.51	35.13	37.06
08:11:00	35.04	36.32	35.55	37.53	35.58	35.54	35.57	36.11	35.29	35.75	36.67	37.87	35.32	35.56	35.16	37.12
08:12:00	35.07	36.31	35.69	37.4	35.52	35.51	35.53	36.16	35.22	35.7	36.81	37.84	35.27	35.6	35.17	37.18
08:13:00	35.1	36.25	35.75	37.29	35.47	35.49	35.52	36.14	35.16	35.68	36.83	37.84	35.22	35.59	35.2	37.26
08:14:00	35.12	36.1	35.78	37.13	35.41	35.49	35.53	36.22	35.12	35.66	36.81	37.88	35.16	35.58	35.24	37.29
08:15:00	35.12	36.06	35.79	37.03	35.37	35.49	35.54	36.3	35.08	35.63	36.78	37.95	35.11	35.6	35.24	37.31
08:16:00	35.1	36.11	35.84	36.95	35.3	35.49	35.54	36.29	35.05	35.61	36.75	37.96	35.05	35.62	35.23	37.34
08:17:00	35.08	36.17	36.06	36.9	35.24	35.54	35.54	36.38	35.03	35.61	36.7	37.91	34.99	35.62	35.21	37.37
08:18:00	35.09	36.27	36.25	36.9	35.18	35.55	35.53	36.61	35.02	35.62	36.65	37.86	34.92	35.62	35.19	37.43
08:19:00	35.27	36.29	36.36	36.96	35.16	35.56	35.52	36.7	35.01	35.6	36.61	37.83	34.85	35.62	35.2	37.52
08:20:00	35.32	36.33	36.49	37.05	35.13	35.55	35.54	36.84	34.99	35.59	36.58	37.78	34.79	35.57	35.22	37.6
08:21:00	35.32	36.48	36.62	37.13	35.09	35.54	35.57	36.94	34.96	35.61	36.55	37.77	34.73	35.19	35.23	37.63
08:22:00	35.55	36.64	36.78	37.18	35.1	35.53	35.59	37.01	34.92	35.64	36.53	37.78	34.68	35.1	35.23	37.65
08:23:00	35.78	36.87	36.92	37.27	35.09	35.51	35.6	37.09	34.89	35.68	36.51	37.81	34.62	35.42	35.24	37.72
08:24:00	35.83	37.07	37.06	37.3	35.09	35.46	35.64	37.15	34.88	35.73	36.47	37.84	34.58	35.59	35.28	37.76
08:25:00	35.95	37.2	37.16	37.32	35.09	35.45	35.64	37.16	34.88	35.77	36.44	37.84	34.55	35.66	35.33	37.81
08:26:00	36.06	37.31	37.21	37.38	35.08	35.46	35.66	37.21	34.89	35.82	36.4	37.79	34.55	35.66	35.36	37.82
08:27:00	36.16	37.44	37.2	37.45	35.07	35.48	35.67	37.25	34.91	35.84	36.38	37.63	34.57	35.81	35.36	37.82
08:28:00	36.34	37.53	37.23	37.53	35.05	35.53	35.7	37.29	34.94	35.86	36.37	37.55	34.63	35.95	35.36	37.84
08:29:00	36.41	37.58	37.25	37.56	35	35.58	35.7	37.33	34.96	35.88	36.36	37.52	34.76	36.07	35.37	37.92
08:30:00	36.4	37.62	37.23	37.58	34.92	35.63	35.7	37.35	34.97	35.89	36.35	37.41	34.98	36.35	35.41	37.97
08:31:00	36.36	37.66	37.3	37.63	34.87	35.7	35.73	37.35	34.98	35.88	36.31	37.44	35.06	36.53	35.48	37.97
08:32:00	36.34	37.71	37.36	37.67	34.85	35.76	35.76	37.43	34.99	35.86	36.28	37.47	35.13	36.55	35.51	37.93
08:33:00	36.38	37.77	37.39	37.68	34.85	35.81	35.76	37.49	35.01	35.85	36.25	37.46	35.17	36.6	35.54	37.91
08:34:00	36.56	37.92	37.46	37.69	34.84	35.88	35.74	37.49	35.01	35.85	36.22	37.39	35.19	36.78	35.6	37.95
08:35:00	36.58	38.01	37.58	37.79	34.83	35.88	35.73	37.45	35.02	35.85	36.19	37.35	35.2	36.88	35.67	37.98
08:36:00	36.54	38.15	37.64	37.86	34.83	35.95	35.77	37.35	35.05	35.84	36.16	37.32	35.18	36.91	35.73	37.97
08:37:00	36.59	38.28	37.76	37.91	34.84	36	35.83	37.28	35.1	35.83	36.09	37.3	35.21	36.98	35.83	37.96
08:38:00	36.65	38.36	37.87	38	34.9	36.04	35.84	37.23	35.09	35.83	35.93	37.25	35.24	37.02	35.98	37.97
08:39:00	36.69	38.43	37.92	38.07	34.94	36.1	35.84	37.19	35.03	35.83	35.83	37.16	35.17	37.07	36	37.93
08:40:00	36.8	38.49	38.07	38.1	34.97	36.18	35.84	37.14	34.93	35.83	35.75	37.01	35.19	37.12	35.99	37.81
08:41:00	36.84	38.53	38.09	38.12	34.98	36.23	35.84	37.11	34.87	35.84	35.68	36.87	35.25	37.15	35.99	37.75
08:42:00	36.93	38.54	38.05	38.13	34.99	36.31	35.85	37.05	34.83	35.86	35.64	36.75	35.34	37.17	35.99	37.71
08:43:00	37.04	38.53	38.06	38.13	35	36.38	35.87	37.01	34.8	35.86	35.59	36.63	35.49	37.16	36.02	37.68
08:44:00	37.24	38.47	38.05	38.09	35.01	36.39	35.91	36.96	34.78	35.85	35.58	36.54	35.45	37.12	36.11	37.63
08:45:00	37.4	38.44	38.04	37.99	35.04	36.36	35.95	36.91	34.77	35.86	35.55	36.45	35.37	37.1	36.2	37.55
08:46:00	37.46	38.43	38.04	37.91	35.06	36.3	35.99	36.86	34.75	36.05	35.54	36.36	35.51	37.09	36.26	37.45
08:47:00	37.54	38.42	38.07	37.85	35.09	36.24	36.02	36.82	34.74	36.17	35.55	36.28	35.7	37.1	36.28	37.35
08:48:00	37.64	38.4	38.06	37.88	35.13	36.19	36.04	36.76	34.73	36.18	35.56	36.22	35.74	37.09	36.28	37.26
08:49:00	37.66	38.39	38.04	37.91	35.15	36.09	36.06	36.72	34.74	36.16	35.56	36.15	35.8	37.01	36.28	37.19
08:50:00	37.6	38.39	38.01	37.84	35.18	35.97	36.06	36.67	34.76	36.14	35.54	36.11	35.81	36.93	36.27	37.13
08:51:00	37.52	38.38	38.02	37.69	35.23	35.9	36.05	36.63	34.75	36.12	35.54	36.05	35.81	36.85	36.25	37.1
08:52:00	37.51	38.36	38.02	37.58	35.28	35.85	36.05	36.57	34.74	36.05	35.55	35.97	35.84	36.78	36.24	37.07
08:53:00	37.55	38.32	38.02	37.55	35.3	35.78	36.05	36.51	34.72	36.03	35.56	35.88	35.82	36.78	36.2	37.07
08:54:00	37.56	38.27	38.02	37.54	35.3	35.8	36.06	36.46	34.71	36.01	35.58	35.8	35.77	36.78	36.15	37.07
08:55:00	37.56	38.2	38.01	37.54	35.28	35.89	36.08	36.41	34.72	35.9	35.6	35.72	35.7	36.75	36.23	37.08
08:56:00	37.56	38.18	37.97	37.51	35.27	35.91	36.16	36.37	34.75	35.77	35.69	35.65	35.63	36.7	36.25	37.23
08:57:00	37.58	38.13	37.93	37.46	35.28	35.89	36.22	36.32	34.78	35.69	35.71	35.57	35.56	36.65	36.22	37.3
08:58:00	37.55	38.03	37.84	37.43	35.29	35.85	36.22	36.27	34.8	35.64	35.7	35.5	35.48	36.58	36.19	37.35
08:59:00	37.52	37.96	37.66	37.42	35.3	35.82	36.11	36.22	34.83	35.6	35.64	35.42	35.42	36.51	36.14	37.38
09:00:00	37.59	37.95	37.5	37.41	35.32	35.8	35.97	36.19	34.84	35.57	35.64	35.35	35.36	36.46	36.2	37.41
09:01:00	37.6	37.93	37.5	37.4	35.34	35.78	35.87	36.12	34.85	35.54	35.69	35.29	35.31	36.4	36.23	37.47
09:02:00	37.54	37.95	37.44	37.42	35.38	35.77	35.81	36.08	34.86	35.51	35.74	35.25	35.28	36.35	36.27	37.45
09:03:00	37.59	38	37.44	37.52	35.45	35.78	35.75	36.07	34.88	35.44	35.75	35.21	35.28	36.3	36.25	37.35
09:04:00	37.61	38.04	37.44	37.66	35.45	35.79	35.72	36.06	34.9	35.42	35.75	35.17	35.29	36.26	36.23	37.09
09:05:00	37.51	38.08	37.5	37.78	35.42	35.79	35.74	36.04	34.93	35.46	35.74	35.12	35.32	36.22	36.21	36.88
09:06:00	37.54	38.11	37.74	37.83	35.39	35.79	35.62	36.02	34.96	35.51	35.74	35.09	35.35	36.1	36.21	36.74
09:07:00	37.56	38.16	37.73	37.88	35.36	35.79	35.56	35.99	34.97	35.54	35.75	35.06	35.39	35.98	36.22	36.81
09:08:00	37.54	38.19	37.72	37.91	35.34	35.83	35.76	35.95	35.01	35.59	35.76	35.02	35.41	35.91	36.22	36.83
09:09:00	37.55	38.17	37.73	37.91	35.32	35.79	35.83	35.92	35.1	35.66	35.76	34.99	35.42	35.86	36.22	36.81
09:10:00	37.51	38.07	37.84	37.85	35.3	35.68	35.94	35.88	35.13	35.73	35.73	34.96	35.43	35.82	36.19	36.74
09:11:00	37.32	37.89	37.84	37.73	35.27	35.67	36.27	35.83	35.12	35.76	35.7	34.92	35.47	35.78	36.13	36.69
09:12:00	37.41	37.74	37.85	37.52	35.25	35.62	36.41	35.79	35.11	35.79	35.69	34.88	35.45	35.73	36.07	36.62
09:13:00	37.67	37.74	37.89	37.29	35.24	35.62	36.39	35.76	35.09	35.83	35.69	34.84	35.3	35.64	36.04	36.56
09:14:00	37.76	37.74	37.9	37.16	35.25	35.62	36.48	35.71	35.09	35.88	35.7	34.81	35.2	35.49	36	36.41
09:15:00	37.78	37.62	37.92	37.08	35.31	35.67	36.71	35.66	35.08	35.91	35.7	34.79	35.17	35.4	35.96	36.34
09:16:00	37.79	37.61	37.94	37.17	35.36	35.71	36.79	35.63	35.06	35.9	35.7	34.77	35.14	35.36	35.89	36.27
09:17:00	37.68	37.63	37.99	37.51	35.4	35.89	36.87	35.6	35.04	35.88	35.7	34.75	35.09	35.35	35.84	36.27
09:18:00	37.13	37.59	37.95	37.66	35.43	36	36.9	35.57	35.03	35.87	35.7	34.74	35.04	35.35	35.78	36.33
09:19:00	37.06	37.59	37.93	37.71	35.47	36.02	37.02	35.51	35.03	35.86	35.7	34.74	35.01	35.35	35.74	36.35
09:20:00	37.27	37.58	38.06	37.73	35.5	36.02	37.16	35.46	35.03	35.86	35.74	34.73	35	35.34	35.71	36.34
09:21:00	37.35	37.53	38.1	37.72	35.51	36	37.3	35.42	35.02	35.87	35.76	34.72	35	35.31	35.66	36.3
09:22:00	37.4	37.46	38.09	37.7	35.51	35.97	37.32	35.39	35	35.94	35.78	34.75	35.03	35.27	35.66	36.23
09:23:00	37.28	37.39	38.09	37.7	35.58	35.93	37.28	35.37	34.98	36.02	35.78	34.77	35.12	35.24	35.7	36.16
09:24:00	37.09	37.34	38.22	37.69	35.74	35.88	37.24	35.35	34.97	36.06	35.78	34.75	35.16	35.21	35.71	36.1
09:25:00	37.06	37.29	38.3	37.65	35.77	35.81	37.26	35.34	34.88	36.15	35.76	34.72	35.19	35.16	35.72	36.05
09:26:00	37.29	37.24	38.3	37.63	35.8	35.75	37.28	35.34	34.81	36.2	35.75	34.85	35.21	35.13	35.74	36
09:27:00	37.3	37.21	38.2	37.61	35.88	35.69	37.24	35.37	34.8	36.22	35.76	34.97	35.23	35.08	35.77	35.96
09:28:00	37.14	37.18	38.18	37.45	35.96	35.64	36.99	35.39	34.8	36.22	35.76	35.07	35.23	35.04	35.8	35.92
09:29:00	37.1	37.15	38.16	37.26	35.99	35.62	36.85	35.39	34.81	36.21	35.75	35.25	35.25	35.01	35.82	35.9
09:30:00	37.22	37.11	38.11	37.13	36.03	35.63	36.79	35.38	34.82	36.19	35.75	35.28	35.26	34.98	35.83	35.89
09:31:00	37.34	37.08	38.08	36.99	36.12	35.66	36.66	35.41	34.82	36.17	35.75	35.34	35.27	34.92	35.83	35.87
09:32:00	37.38	37.05	38	36.89	36.13	35.72	36.46	35.52	34.84	36.15	35.77	35.45	35.32	34.85	35.82	35.83
09:33:00	37.37	37.02	37.97	36.82	36.06	35.76	36.43	35.53	34.86	36.11	35.88	35.49	35.37	34.85	35.81	35.8
09:34:00	37.35	36.99	37.95	36.73	36.12	35.77	36.42	35.68	34.87	36.05	35.92	35.56	35.37	34.87	35.8	35.76
09:35:00	37.33	36.96	37.89	36.64	36.12	35.77	36.39	35.89	34.87	36.02	36.09	35.7	35.36	34.88	35.79	35.74
09:36:00	37.32	36.93	37.86	36.57	36.08	35.77	36.37	35.98	34.88	36.02	36.16	35.79	35.34	34.9	35.77	35.77
09:37:00	37.35	36.91	37.89	36.53	36.04	35.79	36.36	36.04	34.86	36.02	36.17	35.84	35.31	34.9	35.76	35.81
09:38:00	37.37	36.9	37.94	36.48	36	35.78	36.31	36.12	34.9	36.02	36.23	35.94	35.29	34.91	35.75	35.76
09:39:00	37.36	36.89	37.96	36.43	35.96	35.77	36.26	36.16	35.08	36.02	36.24	35.99	35.29	34.91	35.73	35.63
09:40:00	37.31	36.89	37.93	36.36	35.91	35.76	36.21	36.2	35.14	36.01	36.21	36.04	35.28	34.91	35.68	35.55
09:41:00	37.24	36.89	37.9	36.31	35.9	35.79	36.18	36.29	35.17	36.01	36.16	36.11	35.27	34.91	35.62	35.5
09:42:00	37.15	36.92	37.83	36.31	35.93	35.79	36.19	36.4	35.16	36.01	36.1	36.13	35.29	34.89	35.53	35.46
09:43:00	37.08	36.93	37.79	36.36	35.97	35.77	36.19	36.43	35.775	36.01	36.77	36.37	35.3	34.97	35.47	35.41
09:44:00	36.98	36.93	37.81	36.39	35.98	35.74	36.15	36.51	35.83	36.01	36.795	36.46	35.3	35.25	35.45	35.37
09:45:00	36.94	36.93	37.98	36.4	35.97	35.7	36.11	36.67	35.845	36.01	36.76	36.48	35.31	35.31	35.44	35.34
09:46:00	36.9	36.96	38.01	36.43	35.97	35.68	36.06	36.8	35.85	36	36.75	36.445	35.31	35.32	35.44	35.31
09:47:00	36.83	36.99	37.95	36.42	35.95	35.68	35.99	36.85	35.895	36	36.795	36.5	35.32	35.34	35.43	35.27
09:48:00	36.91	37	37.83	36.45	35.92	35.69	35.92	36.92	35.98	36	36.92	36.54	35.34	35.36	35.41	35.24
09:49:00	36.94	36.99	37.68	36.52	35.89	35.7	35.85	36.95	36.06	36.04	36.98	36.515	35.31	35.39	35.42	35.22
09:50:00	36.95	36.97	37.62	36.5	35.85	35.72	35.8	36.99	36.145	36.04	37.05	36.465	35.24	35.43	35.42	35.2
09:51:00	36.95	36.97	37.55	36.39	35.82	35.72	35.75	37.04	36.255	36.02	37.05	36.425	35.22	35.46	35.41	35.18
09:52:00	36.86	36.97	37.51	36.47	35.78	35.71	35.73	37.1	36.375	36.01	37.065	36.465	35.29	35.48	35.4	35.1
09:53:00	36.69	37.02	37.43	36.58	35.72	35.69	35.7	37.15	36.425	36.02	37.095	36.48	35.36	35.51	35.39	35.08
09:54:00	36.49	37.05	37.25	36.6	35.69	35.68	35.67	37.18	36.51	36.03	37.1	36.46	35.36	35.55	35.37	35.11
09:55:00	36.47	37.05	37.26	36.59	35.65	35.66	35.64	37.2	36.56	36.08	37.085	36.495	35.36	35.54	35.39	35.12
09:56:00	36.56	37.05	37.37	36.55	35.62	35.65	35.62	37.19	36.575	36.1	37.05	36.54	35.44	35.54	35.46	35.13
09:57:00	36.61	37.05	37.37	36.52	35.6	35.66	35.64	37.16	36.645	36.1	37.01	36.555	35.57	35.57	35.51	35.13
09:58:00	36.65	37.04	37.33	36.49	35.6	35.66	35.64	37.13	36.69	36.1	36.945	36.545	35.71	35.59	35.58	35.13
09:59:00	36.66	37.01	37.29	36.42	35.62	35.67	35.61	37.08	36.725	36.09	36.9	36.535	35.76	35.61	35.64	35.14
10:00:00	36.58	37	37.21	36.35	35.65	35.68	35.61	37.01	36.75	36.01	36.855	36.515	35.77	35.64	35.68	35.14
10:01:00	36.44	36.99	37.14	36.28	35.68	35.7	35.62	36.94	36.77	35.95	36.83	36.47	35.76	35.67	35.69	35.19
10:02:00	36.37	36.89	37.06	36.21	35.76	35.68	35.82	36.81	36.795	35.92	36.82	36.435	35.73	35.68	35.68	35.23
10:03:00	36.38	36.85	36.98	36.15	35.84	35.5	35.85	36.69	36.825	35.91	36.83	36.4	35.69	35.68	35.64	35.22
10:04:00	36.4	36.85	36.92	36.08	35.86	35.37	35.82	36.62	36.84	35.9	36.815	36.375	35.69	35.68	35.61	35.21
10:05:00	36.39	36.85	36.87	36.02	35.86	35.35	35.79	36.56	36.87	35.93	36.775	36.35	35.7	35.7	35.58	35.2
10:06:00	36.38	36.97	36.85	35.94	35.84	35.37	35.77	36.51	36.835	35.95	36.745	36.285	35.64	35.72	35.56	35.21
10:07:00	36.34	37.02	36.82	35.92	35.82	35.4	35.74	36.45	36.775	35.98	36.745	36.215	35.56	35.72	35.54	35.22
10:08:00	36.29	37.08	36.76	36.02	35.8	35.49	35.7	36.41	36.81	36.02	36.735	36.145	35.55	35.72	35.51	35.22
10:09:00	36.25	37.08	36.7	36.06	35.79	35.61	35.65	36.38	36.885	36.04	36.71	36.09	35.54	35.74	35.49	35.21
10:10:00	36.18	37.12	36.64	36.09	35.77	35.7	35.63	36.36	36.94	36.05	36.67	36.03	35.53	35.75	35.48	35.21
10:11:00	36.12	37.16	36.59	36.1	35.73	35.77	35.61	36.3	36.96	36.06	36.545	35.98	35.52	35.74	35.48	35.2
10:12:00	36.06	37.12	36.52	36.1	35.67	35.81	35.62	36.26	36.945	36.06	36.51	35.93	35.51	35.74	35.48	35.21
10:13:00	36.11	37.09	36.48	36.09	35.59	35.84	35.64	36.22	36.915	36.04	36.665	35.92	35.5	35.73	35.48	35.24
10:14:00	36.17	37.16	36.4	36.05	35.55	35.87	35.69	36.2	36.85	36.03	36.895	35.905	35.49	35.73	35.5	35.23
10:15:00	36.16	37.28	36.33	36.02	35.54	35.88	35.74	36.17	36.89	36	36.93	35.885	35.48	35.72	35.5	35.22
10:16:00	36.12	37.29	36.25	35.98	35.57	35.91	35.76	36.15	36.97	35.88	36.95	35.86	35.48	35.63	35.47	35.2
10:17:00	36.07	37.24	36.17	35.95	35.62	35.94	35.79	36.13	37.005	35.82	36.93	35.825	35.48	35.58	35.48	35.2
10:18:00	36.02	37.2	36.09	35.91	35.66	35.96	35.79	36.1	36.995	35.82	36.88	35.79	35.52	35.62	35.46	35.21
10:19:00	35.97	37.17	36.04	35.87	35.69	35.96	35.78	36.08	36.88	35.83	36.875	35.775	35.54	35.69	35.49	35.2
10:20:00	35.92	37.12	36.03	35.86	35.71	35.88	35.77	36.05	36.775	35.83	36.9	35.81	35.53	35.75	35.53	35.19
10:21:00	35.85	36.95	36.08	35.86	35.73	35.74	35.76	36.03	36.74	35.84	36.945	35.83	35.52	35.79	35.55	35.18
10:22:00	35.79	36.9	36.13	35.85	35.75	35.76	35.76	36.02	36.755	36.01	36.93	35.83	35.5	35.81	35.58	35.14
10:23:00	35.73	36.83	35.94	35.84	35.76	35.88	35.77	36.01	36.72	36.1	36.85	35.81	35.51	35.82	35.58	35.09
10:24:00	35.68	36.75	35.92	35.83	35.77	35.98	35.77	36	36.635	36.19	36.82	35.795	35.53	35.82	35.55	35.06
10:25:00	35.65	36.71	35.96	35.81	35.8	36.05	35.76	36	36.61	36.25	36.795	35.79	35.55	35.82	35.52	35.05
10:26:00	35.64	36.65	35.99	35.75	35.83	36.12	35.75	35.99	36.565	36.25	36.825	35.77	35.55	35.82	35.49	35.02
10:27:00	35.64	36.64	35.99	35.61	35.87	36.17	35.72	35.98	36.455	36.19	36.825	35.75	35.54	35.87	35.48	34.96
10:28:00	35.65	36.63	36	35.57	35.89	36.18	35.71	35.97	36.395	36.21	36.54	35.73	35.54	35.97	35.5	34.92
10:29:00	35.66	36.61	36	35.55	35.9	36.2	35.71	35.95	36.36	36.28	36.485	35.74	35.54	35.97	35.51	34.89
10:30:00	35.67	36.58	36.01	35.52	35.89	36.19	35.69	35.91	36.28	36.32	36.39	35.805	35.54	35.94	35.54	34.89
10:31:00	35.67	36.56	36.03	35.52	35.87	36.17	35.69	35.86	36.235	36.38	36.4	35.88	35.52	35.9	35.59	34.89
10:32:00	35.66	36.56	35.97	35.54	35.86	36.14	35.71	35.81	36.215	36.51	36.37	35.9	35.51	35.87	35.59	34.93
10:33:00	35.63	36.55	35.84	35.55	35.85	36.13	35.72	35.79	36.175	36.62	36.33	35.905	35.48	35.83	35.56	35.1
10:34:00	35.61	36.52	35.78	35.57	35.84	36.1	35.71	35.75	36.095	36.69	36.305	35.89	35.47	35.81	35.54	35.17
10:35:00	35.61	36.52	35.74	35.58	35.81	36.07	35.69	35.71	36.015	36.79	36.275	35.875	35.48	35.78	35.52	35.34
10:36:00	35.65	36.51	35.71	35.58	35.79	36.09	35.62	35.66	35.95	36.92	36.245	35.86	35.46	35.76	35.5	35.57
10:37:00	35.69	36.47	35.71	35.59	35.78	36.08	35.52	35.61	35.89	37	36.205	35.845	35.4	35.76	35.48	35.72
10:38:00	35.68	36.46	35.71	35.59	35.79	36.07	35.53	35.59	35.825	37.1	36.16	35.81	35.38	35.77	35.46	35.66
10:39:00	35.66	36.47	35.71	35.58	35.79	36.05	35.56	35.6	35.77	37.17	36.135	35.765	35.37	35.77	35.45	35.72
10:40:00	35.66	36.48	35.71	35.9	35.78	36.06	35.59	35.63	35.735	37.2	36.12	35.71	35.37	35.77	35.47	36.02
10:41:00	35.67	36.5	35.71	36.11	35.76	36.15	35.63	35.64	35.685	37.21	36.065	35.66	35.36	35.77	35.5	36.12
10:42:00	35.69	36.53	35.71	36.23	35.75	36.17	35.65	35.65	35.68	37.21	36.015	35.615	35.35	35.73	35.52	36.14
10:43:00	35.75	36.55	35.74	36.34	35.73	36.13	35.67	35.71	35.665	37.21	35.985	35.585	35.35	35.69	35.54	36.16
10:44:00	35.75	36.55	35.85	36.5	35.73	36.12	35.69	35.74	35.64	37.27	35.96	35.57	35.37	35.69	35.58	36.16
10:45:00	35.73	36.58	36.01	36.55	35.75	36.15	35.7	35.74	35.585	37.32	35.92	35.565	35.37	35.67	35.66	36.12
10:46:00	35.73	36.64	36.11	36.61	35.75	36.15	35.72	35.74	35.55	37.31	35.99	35.56	35.38	35.64	35.7	36.08
10:47:00	35.71	36.69	36.21	36.63	35.76	36.13	35.72	35.74	35.52	37.36	36.035	35.565	35.39	35.63	35.75	36.04
10:48:00	35.71	36.76	36.28	36.62	35.78	36.15	35.72	35.72	35.54	37.42	36.06	35.58	35.4	35.61	35.76	36
10:49:00	35.72	36.8	36.3	36.58	35.79	36.15	35.73	35.71	35.545	37.44	36.08	35.605	35.4	35.58	35.74	35.96
10:50:00	35.74	36.8	36.21	36.51	35.81	36.11	35.74	35.71	35.525	37.47	36.08	35.64	35.39	35.53	35.75	35.91
10:51:00	35.76	36.8	35.92	36.44	35.82	36.11	35.76	35.72	35.51	37.54	36.12	35.655	35.37	35.52	35.78	35.87
10:52:00	35.74	36.8	35.72	36.35	35.82	36.1	35.77	35.74	35.51	37.5	36.135	35.66	35.34	35.58	35.76	35.81
10:53:00	35.7	36.88	35.82	36.27	35.82	36.05	35.78	35.82	35.51	37.23	36.15	35.66	35.31	35.61	35.73	35.79
10:54:00	35.71	37.02	35.96	36.18	35.8	36.03	35.79	35.82	35.5	37.16	36.145	35.655	35.29	35.61	35.71	35.77
10:55:00	35.86	37.07	36.06	36.2	35.79	36.14	35.8	35.77	35.52	37.08	36.135	35.65	35.4	35.57	35.7	35.75
10:56:00	35.94	37.02	36.16	36.27	35.76	36.15	35.79	35.76	35.54	36.98	36.12	35.63	35.43	35.57	35.69	35.74
10:57:00	36	36.98	36.27	36.36	35.73	36.14	35.79	35.75	35.54	36.97	36.115	35.58	35.38	35.66	35.68	35.73
10:58:00	36.01	37.08	36.33	36.45	35.71	36.1	35.78	35.74	35.525	36.92	36.165	35.595	35.34	35.67	35.67	35.73
10:59:00	35.99	37.2	36.36	36.55	35.69	36.05	35.75	35.75	35.525	36.78	36.145	35.68	35.32	35.67	35.64	35.72
11:00:00	35.98	37.2	36.37	36.61	35.65	36.01	35.73	35.77	35.505	36.76	36.135	35.675	35.3	35.69	35.61	35.7
11:01:00	35.97	37.12	36.39	36.57	35.6	35.99	35.71	35.77	35.44	36.77	36.15	35.67	35.29	35.76	35.6	35.67
11:02:00	35.94	37.05	36.4	36.51	35.59	36.04	35.72	35.71	35.35	36.75	36.145	35.68	35.28	35.82	35.59	35.66
11:03:00	35.89	36.98	36.4	36.46	35.59	36.09	35.72	35.71	35.315	36.74	36.145	35.685	35.28	35.81	35.63	35.66
11:04:00	35.84	36.93	36.4	36.42	35.59	36.14	35.73	35.71	35.3	36.69	36.17	35.675	35.29	35.78	35.71	35.67
11:05:00	35.8	36.89	36.4	36.38	35.59	36.17	35.73	35.68	35.285	36.65	36.18	35.66	35.3	35.75	35.75	35.71
11:06:00	35.78	36.86	36.39	36.34	35.63	36.19	35.72	35.64	35.275	36.61	36.17	35.625	35.25	35.72	35.75	35.74
11:07:00	35.77	36.81	36.35	36.31	35.65	36.21	35.71	35.67	35.31	36.57	36.14	35.59	35.17	35.69	35.75	35.75
11:08:00	35.77	36.78	36.35	36.29	35.67	36.21	35.69	35.72	35.42	36.53	36.1	35.605	35.16	35.67	35.79	35.76
11:09:00	35.78	36.76	36.35	36.26	35.74	36.21	35.69	35.75	35.445	36.46	36.05	35.605	35.18	35.67	35.8	35.77
11:10:00	35.77	36.74	36.35	36.24	35.82	36.19	35.68	35.75	35.43	36.34	36.015	35.635	35.2	35.68	35.74	35.78
11:11:00	35.73	36.75	36.35	36.31	35.82	36.17	35.68	35.72	35.435	36.17	36.01	35.625	35.21	35.69	35.74	35.78
11:12:00	35.58	36.78	36.36	36.39	35.75	36.16	35.68	35.73	35.45	36.07	36	35.59	35.21	35.68	35.83	35.76
11:13:00	35.44	36.82	36.36	36.45	35.74	36.18	35.68	35.78	35.46	36.05	36.025	35.58	35.21	35.69	35.88	35.74
11:14:00	35.39	36.89	36.36	36.45	35.85	36.19	35.68	35.77	35.47	36	36.025	35.585	35.2	35.69	35.85	35.72
11:15:00	35.37	36.96	36.28	36.39	36.03	36.2	35.67	35.74	35.47	35.96	36.01	35.595	35.2	35.68	35.86	35.69
11:16:00	35.36	37	36	36.26	36.06	36.21	35.67	35.71	35.45	35.95	36.025	35.6	35.27	35.65	35.86	35.65
11:17:00	35.36	37	35.48	36.1	36.02	36.22	35.65	35.68	35.435	35.97	36.065	35.6	35.32	35.65	35.85	35.63
11:18:00	35.37	37	35.45	36.11	36.01	36.22	35.62	35.68	35.415	35.98	36.045	35.595	35.25	35.64	35.84	35.6
11:19:00	35.4	37	35.45	36.09	36.08	36.19	35.6	35.71	35.405	35.97	35.96	35.59	35.26	35.68	35.83	35.57
11:20:00	35.41	36.98	35.47	36.07	36.12	36.17	35.57	35.75	35.395	35.96	35.9	35.57	35.34	35.7	35.87	35.54
11:21:00	35.41	36.96	35.58	36.36	36.13	36.14	35.58	35.81	35.39	36.02	35.86	35.55	35.42	35.71	35.88	35.51
11:22:00	35.42	36.93	35.66	36.54	36.1	36.11	35.59	35.86	35.39	36.22	35.825	35.565	35.55	35.69	35.85	35.48
11:23:00	35.44	36.9	35.71	36.66	36.06	36.08	35.59	35.89	35.38	36.27	35.805	35.585	35.61	35.67	35.81	35.52
11:24:00	35.46	36.9	35.72	36.69	36.01	36.04	35.37	35.91	35.355	36.29	35.805	35.58	35.61	35.67	35.77	35.58
11:25:00	35.49	36.9	35.7	36.72	35.97	36.01	35.08	35.93	35.35	36.29	35.8	35.58	35.57	35.69	35.73	35.62
11:26:00	35.52	36.92	35.72	36.81	35.91	35.99	35.02	35.94	35.355	36.28	35.79	35.6	35.5	35.71	35.68	35.72
11:27:00	35.57	36.93	35.85	36.85	35.86	36.05	35.21	35.93	35.34	36.22	35.815	35.62	35.52	35.72	35.64	35.79
11:28:00	35.56	36.94	35.91	36.86	35.81	36.06	35.18	35.91	35.33	36.25	35.875	35.62	35.55	35.73	35.6	35.87
11:29:00	35.54	36.93	35.97	36.88	35.77	36.06	35.02	35.9	35.33	36.29	35.895	35.605	35.75	35.74	35.58	35.98
11:30:00	35.53	36.91	35.98	36.86	35.72	36.06	35.12	35.89	35.345	36.29	35.91	35.605	35.95	35.76	35.6	36.07
11:31:00	35.57	36.9	36	36.76	35.68	36.07	35.28	35.84	35.35	36.28	35.925	35.62	36.12	35.78	35.62	36.1
11:32:00	35.59	36.9	36.03	36.64	35.64	36.08	35.39	35.81	35.335	36.28	35.935	35.63	36.24	35.79	35.64	36.16
11:33:00	35.61	36.9	36.06	36.51	35.6	36.02	35.61	35.94	35.33	36.29	35.93	35.64	36.35	35.79	35.66	36.24
11:34:00	35.6	36.9	36.11	36.41	35.56	35.95	35.79	36	35.33	36.3	35.93	35.625	36.35	35.78	35.68	36.36
11:35:00	35.57	36.9	36.11	36.36	35.53	35.89	35.83	36.07	35.55	36.31	35.96	35.32	36.33	35.78	35.69	36.43
11:36:00	35.61	36.86	36.03	36.34	35.52	35.85	35.83	36.23	35.315	36.31	35.95	35.61	36.29	35.76	35.72	36.5
11:37:00	35.74	36.82	35.95	36.3	35.48	35.82	35.83	36.19	35.29	36.32	35.96	35.66	36.26	35.69	35.73	36.53
11:38:00	35.8	36.74	35.91	36.24	35.37	35.83	35.82	36.11	35.28	36.35	35.95	35.68	36.22	35.66	35.73	36.6
11:39:00	35.81	36.68	35.91	36.2	35.28	35.86	35.8	36.17	35.275	36.37	35.95	35.685	36.17	35.66	35.72	36.62
11:40:00	35.81	36.63	35.98	36.19	35.23	35.86	35.77	36.2	35.27	36.4	35.95	35.675	36.12	35.66	35.7	36.63
11:41:00	35.85	36.54	36	36.16	35.21	35.87	35.72	36.24	35.265	36.4	35.95	35.655	36.09	35.66	35.7	36.67
11:42:00	35.85	36.43	35.99	36.13	35.22	35.9	35.67	36.33	35.265	36.38	35.965	35.645	36.04	35.71	35.71	36.77
11:43:00	35.83	36.36	35.97	36.1	35.24	35.98	35.63	36.36	35.275	36.39	35.97	35.64	36	35.75	35.73	36.87
11:44:00	35.78	36.36	35.99	36.08	35.26	35.98	35.64	36.36	35.29	36.4	35.98	35.645	35.95	35.78	35.73	36.95
11:45:00	35.74	36.35	36.01	36.06	35.3	35.97	35.65	36.35	35.305	36.4	35.98	35.685	35.97	35.8	35.72	37
11:46:00	35.68	36.35	36.05	36.09	35.47	36.03	35.67	36.26	35.315	36.37	35.97	35.755	35.99	35.79	35.7	37.03
11:47:00	35.64	36.35	36.06	36.11	35.57	36.16	35.68	36.18	35.31	36.29	35.965	35.76	35.98	35.79	35.7	37.03
11:48:00	35.6	36.35	36.06	36.11	35.6	36.26	35.69	36.14	35.31	36.24	35.97	35.74	35.97	35.81	35.79	37.02
11:49:00	35.57	36.35	36.06	36.08	35.59	36.3	35.73	36.11	35.33	36.24	35.955	35.735	35.94	35.81	35.89	37.05
11:50:00	35.55	36.35	36.06	36.05	35.58	36.4	35.76	36.06	35.32	36.24	35.94	35.71	35.92	35.81	35.91	37.16
11:51:00	35.53	36.33	36.06	36.02	35.57	36.52	35.79	36.01	35.28	36.23	35.915	35.71	35.91	35.83	35.9	37.3
11:52:00	35.52	36.32	36.06	36.02	35.55	36.61	35.81	35.97	35.265	36.23	35.89	35.73	35.91	35.86	35.88	37.36
11:53:00	35.5	36.34	36.06	36.04	35.47	36.65	35.82	35.94	35.265	36.24	35.875	35.73	35.89	35.88	35.85	37.39
11:54:00	35.48	36.37	36.05	36.04	35.44	36.68	35.83	35.92	35.27	36.24	35.885	35.745	35.87	35.9	35.83	37.39
11:55:00	35.47	36.42	36.05	36.01	35.45	36.73	35.84	35.88	35.275	36.25	35.88	35.8	35.86	35.91	35.81	37.39
11:56:00	35.46	36.47	36.05	35.99	35.49	36.84	35.87	35.83	35.265	36.26	35.85	35.855	35.85	35.88	35.78	37.39
11:57:00	35.44	36.5	36.15	35.98	35.53	37	35.89	35.77	35.215	36.28	35.845	35.895	35.82	35.83	35.75	37.4
11:58:00	35.4	36.51	36.13	35.97	35.56	37.08	35.9	35.72	35.175	36.26	35.935	35.91	35.79	35.83	35.74	37.44
11:59:00	35.38	36.51	35.98	35.94	35.58	37.16	35.91	35.65	35.15	36.24	36.01	35.905	35.76	35.81	35.72	37.48
12:00:00	35.47	36.51	35.89	35.92	35.6	37.27	35.91	35.61	35.08	36.3	36.05	35.855	35.75	35.79	35.7	37.49
12:01:00	35.48	36.53	35.91	35.91	35.6	37.3	35.91	35.57	35.04	36.45	36.08	35.845	35.74	35.78	35.69	37.45
12:02:00	35.45	36.54	36.03	35.9	35.6	37.3	35.93	35.54	35.09	36.5	36.045	35.95	35.73	35.79	35.68	37.36
12:03:00	35.41	36.52	36.1	35.87	35.61	37.33	35.92	35.5	35.14	36.49	35.885	35.98	35.72	35.81	35.66	37.32
12:04:00	35.33	36.45	36.17	35.84	35.64	37.41	35.88	35.46	35.25	36.48	35.785	35.98	35.72	35.8	35.64	37.32
12:05:00	35.24	36.42	36.24	35.81	35.67	37.45	35.88	35.43	35.295	36.47	35.76	36.025	35.72	35.71	35.64	37.34
12:06:00	35.33	36.4	36.26	35.79	35.7	37.44	35.85	35.5	35.31	36.44	35.825	36.1	35.72	35.61	35.59	37.34
12:07:00	35.48	36.39	36.33	35.78	35.72	37.41	35.86	35.61	35.33	36.38	35.83	36.08	35.72	35.59	35.54	37.31
12:08:00	35.54	36.38	36.6	35.73	35.73	37.41	35.93	35.67	35.38	36.27	35.82	35.98	35.72	35.59	35.47	37.29
12:09:00	35.6	36.31	36.68	35.68	35.75	37.4	35.88	35.67	35.39	36.2	35.79	35.93	35.73	35.6	35.41	37.25
12:10:00	35.63	36.3	36.73	35.65	35.76	37.38	35.87	35.6	35.41	36.15	35.78	35.91	35.75	35.61	35.35	37.15
12:11:00	35.69	36.57	36.78	35.63	35.78	37.32	35.97	35.56	35.39	36.13	35.785	35.91	35.77	35.63	35.31	37.05
12:12:00	35.71	36.64	36.87	35.61	35.79	37.3	36.02	35.55	35.415	36.13	35.785	35.915	35.78	35.64	35.31	36.94
12:13:00	35.7	36.66	36.95	35.59	35.81	37.28	36.1	35.55	35.47	36.13	35.775	35.915	35.79	35.64	35.31	36.88
12:14:00	35.7	36.69	36.93	35.58	35.82	37.27	36.13	35.56	35.43	36.17	35.76	35.915	35.8	35.64	35.32	36.88
12:15:00	35.68	36.75	36.85	35.57	35.87	37.35	36.13	35.58	35.37	36.22	35.74	35.92	35.82	35.64	35.33	36.84
12:16:00	35.64	36.8	36.9	35.54	35.92	37.34	36.15	35.61	35.27	36.24	35.71	35.915	35.82	35.64	35.46	36.77
12:17:00	35.58	36.85	36.91	35.49	35.92	37.2	36.2	35.65	35.25	36.26	35.69	35.895	35.81	35.64	35.49	36.69
12:18:00	35.52	36.86	36.96	35.45	35.9	37.07	36.35	35.7	35.325	36.27	35.685	35.875	35.81	35.64	35.49	36.61
12:19:00	35.46	36.97	37.07	35.42	35.88	36.94	36.55	35.74	35.4	36.26	35.675	35.83	35.85	35.67	35.49	36.54
12:20:00	35.41	37	37.12	35.44	35.83	36.82	36.63	35.78	35.435	36.23	35.675	35.77	35.9	35.76	35.5	36.47
12:21:00	35.37	37.11	37.12	35.48	35.78	36.8	36.62	35.78	35.435	36.22	35.685	35.72	35.96	35.87	35.49	36.42
12:22:00	35.35	37.36	37.11	35.51	35.75	36.74	36.56	35.78	35.425	36.22	35.645	35.695	35.97	35.95	35.48	36.35
12:23:00	35.35	37.47	37.11	35.53	35.71	36.75	36.42	35.75	35.415	36.22	35.71	35.68	35.97	35.96	35.39	36.29
12:24:00	35.36	37.46	37.12	35.53	35.65	36.76	36.38	35.75	35.41	36.24	35.775	35.675	35.95	35.96	35.29	36.22
12:25:00	35.37	37.47	37.14	35.54	35.62	36.74	36.17	35.76	35.4	36.27	35.735	35.675	35.9	35.94	35.28	36.15
12:26:00	35.36	37.51	37.15	35.55	35.63	36.7	36.14	35.78	35.365	36.33	35.775	35.665	35.85	35.9	35.31	36.09
12:27:00	35.35	37.51	37.13	35.55	35.62	36.63	36.3	35.78	35.345	36.36	36.09	35.645	35.87	35.93	35.36	36.04
12:28:00	35.37	37.51	37.12	35.55	35.61	36.56	36.4	35.78	35.325	36.35	36.255	35.61	35.91	36.13	35.41	36.01
12:29:00	35.38	37.56	37.13	35.53	35.59	36.49	36.34	35.77	35.305	36.35	36.315	35.575	35.94	36.17	35.45	36.04
12:30:00	35.38	37.89	37.07	35.54	35.58	36.44	36.33	35.76	35.285	36.33	36.345	35.54	35.95	36.18	35.48	36.04
12:31:00	35.38	38	36.95	35.54	35.56	36.41	36.41	35.75	35.285	36.32	36.43	35.53	35.96	36.28	35.51	36.05
12:32:00	35.38	37.98	36.89	35.52	35.54	36.39	36.43	35.76	35.285	36.32	36.47	35.54	35.96	36.39	35.53	36.04
12:33:00	35.38	37.94	36.82	35.5	35.48	36.38	36.43	35.77	35.3	36.31	36.465	35.57	35.98	36.41	35.58	36.04
12:34:00	35.37	37.87	36.82	35.51	35.46	36.36	36.46	35.75	35.325	36.23	36.44	35.59	35.95	36.35	35.61	36.03
12:35:00	35.36	37.82	36.78	35.49	35.45	36.31	36.48	35.7	35.35	36.05	36.405	35.6	35.85	36.38	35.62	36.01
12:36:00	35.38	37.83	36.8	35.44	35.53	36.27	36.47	35.67	35.37	35.99	36.37	35.6	35.8	36.53	35.63	36
12:37:00	35.39	37.8	36.82	35.4	35.68	36.22	36.42	35.64	35.38	35.95	36.33	35.59	35.79	36.65	35.64	35.99
12:38:00	35.42	37.74	36.83	35.25	35.73	36.18	36.37	35.63	35.385	35.97	36.3	35.585	35.76	36.7	35.66	35.97
12:39:00	35.46	37.66	36.85	35.2	35.72	36.15	36.33	35.64	35.38	35.99	36.285	35.575	35.73	36.72	35.69	35.95
12:40:00	35.48	37.69	36.84	35.22	35.68	36.11	36.28	35.66	35.37	36.02	36.25	35.58	35.75	36.91	35.68	35.94
12:41:00	35.5	37.63	36.77	35.3	35.67	36.07	36.22	35.6	35.35	36.04	36.22	35.585	35.82	36.93	35.65	35.91
12:42:00	35.52	37.5	36.69	35.31	35.66	36.03	36.17	35.62	35.345	36.04	36.18	35.585	35.87	36.8	35.65	35.9
12:43:00	35.53	37.52	36.69	35.35	35.67	36	36.14	35.69	35.33	36.06	36.115	35.61	35.81	36.71	35.64	35.9
12:44:00	35.54	37.6	36.69	35.42	35.65	35.97	36.09	35.74	35.295	36.06	36.125	35.635	35.76	36.73	35.58	35.97
12:45:00	35.55	37.6	36.68	35.46	35.62	35.9	36.04	35.73	35.265	36.05	36.145	35.665	35.82	36.75	35.55	36.02
12:46:00	35.57	37.53	36.65	35.5	35.6	35.88	36	35.7	35.24	36.04	36.155	35.7	35.85	36.73	35.56	36.05
12:47:00	35.57	37.42	36.62	35.51	35.58	35.87	35.96	35.68	35.23	36.03	36.155	35.72	35.96	36.7	35.67	36.05
12:48:00	35.57	37.27	36.57	35.5	35.56	35.86	35.93	35.67	35.23	36.02	36.13	35.72	36.11	36.67	35.77	36.04
12:49:00	35.57	37.18	36.54	35.58	35.53	35.83	35.91	35.65	35.225	36.03	36.09	35.735	36.21	36.65	35.8	36.03
12:50:00	35.58	37.11	36.52	35.68	35.46	35.86	35.92	35.7	35.245	36.03	36.065	35.76	36.32	36.63	35.91	36
12:51:00	35.57	37	36.46	35.66	35.4	36.17	35.84	35.75	35.285	36.05	36.05	35.795	36.42	36.59	36.06	35.95
12:52:00	35.56	36.89	36.39	35.62	35.35	36.27	35.76	35.76	35.33	36.05	36.15	35.825	36.51	36.55	36.05	35.92
12:53:00	35.55	36.8	36.33	35.58	35.32	36.28	35.76	35.88	35.37	36.06	36.18	35.835	36.59	36.5	36	35.9
12:54:00	35.53	36.74	36.27	35.54	35.31	36.25	35.75	36.03	35.36	36.06	36.19	35.83	36.66	36.42	36.04	35.89
12:55:00	35.52	36.69	36.23	35.51	35.32	36.2	35.72	36.1	35.3	36.08	36.195	35.82	36.76	36.38	36.01	35.89
12:56:00	35.5	36.66	36.2	35.51	35.33	36.17	35.72	36.09	35.26	36.09	36.21	35.81	37	36.33	35.99	35.88
12:57:00	35.48	36.66	36.17	35.54	35.34	36.15	35.71	36.05	35.24	36.08	36.225	35.83	36.98	36.28	36.06	35.92
12:58:00	35.45	36.68	36.15	35.58	35.36	36.12	35.71	36.04	35.35	36.06	36.24	35.81	36.7	36.24	36.08	35.97
12:59:00	35.42	36.69	36.11	35.62	35.38	36.1	35.7	36.04	35.4	36.05	36.245	35.78	36.55	36.23	36.08	35.99
13:00:00	35.4	36.69	36.05	35.65	35.41	36.15	35.69	36.09	35.43	36.02	36.235	35.73	36.62	36.26	36.07	36
13:01:00	35.39	36.68	36	35.65	35.44	36.28	35.73	36.21	35.455	35.99	36.22	35.69	36.88	36.27	36.09	36
13:02:00	35.37	36.66	35.97	35.64	35.44	36.27	35.84	36.26	35.495	35.98	36.22	35.665	36.93	36.27	36.1	35.99
13:03:00	35.36	36.64	35.95	35.64	35.42	36.21	35.87	36.27	35.505	35.98	36.22	35.655	36.94	36.26	36.07	35.98
13:04:00	35.36	36.58	35.94	35.64	35.42	36.13	35.89	36.25	35.42	36.02	36.225	35.65	36.93	36.3	36.04	35.96
13:05:00	35.38	36.54	35.92	35.66	35.42	36.11	35.89	36.24	35.385	36.05	36.26	35.65	36.88	36.34	36.01	35.95
13:06:00	35.41	36.52	35.91	35.66	35.41	36.08	35.89	36.27	35.365	36.11	36.27	35.645	36.8	36.36	35.98	35.98
13:07:00	35.42	36.45	35.88	35.66	35.4	36.08	35.88	36.34	35.365	36.13	36.235	35.65	36.7	36.38	35.92	36.06
13:08:00	35.46	36.4	35.83	35.67	35.4	36.11	35.87	36.38	35.365	36.15	36.185	35.655	36.61	36.39	35.87	36.15
13:09:00	35.48	36.41	35.81	35.67	35.44	36.15	35.85	36.41	35.375	36.14	36.16	35.65	36.5	36.39	35.83	36.17
13:10:00	35.47	36.52	35.81	35.65	35.57	36.2	35.85	36.5	35.405	36.1	36.135	35.665	36.38	36.39	35.83	36.14
13:11:00	35.51	36.56	35.81	35.63	35.6	36.24	35.84	36.46	35.44	36.07	36.11	35.69	36.31	36.4	35.83	36.11
13:12:00	35.63	36.56	35.78	35.63	35.59	36.28	35.82	36.35	35.455	36.08	36.095	35.7	36.26	36.4	35.82	36.07
13:13:00	35.85	36.57	35.74	35.63	35.58	36.31	35.8	36.31	35.46	36.14	36.08	35.695	36.22	36.4	35.85	36.03
13:14:00	35.88	36.55	35.7	35.59	35.58	36.33	35.8	36.34	35.465	36.29	36.065	35.675	36.17	36.4	35.86	35.98
13:15:00	35.77	36.53	35.69	35.58	35.57	36.35	35.78	36.35	35.475	36.32	36.01	35.67	36.15	36.36	35.81	35.92
13:16:00	35.65	36.5	35.67	35.58	35.57	36.42	35.75	36.48	35.465	36.31	36	35.655	36.16	36.34	35.81	35.91
13:17:00	35.75	36.44	35.66	35.57	35.58	36.45	35.73	36.58	35.46	36.24	36.005	35.635	36.16	36.32	35.85	35.88
13:18:00	35.79	36.38	35.66	35.56	35.57	36.45	35.7	36.61	35.465	36.2	36.025	35.61	36.14	36.32	35.88	35.87
13:19:00	35.78	36.36	35.65	35.58	35.55	36.44	35.68	36.63	35.48	36.2	36.06	35.575	36.11	36.27	35.9	35.87
13:20:00	35.91	36.36	35.66	35.58	35.53	36.41	35.7	36.64	35.49	36.19	36.08	35.54	36.07	36.15	35.91	35.87
13:21:00	36.05	36.35	35.7	35.58	35.57	36.4	35.73	36.64	35.5	36.2	36.07	35.53	36.01	36.1	35.92	35.88
13:22:00	36.09	36.32	35.74	35.59	35.67	36.39	35.73	36.61	35.495	36.22	36.03	35.505	35.96	36.03	35.91	35.87
13:23:00	36.08	36.25	35.75	35.61	35.68	36.35	35.72	36.61	35.485	36.23	35.965	35.495	35.92	35.96	35.89	35.86
13:24:00	36.05	36.21	35.76	35.62	35.68	36.31	35.73	36.61	35.485	36.25	35.945	35.505	35.88	35.92	35.89	35.85
13:25:00	36.02	36.2	35.76	35.64	35.73	36.27	35.77	36.58	35.53	36.28	35.94	35.53	35.89	35.9	35.91	35.82
13:26:00	35.98	36.22	35.76	35.64	35.82	36.26	35.78	36.53	35.585	36.29	35.945	35.575	35.92	35.88	35.95	35.82
13:27:00	35.91	36.22	35.76	35.64	35.89	36.28	35.79	36.47	35.605	36.3	35.955	35.61	35.93	35.87	35.96	35.83
13:28:00	35.86	36.22	35.76	35.63	35.96	36.29	35.81	36.41	35.61	36.31	35.96	35.62	35.9	35.87	35.97	35.8
13:29:00	35.85	36.24	35.76	35.62	36.03	36.27	35.82	36.37	35.59	36.31	35.955	35.635	35.87	35.96	35.97	35.77
13:30:00	35.86	36.25	35.75	35.61	36.13	36.23	35.82	36.34	35.555	36.3	35.97	35.635	35.87	36.13	35.97	35.74
13:31:00	35.85	36.28	35.72	35.48	36.29	36.21	35.82	36.32	35.44	36.28	35.985	35.675	35.9	36.1	35.97	35.72
13:32:00	35.85	36.34	35.69	35.61	36.44	36.19	35.8	36.3	35.275	36.25	35.995	35.73	35.91	36.06	35.95	35.73
13:33:00	35.85	36.31	35.65	35.71	36.5	36.17	35.79	36.29	35.215	36.16	36.005	35.73	35.91	36.05	35.9	35.75
13:34:00	35.86	36.26	35.65	35.75	36.56	36.15	35.78	36.25	35.24	36.06	36.015	35.685	35.9	36.04	35.9	35.76
13:35:00	35.87	36.25	35.63	35.77	36.64	36.13	35.82	36.17	35.44	36.02	36.02	35.7	35.89	36.02	35.92	35.74
13:36:00	35.9	36.26	35.61	35.77	36.71	36.12	35.85	36.18	35.5	35.98	36.015	35.765	35.87	35.99	35.93	35.73
13:37:00	35.91	36.29	35.6	35.73	36.67	36.09	35.78	36.18	35.655	36.02	35.915	35.785	35.85	36	35.91	35.71
13:38:00	35.93	36.33	35.6	35.7	36.47	36.07	35.73	36.18	35.715	36.06	35.81	35.795	35.84	35.99	35.88	35.71
13:39:00	35.93	36.46	35.56	35.67	36.24	36.06	35.69	36.17	35.69	36.13	35.73	35.8	35.81	35.97	35.89	35.71
13:40:00	35.94	36.48	35.53	35.65	36.23	36.08	35.68	36.19	35.735	36.2	35.645	35.805	35.78	35.97	35.9	35.71
13:41:00	35.95	36.48	35.5	35.65	36.39	36.11	35.63	36.2	35.835	36.27	35.565	35.8	35.75	35.95	35.9	35.7
13:42:00	35.97	36.47	35.51	35.65	36.47	36.12	35.61	36.2	35.92	36.41	35.485	35.78	35.7	35.95	35.88	35.74
13:43:00	35.97	36.44	35.54	35.66	36.46	36.09	35.6	36.21	36.01	36.4	35.66	35.765	35.69	35.94	35.89	35.84
13:44:00	35.95	36.36	35.59	35.69	36.4	36.05	35.6	36.22	36.105	36.35	35.925	35.745	35.69	35.93	35.89	35.86
13:45:00	35.93	36.38	35.66	35.69	36.47	36.03	35.61	36.22	36.17	36.34	35.98	35.715	35.69	35.93	35.89	35.85
13:46:00	35.91	36.39	35.73	35.69	36.59	36.02	35.63	36.21	36.2	36.41	36.04	35.665	35.68	35.93	35.89	35.84
13:47:00	35.89	36.41	35.76	35.63	36.79	36.02	35.68	36.19	36.235	36.63	36.055	35.615	35.66	35.94	35.88	35.84
13:48:00	35.88	36.43	35.77	35.45	36.83	36.05	35.69	36.16	36.29	36.71	36.055	35.53	35.66	35.95	35.85	35.84
13:49:00	35.86	36.45	35.78	35.29	36.82	36.06	35.7	36.11	36.31	36.69	36.03	35.44	35.66	35.97	35.83	35.86
13:50:00	35.85	36.46	35.79	35.22	36.77	36.1	35.74	36.07	36.335	36.56	36.135	35.405	35.66	35.98	35.83	35.9
13:51:00	35.84	36.43	35.77	35.21	36.7	36.15	35.77	36.04	36.395	36.5	36.235	35.46	35.64	35.98	35.81	35.95
13:52:00	35.83	36.44	35.72	35.09	36.63	36.15	35.79	36.02	36.445	36.43	36.3	35.495	35.62	35.97	35.79	35.99
13:53:00	35.83	36.47	35.67	35.13	36.57	36.12	35.8	36.01	36.5	36.36	36.365	35.54	35.6	35.95	35.79	36.03
13:54:00	35.83	36.49	35.66	35.26	36.5	36.08	35.82	36	36.51	36.29	36.365	35.57	35.57	35.97	35.78	36.03
13:55:00	35.84	36.49	35.64	35.37	36.44	36.07	35.81	35.99	36.51	36.22	36.35	35.595	35.55	35.99	35.78	36.01
13:56:00	35.85	36.5	35.61	35.46	36.33	36.04	35.78	35.98	36.465	36.16	36.335	35.61	35.54	35.99	35.79	36.01
13:57:00	35.85	36.51	35.61	35.62	36.23	36.02	35.71	35.99	36.375	36.12	36.38	35.615	35.54	35.93	35.8	36.01
13:58:00	35.85	36.51	35.61	35.7	36.16	35.99	35.33	36.02	36.235	36.09	36.445	35.59	35.55	35.86	35.84	36.01
13:59:00	35.85	36.5	35.61	35.69	36.08	35.96	35.39	36.04	36.19	36.09	36.49	35.565	35.56	35.82	35.89	36
14:00:00	35.85	36.48	35.6	35.71	36.03	35.92	35.51	36.05	36.19	36.09	36.5	35.54	35.55	35.79	35.88	35.99
14:01:00	35.85	36.43	35.6	35.78	35.98	35.9	35.6	36.05	36.16	36.08	36.465	35.52	35.53	35.78	35.84	35.96
14:02:00	35.84	36.41	35.58	35.85	35.93	35.89	35.63	36.05	36.11	36.1	36.415	35.515	35.52	35.77	35.91	35.94
14:03:00	35.85	36.41	35.57	35.87	35.9	35.89	35.63	36.06	36.26	36.2	36.345	35.505	35.49	35.75	35.9	35.92
14:04:00	35.87	36.4	35.6	35.81	35.86	35.89	35.62	36.05	36.435	36.23	36.27	35.505	35.48	35.75	35.93	35.9
14:05:00	35.87	36.4	35.75	35.8	35.82	35.89	35.6	36.05	36.435	36.26	36.195	35.5	35.55	35.77	36.02	35.89
14:06:00	35.87	36.4	35.83	35.81	35.79	35.88	35.71	36.05	36.41	36.27	36.125	35.51	35.63	35.78	36.04	35.88
14:07:00	35.87	36.37	35.85	35.8	35.77	35.87	35.76	36.05	36.38	36.27	36.07	35.505	35.67	35.79	36.04	35.87
14:08:00	35.87	36.38	35.87	35.81	35.75	35.86	35.74	36.07	36.345	36.27	36.04	35.485	35.69	35.79	36	35.86
14:09:00	35.87	36.4	35.88	35.77	35.73	35.85	35.71	36.1	36.32	36.26	36.035	35.48	35.7	35.8	35.99	35.88
14:10:00	35.85	36.41	35.88	35.7	35.71	35.86	35.68	36.14	36.32	36.26	36.065	35.5	35.72	35.83	35.94	35.9
14:11:00	35.8	36.4	35.87	35.65	35.69	35.87	35.66	36.19	36.265	36.26	36.105	35.54	35.75	35.86	35.94	35.92
14:12:00	35.77	36.38	35.85	35.63	35.66	35.85	35.65	36.21	36.175	36.27	36.155	35.555	35.76	35.87	35.96	35.93
14:13:00	35.74	36.35	35.85	35.58	35.65	35.82	35.64	36.17	36.105	36.27	36.165	35.54	35.75	35.88	35.92	35.94
14:14:00	35.7	36.32	35.85	35.47	35.63	35.87	35.61	36.18	36.025	36.26	36.16	35.5	35.67	35.88	35.86	35.94
14:15:00	35.69	36.32	35.85	35.43	35.62	35.86	35.61	36.19	35.97	36.2	36.15	35.485	35.62	35.88	35.79	35.91
14:16:00	35.66	36.31	35.85	35.38	35.62	35.8	35.62	36.21	35.91	36.08	36.13	35.5	35.59	35.9	35.73	35.87
14:17:00	35.62	36.32	35.84	35.33	35.61	35.8	35.64	36.23	35.88	36.05	36.12	35.53	35.58	35.91	35.67	35.82
14:18:00	35.58	36.32	35.82	35.3	35.59	35.87	35.69	36.22	35.83	36.02	36.115	35.63	35.53	35.93	35.61	35.79
14:19:00	35.56	36.32	35.8	35.27	35.55	35.95	35.73	36.21	35.775	36.03	36.115	35.635	35.47	35.94	35.56	35.76
14:20:00	35.55	36.31	35.81	35.23	35.53	36	35.76	36.21	35.725	36.06	36.095	35.65	35.49	35.83	35.52	35.74
14:21:00	35.56	36.27	35.82	35.22	35.54	36.05	35.79	36.18	35.695	36.09	36.075	35.67	35.54	35.73	35.48	35.74
14:22:00	35.56	36.25	35.83	35.21	35.59	36.11	35.81	36.17	35.675	36.09	36.09	35.68	35.63	35.89	35.47	35.74
14:23:00	35.57	36.25	35.87	35.2	35.73	36.18	35.82	36.15	35.645	36.08	36.185	35.67	35.75	36.08	35.47	35.73
14:24:00	35.59	36.24	35.89	35.2	35.77	36.24	35.84	36.12	35.605	36.07	36.205	35.645	35.7	36.12	35.5	35.71
14:25:00	35.61	36.25	35.91	35.17	35.81	36.19	35.84	36.07	35.595	36.07	36.2	35.645	35.57	36.18	35.54	35.69
14:26:00	35.64	36.3	35.95	35.15	35.84	36	35.83	36	35.595	36.07	36.15	35.645	35.58	36.24	35.56	35.68
14:27:00	35.66	36.31	35.94	35.14	35.86	35.82	35.82	35.93	35.605	36.07	36.115	35.6	35.59	36.25	35.58	35.68
14:28:00	35.61	36.33	35.87	35.12	35.86	35.76	35.81	35.89	35.62	36.05	36.08	35.545	35.54	36.23	35.58	35.69
14:29:00	35.58	36.34	35.76	35.12	35.86	35.84	35.79	35.84	35.625	36.02	36.06	35.435	35.6	36.19	35.52	35.68
14:30:00	35.62	36.36	35.62	35.11	35.87	35.9	35.75	35.83	35.62	35.99	36.04	35.39	35.76	36.13	35.48	35.66
14:31:00	35.71	36.39	35.53	35.1	35.89	35.92	35.46	35.84	35.6	35.97	36.02	35.4	35.77	36.11	35.5	35.64
14:32:00	35.78	36.39	35.49	35.09	35.95	35.88	35.32	35.85	35.565	35.93	36	35.43	35.72	36.1	35.61	35.63
14:33:00	35.7	36.39	35.42	35.08	35.95	35.82	35.43	35.86	35.545	35.88	35.995	35.455	35.83	36.07	35.66	35.61
14:34:00	35.65	36.39	35.39	35.1	35.85	35.79	35.5	35.86	35.53	35.84	36.025	35.46	35.93	35.98	35.69	35.6
14:35:00	35.72	36.38	35.37	35.15	35.74	35.77	35.62	35.87	35.53	35.83	36.135	35.435	35.99	35.85	35.69	35.59
14:36:00	35.84	36.35	35.34	35.15	35.7	35.77	35.69	35.86	35.54	35.84	36.185	35.425	36.02	35.76	35.7	35.59
14:37:00	35.87	36.32	35.34	35.14	35.66	35.76	35.71	35.84	35.525	35.86	36.205	35.435	36.03	35.63	35.74	35.6
14:38:00	35.92	36.29	35.34	35.17	35.6	35.89	35.67	35.84	35.51	35.88	36.215	35.48	36.06	35.54	35.77	35.6
14:39:00	35.91	36.32	35.34	35.2	35.45	36.03	35.7	35.89	35.475	35.91	36.18	35.485	36.05	35.56	35.81	35.62
14:40:00	35.84	36.44	35.34	35.18	35.33	36.11	35.74	35.95	35.475	35.95	36.12	35.495	35.99	35.61	35.8	35.7
14:41:00	36.08	36.46	35.34	35.15	35.29	36.26	35.83	36.01	35.56	36.04	36.135	35.52	35.91	35.65	35.72	35.77
14:42:00	36.21	36.46	35.34	35.14	35.38	36.32	35.93	36.04	35.55	36.18	36.21	35.57	35.89	35.7	35.67	35.82
14:43:00	36.24	36.43	35.34	35.15	35.64	36.39	36.14	36.08	35.525	36.28	36.28	35.605	35.87	35.75	35.64	35.87
14:44:00	36.24	36.39	35.34	35.13	35.82	36.49	36.25	36.17	35.5	36.33	36.345	35.615	35.85	35.81	35.64	35.89
14:45:00	36.22	36.37	35.31	35.12	35.86	36.55	36.26	36.28	35.49	36.43	36.42	35.645	35.83	35.92	35.62	35.98
14:46:00	36.2	36.36	35.29	35.11	35.84	36.63	36.21	36.33	35.49	36.48	36.42	35.68	35.81	36.04	35.6	36.12
14:47:00	36.17	36.35	35.29	35.09	36.02	36.68	36.24	36.44	35.5	36.44	36.46	35.69	35.78	36.09	35.56	36.15
14:48:00	36.12	36.41	35.29	35.06	36.26	36.64	36.2	36.45	35.49	36.34	36.52	35.78	35.76	36.1	35.52	36.2
14:49:00	36.09	36.41	35.42	35.05	36.37	36.59	36.12	36.44	35.445	36.37	36.56	35.88	35.74	36.14	35.5	36.27
14:50:00	36.05	36.42	35.56	35.04	36.39	36.66	36.22	36.46	35.43	36.58	36.68	35.96	35.61	36.12	35.48	36.36
14:51:00	35.97	36.46	35.62	35.03	36.49	36.68	36.37	36.39	35.45	36.74	36.8	36.03	35.49	35.98	35.47	36.4
14:52:00	35.94	36.48	35.65	35.03	36.53	36.69	36.56	36.36	35.485	36.82	36.91	36.11	35.41	35.95	35.46	36.4
14:53:00	35.93	36.51	35.68	35.02	36.46	36.68	36.66	36.38	35.515	36.82	36.98	36.18	35.32	36.04	35.46	36.39
14:54:00	35.85	36.54	35.72	35.04	36.39	36.66	36.66	36.37	35.53	36.82	37	36.225	35.29	36.08	35.46	36.33
14:55:00	35.75	36.55	35.73	35.07	36.39	36.63	36.63	36.36	35.54	36.83	36.98	36.28	35.28	36.1	35.46	36.24
14:56:00	35.67	36.56	35.72	35.12	36.35	36.6	36.61	36.34	35.53	36.87	36.985	36.315	35.29	36.14	35.47	36.17
14:57:00	35.65	36.55	35.57	35.12	36.27	36.61	36.58	36.32	35.53	36.89	37	36.355	35.35	36.22	35.5	36.09
14:58:00	35.7	36.54	35.26	35.12	36.19	36.6	36.55	36.29	35.555	36.86	36.99	36.375	35.48	36.27	35.54	36.04
14:59:00	35.75	36.53	35.14	35.12	36.13	36.59	36.52	36.25	35.585	36.82	36.99	36.4	35.59	36.27	35.58	35.97
15:00:00	35.76	36.55	35.36	35.11	36.06	36.51	36.5	36.22	35.58	36.8	36.93	36.39	35.66	36.27	35.61	35.88
15:01:00	35.74	36.57	35.49	35.11	36	36.37	36.45	36.16	35.605	36.79	36.845	36.405	35.71	36.23	35.64	35.81
15:02:00	35.72	36.56	35.62	35.1	35.95	36.32	36.41	36.11	35.635	36.86	36.815	36.435	35.74	36.18	35.66	35.79
15:03:00	35.71	36.53	35.72	35.09	35.89	36.33	36.36	36.06	35.635	36.86	37	36.44	35.76	36.13	35.67	35.79
15:04:00	35.72	36.49	35.79	35.2	35.81	36.36	36.33	36.02	35.655	36.73	37.04	36.41	35.75	36.07	35.68	35.79
15:05:00	35.75	36.39	35.87	35.21	35.73	36.37	36.29	36.01	35.655	36.7	36.965	36.39	35.72	36	35.69	35.82
15:06:00	35.74	36.28	35.93	35.18	35.66	36.38	36.25	35.98	35.65	36.68	36.85	36.375	35.69	35.94	35.7	35.84
15:07:00	35.72	36.25	36.03	35.29	35.61	36.39	36.31	35.98	35.645	36.73	36.95	36.385	35.67	35.9	35.7	35.86
15:08:00	35.71	36.23	36.17	35.56	35.56	36.38	36.38	35.98	35.615	36.83	37.065	36.385	35.67	35.87	35.71	35.89
15:09:00	35.7	36.23	36.29	35.62	35.51	36.35	36.36	36	35.555	36.83	37.105	36.35	35.69	35.86	35.76	35.9
15:10:00	35.73	36.22	36.37	35.61	35.47	36.32	36.29	36.02	35.51	36.72	37.12	36.025	35.72	35.88	35.8	35.93
15:11:00	35.75	36.23	36.37	35.59	35.46	36.32	36.23	36.04	35.465	36.68	37.105	35.895	35.77	35.9	35.78	35.97
15:12:00	35.76	36.25	36.34	35.56	35.46	36.3	36.17	36.03	35.435	36.62	37.065	35.845	35.78	35.91	35.73	36.02
15:13:00	35.76	36.26	36.43	35.54	35.46	36.28	36.04	36.03	35.435	36.55	36.935	35.8	35.77	35.88	35.69	36.04
15:14:00	35.76	36.26	36.5	35.53	35.45	36.25	35.91	36.04	35.445	36.51	36.775	35.825	35.78	35.84	35.68	36.05
15:15:00	35.76	36.28	36.5	35.53	35.46	36.27	35.85	36.04	35.45	36.47	36.76	35.85	35.83	35.79	35.65	36.06
15:16:00	35.74	36.3	36.41	35.55	35.47	36.29	35.81	36.03	35.465	36.44	36.775	35.845	36.02	35.7	35.6	36.06
15:17:00	35.71	36.3	36.34	35.58	35.48	36.3	35.77	36.03	35.485	36.39	36.78	35.84	36.19	35.6	35.57	36.05
15:18:00	35.69	36.3	36.31	35.58	35.48	36.32	35.72	36.01	35.475	36.39	36.775	35.88	36.34	35.55	35.6	36.05
15:19:00	35.67	36.25	36.35	35.59	35.47	36.35	35.68	35.99	35.465	36.4	36.725	35.895	36.36	35.54	35.62	36.07
15:20:00	35.64	36.18	36.43	35.64	35.46	36.41	35.64	35.97	35.465	36.41	36.67	35.915	36.33	35.54	35.6	36.09
15:21:00	35.7	36.17	36.5	35.64	35.45	36.41	35.61	35.94	35.48	36.43	36.6	35.925	36.4	35.55	35.56	36.11
15:22:00	35.74	36.13	36.54	35.62	35.45	36.4	35.58	35.91	35.5	36.42	36.525	35.915	36.43	35.57	35.5	36.17
15:23:00	35.74	36.2	36.58	35.6	35.43	36.4	35.55	35.88	35.52	36.34	36.465	35.905	36.34	35.63	35.44	36.18
15:24:00	35.72	36.24	36.59	35.58	35.4	36.4	35.52	35.86	35.545	36.24	36.385	35.905	36.22	35.69	35.35	36.13
15:25:00	35.71	36.19	36.56	35.57	35.41	36.38	35.51	35.84	35.575	36.19	36.365	35.905	36.11	35.74	35.39	36.1
15:26:00	35.7	36.07	36.51	35.58	35.41	36.36	35.53	35.83	35.595	36.14	36.315	35.9	36.14	35.76	35.54	36.1
15:27:00	35.68	35.97	36.44	35.51	35.41	36.31	35.54	35.83	35.6	36.11	36.27	35.885	36.46	35.78	35.62	36.12
15:28:00	35.66	36	36.39	35.31	35.4	36.3	35.53	35.84	35.635	36.09	36.23	35.9	36.56	35.8	35.68	36.16
15:29:00	35.63	36.29	36.33	35.31	35.4	36.33	35.53	35.86	35.685	36.08	36.195	35.925	36.45	35.8	35.72	36.2
15:30:00	35.61	36.55	36.29	35.25	35.4	36.31	35.55	35.88	35.705	36.08	36.16	35.93	36.46	35.78	35.8	36.22
15:31:00	35.58	36.69	36.24	35.18	35.43	36.26	35.6	35.89	35.73	36.03	36.125	35.925	36.47	35.76	35.96	36.21
15:32:00	35.57	36.68	36.2	35.3	35.48	36.22	35.59	35.89	35.72	35.94	36.12	35.91	36.42	35.75	35.98	36.19
15:33:00	35.56	36.58	36.15	35.39	35.53	36.18	35.52	35.88	35.68	35.92	36.135	35.885	36.35	35.73	35.96	36.2
15:34:00	35.56	36.58	36.12	35.41	35.56	36.1	35.47	35.88	35.655	35.94	36.135	35.865	36.31	35.71	35.92	36.19
15:35:00	35.55	36.66	36.08	35.44	35.56	36.07	35.48	35.92	35.635	35.96	36.115	35.88	36.27	35.7	35.89	36.16
15:36:00	35.56	36.72	36.05	35.49	35.49	36.06	35.49	35.92	35.615	36	36.09	35.93	36.21	35.7	35.85	36.12
15:37:00	35.58	36.79	36.03	35.54	35.48	36.06	35.49	35.88	35.59	36.05	36.05	35.94	36.13	35.68	35.8	36.07
15:38:00	35.6	36.77	36.01	35.59	35.5	36.03	35.47	35.82	35.575	36.09	36.06	35.905	36.06	35.65	35.78	36.01
15:39:00	35.63	36.77	36.02	35.57	35.52	35.99	35.47	35.9	35.555	36.13	36.12	35.865	36.1	35.64	35.75	35.96
15:40:00	35.7	36.9	36.05	35.63	35.53	35.95	35.47	35.94	35.545	36.21	36.1	35.845	36.11	35.64	35.71	35.9
15:41:00	35.69	37.04	36.05	35.77	35.55	35.98	35.46	35.98	35.545	36.27	36.05	35.825	36.03	35.65	35.67	35.84
15:42:00	35.66	37.06	36.04	35.79	35.57	36.37	35.48	36	35.545	36.3	36.01	35.805	35.96	35.71	35.63	35.79
15:43:00	35.7	37.13	36.03	35.77	35.57	36.42	35.49	35.96	35.55	36.32	35.96	35.8	35.9	35.7	35.63	35.78
15:44:00	35.7	37.18	36	35.75	35.57	36.41	35.5	35.93	35.56	36.33	35.885	35.8	35.85	35.69	35.63	35.82
15:45:00	35.62	37.14	36	35.75	35.58	36.42	35.5	36.01	35.55	36.36	35.825	35.74	35.8	35.73	35.63	35.87
15:46:00	35.54	37.09	36	35.74	35.6	36.43	35.5	36.08	35.445	36.39	35.83	35.775	35.76	35.76	35.63	35.94
15:47:00	35.51	37.09	36.02	35.69	35.59	36.42	35.5	36.13	35.435	36.39	35.87	35.885	35.74	35.8	35.63	36.01
15:48:00	35.48	37.05	36.05	35.62	35.59	36.39	35.5	36.16	35.485	36.31	35.87	35.955	35.69	35.97	35.63	36.08
15:49:00	35.47	36.97	36.06	35.55	35.59	36.35	35.49	36.18	35.54	36.23	35.865	36.03	35.63	36.01	35.63	36.1
15:50:00	35.46	36.93	36.14	35.52	35.59	36.31	35.47	36.18	35.665	36.17	35.855	36.105	35.59	36.02	35.63	36.11
15:51:00	35.45	36.87	36.16	35.53	35.6	36.27	35.45	36.18	35.655	36.12	35.86	36.13	35.59	36.05	35.64	36.17
15:52:00	35.45	36.79	36.16	35.52	35.59	36.22	35.44	36.16	35.625	36.09	35.86	36.075	35.68	36.06	35.65	36.2
15:53:00	35.47	36.7	36.14	35.52	35.57	36.2	35.44	36.13	35.625	36.07	35.86	36.035	35.73	36.05	35.65	36.21
15:54:00	35.51	36.63	36.08	35.49	35.55	36.2	35.44	36.08	35.62	36.06	35.875	36.04	35.75	36.04	35.64	36.21
15:55:00	35.56	36.56	36.06	35.47	35.54	36.29	35.45	36.01	35.62	36.09	35.89	36.065	35.77	36.03	35.64	36.24
15:56:00	35.59	36.52	35.98	35.43	35.54	36.32	35.46	35.96	35.645	36.13	35.92	36.12	35.81	36.02	35.63	36.24
15:57:00	35.63	36.51	35.96	35.41	35.55	36.32	35.46	35.88	35.645	36.16	35.925	36.15	35.84	36.03	35.63	36.2
15:58:00	35.67	36.51	35.95	35.4	35.58	36.31	35.46	35.82	35.69	36.18	35.955	36.17	35.86	36.04	35.63	36.14
15:59:00	35.7	36.47	35.95	35.37	35.61	36.3	35.46	35.76	35.78	36.21	35.945	36.125	35.87	36.07	35.63	36.09
16:00:00	35.7	36.44	35.95	35.33	35.61	36.29	35.47	35.7	35.85	36.23	35.94	36.095	35.88	36.08	35.66	36.05
16:01:00	35.7	36.4	35.95	35.26	35.56	36.27	35.47	35.65	35.895	36.24	35.935	36.165	35.88	36.03	35.81	36.01
16:02:00	35.71	36.39	35.95	35.3	35.47	36.24	35.45	35.59	36.02	36.25	35.935	36.225	35.88	36.04	35.84	36.02
16:03:00	35.71	36.39	35.95	35.33	35.4	36.22	35.46	35.54	36.06	36.25	35.945	36.23	35.88	36.04	35.86	36.04
16:04:00	35.7	36.37	35.95	35.32	35.41	36.22	35.45	35.51	36.055	36.24	35.955	36.215	35.89	36.05	35.88	36.04
16:05:00	35.7	36.37	35.95	35.24	35.43	36.22	35.42	35.5	36.035	36.23	35.915	36.205	35.89	36.1	35.88	36.03
16:06:00	35.81	36.37	35.96	35.11	35.45	36.23	35.39	35.5	36.015	36.25	35.845	36.185	35.87	36.12	35.87	36.02
16:07:00	35.88	36.37	36.03	35.02	35.46	36.23	35.64	35.5	36	36.26	35.825	36.185	35.8	36.13	35.77	36.02
16:08:00	35.88	36.35	36.06	34.99	35.59	36.22	35.91	35.48	36.005	36.23	35.81	36.18	35.76	36.08	35.74	36.02
16:09:00	35.87	36.34	36.06	35.06	35.84	36.22	36.09	35.45	35.955	36.22	35.79	36.18	35.66	36.03	35.83	36.04
16:10:00	35.87	36.3	36.06	35.18	35.86	36.2	36.13	35.45	35.865	36.27	35.82	36.17	35.6	36.03	35.84	36.17
16:11:00	35.87	36.27	36.06	35.29	35.69	36.11	36.2	35.52	35.885	36.38	35.84	36.145	35.65	36.06	35.76	36.24
16:12:00	35.87	36.29	36.06	35.3	35.62	36.08	36.22	35.52	35.92	36.42	35.835	36.09	35.84	36.26	35.7	36.27
16:13:00	35.87	36.36	36.03	35.41	35.54	36.06	36.22	35.5	35.935	36.39	35.815	36.09	35.85	36.29	35.68	36.27
16:14:00	35.89	36.32	36	35.52	35.54	36.06	36.21	35.49	35.86	36.3	35.795	36.1	35.83	36.23	35.66	36.27
16:15:00	35.93	36.23	35.86	35.51	35.77	36.09	36.18	35.52	35.71	36.26	35.775	36.09	35.82	36.19	35.64	36.26
16:16:00	35.95	36.25	35.82	35.46	35.81	36.18	36.14	35.56	35.7	36.24	35.76	36.075	35.84	36.29	35.64	36.24
16:17:00	35.96	36.28	35.8	35.28	35.82	36.2	36.11	35.6	35.785	36.24	35.755	36.015	35.86	36.29	35.64	36.22
16:18:00	35.98	36.29	35.77	35.24	35.92	36.21	36.08	35.62	35.905	36.21	35.73	35.92	35.88	36.32	35.65	36.2
16:19:00	36	36.3	35.74	35.33	36.01	36.21	36.02	35.66	35.99	36.14	35.565	35.865	35.89	36.43	35.67	36.16
16:20:00	36	36.34	35.72	35.39	36.02	36.18	35.97	35.69	36.02	36.08	35.46	35.88	35.9	36.47	35.68	36.14
16:21:00	35.99	36.38	35.71	35.41	36.03	36.18	35.92	35.69	36.035	36.01	35.405	35.9	35.89	36.47	35.69	36.11
16:22:00	35.98	36.41	35.69	35.42	36.03	36.19	35.87	35.68	36.025	35.96	35.405	35.9	35.89	36.48	35.69	36.06
16:23:00	35.96	36.44	35.65	35.42	36.03	36.16	35.84	35.66	35.995	35.89	35.76	35.88	35.89	36.6	35.74	36
16:24:00	35.95	36.46	35.62	35.42	36.03	36.17	35.79	35.65	35.955	35.83	36.02	35.85	35.89	36.71	35.79	35.93
16:25:00	35.98	36.49	35.61	35.38	36.01	36.32	35.75	35.64	35.925	35.78	36.065	35.835	35.88	36.75	35.95	35.9
16:26:00	36.02	36.54	35.61	35.33	36.03	36.36	35.73	35.63	35.905	35.74	36.025	35.835	35.88	36.75	35.97	35.86
16:27:00	36.01	36.54	35.61	35.29	36.19	36.32	35.7	35.63	35.885	35.74	36.05	35.86	35.89	36.73	35.95	35.78
16:28:00	35.99	36.51	35.62	35.24	36.28	36.38	35.66	35.64	35.86	35.8	36.12	35.865	35.91	36.65	35.93	35.69
16:29:00	35.98	36.5	35.65	35.17	36.28	36.42	35.59	35.64	35.82	35.84	36.28	35.855	35.91	36.59	35.92	35.63
16:30:00	35.97	36.49	35.69	35.16	36.26	36.49	35.51	35.64	35.8	35.88	36.32	35.83	35.89	36.53	35.9	35.6
16:31:00	35.93	36.49	35.79	35.14	36.06	36.47	35.46	35.64	35.775	35.91	36.305	35.765	35.8	36.47	35.85	35.6
16:32:00	35.87	36.49	35.91	35.1	35.86	36.38	35.44	35.63	35.74	35.95	36.295	35.74	35.7	36.42	35.77	35.63
16:33:00	35.81	36.47	35.92	35.06	35.8	36.38	35.45	35.61	35.7	35.97	36.27	35.735	35.69	36.36	35.73	35.65
16:34:00	35.72	36.45	35.91	35.03	35.79	36.42	35.47	35.61	35.68	35.99	36.195	35.715	35.75	36.29	35.72	35.66
16:35:00	35.6	36.43	35.89	35	35.97	36.59	35.48	35.66	35.655	36.02	36.155	35.685	35.82	36.26	35.72	35.66
16:36:00	35.46	36.41	35.86	34.99	36.06	36.67	35.51	35.69	35.6	36.04	36.185	35.645	35.96	36.23	35.74	35.65
16:37:00	35.4	36.39	35.82	34.97	36.06	36.72	35.54	35.66	35.54	36.09	36.16	35.63	36.25	36.21	35.76	35.64
16:38:00	35.36	36.38	35.8	34.93	36.04	36.71	35.58	35.61	35.515	36.12	36.115	35.63	36.42	36.2	35.77	35.64
16:39:00	35.34	36.39	35.76	34.89	36.02	36.66	35.6	35.66	35.495	36.13	36.12	35.615	36.54	36.2	35.78	35.67
16:40:00	35.33	36.4	35.75	34.85	35.99	36.58	35.61	35.68	35.48	36.13	36.135	35.63	36.37	36.21	35.8	35.73
16:41:00	35.32	36.4	35.74	34.83	35.93	36.53	35.61	35.66	35.465	36.11	36.155	35.625	35.85	36.22	35.81	35.87
16:42:00	35.35	36.38	35.69	34.81	35.89	36.51	35.59	35.65	35.465	36.12	36.16	35.61	35.74	36.27	35.86	36.04
16:43:00	35.4	36.36	35.61	34.81	35.91	36.5	35.56	35.64	35.485	36.12	36.18	35.595	35.89	36.32	35.69	36.14
16:44:00	35.45	36.36	35.58	34.86	35.92	36.49	35.53	35.76	35.535	36.15	36.15	35.615	36.42	36.36	35.45	36.2
16:45:00	35.48	36.42	35.66	34.88	35.93	36.49	35.52	35.83	35.605	36.23	36.135	35.625	36.66	36.39	35.44	36.31
16:46:00	35.51	36.46	35.71	34.88	35.92	36.56	35.5	35.85	35.655	36.28	36.13	35.68	36.78	36.41	35.38	36.31
16:47:00	35.53	36.54	35.74	34.88	35.91	36.74	35.47	35.85	35.68	36.28	36.19	35.71	36.85	36.4	35.42	36.22
16:48:00	35.54	36.59	35.71	34.88	35.89	36.76	35.51	35.83	35.71	36.24	36.23	35.68	36.82	36.34	35.69	36.19
16:49:00	35.54	36.69	35.67	34.89	35.87	36.75	35.55	35.81	35.735	36.23	36.23	35.65	36.53	36.35	35.86	36.21
16:50:00	35.55	36.74	35.63	34.91	35.84	36.71	35.58	35.79	35.745	36.23	36.22	35.635	36.36	36.4	36.06	36.21
16:51:00	35.52	36.72	35.52	34.9	35.81	36.7	35.6	35.75	35.75	36.24	36.205	35.625	36.4	36.46	36.27	36.21
16:52:00	35.47	36.51	35.8	34.89	35.79	36.7	35.63	35.7	35.735	36.26	36.185	35.565	36.44	36.56	36.38	36.25
16:53:00	35.47	36.42	36.07	34.91	35.78	36.69	35.67	35.65	35.725	36.26	36.185	35.61	36.44	36.6	36.55	36.34
16:54:00	35.49	36.5	36.14	34.94	35.79	36.72	35.67	35.64	35.715	36.22	36.18	35.75	36.41	36.57	36.77	36.42
16:55:00	35.5	36.52	36.36	34.95	35.79	36.73	35.71	35.63	35.7	36.25	36.17	35.845	36.38	36.52	36.83	36.44
16:56:00	35.5	36.52	36.4	34.95	35.8	36.74	35.87	35.6	35.685	36.42	36.2	35.89	36.27	36.49	36.85	36.42
16:57:00	35.5	36.51	36.32	34.96	35.82	36.77	35.96	35.56	35.675	36.46	36.22	35.915	36.2	36.48	36.88	36.37
16:58:00	35.51	36.47	36.3	34.95	35.82	36.79	36	35.52	35.675	36.46	36.245	35.95	36.16	36.51	36.9	36.31
16:59:00	35.5	36.47	36.45	34.93	35.82	36.79	36.02	35.5	35.66	36.46	36.245	36.005	36.16	36.58	36.94	36.24
17:00:00	35.48	36.42	36.46	34.92	35.8	36.6	36.05	35.5	35.645	36.47	36.235	36.035	36.15	36.63	37	36.16
17:01:00	35.49	36.31	36.45	34.9	35.78	36.46	36.05	35.5	35.68	36.46	36.255	36.045	36.09	36.63	37.02	36.06
17:02:00	35.56	36.25	36.44	34.89	35.75	36.37	36.02	35.49	35.68	36.43	36.235	36.065	36.01	36.54	37.04	35.97
17:03:00	35.58	36.24	36.44	34.87	35.75	36.4	35.96	35.48	35.65	36.41	36.22	36.09	35.95	36.49	37.09	35.9
17:04:00	35.56	36.24	36.42	34.84	35.71	36.45	35.92	35.45	35.62	36.38	36.23	36.085	35.91	36.51	37.17	35.84
17:05:00	35.53	36.24	36.38	34.83	35.69	36.53	35.89	35.43	35.6	36.32	36.23	36.065	35.87	36.59	37.26	35.79
17:06:00	35.54	36.28	36.34	34.89	35.68	36.54	35.88	35.47	35.595	36.27	36.18	36.04	35.84	36.61	37.26	35.77
17:07:00	35.48	36.33	36.28	34.91	35.68	36.53	35.9	35.49	35.585	36.23	36.16	36.035	35.85	36.61	37.29	35.77
17:08:00	35.5	36.37	36.22	34.89	35.7	36.52	35.92	35.52	35.57	36.25	36.16	35.99	35.85	36.57	37.34	35.85
17:09:00	35.51	36.43	36.17	34.92	35.71	36.49	35.94	35.54	35.57	36.29	36.135	35.915	35.8	36.56	37.39	35.91
17:10:00	35.35	36.48	36.16	34.97	35.67	36.52	35.97	35.67	35.565	36.31	36.1	35.93	35.77	36.57	37.4	35.94
17:11:00	35.26	36.48	36.16	35.09	35.6	36.64	35.96	35.89	35.555	36.36	36.095	35.94	35.75	36.55	37.45	35.96
17:12:00	35.44	36.54	36.16	35.4	35.49	36.62	35.88	35.94	35.565	36.41	36.1	35.94	35.74	36.52	37.59	35.98
17:13:00	35.81	36.56	36.13	35.52	35.41	36.57	35.86	35.94	35.595	36.48	36.09	35.925	35.74	36.49	37.88	36
17:14:00	35.88	36.58	36.09	35.48	35.57	36.52	35.85	35.93	35.65	36.55	36.105	35.89	35.72	36.42	38	36
17:15:00	35.9	36.58	36.01	35.31	35.79	36.47	35.83	35.91	35.7	36.63	36.1	35.81	35.7	36.34	37.96	35.99
17:16:00	35.9	36.57	35.91	35.32	35.93	36.48	35.8	35.9	35.695	36.62	36.075	35.74	35.7	36.32	37.9	35.98
17:17:00	36.02	36.58	35.83	35.4	36.1	36.53	35.79	35.87	35.735	36.55	36.11	35.685	35.68	36.47	37.94	36.01
17:18:00	36.09	36.59	35.82	35.46	36.26	36.51	35.78	35.82	35.815	36.46	36.16	35.64	35.67	36.54	37.95	36.01
17:19:00	36.2	36.53	35.77	35.54	36.24	36.44	35.76	35.78	35.855	36.39	36.185	35.625	35.68	36.49	37.95	35.98
17:20:00	36.28	36.38	35.75	35.56	36.15	36.39	35.75	35.78	35.865	36.33	36.22	35.615	35.71	36.45	37.95	35.94
17:21:00	36.38	36.32	35.75	35.58	36.1	36.36	35.74	35.78	35.86	36.28	36.225	35.605	35.78	36.44	37.92	35.9
17:22:00	36.44	36.3	35.75	35.59	36.03	36.33	35.7	35.79	35.86	36.26	36.21	35.625	35.93	36.43	37.9	35.85
17:23:00	36.51	36.29	35.75	35.59	36.04	36.29	35.66	35.8	35.855	36.24	36.175	35.635	35.94	36.42	37.83	35.83
17:24:00	36.59	36.28	35.75	35.58	36.17	36.27	35.7	35.82	35.85	36.25	36.155	35.645	35.89	36.42	37.76	35.8
17:25:00	36.65	36.28	35.76	35.59	36.35	36.28	35.78	35.8	35.84	36.25	36.11	35.645	35.84	36.41	37.75	35.82
17:26:00	36.7	36.27	35.76	35.6	36.42	36.33	35.84	35.75	35.82	36.26	36.05	35.65	35.81	36.4	37.62	35.87
17:27:00	36.72	36.24	35.8	35.64	36.41	36.32	35.93	35.82	35.8	36.33	36.04	35.635	35.8	36.4	37.53	35.9
17:28:00	36.83	36.16	35.8	35.68	36.38	36.31	36.05	35.87	35.77	36.45	36.05	35.615	35.79	36.42	37.48	35.92
17:29:00	37.05	36.17	35.81	35.71	36.29	36.29	36.1	35.88	35.735	36.49	36.04	35.61	35.78	36.46	37.21	35.91
17:30:00	37.03	36.38	35.81	35.73	36.18	36.26	36.16	35.85	35.645	36.45	36.07	35.595	35.86	36.48	37.04	35.89
17:31:00	36.99	36.51	35.84	35.74	36.1	36.24	36.17	35.85	35.53	36.44	36.175	35.62	36.04	36.49	36.96	35.93
17:32:00	36.99	36.61	36.11	35.77	36.04	36.23	36.13	35.93	35.49	36.42	36.19	35.65	36.09	36.52	36.89	36.09
17:33:00	36.94	36.66	36.15	35.8	35.99	36.22	35.89	36.04	35.515	36.44	36.185	35.68	36.13	36.57	36.81	36.08
17:34:00	36.94	36.76	36.11	35.79	35.93	36.21	35.84	36.04	35.555	36.6	36.22	35.705	36.2	36.65	36.75	36.06
17:35:00	36.93	36.96	36.08	35.77	35.86	36.17	36.26	36.01	35.615	36.66	36.22	35.715	36.26	36.74	36.74	36.36
17:36:00	36.9	36.94	36.04	35.84	35.8	36.15	36.47	36.1	35.75	36.73	36.205	35.71	36.3	36.81	36.74	36.53
17:37:00	36.82	36.94	35.99	36.05	35.75	36.17	36.49	36.2	35.81	36.75	36.205	35.705	36.33	36.83	36.72	36.59
17:38:00	36.76	37.1	35.94	36.11	35.71	36.19	36.46	36.25	35.825	36.76	36.205	35.67	36.34	36.8	36.67	36.6
17:39:00	36.74	37.17	35.93	36.11	35.64	36.22	36.47	36.26	35.83	36.75	36.215	35.68	36.38	36.75	36.63	36.57
17:40:00	36.69	37.21	35.91	36.09	35.61	36.26	36.54	36.26	35.95	36.78	36.215	35.69	36.39	36.66	36.58	36.5
17:41:00	36.59	37.27	35.89	36.06	35.58	36.31	36.59	36.3	36.025	36.94	36.215	35.72	36.28	36.57	36.52	36.43
17:42:00	36.49	37.33	35.86	36.05	35.55	36.5	36.62	36.33	36.035	37.09	36.21	35.64	36.15	36.51	36.46	36.36
17:43:00	36.39	37.36	35.86	36.1	35.55	36.54	36.63	36.31	36.035	37.11	36.19	35.575	36.02	36.52	36.39	36.3
17:44:00	36.32	37.42	35.99	36.12	35.57	36.61	36.62	36.28	36.13	37.04	36.185	35.595	35.97	36.57	36.34	36.25
17:45:00	36.23	37.52	35.95	36.11	35.6	36.66	36.6	36.31	36.205	36.98	36.165	35.625	35.91	36.6	36.28	36.2
17:46:00	36.21	37.57	35.77	36.16	35.64	36.68	36.59	36.33	36.14	36.97	36.145	35.665	35.79	36.63	36.25	36.15
17:47:00	36.34	37.64	35.71	36.12	35.67	36.75	36.61	36.33	35.975	36.94	36.075	35.695	35.83	36.66	36.19	36.09
17:48:00	36.34	37.69	35.7	36.08	35.7	36.75	36.6	36.33	35.94	36.9	35.905	35.71	35.95	36.66	36.13	36.04
17:49:00	36.28	37.74	35.73	36.26	35.74	36.77	36.58	36.3	35.93	36.88	35.9	35.72	36.27	36.68	36.04	36
17:50:00	36.16	37.8	35.83	36.42	35.79	36.85	36.55	36.27	35.925	36.87	35.945	35.695	36.37	36.69	36.02	35.98
17:51:00	36.08	37.81	35.9	36.46	35.87	36.94	36.53	36.21	35.95	36.87	35.97	35.665	36.47	36.68	36.01	35.98
17:52:00	36.01	37.91	36.33	36.57	35.91	37.03	36.51	36.2	36.13	36.89	35.98	35.755	36.49	36.68	35.96	35.99
17:53:00	35.98	37.95	36.5	36.59	35.97	37.12	36.52	36.19	36.155	36.89	36.15	35.81	36.43	36.69	35.9	36
17:54:00	35.97	37.86	36.53	36.55	36.03	37.17	36.52	36.17	36.225	36.88	36.3	35.805	36.42	36.68	35.84	36.03
17:55:00	35.97	37.8	36.57	36.46	36.13	37.23	36.48	36.12	36.275	36.87	36.355	35.725	36.46	36.65	35.78	36.07
17:56:00	35.98	37.82	36.58	36.47	36.15	37.24	36.44	36.09	36.275	36.92	36.23	35.625	36.58	36.57	35.75	36.12
17:57:00	35.98	37.97	36.57	36.5	36.14	37.24	36.42	36.05	36.26	36.96	36.09	35.58	36.72	36.53	35.72	36.14
17:58:00	35.97	38.04	36.53	36.54	36.37	37.23	36.4	36.01	36.255	37	36.055	35.57	36.81	36.54	35.62	36.15
17:59:00	35.95	38	36.46	36.57	36.53	37.18	36.38	35.97	36.235	37	36.11	35.62	36.9	36.56	35.58	36.15
18:00:00	35.93	37.9	36.4	36.56	36.46	37.12	36.36	35.94	36.265	36.95	36.4	35.7	36.89	36.67	35.68	36.14
18:01:00	35.92	37.79	36.36	36.54	36.36	37.07	36.35	35.9	36.27	36.87	36.54	35.7	36.82	36.79	35.74	36.11
18:02:00	35.93	37.7	36.29	36.54	36.44	37.03	36.34	35.86	36.215	36.66	36.54	35.675	36.87	36.8	35.76	36.11
18:03:00	35.95	37.72	36.23	36.51	36.5	37.02	36.34	35.83	36.165	36.52	36.565	35.645	37.13	36.82	35.76	36.2
18:04:00	36	37.69	36.2	36.48	36.56	37.02	36.37	35.8	36.15	36.49	36.595	35.63	37.2	36.86	35.75	36.28
18:05:00	36.03	37.57	36.22	36.44	36.58	37.02	36.39	35.78	36.145	36.5	36.57	35.59	37.18	36.98	35.72	36.36
18:06:00	36.04	37.44	36.26	36.4	36.57	36.99	36.37	35.76	36.15	36.55	36.5	35.585	37.12	36.99	35.68	36.38
18:07:00	36.06	37.33	36.28	36.38	36.55	36.98	36.32	35.74	36.165	36.64	36.5	35.625	37.07	36.97	35.63	36.38
18:08:00	36.07	37.32	36.31	36.35	36.52	37.02	36.31	35.71	36.175	36.91	36.57	35.63	37.18	36.99	35.54	36.36
18:09:00	36.08	37.38	36.32	36.32	36.48	37.05	36.3	35.69	36.19	37.01	36.665	35.62	37.22	37.14	35.44	36.33
18:10:00	36.14	37.39	36.31	36.27	36.44	37.06	36.28	35.68	36.195	37.03	36.64	35.71	37.12	37.19	35.38	36.3
18:11:00	36.18	37.39	36.29	36.25	36.42	37.08	36.29	35.7	36.205	37	36.665	35.845	36.82	37.13	35.42	36.27
18:12:00	36.18	37.38	36.28	36.27	36.4	37.1	36.35	35.79	36.245	37.05	36.75	35.91	36.58	36.97	35.58	36.23
18:13:00	36.15	37.35	36.31	36.29	36.38	37.09	36.38	35.85	36.27	37.09	36.82	35.905	36.92	37.05	35.66	36.2
18:14:00	36.12	37.29	36.32	36.31	36.37	37.06	36.38	35.88	36.23	37.07	36.905	35.91	36.98	37.13	35.84	36.19
18:15:00	36.1	37.22	36.33	36.31	36.36	37.04	36.3	35.93	36.195	37.07	36.875	35.9	36.91	37.09	35.92	36.18
18:16:00	36.11	37.15	36.33	36.31	36.35	37.01	36.31	35.93	36.195	37.17	36.77	35.83	36.8	37.02	35.93	36.16
18:17:00	36.1	37.08	36.37	36.3	36.35	36.99	36.33	35.85	36.125	37.23	36.885	35.835	36.74	37.02	36.09	36.17
18:18:00	36.07	37.01	36.4	36.24	36.36	36.99	36.35	35.88	36.13	37.26	36.955	35.955	36.66	37.04	36.31	36.17
18:19:00	36.09	36.97	36.45	36.19	36.36	36.99	36.36	35.97	36.18	37.15	37.025	36.015	36.58	37.05	36.45	36.16
18:20:00	36.14	36.96	36.47	36.19	36.35	36.99	36.31	36.01	36.225	36.84	37.085	36.085	36.51	37.14	36.51	36.16
18:21:00	36.21	36.95	36.5	36.19	36.32	37	36.29	35.98	36.335	36.65	37.105	36.15	36.45	37.2	36.58	36.23
18:22:00	36.24	36.95	36.52	36.19	36.29	37.07	36.27	35.92	36.36	36.56	37.125	36.155	36.39	37.25	36.56	36.35
18:23:00	36.21	36.98	36.54	36.18	36.28	37.15	36.19	35.87	36.33	36.49	37.145	36.135	36.33	37.31	36.58	36.38
18:24:00	36.14	36.98	36.6	36.17	36.26	37.2	36.18	35.83	36.305	36.45	37.16	36.13	36.24	37.32	36.65	36.41
18:25:00	36.07	36.96	36.69	36.17	36.23	37.29	36.41	35.77	36.285	36.46	37.18	36.155	36.18	37.33	36.71	36.46
18:26:00	35.94	36.97	36.79	36.19	36.16	37.32	36.8	35.68	36.315	36.51	37.205	36.17	36.19	37.39	36.78	36.53
18:27:00	35.92	36.99	36.77	36.22	36.06	37.32	36.88	35.62	36.32	36.63	37.235	36.185	36.25	37.41	36.85	36.59
18:28:00	35.95	37.02	36.71	36.26	36.04	37.32	36.93	35.57	36.28	36.71	37.24	36.165	36.32	37.43	36.89	36.65
18:29:00	35.99	37.08	36.79	36.32	36.06	37.37	36.98	35.53	36.3	36.78	37.245	36.14	36.37	37.44	36.99	36.73
18:30:00	36.07	37.23	36.9	36.45	36.08	37.42	36.94	35.52	36.31	36.84	37.285	36.11	36.43	37.47	37.13	36.83
18:31:00	36.1	37.23	36.98	36.55	36.13	37.45	36.92	35.6	36.24	36.87	37.295	36.07	36.47	37.56	37.24	36.92
18:32:00	36.11	37.17	37.09	36.59	36.18	37.46	36.94	35.65	36.28	37.02	37.32	36.05	36.48	37.62	37.34	36.97
18:33:00	36.08	37.15	37.18	36.57	36.19	37.45	36.98	35.73	36.27	37.16	37.39	36.03	36.52	37.7	37.44	37.05
18:34:00	36.04	37.39	37.2	36.55	36.25	37.48	37	35.8	36.255	37.29	37.45	36.015	36.57	37.82	37.56	37.1
18:35:00	35.98	37.55	37.16	36.53	36.27	37.58	36.99	35.87	36.23	37.47	37.46	36.015	36.65	37.89	37.74	37.15
18:36:00	35.94	37.52	36.98	36.46	36.22	37.69	36.98	35.91	36.2	37.55	37.45	36.015	36.78	37.95	37.84	37.2
18:37:00	35.89	37.43	36.76	36.43	36.17	37.72	36.98	35.93	36.14	37.57	37.455	36.04	36.84	37.98	37.91	37.22
18:38:00	35.84	37.53	36.72	36.45	36.19	37.66	36.88	35.94	36.06	37.58	37.47	36.07	36.78	38.05	37.99	37.17
18:39:00	35.79	37.56	36.77	36.47	36.43	37.71	36.78	35.94	35.95	37.62	37.485	36.115	36.64	38.09	38.05	37.15
18:40:00	35.76	37.71	36.97	36.53	36.49	37.82	36.85	35.95	35.99	37.7	37.465	36.12	36.55	38.14	38.07	37.19
18:41:00	35.74	37.97	37.02	36.55	36.57	37.83	36.86	35.96	36.01	37.76	37.555	36.1	36.65	38.17	38.08	37.25
18:42:00	35.73	38.01	37.03	36.55	36.56	37.83	36.84	35.96	35.93	37.81	37.61	36.095	36.84	38.21	38.12	37.27
18:43:00	35.73	37.98	37.02	36.53	36.48	37.88	36.8	35.96	35.93	37.9	37.505	36.09	36.88	38.24	38.14	37.26
18:44:00	35.81	37.98	37	36.51	36.45	37.89	36.66	35.98	35.995	37.94	37.36	36.065	36.87	38.28	38.26	37.24
18:45:00	35.96	38.04	36.98	36.5	36.43	38	36.53	35.99	36.24	37.98	37.24	36.065	37.29	38.32	38.29	37.26
18:46:00	36.08	38.14	36.93	36.46	36.64	38.09	36.47	35.99	36.37	38.02	37.235	36.03	37.35	38.35	38.28	37.28
18:47:00	36.18	38.28	36.85	36.39	36.72	38.17	36.44	35.96	36.385	38.07	37.395	36.02	37.16	38.37	38.19	37.28
18:48:00	36.31	38.39	36.75	36.32	36.73	38.18	36.37	36.03	36.335	38.09	37.44	36.055	37.09	38.34	37.94	37.27
18:49:00	36.42	38.44	36.69	36.3	36.74	38.18	36.3	36.22	36.265	38.11	37.495	35.965	37.03	38.31	37.92	37.26
18:50:00	36.52	38.43	36.64	36.34	36.76	38.22	36.2	36.4	36.205	38.12	37.53	35.955	36.97	38.32	37.89	37.28
18:51:00	36.47	38.27	36.62	36.32	36.76	38.27	36.19	36.45	36.24	38.13	37.535	36.005	36.92	38.28	37.83	37.3
18:52:00	36.15	38.22	36.62	36.27	36.75	38.32	36.22	36.44	36.38	38.2	37.57	36.005	36.91	38.25	37.75	37.33
18:53:00	36.11	38.28	36.61	36.33	36.74	38.34	36.27	36.37	36.45	38.29	37.56	36.01	36.89	38.31	37.7	37.33
18:54:00	36.14	38.37	36.6	36.39	36.87	38.35	36.44	36.34	36.49	38.32	37.505	36.01	36.84	38.32	37.72	37.31
18:55:00	36.18	38.46	36.62	36.39	36.92	38.37	36.55	36.38	36.575	38.33	37.455	35.985	36.82	38.28	37.76	37.27
18:56:00	36.18	38.58	36.78	36.39	36.84	38.46	36.43	36.37	36.57	38.31	37.455	35.96	36.85	38.33	37.84	36.91
18:57:00	36.13	38.62	36.85	36.41	36.72	38.46	36.31	36.26	36.52	38.28	37.49	35.97	36.82	38.4	37.87	36.71
18:58:00	36.12	38.67	36.84	36.51	36.69	38.43	36.29	36.2	36.55	38.32	37.49	36.005	36.84	38.35	37.83	36.62
18:59:00	35.95	38.72	36.77	36.6	36.68	38.39	36.16	36.27	36.625	38.34	37.455	36.005	36.88	38.34	37.81	36.51
19:00:00	35.86	38.79	36.87	36.62	36.69	38.34	36.01	36.43	36.62	38.33	37.465	36.035	36.87	38.41	37.84	36.4
19:01:00	36.05	38.84	37.19	36.62	36.7	38.31	35.96	36.47	36.555	38.3	37.505	36.06	36.8	38.37	37.83	36.3
19:02:00	36.44	38.86	37.39	36.59	36.74	38.32	36.18	36.43	36.485	38.28	37.51	36.04	36.71	38.33	37.82	36.21
19:03:00	36.45	38.89	37.45	36.54	36.7	38.35	36.43	36.37	36.45	38.26	37.555	36.005	36.67	38.35	37.79	36.13
19:04:00	36.41	38.89	37.52	36.48	36.5	38.36	36.51	36.3	36.425	38.25	37.74	36.03	37.05	38.34	37.74	36.05
19:05:00	36.45	38.86	37.64	36.42	36.44	38.35	36.54	36.23	36.41	38.3	37.81	36.045	37.23	38.32	37.75	35.99
19:06:00	36.45	38.83	37.65	36.35	36.22	38.33	36.64	36.16	36.405	38.4	37.84	36.015	37.25	38.32	37.8	35.98
19:07:00	36.43	38.81	37.57	36.29	36.24	38.29	36.8	36.14	36.395	38.45	37.835	35.97	37.21	38.3	37.78	36.06
19:08:00	36.41	38.88	37.55	36.25	36.52	38.27	37.01	36.12	36.36	38.47	37.82	36.075	37.16	38.23	37.76	36.06
19:09:00	36.4	38.92	37.6	36.24	36.72	38.23	37.11	36.08	36.34	38.43	37.715	36.29	37.13	38.11	37.76	36
19:10:00	36.43	38.98	37.7	36.24	36.77	38.3	37.19	36.15	36.35	38.36	37.705	36.355	37.12	38.06	37.75	35.92
19:11:00	36.44	39.03	37.73	36.25	36.75	38.37	37.25	36.13	36.335	38.32	37.705	36.345	37.09	38.04	37.75	35.91
19:12:00	36.41	39.05	37.7	36.3	36.91	38.41	37.26	36.16	36.4	38.31	37.67	36.36	37.04	38.09	37.74	35.94
19:13:00	36.36	39.05	37.4	36.32	37	38.41	37.03	36.37	36.425	38.27	37.655	36.43	37.01	38.14	37.76	35.98
19:14:00	36.34	39.04	37.2	36.27	37	38.39	36.96	36.4	36.395	38.24	37.655	36.485	36.96	38.13	37.79	36.02
19:15:00	36.47	38.99	37.19	36.12	37.01	38.36	36.99	36.39	36.37	38.29	37.64	36.485	36.9	38.09	37.82	36.09
19:16:00	36.73	38.98	37.25	36.12	37.18	38.32	37	36.38	36.365	38.33	37.63	36.375	36.84	38.05	37.87	36.38
19:17:00	36.78	38.97	37.38	36.2	37.2	38.29	37.09	36.35	36.385	38.33	37.62	36.295	36.83	38.04	37.81	36.55
19:18:00	36.89	38.92	37.5	36.24	37.19	38.25	37.38	36.29	36.4	38.29	37.61	36.26	36.88	38.04	37.45	36.6
19:19:00	36.99	38.96	37.55	36.24	37.23	38.28	37.57	36.27	36.45	38.22	37.62	36.215	36.9	37.99	37.2	36.62
19:20:00	37.09	38.99	37.59	36.26	37.26	38.37	37.84	36.25	36.65	38.18	37.615	36.195	36.86	37.97	37.53	36.63
19:21:00	37.11	38.98	37.6	36.29	37.31	38.36	37.9	36.36	36.67	38.09	37.62	36.185	36.82	37.99	37.78	36.73
19:22:00	37.11	38.92	37.6	36.29	37.38	38.31	37.91	36.42	36.635	38.13	37.645	36.15	36.83	38.09	37.89	36.78
19:23:00	37.11	38.88	37.55	36.31	37.48	38.27	37.94	36.43	36.645	38.25	37.685	36.085	36.86	38.13	37.93	36.75
19:24:00	37.09	38.91	37.41	36.38	37.55	38.21	38.04	36.5	36.67	38.36	37.74	36.015	36.87	38.14	37.94	36.78
19:25:00	37.09	38.92	37.22	36.4	37.58	38.22	38.07	36.56	36.655	38.4	37.93	35.96	36.88	38.22	37.92	36.81
19:26:00	37.08	38.89	37.13	36.37	37.63	38.27	38.11	36.59	36.445	38.42	37.985	35.91	36.89	38.24	37.86	36.78
19:27:00	37.03	38.88	37.1	36.36	37.67	38.28	38.12	36.61	36.275	38.42	37.84	35.88	36.9	38.13	37.86	36.72
19:28:00	36.87	38.88	37.03	36.38	37.69	38.27	38.1	36.62	36.25	38.33	37.645	35.87	36.9	37.96	37.9	36.6
19:29:00	36.79	38.82	37	36.42	37.68	38.26	38.14	36.6	36.315	38.21	37.605	35.88	36.9	38.01	37.88	36.46
19:30:00	36.79	38.79	36.96	36.53	37.7	38.26	38.2	36.54	36.395	38.17	37.725	35.89	36.95	37.99	37.84	36.36
19:31:00	36.78	38.83	36.89	36.56	37.7	38.24	38.2	36.47	36.465	38.13	37.75	35.92	37.08	37.92	37.83	36.22
19:32:00	36.77	38.93	36.83	36.56	37.69	38.26	38.13	36.43	36.505	38.1	37.76	35.93	37.09	37.84	37.91	35.98
19:33:00	36.75	38.96	36.81	36.55	37.78	38.27	38.11	36.42	36.57	38.14	37.74	35.925	37.03	37.78	38.01	35.85
19:34:00	36.73	38.96	36.78	36.54	37.86	38.25	38.09	36.44	36.59	38.14	37.83	35.95	36.88	37.65	37.99	35.81
19:35:00	36.71	38.96	36.78	36.51	37.89	38.26	38.11	36.52	36.63	38.09	37.91	35.97	36.77	37.21	37.94	35.95
19:36:00	36.77	38.95	36.75	36.46	37.9	38.31	38.17	36.6	36.655	38.04	37.925	36.085	36.85	37.09	37.94	36.42
19:37:00	36.82	38.94	36.64	36.4	37.93	38.31	38.2	36.67	36.665	38.01	37.915	36.215	36.99	37.28	37.92	36.69
19:38:00	36.51	38.98	36.56	36.33	37.95	38.22	38.12	36.67	36.685	37.97	37.98	36.215	37.03	37.45	37.94	36.85
19:39:00	36.25	39.01	36.57	36.28	37.96	38.1	38	36.64	36.705	37.89	38.095	36.165	36.99	37.5	37.96	36.92
19:40:00	36.49	39.04	36.6	36.28	38.01	38.1	37.75	36.62	36.705	37.82	38.17	36.17	36.95	37.5	37.94	36.99
19:41:00	36.7	39.05	36.65	36.36	37.93	38.09	37.64	36.58	36.675	37.71	38.175	36.105	36.98	37.37	38.01	36.99
19:42:00	36.78	39	36.61	36.43	37.73	38	37.64	36.54	36.66	37.65	38.155	35.97	37.19	37.24	38.21	36.94
19:43:00	36.8	38.86	36.47	36.49	37.58	37.74	37.6	36.54	36.675	37.56	38.12	35.935	37.26	37.21	38.16	36.75
19:44:00	36.8	38.78	36.53	36.51	37.4	37.67	37.32	36.57	36.675	37.45	38.09	35.945	37.3	37.24	38.02	36.59
19:45:00	36.8	38.82	36.63	36.53	37.29	37.66	37.29	36.65	36.665	37.35	38.04	35.94	37.4	37.29	38.06	36.55
19:46:00	36.82	38.81	36.62	36.57	37.29	37.67	37.46	36.7	36.64	37.26	37.985	35.975	37.48	37.28	38.11	36.6
19:47:00	36.86	38.76	36.54	36.63	37.23	37.63	37.53	36.83	36.595	37.21	37.95	36.02	37.53	37.24	38.12	36.72
19:48:00	36.87	38.79	36.77	36.68	37.14	37.55	37.57	37.02	36.56	37.2	37.885	36.08	37.53	37.24	37.93	36.98
19:49:00	37	38.82	36.85	36.76	36.99	37.5	37.55	37.03	36.52	37.2	37.815	36.11	37.53	37.16	37.74	37.09
19:50:00	37.1	38.86	36.84	36.83	36.98	37.45	37.5	37.11	36.485	37.22	37.695	36.175	37.5	37.08	37.92	37.11
19:51:00	37.12	38.9	36.98	36.89	36.97	37.39	37.44	37.16	36.5	37.22	37.7	36.215	37.4	36.96	38.06	37.1
19:52:00	37.18	38.93	37.04	36.95	36.95	37.33	37.37	37.15	36.51	37.18	37.67	36.23	37.32	36.8	38.09	37.06
19:53:00	37.23	38.9	37.05	37.03	36.94	37.23	37.31	37.08	36.39	37.15	37.61	36.255	37.23	36.75	38.11	37.02
19:54:00	37.35	38.9	37.21	37.09	36.86	37.12	37.23	36.99	36.36	37.13	37.59	36.305	37.14	36.78	38.02	36.97
19:55:00	37.47	38.96	37.54	37.19	36.76	37.05	37.18	36.91	36.46	37.12	37.67	36.32	37.08	36.81	37.89	36.93
19:56:00	37.49	38.96	37.75	37.25	36.6	36.98	37.12	36.94	36.47	37.09	37.805	36.315	36.98	36.83	37.93	36.93
19:57:00	37.51	38.91	37.87	37.23	36.47	36.94	37.05	36.99	36.455	37.07	37.885	36.29	36.89	36.91	37.98	36.93
19:58:00	37.54	38.82	37.94	37.1	36.39	36.99	37	37.03	36.41	37.09	37.885	36.28	36.75	36.98	37.95	36.92
19:59:00	37.65	38.6	37.94	37.08	36.46	37.01	36.97	37.08	36.31	37.14	37.865	36.36	36.62	37.06	37.88	36.9
20:00:00	37.73	38.73	37.95	37.08	36.57	36.9	36.93	37.08	36.415	37.11	37.895	36.38	36.56	37.05	37.82	36.9
20:01:00	37.8	38.81	37.98	37.05	36.58	36.86	36.9	37.08	36.455	37.06	37.905	36.35	36.55	36.97	37.8	36.92
20:02:00	37.83	38.81	38	37.02	36.56	36.87	36.97	37.08	36.63	37.05	37.87	36.25	36.49	36.94	37.76	36.97
20:03:00	37.79	38.95	38.02	36.97	36.52	36.87	37.05	37.07	36.715	37.01	37.86	36.095	36.46	36.91	37.77	37
20:04:00	37.68	39.01	38.03	36.91	36.47	36.88	37.18	37.06	36.725	36.89	37.83	36.025	36.44	36.87	37.86	37.02
20:05:00	37.53	39.01	38.02	36.88	36.43	36.86	37.17	37.03	36.725	36.83	37.765	35.97	36.42	36.84	37.88	37.02
20:06:00	37.63	38.84	38.01	36.84	36.38	36.71	37.02	36.98	36.745	36.81	37.65	35.975	36.41	36.81	37.84	37.02
20:07:00	37.63	38.75	37.98	36.78	36.41	36.57	36.91	36.97	36.72	36.82	37.615	35.955	36.41	36.78	37.88	37.02
20:08:00	37.64	38.77	38	36.71	36.43	36.61	36.81	36.94	36.655	36.8	37.705	35.92	36.39	36.64	37.93	37.03
20:09:00	37.78	38.82	38.03	36.71	36.32	36.73	36.77	36.77	36.635	36.8	37.785	35.9	36.46	36.53	37.91	37.05
20:10:00	37.81	38.8	37.91	36.76	36.28	36.95	36.76	36.61	36.58	36.82	37.945	35.87	36.51	36.43	37.94	37.17
20:11:00	37.81	38.74	37.79	36.79	36.31	36.93	36.72	36.53	36.495	36.8	38.02	35.89	36.48	36.54	38.07	37.28
20:12:00	37.86	38.66	37.81	36.8	36.35	36.9	36.71	36.51	36.62	36.69	38.055	35.945	36.48	36.62	38.15	37.37
20:13:00	37.89	38.67	37.83	36.79	36.42	36.9	36.8	36.51	36.72	36.59	38.13	35.965	36.49	36.72	38.23	37.4
20:14:00	37.91	38.72	37.82	36.78	36.47	36.91	36.85	36.53	36.85	36.52	38.175	36.025	36.51	36.73	38.38	37.39
20:15:00	37.89	38.73	37.79	36.92	36.52	36.95	36.92	36.6	36.84	36.52	38.17	36.115	36.55	36.69	38.47	37.4
20:16:00	37.8	38.71	37.85	36.98	36.6	37.01	36.93	36.62	36.73	36.92	38.125	36.11	36.74	36.67	38.47	37.45
20:17:00	37.72	38.72	38.03	37.07	36.6	37.06	36.92	36.58	36.865	37.04	38.09	36.13	36.91	36.65	38.46	37.49
20:18:00	37.7	38.83	38.01	37.1	36.54	37.16	36.95	36.56	36.98	36.96	38.055	36.29	37.01	36.59	38.5	37.58
20:19:00	37.68	38.85	37.89	37.11	36.7	37.18	36.96	36.55	37.06	36.86	37.95	36.31	37.09	36.55	38.54	37.65
20:20:00	37.65	38.78	37.82	37.11	36.71	37.16	36.97	36.49	37.105	36.97	37.74	36.295	37.06	36.55	38.55	37.66
20:21:00	37.64	38.71	37.74	37.1	36.44	37.18	36.96	36.43	37.12	37.29	37.65	36.275	36.94	36.57	38.54	37.71
20:22:00	37.6	38.6	37.74	37.03	36.39	37.17	36.94	36.38	37.14	37.44	37.64	36.275	37.08	36.66	38.57	37.82
20:23:00	37.32	38.34	38.01	36.93	36.6	37.12	36.91	36.37	37.16	37.58	37.585	36.31	37.3	36.71	38.58	37.83
20:24:00	37.18	38.21	38.09	36.84	36.75	37.21	36.83	36.45	37.17	37.68	37.48	36.335	37.18	36.72	38.52	37.78
20:25:00	37.31	38.18	38.11	36.79	36.85	37.29	36.77	36.52	37.195	37.73	37.405	36.33	37.06	36.74	38.42	37.72
20:26:00	37.32	38.13	38.16	36.75	36.86	37.3	36.73	36.59	37.205	37.74	37.37	36.335	37.29	36.8	38.37	37.69
20:27:00	37.21	38.1	38.2	36.74	36.86	37.3	36.8	36.63	37.235	37.73	37.37	36.33	37.39	36.82	38.37	37.66
20:28:00	37.18	38.02	38.22	36.82	36.89	37.29	36.81	36.66	37.35	37.73	37.415	36.305	37.51	36.85	38.39	37.61
20:29:00	37.26	37.88	37.96	36.92	36.89	37.26	36.64	36.7	37.37	37.75	37.545	36.33	37.63	36.86	38.43	37.56
20:30:00	37.22	37.91	37.48	37	36.85	37.22	36.54	36.69	37.35	37.75	37.595	36.32	37.74	36.8	38.45	37.48
20:31:00	37.04	38.07	37.38	37.09	36.8	37.2	36.22	36.72	37.345	37.75	37.575	36.315	37.74	36.77	38.49	37.39
20:32:00	36.87	38.04	37.42	37.14	36.75	37.19	36.08	36.8	37.395	37.73	37.485	36.42	37.61	36.64	38.51	37.3
20:33:00	36.71	37.93	37.41	37.13	36.72	37.2	36.08	36.82	37.47	37.66	37.325	36.43	37.52	36.48	38.45	37.23
20:34:00	36.58	37.78	37.31	37.05	36.69	37.22	36.15	36.84	37.5	37.61	37.195	36.44	37.5	36.56	38.36	37.19
20:35:00	36.49	37.7	37.21	37.03	36.64	37.22	36.27	36.84	37.475	37.55	37.09	36.44	37.55	36.76	38.16	37.17
20:36:00	36.45	37.6	37.16	37.04	36.58	37.2	36.3	36.81	37.495	37.5	37.01	36.435	37.6	36.82	38.14	37.19
20:37:00	36.44	37.56	37.09	37.03	36.51	37.18	36.97	36.8	37.555	37.49	36.98	36.445	37.76	36.79	38.25	37.21
20:38:00	36.45	37.49	37.01	37.01	36.47	37.17	37.28	36.78	37.56	37.51	36.95	36.395	37.78	36.75	38.27	37.2
20:39:00	36.45	37.43	36.98	36.98	36.38	37.17	37.39	36.77	37.56	37.5	36.95	36.375	37.63	36.74	38.27	37.18
20:40:00	36.42	37.36	36.95	36.95	36.29	37.24	37.46	36.75	37.555	37.42	36.99	36.46	37.51	36.75	38.24	37.17
20:41:00	36.41	37.31	36.93	36.92	36.28	37.37	37.54	36.69	37.52	37.49	36.95	36.49	37.57	36.88	38.06	37.18
20:42:00	36.42	37.32	36.92	36.87	36.32	37.42	37.55	36.58	37.48	37.65	36.905	36.4	37.6	37.12	37.7	37.16
20:43:00	36.43	37.34	36.86	36.82	36.39	37.45	37.47	36.52	37.425	37.74	36.86	36.345	37.58	37.22	37.49	37.13
20:44:00	36.43	37.39	36.78	36.82	36.46	37.49	37.44	36.52	37.385	37.74	36.84	36.34	37.51	37.21	37.55	37.08
20:45:00	36.42	37.41	36.69	36.87	36.61	37.49	37.43	36.54	37.33	37.6	36.93	36.315	37.47	37.3	37.71	37.08
20:46:00	36.41	37.42	36.58	36.91	36.76	37.43	37.43	36.55	37.265	37.69	36.96	36.395	37.44	37.35	37.62	37.1
20:47:00	36.41	37.43	36.48	36.92	36.8	37.29	37.37	36.55	37.155	37.78	36.94	36.43	37.4	37.31	37.23	37.15
20:48:00	36.38	37.44	36.39	36.94	36.8	37.32	37.31	36.56	36.985	37.79	36.915	36.425	37.37	37.29	37	37.17
20:49:00	36.39	37.46	36.33	36.95	36.83	37.4	37.28	36.57	36.825	37.82	36.865	36.455	37.32	37.24	37.17	37.17
20:50:00	36.41	37.47	36.29	36.95	36.85	37.39	37.26	36.56	36.7	37.89	36.75	36.52	37.23	37.18	37.25	37.26
20:51:00	36.42	37.44	36.23	36.94	36.83	37.33	37.21	36.53	36.57	37.91	36.72	36.585	37.16	37.15	37.2	37.36
20:52:00	36.47	37.36	36.22	36.86	36.81	37.29	37.18	36.47	36.51	37.94	36.72	36.69	37.1	37.13	37.14	37.45
20:53:00	36.53	37.12	36.22	36.87	36.79	37.44	37.17	36.44	36.465	37.94	36.665	36.74	37.04	37.1	37.09	37.51
20:54:00	36.6	37.1	36.22	36.95	36.75	37.51	37.15	36.43	36.375	37.89	36.65	36.785	36.92	37.05	37.04	37.49
20:55:00	36.65	37.13	36.23	36.99	36.71	37.51	37.18	36.42	36.315	37.91	36.65	36.865	36.87	36.99	36.99	37.41
20:56:00	36.66	37.02	36.23	37.01	36.67	37.46	37.21	36.45	36.435	38.09	36.63	36.935	36.86	36.73	36.92	37.3
20:57:00	36.69	36.96	36.26	37.01	36.65	37.38	37.26	36.45	36.61	38.13	36.65	37.015	36.86	36.64	36.77	37.2
20:58:00	36.76	37.03	36.46	36.98	36.61	37.3	37.27	36.47	36.75	38.12	36.725	37.08	36.84	36.65	36.71	37.1
20:59:00	36.83	37.1	36.58	36.94	36.57	37.23	37.22	36.58	36.85	38.04	36.765	37.12	36.89	36.68	36.7	37.02
21:00:00	36.93	37.15	36.7	36.93	36.58	37.15	37.18	36.77	36.895	38.02	36.825	37.17	36.99	36.68	36.69	36.96
21:01:00	37.01	37.18	36.77	36.93	36.65	37.16	37.14	36.79	36.925	38.01	36.84	37.3	37.04	36.67	36.68	36.92
21:02:00	37.09	37.18	36.8	36.93	36.67	37.26	37.13	36.82	36.955	37.86	36.85	37.35	37.07	36.76	36.7	36.91
21:03:00	37.16	37.17	36.78	36.96	36.64	37.27	37.14	36.85	36.97	37.72	36.965	37.33	37.05	36.81	36.71	36.91
21:04:00	37.18	37.15	36.76	36.98	36.66	37.3	37.18	36.84	36.975	37.53	37.015	37.375	36.95	36.82	36.7	36.93
21:05:00	37.16	37.09	36.75	37	36.73	37.33	37.19	36.84	36.99	37.36	37.07	37.39	36.9	36.88	36.66	36.94
21:06:00	37.16	37.04	36.71	36.97	36.72	37.33	37.22	36.95	36.995	37.22	37.085	37.39	36.94	36.91	36.58	36.93
21:07:00	37.13	36.91	36.62	36.87	36.63	37.31	37.23	36.95	37.005	37.09	37.115	37.415	36.97	36.89	36.68	36.92
21:08:00	37.07	36.88	36.59	36.82	36.65	37.34	37.19	36.95	37.015	37.02	37.135	37.415	36.98	36.89	36.81	36.92
21:09:00	37.03	36.96	36.49	36.8	36.73	37.25	37.06	37.06	36.995	36.97	37.17	37.405	36.96	36.96	36.91	36.94
21:10:00	36.97	36.97	36.42	36.98	36.68	37.05	37.05	37.21	37.005	36.95	37.275	37.42	36.84	37.19	36.74	36.96
21:11:00	36.82	37	36.36	37.06	36.47	37.01	37.1	37.22	37	36.94	37.305	37.535	36.69	37.34	36.36	36.95
21:12:00	36.7	37.09	36.36	37.15	36.68	36.99	37.17	37.24	36.975	36.91	37.295	37.585	36.55	37.3	36.27	36.94
21:13:00	36.73	37.25	36.33	37.25	36.78	36.91	37.24	37.26	36.965	36.91	37.26	37.565	36.48	37.16	36.28	36.95
21:14:00	36.75	37.31	36.27	37.32	36.82	36.82	37.2	37.26	36.935	36.91	37.2	37.575	36.53	36.83	36.28	36.97
21:15:00	36.74	37.38	36.33	37.34	36.9	36.81	37.17	37.27	36.89	36.86	37.18	37.585	36.59	36.78	36.24	37
21:16:00	36.74	37.45	36.41	37.35	37	36.82	37.12	37.37	36.86	36.75	37.16	37.57	36.44	36.81	36.22	36.99
21:17:00	36.76	37.39	36.36	37.34	37.04	36.8	36.96	37.43	36.84	36.75	37.15	37.535	36.26	36.86	36.21	36.98
21:18:00	36.74	37.2	36.29	37.35	37.12	36.77	37.16	37.48	36.79	36.76	37.15	37.53	36.24	36.89	36.25	36.96
21:19:00	36.66	36.98	36.26	37.36	37.21	36.78	37.2	37.52	36.71	36.78	37.175	37.495	36.27	37.02	36.7	36.9
21:20:00	36.58	37.11	36.29	37.4	37.23	36.78	37.01	37.57	36.6	36.85	37.17	37.45	36.61	37.17	36.77	36.87
21:21:00	36.55	37.37	36.48	37.44	37.3	36.75	36.99	37.6	36.505	36.92	37.13	37.405	36.76	37.25	36.87	36.9
21:22:00	36.55	37.65	36.54	37.45	37.34	36.8	37.4	37.63	36.475	36.94	37.09	37.345	36.65	37.32	36.96	36.97
21:23:00	36.54	37.62	36.5	37.48	37.3	36.89	37.69	37.65	36.48	36.92	37.075	37.295	36.76	37.39	37.07	37.04
21:24:00	36.57	37.29	36.4	37.54	37.16	36.97	37.87	37.67	36.48	36.86	37.06	37.245	37.04	37.42	37.05	37.07
21:25:00	36.66	37.44	36.43	37.55	37.07	37.01	37.83	37.68	36.48	36.92	37.045	37.18	37.29	37.33	36.91	37.16
21:26:00	36.74	37.56	36.43	37.56	37.21	37.02	37.66	37.68	36.505	36.94	37.045	37.15	37.52	37.18	36.96	37.34
21:27:00	36.85	37.63	36.42	37.6	37.29	37.09	37.65	37.65	36.535	36.94	37.055	37.125	37.62	37.05	37.06	37.46
21:28:00	36.86	37.61	36.39	37.63	37.28	37.02	37.59	37.51	36.56	36.95	37.08	37.115	37.76	37.2	37.13	37.58
21:29:00	36.85	37.48	36.37	37.64	37.18	36.84	37.5	37.41	36.53	37	37.065	37.165	37.86	37.26	37.21	37.69
21:30:00	36.85	37.41	36.36	37.64	37.08	36.78	37.53	37.22	36.49	37.02	37.045	37.21	37.91	37.34	37.14	37.74
21:31:00	36.83	37.35	36.28	37.63	37	36.43	37.79	37.09	36.435	37.02	37.02	37.23	37.92	37.62	37.02	37.77
21:32:00	36.81	37.31	36.28	37.6	36.89	36.41	37.9	37.15	36.505	37.02	36.955	37.24	37.73	37.76	37.02	37.81
21:33:00	36.78	37.27	36.56	37.57	36.79	36.74	37.9	37.28	36.49	37.01	36.945	37.23	37.48	37.83	36.98	37.85
21:34:00	36.74	37.22	36.58	37.64	36.72	36.83	37.93	37.23	36.425	37.01	36.975	37.145	37.31	37.81	36.9	37.88
21:35:00	36.75	37.29	36.31	37.67	36.68	36.85	38.01	37.09	36.41	37.23	37.01	37.025	37.24	37.85	36.91	37.87
21:36:00	36.74	37.45	36.11	37.64	36.7	36.93	38.04	37	36.4	37.25	37	36.945	37.22	37.93	37.1	37.78
21:37:00	36.66	37.47	36.16	37.5	36.74	37.33	38.06	36.88	36.41	37.28	36.89	36.91	37.21	37.99	37.11	37.8
21:38:00	36.6	37.47	36.33	37.43	36.74	37.44	38.07	36.77	36.41	37.27	36.82	36.85	37.19	38.03	37.11	37.82
21:39:00	36.59	37.5	36.46	37.38	36.71	37.42	38.09	36.66	36.39	37.29	36.88	36.73	37.09	38.1	37.2	37.8
21:40:00	36.52	37.6	36.78	37.33	36.68	37.33	38.12	36.63	36.36	37.58	37.07	36.675	36.95	38.19	37.2	37.78
21:41:00	36.46	37.65	36.93	37.22	36.66	37.2	38.12	36.61	36.3	37.71	37.21	36.635	37	38.18	37.15	37.82
21:42:00	36.36	37.6	36.9	37.06	36.71	37.17	38.08	36.61	36.24	37.8	37.2	36.625	37.18	38.15	37.1	37.93
21:43:00	36.43	37.54	36.83	36.94	36.79	37.15	38.09	36.6	36.225	37.79	37.165	36.68	37.21	38.15	37.02	38.04
21:44:00	36.46	37.61	36.81	36.84	36.89	37.16	38.11	36.57	36.235	37.75	37.14	36.7	37.22	38.11	36.9	38.08
21:45:00	36.39	37.74	36.86	36.76	36.92	37.32	38.04	36.54	36.255	37.66	37.12	36.72	37.22	38.22	36.79	38.14
21:46:00	36.3	37.76	36.88	36.69	36.92	37.33	37.78	36.49	36.315	37.58	37.11	36.75	37.15	38.29	36.77	38.18
21:47:00	36.27	37.73	36.89	36.65	36.9	37.28	37.61	36.48	36.365	37.47	37.095	36.76	37.12	38.29	36.78	38.17
21:48:00	36.26	37.71	36.89	36.63	36.88	37.26	37.58	36.48	36.395	37.42	37.05	36.76	37.2	38.25	36.86	38.14
21:49:00	36.26	37.69	36.89	36.62	36.77	37.24	37.64	36.47	36.435	37.49	36.955	36.76	37.23	38.3	36.86	38.15
21:50:00	36.28	37.61	36.87	36.62	36.69	37.17	37.62	36.45	36.46	37.5	36.98	36.79	37.22	38.34	36.83	38.18
21:51:00	36.41	37.59	36.86	36.71	36.72	37.07	37.56	36.45	36.465	37.45	36.945	36.82	37.17	38.35	36.86	38.23
21:52:00	36.45	37.58	36.82	36.77	36.79	37.07	37.51	36.46	36.475	37.41	36.905	36.805	37.22	38.35	36.91	38.2
21:53:00	36.49	37.6	36.81	36.8	36.83	37.09	37.47	36.45	36.505	37.31	36.955	36.79	37.52	38.27	36.94	38.1
21:54:00	36.62	37.63	36.81	36.8	36.88	37.09	37.37	36.42	36.515	37.13	37.145	36.75	37.58	38.16	37	38.14
21:55:00	36.68	37.65	36.82	36.83	36.88	37.07	37.24	36.38	36.555	36.9	37.4	36.62	37.55	38.09	37.01	38.18
21:56:00	36.7	37.66	36.84	36.87	36.9	37.08	37.14	36.36	36.54	36.73	37.6	36.535	37.54	38.03	37.01	38.26
21:57:00	36.72	37.68	36.8	36.91	36.97	37.09	37.04	36.32	36.385	36.61	37.605	36.485	37.54	37.87	36.99	38.3
21:58:00	36.72	37.59	36.75	36.98	37.01	37.11	36.95	36.38	36.42	36.52	37.53	36.445	37.38	37.7	36.83	38.28
21:59:00	36.6	37.3	36.75	37.03	37.04	37.14	36.84	36.46	36.505	36.62	37.535	36.45	37.32	37.61	36.64	38.26
22:00:00	36.49	37.32	36.79	37.05	36.99	37.17	36.8	36.49	36.715	36.69	37.63	36.44	37.31	37.64	36.82	38.26
22:01:00	36.58	37.47	37.15	37.05	36.84	37.22	36.86	36.55	36.745	36.71	37.685	36.355	37.28	37.75	36.86	38.27
22:02:00	36.66	37.83	37.31	37.02	36.77	37.26	36.9	36.68	36.76	36.72	37.75	36.295	37.27	37.92	36.82	38.27
22:03:00	36.72	37.96	37.51	36.97	36.63	37.33	36.93	36.75	36.825	36.78	37.775	36.29	37.3	37.97	36.9	38.22
22:04:00	36.73	38.03	37.58	36.92	36.5	37.34	36.97	36.71	36.86	36.84	37.655	36.31	37.39	37.96	37.27	38.15
22:05:00	36.82	38.22	37.7	36.88	36.47	37.32	37.03	36.58	36.88	36.75	37.54	36.315	37.68	37.94	37.48	38.09
22:06:00	36.93	38.25	37.71	36.85	36.48	37.29	37.05	36.46	36.94	36.51	37.53	36.32	37.83	37.89	37.59	37.96
22:07:00	36.98	38.28	37.74	36.83	36.59	37.29	37.07	36.41	36.995	36.44	37.625	36.315	37.91	37.87	37.62	37.92
22:08:00	37.11	38.46	37.77	36.85	36.68	37.33	37.1	36.37	37.01	36.61	37.765	36.31	37.97	37.82	37.64	37.97
22:09:00	37.16	38.55	37.85	37.03	36.68	37.43	37.14	36.38	37.005	36.73	37.8	36.33	38.04	37.75	37.68	37.99
22:10:00	37.07	38.38	37.96	37.09	36.7	37.52	37.15	36.42	36.99	36.81	37.79	36.34	38.12	37.72	37.75	37.92
22:11:00	36.96	38.23	38.08	37.11	36.81	37.48	37.18	36.46	37.025	36.86	37.75	36.355	38.2	37.69	37.82	37.74
22:12:00	36.92	38.18	38.12	37.16	36.92	37.33	37.17	36.55	37.155	36.97	37.71	36.355	38.23	37.57	37.81	37.55
22:13:00	36.86	38.14	38.12	37.16	37.02	37.49	37.15	36.65	37.32	37.13	37.67	36.335	38.2	37.45	37.86	37.43
22:14:00	36.8	38.02	38.21	37.11	37.1	37.65	37.04	36.64	37.36	37.13	37.675	36.295	38.14	37.28	37.94	37.3
22:15:00	36.73	38.04	38.31	37.08	37.22	37.7	37.02	36.58	37.39	37.25	37.695	36.275	38.23	37.18	37.95	37.28
22:16:00	36.84	38.28	38.34	37.11	37.29	37.72	37.25	36.54	37.385	37.31	37.735	36.275	38.19	37.1	37.88	37.27
22:17:00	37.07	38.3	38.38	37.16	37.42	37.72	37.29	36.55	37.305	37.18	37.725	36.28	38.02	37.04	37.79	37.29
22:18:00	37.26	38.19	38.43	37.23	37.54	37.7	37.28	36.62	37.215	37.25	37.72	36.275	37.91	36.97	37.69	37.35
22:19:00	37.37	38.08	38.43	37.22	37.59	37.77	37.3	36.73	37.125	37.49	37.765	36.275	37.81	36.97	37.59	37.39
22:20:00	37.45	38.2	38.23	37.26	37.61	37.76	37.27	36.8	37.28	37.54	37.775	36.28	37.79	37.02	37.48	37.44
22:21:00	37.77	38.29	38.15	37.35	37.61	37.74	37.2	36.89	37.395	37.54	37.745	36.295	37.75	37.08	37.38	37.46
22:22:00	37.98	38.28	38.06	37.43	37.62	37.71	37.17	37.05	37.44	37.56	37.69	36.315	37.72	37.06	37.27	37.45
22:23:00	38.03	38.23	38.06	37.44	37.65	37.66	37.23	37.13	37.48	37.56	37.66	36.345	37.67	36.93	37.17	37.44
22:24:00	38.08	38.05	38.24	37.44	37.73	37.58	37.34	37.05	37.465	37.59	37.68	36.37	37.62	36.87	37.1	37.41
22:25:00	38.15	38	38.26	37.43	37.78	37.5	37.35	36.89	37.475	37.62	37.705	36.375	37.46	36.8	36.98	37.35
22:26:00	38.2	38.01	38.27	37.43	37.83	37.34	37.32	36.71	37.485	37.62	37.82	36.38	37.37	36.77	36.89	37.33
22:27:00	38.14	37.96	38.31	37.39	37.9	37.25	37.24	36.54	37.495	37.59	37.89	36.385	37.31	36.79	36.8	37.3
22:28:00	37.99	37.89	38.27	36.95	37.95	37.2	37.11	36.42	37.41	37.59	37.96	36.385	37.24	36.86	36.78	37.25
22:29:00	37.9	37.8	38.14	37.01	38.03	37.19	37.07	36.36	37.32	37.6	38.05	36.4	37.18	37	36.82	37.22
22:30:00	37.86	37.7	37.83	36.94	38.14	37.23	37.03	36.35	37.245	37.66	38.02	36.475	37.06	37.01	36.88	37.21
22:31:00	37.75	37.69	37.28	36.32	38.18	37.24	36.99	36.36	37.185	37.75	37.95	36.59	36.97	36.97	36.89	37.23
22:32:00	37.66	37.74	37.02	36.09	38.2	37.24	37	36.38	37.115	37.76	38.015	36.61	37	37.02	36.93	37.25
22:33:00	37.59	37.79	37.11	35.96	38.2	37.21	37.02	36.39	37.075	37.75	38.18	36.59	37.02	37.2	36.94	37.25
22:34:00	37.61	37.86	37.33	36.34	38.18	37.08	37.01	36.39	37.08	37.74	38.2	36.56	37.02	37.13	36.99	37.24
22:35:00	37.67	37.88	37.67	36.5	38.16	36.91	37.01	36.39	37.095	37.79	38.22	36.55	37.01	36.88	37.01	37.24
22:36:00	37.64	37.87	37.87	36.55	38.15	36.83	37.02	36.37	37.115	37.97	38.225	36.56	37.04	36.84	37	37.2
22:37:00	37.54	37.86	37.94	36.53	38.2	36.79	37.02	36.22	37.12	38.06	38.245	36.615	37.09	37.25	36.96	37.12
22:38:00	37.44	37.85	37.95	36.46	38.24	36.77	37.01	36.19	37.125	38.12	38.255	36.675	37.11	37.46	36.93	37.09
22:39:00	37.33	37.85	37.89	36.36	38.23	36.8	37.01	36.21	37.235	38.14	38.225	36.66	37.11	37.48	36.9	37.17
22:40:00	37.46	37.84	37.78	36.3	38.19	36.81	36.99	36.24	37.295	38.08	38.23	36.635	37.11	37.52	36.92	37.21
22:41:00	37.45	37.81	37.71	36.5	38.16	36.77	36.97	36.28	37.325	37.94	38.25	36.62	37.11	37.52	36.95	37.26
22:42:00	37.33	37.78	37.59	36.64	38.14	36.81	36.96	36.3	37.335	37.87	38.12	36.58	37.08	37.4	36.75	37.28
22:43:00	37.17	37.7	37.47	36.7	38.13	37.21	37.04	36.32	37.3	37.86	38.08	36.525	36.68	37.29	36.78	37.24
22:44:00	37.09	37.62	37.39	36.74	38.14	37.38	37.08	36.41	37.24	37.93	38.01	36.525	36.61	37.35	37.07	37.18
22:45:00	37.22	37.65	37.32	36.75	38.13	37.28	37.13	36.79	37.16	37.98	37.97	36.52	36.76	37.36	37.07	37.14
22:46:00	37.23	37.7	37.23	36.77	38.03	37.12	37.3	37.12	37.15	38.08	37.995	36.505	36.79	37.33	37.18	37.08
22:47:00	37.14	37.69	37.15	36.85	37.98	37.01	37.43	37.21	37.215	38.19	37.99	36.535	36.52	37.3	37.31	37
22:48:00	37.01	37.66	37.19	37.02	37.97	36.91	37.52	37.26	37.28	38.19	37.97	36.565	36.3	37.33	37.4	36.95
22:49:00	36.9	37.74	37.19	37.07	37.98	36.87	37.58	37.29	37.305	38.14	37.975	36.575	36.44	37.39	37.46	36.96
22:50:00	36.8	37.73	37.18	37.07	37.93	36.85	37.66	37.34	37.34	38.06	37.94	36.56	36.73	37.42	37.48	36.98
22:51:00	36.71	37.69	37.22	37.05	37.81	36.89	37.71	37.36	37.365	37.94	37.79	36.545	36.79	37.49	37.5	36.98
22:52:00	36.67	37.68	37.23	37.07	37.73	36.91	37.74	37.35	37.35	37.84	37.73	36.545	36.89	37.55	37.55	36.96
22:53:00	36.64	37.86	37.2	37.09	37.57	36.89	37.75	37.31	37.34	37.81	37.79	36.575	37.02	37.6	37.57	36.94
22:54:00	36.63	37.92	37.15	37.07	37.51	36.81	37.75	37.29	37.325	37.81	37.785	36.585	37.19	37.59	37.65	36.98
22:55:00	36.67	37.95	37.09	37.03	37.47	36.78	37.79	37.29	37.315	37.81	37.715	36.59	37.28	37.52	37.7	37.01
22:56:00	36.74	38.01	37.06	36.99	37.41	37.01	37.88	37.32	37.195	37.9	37.475	36.61	37.35	37.55	37.76	37.03
22:57:00	36.8	38.14	36.93	36.93	37.42	37.41	37.96	37.35	36.965	37.96	37.205	36.605	37.37	37.61	37.82	37.04
22:58:00	36.84	38.2	36.85	36.89	37.39	37.45	38.03	37.35	36.825	38.03	37.04	36.5	37.38	37.69	37.87	37.03
22:59:00	36.87	38.25	36.85	36.84	37.35	37.59	38.14	37.34	36.975	38.04	37.095	36.445	37.44	37.78	37.88	37.01
23:00:00	36.91	38.33	36.87	36.81	37.32	37.75	38.21	37.35	37.015	38.02	37.305	36.46	37.7	37.87	37.84	36.99
23:01:00	36.92	38.37	36.88	36.81	37.2	37.74	38.23	37.44	37.11	38.02	37.425	36.475	37.79	37.91	37.79	37.02
23:02:00	36.88	38.42	36.91	36.8	37.02	37.63	38.25	37.46	37.15	38.03	37.445	36.465	37.86	37.93	37.82	37.1
23:03:00	36.82	38.41	36.93	36.77	36.9	37.57	38.37	37.46	37.115	38.03	37.435	36.365	37.96	37.99	37.99	37.18
23:04:00	36.78	38.34	36.97	36.69	36.81	37.5	38.41	37.44	37.07	38	37.42	36.295	38	38.04	38.03	37.26
23:05:00	36.76	38.32	37.03	36.64	36.73	37.5	38.37	37.38	37.045	38	37.39	36.355	38.03	38.01	38.05	37.27
23:06:00	36.79	38.33	37.11	36.64	36.66	37.52	38.35	37.33	37.06	38.02	37.345	36.385	38.1	37.98	38.09	37.26
23:07:00	36.81	38.31	37.3	36.65	36.6	37.53	38.38	37.36	37.05	38.03	37.28	36.39	38.16	38.01	38.19	37.26
23:08:00	36.8	38.28	37.37	36.71	36.56	37.53	38.48	37.57	36.995	38.02	37.22	36.405	38.22	37.96	38.26	37.23
23:09:00	36.77	38.34	37.31	36.73	36.5	37.52	38.54	37.68	36.935	38.02	37.175	36.425	38.27	37.82	38.3	37.24
23:10:00	36.71	38.42	37.17	36.57	36.55	37.46	38.57	37.7	36.905	38.03	37.11	36.445	38.31	37.76	38.35	37.24
23:11:00	36.65	38.42	37.3	36.64	36.74	37.44	38.53	37.65	36.875	38.02	37.08	36.47	38.32	37.7	38.35	37.22
23:12:00	36.63	38.56	37.42	36.69	36.82	37.39	38.46	37.57	36.845	37.99	37.12	36.42	38.29	37.67	38.32	37.2
23:13:00	36.61	38.75	37.47	36.68	36.82	37.39	38.37	37.53	36.8	38	37.125	36.395	38.16	37.78	38.2	37.17
23:14:00	36.62	38.78	37.6	36.63	36.8	37.4	38.35	37.48	36.755	38.09	37.155	36.46	38.02	37.85	37.96	37.16
23:15:00	36.67	38.76	37.66	36.59	36.75	37.41	38.37	37.42	36.805	38.12	37.22	36.51	37.93	37.75	37.93	37.16
23:16:00	36.75	38.75	37.67	36.57	36.66	37.38	38.37	37.42	36.81	38.13	37.245	36.59	37.88	37.56	37.9	37.21
23:17:00	36.71	38.8	37.68	36.56	36.54	37.38	38.38	37.31	36.79	38.13	37.21	36.65	37.93	37.45	37.79	37.28
23:18:00	36.66	38.84	37.69	36.56	36.48	37.47	38.4	37.2	36.79	38.14	37.175	36.765	37.92	37.56	37.72	37.33
23:19:00	36.66	38.91	37.73	36.55	36.47	37.49	38.41	37.19	36.8	38.16	37.23	36.8	37.86	37.57	37.64	37.35
23:20:00	36.7	38.93	37.87	36.53	36.49	37.5	38.43	37.2	36.78	38.23	37.425	36.805	37.77	37.56	37.53	37.32
23:21:00	36.85	38.9	37.93	36.47	36.5	37.5	38.43	37.16	36.74	38.26	37.44	36.78	37.68	37.59	37.45	37.22
23:22:00	36.85	38.89	37.91	36.41	36.53	37.5	38.4	37.05	36.755	38.32	37.455	36.795	37.57	37.57	37.38	37.08
23:23:00	36.77	38.88	37.96	36.4	36.58	37.54	38.32	37.01	36.815	38.34	37.745	36.81	37.42	37.49	37.29	37
23:24:00	36.85	38.88	37.95	36.43	36.65	37.57	38.21	37.01	36.83	38.32	37.805	36.805	37.22	37.41	37.21	36.97
23:25:00	36.9	38.87	37.91	36.44	36.74	37.48	38.14	36.95	36.91	38.32	37.725	36.745	37.09	37.32	37.16	36.99
23:26:00	36.93	38.83	37.77	36.49	36.79	37.37	38.09	36.89	37.06	38.32	37.73	36.7	37.01	37.25	37.14	37.03
23:27:00	37.04	38.76	37.43	36.67	36.84	37.34	38.04	36.88	37.175	38.27	37.84	36.695	36.93	37.14	37.05	37.05
23:28:00	36.97	38.73	37.33	36.82	36.88	37.37	38.02	36.84	37.2	38.25	37.96	36.75	36.87	37.03	36.91	37.06
23:29:00	36.8	38.73	37.62	36.94	36.86	37.42	38.17	36.79	37.23	38.24	38.13	36.92	36.83	36.87	36.9	37.07
23:30:00	36.95	38.79	37.74	37.03	36.8	37.38	38.27	36.71	37.245	38.21	38.18	36.965	36.84	36.78	36.92	37.08
23:31:00	36.97	38.9	37.86	37.05	36.71	37.22	38.3	36.65	37.26	38.21	38.19	36.94	36.86	36.75	36.96	37.09
23:32:00	36.81	38.91	38.22	36.98	36.57	37.18	38.31	36.58	37.27	38.21	38.185	36.91	36.79	36.76	36.97	37.1
23:33:00	36.8	38.85	38.24	36.93	36.55	37.52	38.31	36.57	37.28	38.13	38.185	36.925	36.76	36.82	36.89	37.11
23:34:00	36.88	38.84	38.14	37.07	36.59	37.62	38.3	36.54	37.3	38.09	38.125	36.98	36.79	37.06	36.88	37.12
23:35:00	36.95	38.85	38.09	37.19	36.64	37.61	38.28	36.5	37.3	38.08	38.09	37.01	36.84	37.19	36.85	37.12
23:36:00	37	38.85	38.14	37.21	36.74	37.6	38.22	36.51	37.29	38.03	38.045	37.015	36.93	37.22	36.75	37.11
23:37:00	36.99	38.85	38.17	37.27	36.93	37.55	38.25	36.54	37.285	37.96	37.985	37.02	37.04	37.17	36.79	37.1
23:38:00	36.95	38.85	38.21	37.18	36.99	37.35	38.26	36.68	37.275	37.96	37.995	37.04	37.24	37	36.83	37.17
23:39:00	36.91	38.86	38.25	36.75	36.97	37.26	38.16	36.75	37.25	37.99	38.015	37.05	37.31	36.97	36.82	37.24
23:40:00	36.89	38.87	38.27	36.59	36.94	37.23	37.93	36.76	37.26	38.07	38	37.06	37.33	37.13	36.74	37.27
23:41:00	36.95	38.89	38.29	36.54	36.92	37.28	37.88	36.73	37.255	38.15	37.955	37.11	37.42	37.21	36.65	37.29
23:42:00	37.1	38.88	38.28	36.6	36.93	37.35	37.68	36.73	37.22	38.16	37.905	37.15	37.49	37.21	36.7	37.35
23:43:00	37.16	38.8	38.3	36.71	36.93	37.36	37.46	36.73	37.155	38.14	37.875	37.18	37.54	37.21	36.81	37.38
23:44:00	37.26	38.78	38.24	36.74	36.89	37.27	37.43	36.72	37.125	38.12	37.88	37.235	37.67	37.19	36.82	37.39
23:45:00	37.25	38.79	38.24	36.84	36.74	37.24	37.45	36.75	37.135	38.08	37.87	37.325	37.71	37.23	36.8	37.43
23:46:00	37.29	38.8	38.49	37.27	36.73	37.26	37.46	36.82	37.18	38.05	37.855	37.365	37.73	37.26	36.79	37.44
23:47:00	37.36	38.78	38.61	37.4	36.72	37.32	37.45	36.94	37.22	38.04	37.835	37.36	37.74	37.27	36.78	37.5
23:48:00	37.3	38.78	38.52	37.42	36.71	37.39	37.4	36.96	37.23	38.04	37.805	37.415	37.76	37.28	36.81	37.51
23:49:00	37.17	38.85	38.37	37.49	36.71	37.48	37.36	36.93	37.32	38.04	37.705	37.435	37.82	37.29	36.82	37.5
23:50:00	37.08	38.85	38.39	37.55	36.72	37.62	37.32	36.89	37.36	38.04	37.625	37.325	37.82	37.28	36.82	37.46
23:51:00	37	38.9	38.44	37.61	36.79	37.76	37.27	36.85	37.41	38.03	37.75	37.25	37.77	37.25	36.78	37.4
23:52:00	37.01	39	38.44	37.57	36.9	37.97	37.22	36.82	37.45	38.03	37.965	37.175	37.81	37.26	36.75	37.33
23:53:00	37.11	38.93	38.43	37.35	36.91	38.04	37.23	36.81	37.485	38.06	38.085	37.175	37.94	37.27	36.78	37.28
23:54:00	37.09	38.81	38.46	37.02	36.91	38.05	37.24	36.78	37.475	38.08	38.055	37.225	37.87	37.24	36.79	37.21
23:55:00	37.09	38.73	38.46	37.05	37.03	38.08	37.19	36.75	37.44	38.18	37.995	37.235	37.69	37.28	36.77	37.15
23:56:00	37.4	38.69	38.44	37.4	37.09	38.16	37.09	36.73	37.375	38.24	37.895	37.205	37.6	37.3	36.73	37.12
23:57:00	37.61	38.72	38.44	37.28	37.17	38.23	37	36.7	37.29	38.27	37.815	37.13	37.51	37.31	36.68	37.08
23:58:00	37.6	38.71	38.49	36.99	37.25	38.34	36.89	36.69	37.27	38.39	37.885	37.075	37.45	37.28	36.6	37.05
23:59:00	37.5	38.65	38.59	36.99	37.36	38.38	36.89	36.71	37.35	38.42	38.005	37.055	37.38	37.23	36.43	36.98
1900-01-01	37.37	38.6	38.68	37.09	37.44	38.41	36.89	36.71	37.49	38.42	38.12	37.05	37.3	37.21	36.56	36.91
1900-01-01 00:01:00	37.21	38.55	38.61	36.98	37.48	38.45	36.88	36.66	37.545	38.36	38.13	37.09	37.19	37.22	36.73	36.84
1900-01-01 00:02:00	37.1	38.52	38.42	36.65	37.59	38.45	36.9	36.59	37.57	38.27	38.135	37.13	37.15	37.22	36.99	36.84
1900-01-01 00:03:00	37.04	38.54	38.31	36.54	37.75	38.45	37.01	36.62	37.655	38.31	38.155	37.155	37.13	37.21	37.06	36.88
1900-01-01 00:04:00	36.99	38.53	38.27	36.53	37.74	38.44	37.04	36.7	37.715	38.31	38.125	37.165	37.13	37.2	37.1	36.95
1900-01-01 00:05:00	36.91	38.48	38.16	36.45	37.64	38.42	37.06	36.84	37.765	38.23	38.02	37.17	37.17	37.22	37.13	37.01
1900-01-01 00:06:00	36.88	38.47	38.06	36.38	37.5	38.43	37.1	36.86	37.75	38.11	37.93	37.195	37.2	37.25	37.18	37.05
1900-01-01 00:07:00	36.96	38.49	37.98	36.23	37.57	38.46	37.13	36.85	37.72	38.09	37.85	37.22	37.23	37.32	37.25	37.05
1900-01-01 00:08:00	37.13	38.54	37.9	36.39	37.68	38.47	37.16	36.94	37.725	38.03	37.79	37.225	37.23	37.36	37.35	37.03
1900-01-01 00:09:00	37.24	38.64	37.7	36.58	37.74	38.47	37.22	37.03	37.72	37.98	37.725	37.2	37.05	37.36	37.58	37.01
1900-01-01 00:10:00	37.24	38.68	37.59	36.63	37.72	38.42	37.26	37.15	37.67	37.96	37.705	37.195	37.03	37.35	37.65	37
1900-01-01 00:11:00	37.21	38.64	37.48	36.6	37.58	38.35	37.31	37.23	37.57	37.97	37.71	37.195	37.17	37.18	37.68	36.99
1900-01-01 00:12:00	37.17	38.63	37.35	36.56	37.52	38.23	37.33	37.25	37.445	37.94	37.67	37.24	37.28	37.03	37.7	36.97
1900-01-01 00:13:00	37.11	38.62	37.12	36.48	37.45	38.17	37.36	37.25	37.345	37.99	37.625	37.225	37.25	36.88	37.75	36.94
1900-01-01 00:14:00	37.04	38.65	36.99	36.37	37.37	38.1	37.38	37.24	37.27	38.04	37.59	37.15	37.18	36.87	37.78	36.92
1900-01-01 00:15:00	36.99	38.65	37	36.22	37.37	38.07	37.31	37.25	37.215	37.98	37.55	37.14	37.14	36.88	37.79	36.94
1900-01-01 00:16:00	36.98	38.63	37.12	36.11	37.49	38	37.28	37.25	37.145	37.87	37.48	37.165	37.02	36.81	37.83	37.08
1900-01-01 00:17:00	36.98	38.6	37.12	36.02	37.58	37.83	37.28	37.31	37.06	37.8	37.27	37.165	36.82	36.79	37.86	37.19
1900-01-01 00:18:00	36.98	38.59	37.04	36.05	37.58	37.79	37.29	37.36	37	37.67	37.215	37.16	36.71	36.85	37.86	37.28
1900-01-01 00:19:00	36.97	38.59	37.06	35.97	37.53	37.76	37.27	37.36	36.96	37.55	37.285	37.19	36.79	37.11	37.9	37.36
1900-01-01 00:20:00	36.96	38.59	37.02	35.82	37.47	37.7	37.18	37.26	36.9	37.43	37.375	37.245	36.81	37.21	37.94	37.43
1900-01-01 00:21:00	36.99	38.61	36.81	35.8	37.37	37.64	36.91	37.19	36.88	37.31	37.35	37.19	36.81	37.17	37.93	37.51
1900-01-01 00:22:00	37.07	38.62	36.73	35.86	37.3	37.58	36.74	37.18	36.855	37.23	37.34	37.055	36.82	37.15	37.93	37.58
1900-01-01 00:23:00	37.15	38.66	36.72	35.9	37.25	37.54	36.27	37.25	36.88	37.15	37.33	36.92	36.84	37.15	37.94	37.65
1900-01-01 00:24:00	37.18	38.71	36.73	35.93	37.19	37.51	36.05	37.26	36.955	37.1	37.345	36.83	36.83	37.19	37.84	37.7
1900-01-01 00:25:00	37.17	38.69	36.71	35.94	37.12	37.46	36.14	37.27	36.985	37.14	37.355	36.775	36.81	37.24	37.85	37.7
1900-01-01 00:26:00	37.13	38.64	36.68	35.95	37.06	37.41	36.35	37.34	36.945	37.18	37.35	36.74	36.81	37.45	37.9	37.73
1900-01-01 00:27:00	37.08	38.63	36.67	35.93	36.96	37.37	36.86	37.3	36.935	37.19	37.265	36.71	36.82	37.54	37.95	37.74
1900-01-01 00:28:00	37.02	38.64	36.66	35.9	36.9	37.3	37.05	37.34	37.07	37.18	37.175	36.675	36.85	37.58	38.01	37.67
1900-01-01 00:29:00	37.02	38.64	36.66	35.86	36.89	37.22	37.12	37.38	37.205	37.18	37.205	36.63	36.96	37.66	38.07	37.59
1900-01-01 00:30:00	37.05	38.59	36.68	35.84	36.9	37.11	37.16	37.36	37.195	37.18	37.215	36.58	36.98	37.69	38.11	37.53
1900-01-01 00:31:00	37.07	38.55	36.7	35.81	36.9	37.03	37.37	37.29	37.09	37.16	37.24	36.53	36.97	37.69	38.1	37.48
1900-01-01 00:32:00	36.95	38.54	36.75	35.91	36.91	36.99	37.64	37.25	36.93	37.06	37.25	36.54	36.9	37.7	38.09	37.41
1900-01-01 00:33:00	37.13	38.48	36.79	36.75	37	36.95	37.67	37.22	36.91	36.96	37.195	36.55	36.95	37.74	38.12	37.37
1900-01-01 00:34:00	37.4	38.46	36.84	37.03	37	37.03	37.7	37.22	36.925	36.85	37.15	36.525	37.01	37.8	38.11	37.33
1900-01-01 00:35:00	37.48	38.5	36.81	37.1	36.95	37.21	37.75	37.2	36.91	36.73	37.115	36.505	37.03	37.9	38.09	37.3
1900-01-01 00:36:00	37.58	38.51	36.69	37.1	36.89	37.19	37.71	37.11	36.76	36.67	37.115	36.52	37.05	37.92	38.16	37.28
1900-01-01 00:37:00	37.71	38.49	36.63	36.86	36.88	37.15	37.65	37.17	36.775	36.65	37.105	36.59	37.08	37.85	38.25	37.23
1900-01-01 00:38:00	37.72	38.49	36.6	36.62	36.84	37.14	37.65	37.36	36.96	36.65	37.035	36.595	37.09	37.82	38.27	37.21
1900-01-01 00:39:00	37.69	38.49	36.57	36.53	36.71	37.15	37.69	37.42	37.145	36.62	36.89	36.58	37.06	37.75	38.16	37.22
1900-01-01 00:40:00	37.69	38.51	36.53	36.46	36.6	37.19	37.73	37.35	37.115	36.55	36.755	36.565	37.03	37.62	38.07	37.23
1900-01-01 00:41:00	37.63	38.5	36.53	36.42	36.71	37.26	37.84	37.26	36.995	36.46	36.635	36.555	37.02	37.56	37.72	37.3
1900-01-01 00:42:00	37.61	38.48	36.56	36.4	36.83	37.31	37.93	37.15	36.92	36.44	36.59	36.555	37.01	37.47	37.58	37.36
1900-01-01 00:43:00	37.71	38.47	36.57	36.38	36.84	37.36	38	36.98	36.885	36.44	36.72	36.535	37	37.39	37.63	37.37
1900-01-01 00:44:00	37.88	38.49	36.58	36.35	36.83	37.41	38.05	36.94	36.875	36.5	36.945	36.545	37.05	37.32	37.73	37.42
1900-01-01 00:45:00	37.9	38.48	36.63	36.34	36.81	37.45	38.07	36.83	36.865	36.52	37.015	36.54	37.09	37.16	37.72	37.49
1900-01-01 00:46:00	37.9	38.42	36.64	36.4	36.78	37.46	38.11	36.76	36.805	36.56	37.04	36.535	37.07	36.97	37.68	37.48
1900-01-01 00:47:00	37.91	38.4	36.64	36.45	36.76	37.45	38.14	36.7	36.745	36.66	36.95	36.525	37	36.82	37.64	37.45
1900-01-01 00:48:00	37.9	38.4	36.67	36.55	36.76	37.36	38.14	36.63	36.685	36.69	36.75	36.535	37.02	36.64	37.51	37.4
1900-01-01 00:49:00	37.87	38.44	36.69	36.58	36.77	37.32	38.13	36.56	36.685	36.76	36.47	36.595	37.04	36.64	37.38	37.36
1900-01-01 00:50:00	37.81	38.56	36.73	36.56	36.77	37.33	38.13	36.49	36.715	36.8	36.455	36.635	36.93	37.11	37.12	37.32
1900-01-01 00:51:00	37.72	38.54	36.73	36.55	36.77	37.36	38.12	36.42	36.745	36.81	36.565	36.68	36.94	37.14	36.94	37.31
1900-01-01 00:52:00	37.65	38.43	36.71	36.53	36.75	37.43	38.13	36.39	36.83	36.82	36.735	36.755	36.96	37.06	36.78	37.3
1900-01-01 00:53:00	37.59	38.36	36.69	36.5	36.73	37.42	38.18	36.41	36.825	36.85	37.12	36.775	36.98	37.05	36.66	37.29
1900-01-01 00:54:00	37.61	38.32	36.55	36.47	36.75	37.39	38.21	36.45	36.65	36.92	37.2	36.76	37.02	37.03	36.56	37.29
1900-01-01 00:55:00	37.65	38.29	36.43	36.44	36.81	37.31	38.23	36.48	36.575	37.26	37.23	36.78	37.06	36.98	36.47	37.24
1900-01-01 00:56:00	37.62	38.3	36.3	36.39	36.92	36.75	38.22	36.55	36.505	37.46	37.255	36.78	37.2	37.05	36.43	37.16
1900-01-01 00:57:00	37.54	38.33	36.18	36.4	36.91	36.24	38.21	36.58	36.46	37.57	37.22	36.775	37.17	37.11	36.6	37.11
1900-01-01 00:58:00	37.53	38.48	36.26	36.44	36.86	36.39	38.19	36.59	36.44	37.71	37.2	36.78	37.05	37.1	36.68	37.12
1900-01-01 00:59:00	37.49	38.46	36.84	36.44	36.81	36.93	38.11	36.59	36.37	37.78	37.24	36.8	36.98	37.12	36.73	37.21
1900-01-01 01:00:00	37.48	38.3	37.1	36.5	36.76	37.39	38	36.59	36.38	37.76	37.28	36.89	37.06	37.2	36.73	37.33
1900-01-01 01:01:00	37.46	38.26	37.27	36.55	36.69	37.6	38.17	36.58	36.625	37.69	37.36	36.945	37.15	37.26	36.72	37.5
1900-01-01 01:02:00	37.51	38.32	37.51	36.59	36.54	37.89	38.26	36.59	36.675	37.54	37.4	36.925	37.3	37.27	36.64	37.67
1900-01-01 01:03:00	37.55	38.5	37.64	36.58	36.46	37.87	38.11	36.6	36.58	37.47	37.49	36.915	37.3	37.23	36.56	37.72
1900-01-01 01:04:00	37.51	38.55	37.67	36.39	36.43	37.77	37.85	36.62	36.54	37.47	37.505	36.935	37.24	37.05	36.59	37.68
1900-01-01 01:05:00	37.45	38.57	37.77	36.04	36.43	37.76	37.78	36.63	36.63	37.61	37.495	36.925	37.5	37.03	36.72	37.63
1900-01-01 01:06:00	37.4	38.51	38.03	35.8	36.43	37.78	37.77	36.63	36.68	37.54	37.535	36.965	37.63	37.09	36.73	37.64
1900-01-01 01:07:00	37.32	38.42	38.17	35.75	36.5	37.82	37.77	36.61	36.775	37.47	37.505	37.04	37.6	37.19	36.68	37.71
1900-01-01 01:08:00	37.13	38.31	38.39	35.72	36.74	37.83	37.78	36.55	36.78	37.52	37.5	37.065	37.51	37.2	36.62	37.78
1900-01-01 01:09:00	37.03	38.44	38.42	35.67	36.9	37.86	37.69	36.48	36.795	37.49	37.59	37.16	37.52	37.07	36.61	37.79
1900-01-01 01:10:00	36.91	38.55	38.43	35.62	37.2	37.89	37.51	36.48	36.735	37.39	37.585	37.24	37.51	36.78	36.62	37.81
1900-01-01 01:11:00	36.84	38.59	38.42	35.56	37.34	37.94	37.56	36.57	36.7	37.29	37.585	37.24	37.49	36.69	36.71	37.81
1900-01-01 01:12:00	36.83	38.6	38.43	35.52	37.4	37.96	37.61	36.61	36.845	37.21	37.69	37.165	37.4	36.7	36.71	37.84
1900-01-01 01:13:00	36.85	38.58	38.5	35.44	37.47	37.99	37.77	36.72	36.965	37.17	37.755	37.125	37.28	36.72	36.66	37.87
1900-01-01 01:14:00	36.91	38.55	38.56	35.44	37.59	38.02	37.83	36.81	37.01	37.14	37.825	37.125	37.17	36.8	36.62	37.88
1900-01-01 01:15:00	36.91	38.53	38.57	35.51	37.71	38.07	37.85	36.81	36.96	37.13	37.815	37.12	37.13	36.81	36.57	37.96
1900-01-01 01:16:00	36.88	38.55	38.58	35.57	37.82	38.1	37.86	36.77	36.895	37.16	37.735	37.125	37.12	36.81	36.52	37.99
1900-01-01 01:17:00	36.88	38.57	38.53	35.55	37.84	38.11	37.82	36.75	36.905	37.18	37.75	37.145	37.15	36.78	36.49	38.06
1900-01-01 01:18:00	36.89	38.54	38.46	35.56	37.75	38.12	37.77	36.71	36.845	37.21	37.81	37.155	37.17	36.74	36.49	38.13
1900-01-01 01:19:00	36.91	38.5	38.45	35.66	37.71	38.13	37.75	36.66	36.59	37.24	37.8	37.13	37.19	36.72	36.51	38.17
1900-01-01 01:20:00	36.95	38.52	38.41	35.65	37.59	38.18	37.7	36.62	36.505	37.26	37.765	37.075	37.25	36.65	36.5	38.09
1900-01-01 01:21:00	36.97	38.52	38.37	35.6	37.47	38.27	37.6	36.59	36.515	37.19	37.78	37.055	37.26	36.48	36.64	38.11
1900-01-01 01:22:00	36.98	38.52	38.3	35.56	37.35	38.3	37.49	36.54	36.65	36.97	37.825	37.035	37.14	36.4	36.72	38.16
1900-01-01 01:23:00	37.11	38.54	38.26	35.51	37.4	38.29	37.36	36.47	36.81	36.83	37.89	37.01	36.98	36.4	36.76	38.25
1900-01-01 01:24:00	37.16	38.56	38.39	35.6	37.51	38.3	37.24	36.46	36.84	36.8	37.93	36.98	37.15	36.44	36.79	38.28
1900-01-01 01:25:00	37.15	38.52	38.44	35.68	37.55	38.33	37.14	36.51	36.815	36.76	37.89	36.94	37.31	36.5	36.81	38.24
1900-01-01 01:26:00	37.15	38.47	38.41	35.65	37.54	38.34	37.07	36.55	36.775	36.79	37.825	36.9	37.4	36.57	36.79	38.22
1900-01-01 01:27:00	37.13	38.45	38.39	35.55	37.52	38.31	37.01	36.6	36.69	37.08	37.77	36.9	37.45	36.67	36.78	38.3
1900-01-01 01:28:00	37.1	38.47	38.4	35.44	37.47	38.25	37	36.6	36.6	37.16	37.64	36.88	37.51	36.75	36.75	38.39
1900-01-01 01:29:00	37.14	38.52	38.41	35.4	37.46	38.37	37.01	36.57	36.52	37.13	37.515	36.825	37.48	36.82	36.71	38.45
1900-01-01 01:30:00	37.15	38.56	38.4	35.38	37.45	38.4	36.98	36.54	36.37	37.19	37.475	36.81	37.24	36.88	36.71	38.45
1900-01-01 01:31:00	37.16	38.54	38.4	35.4	37.43	38.37	36.89	36.51	36.245	37.27	37.43	36.83	37.09	36.88	36.63	38.38
1900-01-01 01:32:00	37.16	38.51	38.36	35.54	37.42	38.35	36.84	36.48	36.165	37.3	37.45	36.91	37.19	36.83	36.67	38.26
1900-01-01 01:33:00	37.13	38.48	38.19	35.55	37.39	38.34	36.82	36.44	36.135	37.3	37.55	36.945	37.28	36.87	36.66	38.21
1900-01-01 01:34:00	37.08	38.42	38.1	35.54	37.38	38.31	36.76	36.43	36.13	37.28	37.57	36.93	37.47	37.01	36.55	38.19
1900-01-01 01:35:00	37.07	38.4	38.08	35.53	37.37	38.27	36.87	36.49	36.18	37.25	37.535	36.925	37.53	37.07	36.59	38.11
1900-01-01 01:36:00	37.12	38.41	38.13	35.54	37.38	38.16	37.03	36.48	36.325	37.22	37.435	36.965	37.54	37.1	36.77	37.98
1900-01-01 01:37:00	37.16	38.43	38.17	35.54	37.39	38.13	37.09	36.5	36.375	37.19	37.42	37.02	37.54	37.18	37.21	37.82
1900-01-01 01:38:00	37.18	38.44	38.17	35.59	37.39	38.12	37.12	36.59	36.375	37.2	37.45	37.065	37.6	37.17	37.4	37.73
1900-01-01 01:39:00	37.15	38.42	38.17	35.62	37.35	38.1	37.16	36.7	36.405	37.21	37.47	37.09	37.59	36.95	37.43	37.64
1900-01-01 01:40:00	37.06	38.35	38.18	35.56	37.27	38.08	37.18	36.77	36.445	37.17	37.38	37.1	37.5	37.12	37.43	37.56
1900-01-01 01:41:00	36.98	38.14	38.25	35.43	37.23	38.07	37.26	36.81	36.51	37.08	37.315	37.055	37.47	37.27	37.44	37.46
1900-01-01 01:42:00	36.89	38.07	38.29	35.49	37.25	38.09	37.28	36.82	36.555	36.98	37.36	37.12	37.38	37.28	37.4	37.39
1900-01-01 01:43:00	36.85	37.94	38.28	35.63	37.24	38.16	37.28	36.71	36.64	36.93	37.365	37.33	37.37	37.19	37.29	37.33
1900-01-01 01:44:00	36.8	37.87	38.19	35.82	37.16	38.22	37.26	36.58	36.655	36.96	37.325	37.375	37.38	37.12	37.39	37.32
1900-01-01 01:45:00	36.8	37.83	38.18	35.82	37.11	38.25	37.22	36.77	36.585	37	37.355	37.365	37.46	37.08	37.42	37.32
1900-01-01 01:46:00	36.81	37.66	38.17	35.76	37.06	38.25	37.22	36.81	36.525	37.07	37.37	37.375	37.5	37.04	37.46	37.3
1900-01-01 01:47:00	36.87	37.57	38.12	35.96	37.04	38.25	37.21	36.81	36.49	37.13	37.335	37.405	37.58	37.06	37.55	37.24
1900-01-01 01:48:00	36.97	37.52	37.99	36.05	37.04	38.25	37.19	36.79	36.485	37.17	37.235	37.335	37.6	37.12	37.63	37.17
1900-01-01 01:49:00	37.05	37.45	37.92	36.13	37.03	38.17	37.13	36.74	36.455	37.18	37.1	37.135	37.53	37.33	37.67	37.1
1900-01-01 01:50:00	37.11	37.36	37.95	36.18	36.95	38.18	37.01	36.67	36.355	37.19	37.05	37.105	37.3	37.48	37.67	37.07
1900-01-01 01:51:00	37.14	37.28	37.96	36.23	36.91	38.19	36.86	36.59	36.345	37.21	37.05	37.2	37.17	37.52	37.69	37.07
1900-01-01 01:52:00	37.18	37.24	37.89	36.21	36.92	38.14	36.8	36.51	36.53	37.22	37.15	37.21	37.05	37.63	37.69	37.08
1900-01-01 01:53:00	37.21	37.22	37.7	36.09	36.75	38.07	36.72	36.44	36.545	37.26	37.195	37.275	36.96	37.65	37.71	37.09
1900-01-01 01:54:00	37.22	37.24	37.66	36.09	36.65	37.98	36.69	36.39	36.52	37.32	37.23	37.325	36.85	37.65	37.72	37.13
1900-01-01 01:55:00	37.21	37.26	37.65	36.07	36.58	38.1	36.7	36.33	36.605	37.34	37.305	37.315	36.81	37.67	37.75	37.23
1900-01-01 01:56:00	37.14	37.26	37.74	35.99	36.61	38.1	36.8	36.28	36.655	37.4	37.33	37.27	36.8	37.73	37.81	37.27
1900-01-01 01:57:00	36.98	37.27	37.75	35.97	37.03	38.14	36.81	36.22	36.71	37.48	37.33	37.16	36.81	37.8	37.81	37.36
1900-01-01 01:58:00	36.8	37.32	37.68	35.99	37.25	38.15	37.06	36.15	36.785	37.54	37.345	37.105	36.82	37.77	37.82	37.45
1900-01-01 01:59:00	36.63	37.33	37.49	36.06	37.43	38.14	37.33	36.12	36.845	37.61	37.35	37.06	36.87	37.61	37.86	37.47
1900-01-01 02:00:00	36.67	37.24	37.42	35.95	37.47	38.15	37.42	36.12	36.735	37.61	37.35	37.015	36.89	37.65	37.98	37.46
1900-01-01 02:01:00	36.78	37.19	37.43	35.65	37.48	38.11	37.42	36.1	36.86	37.54	37.37	36.98	36.84	37.71	38	37.42
1900-01-01 02:02:00	36.83	37.17	37.4	35.49	37.51	38.03	37.37	36.07	36.955	37.53	37.365	36.96	36.79	37.69	37.97	37.43
1900-01-01 02:03:00	36.92	37.1	37.29	35.36	37.5	37.93	37.28	36.02	36.925	37.58	37.29	36.93	36.76	37.6	37.94	37.47
1900-01-01 02:04:00	37	37.02	37.18	35.29	37.42	37.76	37.23	35.96	36.855	37.6	37.255	36.89	36.74	37.51	37.92	37.45
1900-01-01 02:05:00	37.02	36.97	37.08	35.35	37.38	37.75	37.17	35.92	36.815	37.6	37.265	36.835	36.73	37.52	37.87	37.41
1900-01-01 02:06:00	37	36.9	36.97	35.41	37.32	37.71	37.05	35.91	36.83	37.56	37.325	36.66	36.74	37.55	37.84	37.33
1900-01-01 02:07:00	36.97	36.83	36.9	35.46	37.29	37.57	36.99	35.91	36.825	37.52	37.335	36.635	36.79	37.52	37.84	37.23
1900-01-01 02:08:00	36.98	36.79	36.84	35.51	37.29	37.46	37.1	36.08	36.99	37.45	37.32	36.64	36.73	37.4	37.87	37.13
1900-01-01 02:09:00	37.01	36.76	36.76	35.57	37.24	37.38	37.1	36.22	37.135	37.39	37.3	36.705	36.61	37.31	37.79	37.05
1900-01-01 02:10:00	37.05	36.71	36.68	35.59	37.09	37.33	37.07	36.36	37.35	37.3	37.29	36.755	36.6	37.21	37.58	36.99
1900-01-01 02:11:00	37.05	36.64	36.61	35.57	36.95	37.32	37.09	36.43	37.34	37.19	37.255	36.785	36.6	37.12	37.51	36.95
1900-01-01 02:12:00	36.95	36.63	36.56	35.53	36.89	37.26	37.23	36.55	37.295	37.02	37.17	36.81	36.61	37.03	37.52	36.94
1900-01-01 02:13:00	36.78	36.66	36.46	35.5	36.82	37.2	37.33	36.58	37.275	36.88	37.095	36.85	36.62	36.98	37.5	36.94
1900-01-01 02:14:00	36.74	36.7	36.35	35.45	36.78	37.15	37.33	36.43	37.205	36.8	37.025	36.855	36.64	36.91	37.44	36.92
1900-01-01 02:15:00	36.72	36.78	36.24	35.38	36.71	37.08	37.31	36.19	37.125	36.72	36.955	36.84	36.67	36.9	37.39	36.84
1900-01-01 02:16:00	36.71	36.85	36.14	35.32	36.62	37.01	37.42	36.16	37.095	36.71	36.905	36.83	36.69	36.91	37.31	36.76
1900-01-01 02:17:00	36.69	36.89	36	35.33	36.6	36.96	37.42	36.16	37.055	36.72	36.84	36.8	36.78	36.92	37.22	36.73
1900-01-01 02:18:00	36.68	36.95	35.83	35.41	36.61	36.92	37.29	36.17	37.055	36.75	36.78	36.745	36.82	36.96	37.13	36.73
1900-01-01 02:19:00	36.68	37.01	35.81	35.4	36.61	36.91	37.25	36.16	37.14	36.76	36.69	36.685	36.85	36.96	37.05	36.72
1900-01-01 02:20:00	36.72	37.09	35.81	35.39	36.6	36.88	37.53	36.12	37.17	36.79	36.635	36.645	36.91	36.93	36.97	36.69
1900-01-01 02:21:00	36.73	37.15	35.83	35.39	36.6	36.82	37.64	36.07	37.2	36.87	36.615	36.63	36.96	36.9	36.89	36.68
1900-01-01 02:22:00	36.78	37.23	35.88	35.38	36.63	36.78	37.72	36.02	37.21	36.89	36.645	36.57	36.97	36.88	36.82	36.68
1900-01-01 02:23:00	36.91	37.3	35.99	35.38	36.64	36.81	37.78	35.97	37.325	36.89	36.7	36.54	36.98	36.88	36.75	36.68
1900-01-01 02:24:00	36.95	37.36	36.05	35.38	36.62	36.83	37.82	35.93	37.5	36.89	36.74	36.555	36.97	36.98	36.7	36.68
1900-01-01 02:25:00	36.96	37.41	36.05	35.37	36.62	36.82	37.96	35.91	37.485	36.9	36.685	36.695	36.92	36.98	36.66	36.7
1900-01-01 02:26:00	36.9	37.46	36.03	35.37	36.64	36.88	37.98	35.92	37.43	36.87	36.61	36.685	36.89	36.91	36.64	36.72
1900-01-01 02:27:00	36.8	37.47	35.99	35.36	36.74	36.93	37.91	35.94	37.365	36.69	36.61	36.605	36.89	36.85	36.62	36.74
1900-01-01 02:28:00	36.84	37.47	35.95	35.33	36.88	36.96	37.95	36.04	37.285	36.51	36.6	36.525	36.91	36.82	36.55	36.81
1900-01-01 02:29:00	36.8	37.49	35.93	35.34	36.91	37	37.95	36.13	37.16	36.41	36.59	36.485	36.84	36.83	36.5	37.02
1900-01-01 02:30:00	36.67	37.57	35.93	35.54	36.87	37.03	37.93	36.3	37.13	36.38	36.555	36.44	36.73	36.92	36.45	37.12
1900-01-01 02:31:00	36.72	37.61	35.94	35.61	36.8	37.05	37.89	36.31	37.125	36.37	36.485	36.365	36.79	36.97	36.44	37.16
1900-01-01 02:32:00	36.84	37.62	35.98	35.68	36.8	37.07	37.91	36.39	37.135	36.56	36.575	36.35	36.82	36.98	36.49	37.2
1900-01-01 02:33:00	37.02	37.65	36.02	35.86	36.84	37.06	38.11	36.63	37.205	36.77	36.72	36.355	36.84	36.94	36.55	37.22
1900-01-01 02:34:00	37.1	37.67	36.05	35.95	36.92	37.03	38.13	36.66	37.275	36.79	36.905	36.325	37.06	36.87	36.62	37.19
1900-01-01 02:35:00	37.18	37.7	36.07	35.95	37.02	37.07	38.09	36.68	37.3	36.81	36.945	36.3	37.27	36.79	36.65	37.23
1900-01-01 02:36:00	37.21	37.76	36.08	35.93	37.06	37.08	38.01	36.68	37.295	36.87	36.925	36.355	37.38	36.72	36.66	37.25
1900-01-01 02:37:00	37.24	37.81	36.08	35.86	37.01	37.03	37.75	36.73	37.255	36.92	36.935	36.355	37.39	36.71	36.65	37.19
1900-01-01 02:38:00	37.33	37.79	36.07	35.81	37.04	36.99	37.52	36.74	37.23	36.94	36.99	36.325	37.36	36.77	36.63	37.08
1900-01-01 02:39:00	37.51	37.69	36.03	35.84	37.17	36.93	37.47	36.71	37.26	36.92	37.04	36.345	37.32	36.82	36.57	36.97
1900-01-01 02:40:00	37.63	37.54	36	35.8	37.13	36.9	37.42	36.73	37.27	36.9	37.025	36.375	37.32	36.84	36.5	36.83
1900-01-01 02:41:00	37.6	37.41	36.01	35.7	36.77	36.87	37.37	36.76	37.245	37.01	37.005	36.365	37.43	36.91	36.34	36.72
1900-01-01 02:42:00	37.51	37.38	36.07	35.67	36.54	36.8	37.05	36.82	37.21	37.1	36.975	36.35	37.47	36.93	36.24	36.64
1900-01-01 02:43:00	37.52	37.43	36.11	35.65	36.75	36.8	36.93	36.85	37.16	37.24	36.94	36.325	37.55	36.84	36.46	36.56
1900-01-01 02:44:00	37.56	37.29	36.15	35.61	36.8	36.8	37.07	36.89	37.085	37.34	36.92	36.3	37.58	36.79	36.67	36.46
1900-01-01 02:45:00	37.64	37.16	36.28	35.55	36.66	36.76	37.24	36.96	37.075	37.49	36.885	36.295	37.57	36.81	36.69	36.38
1900-01-01 02:46:00	37.75	37.15	36.35	35.49	36.65	36.74	37.3	36.99	37.095	37.51	36.855	36.345	37.68	37.02	36.68	36.38
1900-01-01 02:47:00	37.82	37.12	36.37	35.51	37.02	36.78	37.4	36.99	37.095	37.52	36.9	36.37	37.78	37.1	36.65	36.46
1900-01-01 02:48:00	37.8	37.15	36.37	35.44	37.09	36.82	37.43	37.05	37.06	37.52	37.005	36.44	37.82	37.11	36.64	36.52
1900-01-01 02:49:00	37.66	37.53	36.38	35.15	37.1	36.87	37.44	37.14	36.94	37.56	37.02	36.505	37.78	37.16	36.63	36.58
1900-01-01 02:50:00	37.55	37.7	36.38	35.01	37.11	36.91	37.43	37.21	36.84	37.59	36.95	36.52	37.72	37.17	36.59	36.61
1900-01-01 02:51:00	37.36	37.62	36.37	34.9	37.14	37.01	37.38	37.25	36.75	37.62	37.035	36.495	37.69	37.17	36.57	36.64
1900-01-01 02:52:00	37.15	37.38	36.36	34.86	37.16	37.1	37.31	37.26	36.715	37.65	37.21	36.465	37.65	37.16	36.53	36.72
1900-01-01 02:53:00	36.86	37.22	36.34	34.77	37.17	37.16	37.22	37.29	36.74	37.71	37.235	36.45	37.63	37.1	36.5	36.75
1900-01-01 02:54:00	36.78	37.12	36.33	34.69	37.18	37.18	37.12	37.41	36.775	37.77	37.135	36.43	37.62	37.1	36.51	36.76
1900-01-01 02:55:00	36.76	37.04	36.27	34.64	37.14	37.21	37.04	37.57	36.785	37.84	37.115	36.395	37.57	37.08	36.54	36.8
1900-01-01 02:56:00	36.84	37.01	36.18	34.62	37.08	37.25	36.96	37.57	36.755	37.86	37.04	36.365	37.51	37.06	36.55	36.82
1900-01-01 02:57:00	36.97	37.09	36.13	34.64	37.06	37.25	36.89	37.38	36.73	37.85	36.975	36.305	37.5	37.07	36.57	36.88
1900-01-01 02:58:00	36.95	37.14	36.11	34.66	37.05	37.29	36.84	37.14	36.685	37.87	36.905	36.205	37.5	37.12	36.71	36.92
1900-01-01 02:59:00	36.77	37.15	36.1	34.7	37.04	37.34	36.83	37	36.645	37.88	36.915	36.17	37.5	37.16	36.74	36.93
1900-01-01 03:00:00	36.6	37.15	36.1	34.8	37.03	37.36	36.85	36.97	36.61	37.92	37.18	36.195	37.42	37.13	36.68	36.92
1900-01-01 03:01:00	36.43	37.11	36.11	34.8	37.01	37.37	36.87	37	36.54	37.96	37.31	36.225	37.33	37.09	36.69	36.91
1900-01-01 03:02:00	36.34	37.07	36.15	34.76	36.97	37.42	36.89	37.01	36.47	37.98	37.31	36.2	37.25	37.12	36.75	36.89
1900-01-01 03:03:00	36.27	37.07	36.34	34.72	36.94	37.43	36.9	36.99	36.385	37.99	37.27	36.175	37.08	37.2	36.77	36.89
1900-01-01 03:04:00	36.22	37.1	36.36	34.71	36.9	37.4	36.92	36.94	36.32	37.97	37.215	36.195	37.01	37.22	36.76	36.91
1900-01-01 03:05:00	36.19	37.17	36.28	34.7	36.88	37.39	36.91	36.9	36.395	37.96	37.165	36.22	36.98	37.18	36.6	36.96
1900-01-01 03:06:00	36.18	37.28	36.25	34.68	36.87	37.44	36.89	36.81	36.455	37.99	37.08	36.23	36.93	37.09	36.42	37.01
1900-01-01 03:07:00	36.17	37.33	36.3	34.65	36.86	37.45	36.92	36.7	36.42	37.98	36.99	36.215	36.85	36.94	36.24	37.05
1900-01-01 03:08:00	36.16	37.41	36.39	34.62	36.85	37.43	36.98	36.61	36.385	37.95	36.895	36.15	36.76	36.83	36.14	37.06
1900-01-01 03:09:00	36.15	37.49	36.54	34.56	36.88	37.41	36.99	36.56	36.395	37.94	36.74	36.07	36.68	36.74	35.92	37.09
1900-01-01 03:10:00	36.07	37.57	36.57	34.49	36.9	37.4	36.99	36.54	36.405	37.94	36.7	36	36.63	36.65	36.27	37.15
1900-01-01 03:11:00	35.99	37.59	36.56	34.43	36.88	37.36	36.97	36.51	36.43	37.98	36.825	35.935	36.58	36.59	36.44	37.15
1900-01-01 03:12:00	36	37.58	36.56	34.41	36.82	37.31	36.95	36.49	36.52	38.06	36.845	35.9	36.54	36.58	36.48	37.15
1900-01-01 03:13:00	36	37.53	36.71	34.42	36.83	37.31	36.93	36.46	36.615	38.1	36.91	35.85	36.53	36.58	36.51	37.12
1900-01-01 03:14:00	36.04	37.49	36.74	34.43	36.85	37.34	36.89	36.45	36.635	38.14	36.945	35.82	36.53	36.57	36.59	37.06
1900-01-01 03:15:00	36.07	37.46	36.62	34.43	36.86	37.34	36.85	36.61	36.625	38.23	36.96	35.805	36.54	36.56	36.62	36.97
1900-01-01 03:16:00	36.07	37.48	36.26	34.41	36.87	37.28	36.83	36.67	36.63	38.34	37.035	35.805	36.57	36.58	36.62	36.85
1900-01-01 03:17:00	36.09	37.52	36.16	34.38	36.88	37.44	36.82	36.68	36.655	38.31	37.11	35.795	36.61	36.59	36.6	36.74
1900-01-01 03:18:00	36.09	37.49	36.4	34.38	36.87	37.45	36.85	36.69	36.65	38.2	37.155	35.79	36.64	36.57	36.59	36.62
1900-01-01 03:19:00	36.04	37.39	36.47	34.58	36.85	37.41	36.94	36.59	36.595	38.14	37.215	35.845	36.68	36.48	36.61	36.53
1900-01-01 03:20:00	35.94	37.18	36.55	34.7	36.82	37.4	36.98	36.3	36.52	38.12	37.19	35.845	36.73	36.41	36.84	36.48
1900-01-01 03:21:00	35.79	37.11	36.61	34.72	36.72	37.32	36.99	36.22	36.47	38.09	37.11	35.845	36.78	36.35	37.08	36.44
1900-01-01 03:22:00	35.71	37.59	36.61	34.72	36.68	37.13	36.99	36.23	36.53	38.04	37.165	35.84	36.82	36.42	37.09	36.47
1900-01-01 03:23:00	35.63	37.95	36.57	34.74	36.66	36.84	36.99	36.33	36.69	38.03	37.365	35.83	36.87	36.54	36.85	36.55
1900-01-01 03:24:00	35.59	38.2	36.56	34.83	36.63	36.8	37.01	36.45	36.78	38.04	37.385	35.845	36.96	36.52	36.87	36.62
1900-01-01 03:25:00	35.55	38.3	36.56	34.89	36.66	36.78	37.04	36.49	36.84	38.05	37.395	35.905	37.09	36.5	37.02	36.66
1900-01-01 03:26:00	35.54	38.33	36.52	34.9	36.75	36.77	37.02	36.46	36.925	38.07	37.405	36.145	37.11	36.58	37.02	36.67
1900-01-01 03:27:00	35.54	38.27	36.47	34.92	36.73	36.87	36.63	36.39	36.945	38.1	37.44	36.245	37.06	36.64	36.97	36.67
1900-01-01 03:28:00	35.53	38.17	36.44	35.1	36.71	37.05	36.16	36.29	36.935	38.09	37.47	36.255	36.94	36.7	36.93	36.67
1900-01-01 03:29:00	35.55	37.98	36.43	35.16	36.7	37.12	36.2	36.17	36.835	38.04	37.44	36.28	36.79	36.81	36.82	36.7
1900-01-01 03:30:00	35.59	38	36.45	34.95	36.72	37.13	36.32	36.09	36.715	37.99	37.43	36.305	36.67	36.89	36.7	36.73
1900-01-01 03:31:00	35.65	37.99	36.49	34.81	36.9	37.12	36.6	36.02	36.585	37.94	37.385	36.305	36.51	37.05	36.64	36.76
1900-01-01 03:32:00	35.69	37.97	36.53	34.75	37.07	37.09	37.16	35.96	36.5	37.9	37.395	36.375	36.4	37.16	36.61	36.79
1900-01-01 03:33:00	35.71	38.01	36.57	34.7	37.14	37.08	37.23	35.97	36.465	37.88	37.555	36.455	36.36	37.28	36.61	36.82
1900-01-01 03:34:00	35.7	38.05	36.57	34.64	37.2	37.09	37.14	36.07	36.485	37.89	37.58	36.5	36.35	37.46	36.64	36.89
1900-01-01 03:35:00	35.71	38.21	36.58	34.54	37.24	37.04	36.94	36.21	36.595	37.92	37.605	36.51	36.38	37.5	36.69	36.97
1900-01-01 03:36:00	35.72	38.31	36.61	34.49	37.22	37.02	36.7	36.24	36.625	37.92	37.66	36.485	36.4	37.39	36.75	36.99
1900-01-01 03:37:00	35.7	38.45	36.47	34.5	37.15	37.1	36.51	36.24	36.685	37.94	37.645	36.445	36.42	37.34	36.87	36.97
1900-01-01 03:38:00	35.68	38.48	36.34	34.51	37.11	37.18	36.5	36.25	36.73	37.95	37.615	36.455	36.69	37.38	36.93	36.94
1900-01-01 03:39:00	35.74	38.46	36.07	34.51	36.92	37.22	36.74	36.27	36.755	37.92	37.585	36.475	36.79	37.34	36.96	36.91
1900-01-01 03:40:00	35.74	38.27	36.04	34.5	36.76	37.31	37.11	36.3	36.88	37.89	37.62	36.45	36.91	37.22	36.97	36.9
1900-01-01 03:41:00	35.72	38.2	36.1	34.5	36.72	37.34	37.22	36.36	36.905	37.87	37.635	36.385	37.06	37.22	36.95	36.88
1900-01-01 03:42:00	35.69	38.15	36.43	34.5	36.65	37.37	37.25	36.42	36.88	37.86	37.62	36.295	37.06	37.32	36.91	36.86
1900-01-01 03:43:00	35.62	38.05	36.51	34.48	36.54	37.4	37.22	36.49	36.875	37.86	37.575	36.19	37.03	37.3	36.9	36.86
1900-01-01 03:44:00	35.59	37.97	36.49	34.43	36.52	37.42	37.24	36.51	36.925	37.89	37.535	36.105	37.17	37.26	36.9	36.84
1900-01-01 03:45:00	35.58	37.92	36.5	34.39	36.56	37.46	37.31	36.5	36.935	37.93	37.515	36.045	37.33	37.18	36.94	36.79
1900-01-01 03:46:00	35.54	37.87	36.5	34.34	36.61	37.52	37.37	36.44	36.915	37.96	37.535	36.01	37.37	37.13	36.94	36.83
1900-01-01 03:47:00	35.52	37.96	36.49	34.31	36.74	37.49	37.43	36.4	37.035	37.99	37.515	35.965	37.65	37.07	36.91	36.84
1900-01-01 03:48:00	35.53	37.97	36.47	34.29	36.77	37.43	37.54	36.36	37.005	37.97	37.475	35.915	37.85	36.97	36.91	36.87
1900-01-01 03:49:00	35.55	37.93	36.46	34.27	36.79	37.55	37.61	36.34	36.93	37.98	37.43	35.905	37.89	37.04	36.93	36.88
1900-01-01 03:50:00	35.56	37.78	36.42	34.28	36.79	37.6	37.66	36.33	36.825	37.99	37.18	35.92	37.86	37.18	36.94	36.93
1900-01-01 03:51:00	35.55	37.61	36.37	34.3	36.89	37.62	37.73	36.3	36.88	37.94	37	35.895	37.8	37.22	36.93	37.01
1900-01-01 03:52:00	35.52	37.52	36.29	34.33	37	37.61	37.72	36.32	37.125	37.92	36.99	35.855	37.72	37.18	36.88	37.06
1900-01-01 03:53:00	35.48	37.44	36.22	34.35	37.02	37.56	37.7	36.32	37.2	37.98	36.95	35.815	37.49	36.98	36.83	36.96
1900-01-01 03:54:00	35.41	37.41	36.2	34.43	37.1	37.53	37.66	36.26	37.17	38.04	36.885	35.81	37.2	36.94	36.8	37
1900-01-01 03:55:00	35.35	37.31	36.19	34.48	37.1	38.02	37.64	36.19	37.2	38.14	36.96	35.81	37.08	36.96	36.84	37.18
1900-01-01 03:56:00	35.29	37.24	36.18	34.6	37.14	38.2	37.5	36.2	37.32	38.23	37.025	35.81	37.2	36.97	37.04	37.18
1900-01-01 03:57:00	35.24	37.15	36.18	34.84	37.34	38.19	37.34	36.25	37.355	38.22	37.025	35.835	37.23	36.96	37.17	37.16
1900-01-01 03:58:00	35.25	37.06	36.25	34.77	37.36	38.09	37.32	36.23	37.32	38.19	37.01	35.835	37.26	36.94	37.22	37.08
1900-01-01 03:59:00	35.38	36.96	36.26	34.71	37.31	38.17	37.3	36.15	37.3	38.2	36.99	35.845	37.26	36.93	37.25	36.99
1900-01-01 04:00:00	35.66	36.89	36.3	34.89	37.15	38.17	37.28	36.17	37.275	38.19	36.97	35.855	37.25	37.03	37.24	36.88
1900-01-01 04:01:00	35.7	36.84	36.32	34.87	37.12	38.13	37.24	36.13	37.22	38.18	36.93	35.865	37.2	37.2	37.13	36.75
1900-01-01 04:02:00	35.68	36.78	36.33	34.88	37.17	38.13	37.21	36.02	37.145	38.16	36.915	35.89	37.01	37.29	37.11	36.59
1900-01-01 04:03:00	35.68	36.77	36.54	34.99	37.17	38.13	37.13	36.07	37.115	38.13	36.875	35.935	36.88	37.32	37.12	36.5
1900-01-01 04:04:00	35.68	36.97	36.83	34.97	37.11	38.13	37.06	36.08	36.995	38.09	36.835	36.065	36.82	37.33	37.1	36.52
1900-01-01 04:05:00	35.68	37.24	36.92	35.01	37.02	38.1	36.98	36.06	37.025	38.03	36.815	36.295	36.75	37.3	37.09	36.61
1900-01-01 04:06:00	35.65	37.21	36.94	35.17	36.94	38.08	36.95	36.11	37.075	37.95	36.79	36.38	36.69	37.32	37.08	36.71
1900-01-01 04:07:00	35.67	37.18	36.95	35.22	36.86	38.08	36.91	36.14	37.05	37.93	36.775	36.46	36.66	37.39	37.04	36.81
1900-01-01 04:08:00	35.68	37.15	36.84	35.22	36.79	38.04	36.87	36.18	36.995	37.92	36.755	36.475	36.65	37.42	36.95	36.96
1900-01-01 04:09:00	35.67	37.12	36.8	35.35	36.74	37.88	36.83	36.2	36.895	37.91	36.695	36.46	36.67	37.41	36.7	37.05
1900-01-01 04:10:00	35.67	37.1	36.89	35.59	36.64	37.73	36.79	36.2	36.8	37.89	36.64	36.445	36.67	37.36	36.73	37.08
1900-01-01 04:11:00	35.76	37.07	37.1	35.68	36.57	37.67	36.74	36.17	36.66	37.89	36.69	36.425	36.65	37.38	36.78	37.08
1900-01-01 04:12:00	35.81	37.07	37.27	35.65	36.56	37.63	36.73	36.1	36.615	37.88	36.77	36.41	36.58	37.42	36.74	37.04
1900-01-01 04:13:00	35.81	37.08	37.51	35.61	36.56	37.58	36.73	36.05	36.665	37.88	36.865	36.415	36.51	37.42	36.65	37
1900-01-01 04:14:00	35.79	37.12	37.53	35.55	36.57	37.58	36.75	36	36.8	37.87	37.09	36.445	36.48	37.39	36.59	36.92
1900-01-01 04:15:00	35.79	37.17	37.39	35.42	36.58	37.56	36.78	35.94	36.82	37.86	37.205	36.48	36.4	37.39	36.55	36.85
1900-01-01 04:16:00	35.81	37.22	37.31	35.4	36.53	37.56	36.8	35.88	36.865	37.88	37.23	36.53	36.41	37.44	36.47	36.82
1900-01-01 04:17:00	35.82	37.31	37.53	35.39	36.48	37.57	36.83	35.84	36.91	37.86	37.19	36.635	36.61	37.47	36.37	36.85
1900-01-01 04:18:00	35.84	37.37	37.61	35.37	36.38	37.56	36.84	35.83	36.89	37.83	37.11	36.66	36.75	37.52	36.35	36.91
1900-01-01 04:19:00	35.97	37.39	37.58	35.47	36.21	37.54	36.87	35.82	36.82	37.79	37.025	36.695	37.21	37.59	36.33	36.92
1900-01-01 04:20:00	36.04	37.36	37.69	35.53	36.13	37.51	36.89	35.79	36.725	37.77	36.945	36.74	37.58	37.63	36.27	36.93
1900-01-01 04:21:00	36.17	37.27	37.77	35.43	36.25	37.5	36.9	35.71	36.7	37.77	36.945	36.825	37.67	37.71	36.22	36.93
1900-01-01 04:22:00	36.29	37.19	37.72	35.41	36.64	37.51	36.91	35.67	36.695	37.8	37.2	36.84	37.69	37.85	36.26	36.9
1900-01-01 04:23:00	36.36	37.15	37.69	35.43	37.07	37.54	36.89	35.74	36.675	37.91	37.28	36.915	37.69	37.92	36.32	36.86
1900-01-01 04:24:00	36.41	37.14	37.61	35.43	37.27	37.54	36.91	35.77	36.67	37.96	37.205	37.11	37.73	37.96	36.56	36.85
1900-01-01 04:25:00	36.35	37.19	37.49	35.44	37.34	37.53	36.96	35.78	36.655	37.97	37.215	37.195	37.79	38.01	36.65	36.85
1900-01-01 04:26:00	36.22	37.36	37.4	35.57	37.35	37.53	37.02	35.77	36.605	37.96	37.32	37.28	37.8	38	36.7	36.86
1900-01-01 04:27:00	36.16	37.48	37.37	35.58	37.3	37.55	37.06	35.77	36.57	37.94	37.355	37.335	37.8	37.88	36.5	36.88
1900-01-01 04:28:00	36.22	37.55	37.31	35.53	37.28	37.59	37.02	35.78	36.58	37.9	37.36	37.34	37.72	37.85	36.36	36.91
1900-01-01 04:29:00	36.32	37.57	37.23	35.5	37.29	37.54	36.79	35.93	36.525	37.89	37.4	37.285	37.5	37.84	36.52	36.96
1900-01-01 04:30:00	36.41	37.55	37.07	35.49	37.33	37.4	36.63	36.03	36.495	37.92	37.435	37.21	37.2	37.82	36.88	36.98
1900-01-01 04:31:00	36.43	37.57	36.93	35.47	37.36	37.23	36.64	36.11	36.485	38.05	37.45	37.21	37.04	37.82	37.27	36.98
1900-01-01 04:32:00	36.44	37.7	36.83	35.41	37.4	37.22	36.68	36.18	36.475	38.18	37.41	37.255	36.85	37.85	37.39	36.97
1900-01-01 04:33:00	36.46	37.86	36.73	35.31	37.44	37.45	36.76	36.3	36.48	38.24	37.405	37.3	36.83	37.9	37.41	36.95
1900-01-01 04:34:00	36.45	37.82	36.65	35.21	37.46	37.46	36.94	36.38	36.435	38.24	37.47	37.315	36.97	37.95	37.41	36.92
1900-01-01 04:35:00	36.43	37.79	36.65	35.13	37.48	37.38	37.03	36.44	36.355	38.22	37.485	37.325	36.97	38.03	37.41	37
1900-01-01 04:36:00	36.38	37.84	36.74	35.08	37.49	37.29	37.03	36.52	36.325	38.2	37.5	37.32	36.82	38.07	37.4	37.11
1900-01-01 04:37:00	36.32	37.83	36.85	35.05	37.5	37.25	36.98	36.58	36.315	38.19	37.535	37.325	36.72	38.11	37.38	37.14
1900-01-01 04:38:00	36.26	37.8	36.91	35.04	37.53	37.15	36.89	36.65	36.345	38.17	37.47	37.365	36.66	38.11	37.35	37.17
1900-01-01 04:39:00	36.25	37.78	36.91	35.02	37.61	37.07	36.87	36.67	36.425	38.12	37.3	37.39	36.84	38.11	37.35	37.24
1900-01-01 04:40:00	36.28	37.65	36.88	34.97	37.65	37.05	37.05	36.69	36.48	38.01	37.38	37.415	37.05	38.1	37.4	37.37
1900-01-01 04:41:00	36.28	37.45	36.88	35.04	37.71	37.02	37.3	36.72	36.53	37.91	37.545	37.445	37.02	38.07	37.42	37.41
1900-01-01 04:42:00	36.25	37.58	36.93	35.09	37.73	37.01	37.36	36.86	36.565	37.84	37.575	37.535	36.91	38.06	37.38	37.39
1900-01-01 04:43:00	36.25	37.62	37.07	34.82	37.75	37.15	37.41	36.95	36.58	37.79	37.59	37.59	36.81	38.06	37.24	37.42
1900-01-01 04:44:00	36.29	37.63	37.26	34.73	37.81	37.24	37.41	37.06	36.59	37.79	37.555	37.6	36.7	38.05	37.12	37.46
1900-01-01 04:45:00	36.33	37.61	37.35	34.71	37.84	37.31	37.46	37.1	36.61	37.78	37.52	37.6	36.64	38	37.04	37.51
1900-01-01 04:46:00	36.4	37.57	37.36	34.72	37.83	37.31	37.69	37.16	36.695	37.82	37.475	37.575	36.54	37.99	36.94	37.58
1900-01-01 04:47:00	36.43	37.52	37.34	34.75	37.8	37.26	37.78	37.19	36.745	37.9	37.39	37.605	36.46	37.96	36.84	37.63
1900-01-01 04:48:00	36.42	37.44	37.2	34.77	37.77	37.27	37.91	37.22	36.72	37.9	37.375	37.65	36.45	37.96	36.74	37.69
1900-01-01 04:49:00	36.39	37.38	37.08	34.85	37.76	37.33	37.98	37.25	36.695	37.88	37.4	37.655	36.5	38.01	36.64	37.75
1900-01-01 04:50:00	36.33	37.35	37	35.12	37.63	37.44	37.92	37.3	36.7	37.89	37.395	37.67	36.53	38.02	36.51	37.77
1900-01-01 04:51:00	36.31	37.34	36.9	35.13	37.45	37.53	37.9	37.33	36.76	37.9	37.38	37.665	36.54	37.98	36.43	37.85
1900-01-01 04:52:00	36.3	37.34	36.9	35.14	37.33	37.54	37.92	37.35	36.865	37.91	37.355	37.65	36.52	37.94	36.37	37.95
1900-01-01 04:53:00	36.27	37.37	36.94	35.13	37.28	37.54	37.96	37.39	36.875	37.82	37.355	37.625	36.49	37.9	36.36	37.93
1900-01-01 04:54:00	36.25	37.41	37.07	35.12	37.25	37.71	37.93	37.39	36.715	37.69	37.35	37.615	36.47	37.87	36.39	37.91
1900-01-01 04:55:00	36.23	37.46	37.15	35.14	37.12	37.74	37.89	37.35	36.53	37.73	37.26	37.56	36.47	37.9	36.43	37.92
1900-01-01 04:56:00	36.23	37.52	37.17	35.16	37.07	37.72	37.79	37.3	36.41	37.78	37.17	37.445	36.52	37.96	36.43	37.9
1900-01-01 04:57:00	36.22	37.6	37.16	35.21	37	37.7	37.64	37.3	36.385	37.78	37.11	37.38	36.57	37.93	36.35	37.88
1900-01-01 04:58:00	36.21	37.59	37.13	35.26	36.89	37.71	37.55	37.32	36.435	37.72	37.03	37.31	36.55	37.79	36.27	37.86
1900-01-01 04:59:00	36.21	37.59	37.12	35.27	36.91	37.72	37.5	37.28	36.475	37.62	36.985	37.27	36.52	37.69	36.26	37.81
1900-01-01 05:00:00	36.22	37.61	37.11	35.23	36.94	37.76	37.5	37.12	36.545	37.55	36.945	37.24	36.56	37.66	36.24	37.83
1900-01-01 05:01:00	36.24	37.62	37.2	35.03	36.95	37.81	37.46	36.99	36.67	37.51	36.94	37.17	36.57	37.62	36.18	37.82
1900-01-01 05:02:00	36.24	37.62	37.25	35.02	36.92	37.82	37.47	37.06	36.77	37.49	36.905	37.015	36.52	37.59	36.1	37.68
1900-01-01 05:03:00	36.23	37.64	37.35	35.06	36.85	37.84	37.45	36.96	36.79	37.49	36.865	36.855	36.52	37.5	36.07	37.43
1900-01-01 05:04:00	36.21	37.64	37.35	34.97	36.83	37.88	37.44	36.92	36.805	37.5	36.81	36.84	36.52	37.31	36.03	37.45
1900-01-01 05:05:00	36.26	37.63	37.36	34.89	36.85	37.9	37.55	36.98	36.86	37.48	36.77	36.845	36.51	37.14	36.03	37.59
1900-01-01 05:06:00	36.35	37.64	37.34	34.87	36.85	37.88	37.6	37	36.915	37.3	36.73	36.84	36.51	36.99	36.03	37.66
1900-01-01 05:07:00	36.34	37.68	37.17	34.83	36.79	37.86	37.71	37.01	36.955	37.11	36.655	36.84	36.52	36.89	36	37.67
1900-01-01 05:08:00	36.27	37.69	37.12	34.78	36.75	37.88	37.74	37	37.01	36.95	36.605	36.795	36.56	36.78	35.98	37.62
1900-01-01 05:09:00	36.21	37.65	37.22	34.74	36.73	37.89	37.62	36.95	37.035	36.83	36.58	36.73	36.62	36.67	35.98	37.56
1900-01-01 05:10:00	36.11	37.64	37.23	34.79	36.73	37.93	37.43	36.83	37.01	36.81	36.56	36.65	36.71	36.57	35.96	37.45
1900-01-01 05:11:00	36.03	37.66	37.22	34.89	36.75	37.94	37.28	36.7	36.795	36.8	36.515	36.585	36.76	36.48	35.94	37.32
1900-01-01 05:12:00	35.97	37.66	37.24	35.06	36.75	37.9	37.18	36.58	36.815	36.79	36.495	36.52	36.79	36.37	35.97	37.21
1900-01-01 05:13:00	35.83	37.62	37.25	35.16	36.74	37.84	37.18	36.45	37.37	36.78	36.49	36.465	36.79	36.27	35.97	37.09
1900-01-01 05:14:00	35.82	37.56	37.23	35.2	36.72	37.71	37.18	36.34	37.5	36.76	36.495	36.425	36.9	36.19	35.97	37.01
1900-01-01 05:15:00	35.8	37.49	37.21	35.2	36.69	37.61	37.13	36.25	37.49	36.71	36.475	36.415	36.91	36.12	35.96	36.94
1900-01-01 05:16:00	35.5	37.47	37.21	35.19	36.64	37.52	37.05	36.16	37.45	36.69	36.495	36.445	36.82	36.12	35.96	36.87
1900-01-01 05:17:00	35.52	37.45	37.17	35.22	36.56	37.44	37.01	36.11	37.435	36.69	36.56	36.48	36.89	36.13	35.98	36.78
1900-01-01 05:18:00	36.07	37.44	37.16	35.17	36.48	37.33	37	36.04	37.395	36.67	36.58	36.47	37.13	36.13	35.98	36.67
1900-01-01 05:19:00	36.29	37.42	37.17	35.03	36.4	37.2	36.96	35.98	37.31	36.62	36.57	36.46	37.29	36.1	35.99	36.56
1900-01-01 05:20:00	36.69	37.38	37.2	34.93	36.37	37.11	36.82	35.96	37.2	36.6	36.5	36.435	37.39	36.06	35.95	36.51
1900-01-01 05:21:00	36.94	37.35	37.23	34.96	36.6	37.02	36.68	35.98	37.235	36.58	36.45	36.42	37.42	36.02	35.94	36.47
1900-01-01 05:22:00	37.03	37.38	37.3	35.07	36.67	36.94	36.56	36.01	37.355	36.6	36.395	36.4	37.39	35.98	35.99	36.49
1900-01-01 05:23:00	37.07	37.46	37.32	35.08	36.68	36.88	36.45	36.01	37.35	36.61	36.295	36.355	37.25	35.98	36.01	36.58
1900-01-01 05:24:00	37.1	37.51	37.32	35.05	36.66	36.82	36.35	36.01	37.315	36.55	36.225	36.325	37.09	35.98	36.04	36.71
1900-01-01 05:25:00	37.11	37.63	37.37	35.02	36.65	36.76	36.24	35.96	37.25	36.6	36.255	36.305	37.05	35.98	36.11	36.78
1900-01-01 05:26:00	37.12	37.65	37.43	34.96	36.66	36.7	36.17	35.92	37.12	36.63	36.26	36.29	37.27	35.96	36.14	36.8
1900-01-01 05:27:00	37.13	37.62	37.45	35.05	36.65	36.79	36.1	35.83	36.965	36.68	36.305	36.265	37.3	35.96	36.16	36.79
1900-01-01 05:28:00	37.11	37.57	37.46	35.4	36.63	36.85	36.02	35.83	36.83	36.76	36.34	36.255	37.23	35.96	36.19	36.82
1900-01-01 05:29:00	37.08	37.51	37.47	35.59	36.61	36.91	35.93	35.83	36.76	36.88	36.38	36.26	37.16	35.97	36.2	36.9
1900-01-01 05:30:00	37.03	37.47	37.44	35.61	36.58	36.89	35.89	35.8	36.7	37.05	36.44	36.275	37.04	35.98	36.19	36.94
1900-01-01 05:31:00	36.98	37.42	37.42	35.54	36.41	36.78	35.88	35.74	36.615	37.19	36.485	36.295	36.94	35.99	36.16	36.95
1900-01-01 05:32:00	36.91	37.35	37.43	35.52	36.26	36.67	35.86	35.71	36.545	37.21	36.42	36.3	36.89	35.98	36.23	36.94
1900-01-01 05:33:00	36.85	37.33	37.34	35.51	36.28	36.52	35.8	35.73	36.47	37.19	36.455	36.28	36.84	35.95	36.22	36.94
1900-01-01 05:34:00	36.79	37.41	37.12	35.41	36.31	36.4	35.77	35.74	36.405	37.28	36.495	36.33	36.76	35.9	36.23	36.95
1900-01-01 05:35:00	36.72	37.42	37.13	35.36	36.29	36.3	35.79	35.74	36.345	37.34	36.525	36.34	36.71	35.85	36.29	36.96
1900-01-01 05:36:00	36.63	37.38	37.2	35.33	36.29	36.19	35.84	35.75	36.3	37.45	36.56	36.325	36.64	35.83	36.26	37
1900-01-01 05:37:00	36.52	37.37	37.08	35.28	36.6	36.16	35.85	35.79	36.315	37.52	36.505	36.29	36.55	35.83	36.22	37.03
1900-01-01 05:38:00	36.45	37.37	36.72	35.29	36.84	36.28	35.88	35.83	36.44	37.54	36.465	36.24	36.56	35.82	36.24	37.02
1900-01-01 05:39:00	36.41	37.4	36.58	35.32	36.96	36.45	35.91	35.87	36.45	37.56	36.475	36.185	36.6	35.76	36.31	36.97
1900-01-01 05:40:00	36.4	37.38	36.47	35.2	37.02	36.71	35.94	35.95	36.465	37.67	36.505	36.155	36.6	35.69	36.37	36.97
1900-01-01 05:41:00	36.41	37.28	36.39	35.04	37.01	36.74	35.95	35.97	36.49	37.69	36.565	36.105	36.56	35.85	36.37	37
1900-01-01 05:42:00	36.41	37.18	36.83	35	36.89	36.73	35.93	35.97	36.51	37.7	36.585	36.04	36.51	35.94	36.33	37.02
1900-01-01 05:43:00	36.38	37.09	36.91	34.94	36.73	36.73	35.9	35.95	36.555	37.76	36.58	36.005	36.49	35.96	36.33	37
1900-01-01 05:44:00	36.35	36.96	36.8	34.93	36.67	36.75	35.84	35.93	36.57	37.67	36.575	36.04	36.5	35.95	36.34	36.92
1900-01-01 05:45:00	36.34	36.93	36.64	34.89	36.62	36.77	35.84	35.9	36.6	37.66	36.545	36.08	36.51	35.92	36.4	36.82
1900-01-01 05:46:00	36.34	36.96	36.59	34.79	36.61	36.8	35.85	35.89	36.68	37.71	36.41	36.1	36.5	35.91	36.48	36.71
1900-01-01 05:47:00	36.35	37	36.59	34.73	36.6	36.87	35.86	35.93	36.71	37.69	36.375	36.145	36.49	35.89	36.56	36.61
1900-01-01 05:48:00	36.39	37.06	36.58	34.7	36.59	36.97	35.83	35.94	36.725	37.56	36.425	36.205	36.5	35.83	36.6	36.53
1900-01-01 05:49:00	36.45	37.13	36.51	34.69	36.65	37	35.77	35.91	36.755	37.51	36.445	36.26	36.52	35.81	36.6	36.46
1900-01-01 05:50:00	36.5	37.18	36.36	34.73	36.68	37.08	35.73	35.87	36.75	37.52	36.445	36.305	36.61	35.84	36.67	36.42
1900-01-01 05:51:00	36.54	37.14	36.28	34.8	36.7	37.15	35.73	35.99	36.71	37.56	36.46	36.33	36.77	35.9	36.79	36.4
1900-01-01 05:52:00	36.55	37.09	36.22	34.93	36.85	37.18	35.6	36.08	36.695	37.63	36.485	36.335	36.95	35.95	36.85	36.41
1900-01-01 05:53:00	36.52	37.08	36.14	35.02	36.94	37.13	35.48	36.06	36.68	37.72	36.46	36.34	37.06	35.97	36.94	36.45
1900-01-01 05:54:00	36.52	37.07	36.07	35.1	37.02	37.11	35.4	35.98	36.745	37.72	36.49	36.315	37.15	35.99	37.05	36.48
1900-01-01 05:55:00	36.59	37.06	35.95	35.12	37.02	37.13	35.38	35.97	36.81	37.75	36.54	36.29	37.25	36.04	37.07	36.47
1900-01-01 05:56:00	36.61	37.12	35.9	35.14	37.03	37.17	35.37	36	36.86	37.76	36.52	36.225	37.28	36.14	37	36.41
1900-01-01 05:57:00	36.6	37.11	35.9	35.24	37.06	37.18	35.39	36.16	36.95	37.66	36.595	36.205	37.27	36.3	36.92	36.32
1900-01-01 05:58:00	36.53	37.05	35.89	35.31	37.1	37.17	35.41	36.23	37.035	37.57	36.78	36.21	37.32	36.44	36.88	36.25
1900-01-01 05:59:00	36.46	36.98	35.83	35.34	37.21	37.12	35.45	36.28	37.14	37.62	36.82	36.21	37.47	36.55	36.88	36.25
1900-01-01 06:00:00	36.43	36.94	35.77	35.36	37.25	37	35.5	36.33	37.195	37.59	36.765	36.21	37.61	36.6	36.83	36.29
1900-01-01 06:01:00	36.39	36.95	35.74	35.38	37.24	36.8	35.54	36.42	37.35	37.54	36.72	36.215	37.69	36.6	36.76	36.35
1900-01-01 06:02:00	36.35	36.95	35.67	35.37	37.26	36.7	35.53	36.46	37.48	37.53	36.7	36.22	37.75	36.46	36.75	36.36
1900-01-01 06:03:00	36.28	36.9	35.6	35.34	37.35	36.65	35.43	36.46	37.555	37.44	36.655	36.28	37.84	36.31	36.69	36.34
1900-01-01 06:04:00	36.21	36.73	35.59	35.33	37.35	36.58	35.36	36.5	37.585	37.26	36.625	36.355	37.92	36.25	36.76	36.32
1900-01-01 06:05:00	36.16	36.62	35.58	35.37	37.36	36.5	35.36	36.67	37.63	37.26	36.8	36.385	38	36.26	36.86	36.29
1900-01-01 06:06:00	36.11	36.57	35.58	35.71	37.5	36.5	35.4	36.71	37.715	37.45	37.06	36.39	38.07	36.3	36.95	36.25
1900-01-01 06:07:00	36.07	36.57	35.57	35.88	37.63	36.54	35.42	36.69	37.825	37.45	37.15	36.42	38.13	36.3	36.97	36.21
1900-01-01 06:08:00	36.04	36.65	35.55	35.93	37.72	36.66	35.4	36.69	37.82	37.4	37.17	36.59	38.14	36.35	36.9	36.16
1900-01-01 06:09:00	35.98	36.83	35.55	36	37.79	36.77	35.28	36.83	37.865	37.44	37.205	36.68	38.17	36.52	36.8	36.12
1900-01-01 06:10:00	36.04	37	35.54	35.95	37.86	36.79	35.23	36.86	37.89	37.55	37.26	36.805	38.2	36.58	36.75	36.1
1900-01-01 06:11:00	36.14	37.34	35.52	35.85	37.9	36.81	35.21	36.93	37.84	37.55	37.3	36.905	38.21	36.8	36.75	36.07
1900-01-01 06:12:00	36.22	37.5	35.55	35.9	37.9	36.86	35.25	37.06	37.85	37.52	37.38	36.985	38.23	36.92	36.77	36.05
1900-01-01 06:13:00	36.3	37.66	35.59	36.11	37.92	36.91	35.26	37.07	37.835	37.48	37.46	37.015	38.23	36.94	36.77	36.12
1900-01-01 06:14:00	36.39	37.75	35.62	36.21	37.88	36.92	35.27	36.95	37.825	37.47	37.45	37.07	38.25	36.96	36.74	36.26
1900-01-01 06:15:00	36.6	37.88	35.65	36.36	37.9	36.92	35.27	36.97	37.855	37.45	37.56	37.115	38.26	37.05	36.74	36.41
1900-01-01 06:16:00	36.84	37.92	35.69	36.57	38.05	36.93	35.3	36.95	37.895	37.43	37.705	37.18	38.22	37.09	36.7	36.6
1900-01-01 06:17:00	37.01	37.91	35.72	36.74	38.11	36.91	35.49	36.93	37.94	37.44	37.72	37.25	38.21	37.11	36.69	36.71
1900-01-01 06:18:00	37.19	37.92	35.75	36.69	38.16	36.87	35.53	37.02	37.975	37.46	37.66	37.285	38.29	37.08	36.78	36.86
1900-01-01 06:19:00	37.28	38.07	35.77	36.6	38.2	36.87	35.5	37.01	37.96	37.51	37.665	37.315	38.31	37.04	36.81	37.02
1900-01-01 06:20:00	37.36	38.14	35.78	36.63	38.22	36.84	35.42	36.8	37.895	37.58	37.68	37.375	38.29	36.96	36.79	37.17
1900-01-01 06:21:00	37.46	38.14	35.83	36.63	38.22	36.83	35.37	36.62	37.76	37.64	37.685	37.45	38.24	36.88	36.75	37.3
1900-01-01 06:22:00	37.59	38.3	35.97	36.56	38.22	36.86	35.33	36.58	37.725	37.65	37.68	37.52	38.06	36.79	36.7	37.38
1900-01-01 06:23:00	37.74	38.39	35.97	36.63	38.23	36.82	35.29	36.54	37.715	37.65	37.64	37.575	37.98	36.72	36.65	37.47
1900-01-01 06:24:00	37.87	38.43	35.91	36.68	38.22	36.74	35.26	36.49	37.695	37.68	37.565	37.665	37.93	36.65	36.6	37.49
1900-01-01 06:25:00	37.91	38.44	35.85	36.74	38.25	36.67	35.25	36.45	37.805	37.68	37.47	37.8	37.91	36.57	36.56	37.48
1900-01-01 06:26:00	37.94	38.42	35.8	36.84	38.29	36.58	35.23	36.37	37.965	37.64	37.335	37.855	37.89	36.53	36.5	37.53
1900-01-01 06:27:00	38.06	38.39	35.78	36.89	38.3	36.56	35.22	36.34	38.02	37.61	37.31	37.83	37.82	36.5	36.44	37.6
1900-01-01 06:28:00	38.09	38.46	35.71	36.83	38.21	36.56	35.22	36.31	38.05	37.56	37.315	37.81	37.77	36.41	36.36	37.77
1900-01-01 06:29:00	38.07	38.47	35.66	36.63	37.92	36.56	35.22	36.31	38.04	37.38	37.295	37.825	37.78	36.32	36.3	37.83
1900-01-01 06:30:00	38.05	38.47	35.62	36.54	37.89	36.56	35.23	36.3	38.035	37.22	37.26	37.81	37.87	36.24	36.25	37.84
1900-01-01 06:31:00	38.05	38.51	35.59	36.5	37.96	36.54	35.22	36.25	38.035	37.06	37.235	37.78	37.98	36.17	36.19	37.94
1900-01-01 06:32:00	38.07	38.6	35.57	36.4	37.98	36.5	35.21	36.2	38.01	36.88	37.215	37.77	38.05	36.09	36.13	38.04
1900-01-01 06:33:00	38.08	38.61	35.57	36.22	37.95	36.46	35.2	36.16	37.88	36.72	37.165	37.76	38.1	36.04	36.07	38.05
1900-01-01 06:34:00	38.11	38.57	35.7	36.13	37.92	36.42	35.3	36.12	37.67	36.57	37.1	37.755	38.13	36	36.03	38.04
1900-01-01 06:35:00	38.23	38.48	35.8	36.09	37.89	36.42	35.66	36.1	37.63	36.44	37.04	37.775	38.13	35.95	35.98	38.08
1900-01-01 06:36:00	38.3	38.36	35.89	36.16	37.84	36.42	35.7	36.06	37.595	36.33	36.965	37.78	38.12	35.9	35.96	38.1
1900-01-01 06:37:00	38.34	38.29	35.98	36.52	37.65	36.46	35.5	35.99	37.615	36.24	36.88	37.76	38.13	35.85	35.91	38.26
1900-01-01 06:38:00	38.34	38.23	36.08	36.67	37.47	36.54	35.42	35.97	37.585	36.22	36.795	37.745	38.18	35.8	35.86	38.29
1900-01-01 06:39:00	38.32	38.23	36.18	36.64	37.3	36.56	35.72	35.94	37.485	36.21	36.72	37.75	38.19	35.78	35.82	38.23
1900-01-01 06:40:00	38.29	38.24	36.16	36.59	37.15	36.57	35.8	35.87	37.37	36.2	36.63	37.73	38.21	35.78	35.81	38.3
1900-01-01 06:41:00	38.28	38.21	36.02	36.65	37.01	36.61	35.87	35.86	37.265	36.23	36.53	37.7	38.23	35.82	35.8	38.29
1900-01-01 06:42:00	38.26	38.17	36.2	36.65	36.89	36.7	36.12	35.86	37.17	36.25	36.4	37.67	38.21	35.92	35.79	38.26
1900-01-01 06:43:00	38.28	38.11	36.32	36.64	36.74	36.83	36.52	35.85	37.13	36.3	36.275	37.625	38.2	35.92	35.78	38.33
1900-01-01 06:44:00	38.29	38.05	36.05	36.64	36.61	36.97	36.59	35.84	37.02	36.33	36.165	37.605	38.2	35.88	35.77	38.33
1900-01-01 06:45:00	38.25	38.03	35.64	36.49	36.46	37.09	36.67	35.83	36.87	36.36	36.055	37.595	38.16	35.86	35.78	38.25
1900-01-01 06:46:00	38.21	38.01	36	36.55	36.37	37.11	36.83	35.8	36.765	36.44	35.965	37.58	38.18	35.85	35.78	38.19
1900-01-01 06:47:00	38.06	37.95	36.5	36.55	36.26	37.13	37.04	35.75	36.66	36.48	35.93	37.545	38.21	35.84	35.79	38.18
1900-01-01 06:48:00	38	37.91	36.65	36.5	36.18	37.15	37.14	35.7	36.59	36.49	35.89	37.515	38.2	35.85	35.8	38.23
1900-01-01 06:49:00	37.99	37.89	36.67	36.53	36.1	37.11	37.21	35.66	36.59	36.49	35.86	37.46	38.18	35.94	35.82	38.21
1900-01-01 06:50:00	37.96	37.73	36.67	36.59	36.03	36.94	37.23	35.65	36.61	36.48	35.815	37.43	38.15	35.95	35.82	38.16
1900-01-01 06:51:00	37.9	37.55	36.67	36.67	35.95	36.93	37.18	35.69	36.565	36.47	35.78	37.41	38.19	35.9	35.83	38.18
1900-01-01 06:52:00	37.83	37.49	36.65	36.85	35.89	37	37.25	35.74	36.58	36.47	35.74	37.36	38.26	35.84	35.85	38.14
1900-01-01 06:53:00	37.87	37.46	36.61	36.85	35.81	37.12	37.29	35.81	36.59	36.47	35.68	37.275	38.26	35.8	35.87	37.98
1900-01-01 06:54:00	37.86	37.37	36.56	36.71	35.75	37.21	37.28	35.9	36.535	36.42	35.64	37.195	38.21	35.78	35.87	37.83
1900-01-01 06:55:00	37.81	37.26	36.48	36.74	35.69	37.3	37.27	35.95	36.47	36.33	35.64	37.125	38.11	35.78	35.86	37.85
1900-01-01 06:56:00	37.84	37.17	36.29	36.69	35.65	37.36	37.13	36.1	36.43	36.2	35.63	37.055	38.05	35.78	35.87	37.88
1900-01-01 06:57:00	37.86	37.11	36.18	36.5	35.61	37.29	36.88	36.13	36.42	35.98	35.605	36.99	38.06	35.78	35.93	37.92
1900-01-01 06:58:00	37.78	37.04	36.29	36.43	35.57	37.24	36.63	36.09	36.405	35.8	35.555	36.925	38.06	35.76	35.93	37.94
1900-01-01 06:59:00	37.79	36.95	36.32	36.34	35.51	37.13	36.69	36.08	36.375	35.71	35.515	36.855	38.06	35.73	35.88	37.92
1900-01-01 07:00:00	37.92	36.88	36.31	36.22	35.45	36.96	36.84	36.13	36.35	35.66	35.525	36.795	38.04	35.65	35.85	37.84
1900-01-01 07:01:00	37.92	36.81	36.28	36.24	35.41	36.8	36.89	36.34	36.355	35.63	35.585	36.745	38	35.57	35.79	37.73
1900-01-01 07:02:00	37.88	36.74	36.22	36.38	35.37	36.73	36.89	36.42	36.34	35.61	35.595	36.69	37.97	35.59	35.73	37.63
1900-01-01 07:03:00	37.86	36.68	36.15	36.48	35.32	36.61	36.85	36.48	36.31	35.6	35.585	36.64	37.92	35.61	35.67	37.53
1900-01-01 07:04:00	37.85	36.64	36.06	36.53	35.28	36.57	36.8	36.53	36.26	35.6	35.57	36.59	37.89	35.6	35.63	37.45
1900-01-01 07:05:00	37.87	36.6	36.01	36.52	35.25	36.59	36.78	36.59	36.21	35.6	35.56	36.56	37.88	35.58	35.6	37.36
1900-01-01 07:06:00	37.88	36.61	35.95	36.45	35.21	36.59	36.77	36.64	36.215	35.6	35.56	36.535	37.82	35.55	35.58	37.28
1900-01-01 07:07:00	37.94	36.63	35.88	36.41	35.15	36.58	36.75	36.69	36.17	35.6	35.565	36.515	37.8	35.52	35.55	37.19
1900-01-01 07:08:00	38.02	36.64	35.82	36.35	35.11	36.55	36.69	36.76	36.055	35.62	35.565	36.5	37.77	35.52	35.39	37.1
1900-01-01 07:09:00	38.03	36.64	35.81	36.3	35.09	36.53	36.64	36.88	35.88	35.64	35.55	36.485	37.68	35.51	35.3	37
1900-01-01 07:10:00	37.9	36.65	35.83	36.26	35.05	36.46	36.58	36.95	35.955	35.65	35.545	36.46	37.66	35.46	35.35	36.92
1900-01-01 07:11:00	37.86	36.66	35.83	36.26	35.02	36.42	36.54	36.95	35.945	35.67	35.535	36.435	37.73	35.53	35.56	36.84
1900-01-01 07:12:00	37.94	36.65	35.82	36.24	34.99	36.38	36.47	36.89	35.9	35.69	35.55	36.405	37.79	35.59	35.7	36.76
1900-01-01 07:13:00	38.02	36.64	35.8	36.19	34.97	36.36	36.35	36.97	35.89	35.7	35.575	36.37	37.76	35.61	35.74	36.7
1900-01-01 07:14:00	37.99	36.63	35.8	36.13	34.94	36.34	36.23	37.13	35.855	35.69	35.58	36.325	37.76	35.64	35.85	36.63
1900-01-01 07:15:00	37.96	36.59	35.8	36.04	34.89	36.31	36.21	37.13	35.815	35.69	35.555	36.29	37.77	35.77	35.99	36.55
1900-01-01 07:16:00	38.02	36.54	35.79	35.92	34.86	36.27	36.22	37.07	35.755	35.68	35.54	36.27	37.77	35.85	36.13	36.47
1900-01-01 07:17:00	38.03	36.52	35.76	35.83	34.84	36.23	36.21	37.23	35.69	35.7	35.53	36.245	37.8	35.86	36.15	36.39
1900-01-01 07:18:00	38	36.51	35.77	35.8	34.84	36.18	36.18	37.26	35.63	35.81	35.515	36.24	37.8	35.86	36.19	36.41
1900-01-01 07:19:00	37.99	36.5	35.77	35.76	34.88	36.13	36.14	37.24	35.585	35.86	35.5	36.205	37.79	35.84	36.25	36.43
1900-01-01 07:20:00	37.99	36.46	35.77	35.69	34.96	36.06	36.1	37.25	35.555	35.87	35.49	36.25	37.81	35.82	36.26	36.47
1900-01-01 07:21:00	37.94	36.46	35.81	35.65	34.97	36.01	36.08	37.25	35.5	35.9	35.49	36.33	37.81	35.78	36.19	36.61
1900-01-01 07:22:00	37.89	36.53	35.86	35.6	34.94	35.95	36.05	37.2	35.48	35.94	35.49	36.375	37.8	35.69	36.23	36.71
1900-01-01 07:23:00	37.92	36.54	35.88	35.56	34.9	35.92	35.98	37.18	35.45	35.92	35.495	36.405	37.8	35.61	36.36	36.79
1900-01-01 07:24:00	37.93	36.57	35.91	35.54	34.98	35.96	35.92	37.15	35.405	35.85	35.49	36.425	37.79	35.56	36.38	36.9
1900-01-01 07:25:00	37.97	36.57	35.91	35.49	35.06	36.04	35.86	37.12	35.37	35.85	35.49	36.39	37.77	35.53	36.35	37.07
1900-01-01 07:26:00	37.99	36.5	35.9	35.5	35.1	36.29	35.73	37.12	35.345	35.86	35.47	36.355	37.63	35.51	36.24	37.15
1900-01-01 07:27:00	37.96	36.46	35.86	35.53	35.1	36.33	35.68	37.1	35.325	35.88	35.435	36.405	37.53	35.5	36.22	37.24
1900-01-01 07:28:00	37.93	36.46	35.79	35.58	35.15	36.31	35.65	37.14	35.305	35.94	35.425	36.46	37.58	35.49	36.24	37.42
1900-01-01 07:29:00	37.93	36.45	35.75	35.65	35.15	36.27	35.6	37.2	35.28	35.99	35.455	36.59	37.65	35.48	36.24	37.56
1900-01-01 07:30:00	37.88	36.46	35.72	35.85	35.12	36.23	35.49	37.19	35.275	35.98	35.46	36.685	37.69	35.48	36.23	37.63
1900-01-01 07:31:00	37.76	36.51	35.57	35.93	35.1	36.2	35.42	37.17	35.31	35.96	35.45	36.75	37.68	35.52	36.21	37.64
1900-01-01 07:32:00	37.74	36.53	35.5	35.95	35.18	36.16	35.43	37.21	35.33	35.93	35.445	36.825	37.63	35.61	36.23	37.57
1900-01-01 07:33:00	37.68	36.52	35.47	35.99	35.25	36.12	35.45	37.21	35.36	35.92	35.465	36.86	37.66	35.69	36.22	37.42
1900-01-01 07:34:00	37.64	36.53	35.46	36.12	35.27	36.11	35.44	37.16	35.385	35.92	35.49	36.925	37.68	35.76	36.2	37.29
1900-01-01 07:35:00	37.62	36.52	35.43	36.2	35.24	36.11	35.45	37.15	35.4	35.92	35.49	36.95	37.66	35.8	36.17	37.35
1900-01-01 07:36:00	37.59	36.51	35.41	36.19	35.15	36.09	35.5	37.24	35.38	35.92	35.48	37.01	37.69	35.82	36.12	37.45
1900-01-01 07:37:00	37.54	36.48	35.36	36.15	35.09	36.06	35.53	37.37	35.26	35.91	35.47	37.02	37.77	35.83	36.08	37.58
1900-01-01 07:38:00	37.49	36.38	35.34	36.3	35.05	36.07	35.53	37.43	35.115	35.91	35.465	37.04	37.78	35.87	36.04	37.67
1900-01-01 07:39:00	37.37	36.31	35.37	36.31	35.03	36.11	35.5	37.41	35.085	35.93	35.45	37.075	37.76	35.94	36	37.73
1900-01-01 07:40:00	37.32	36.25	35.41	36.27	35.01	36.16	35.5	37.39	35.045	35.93	35.45	37.07	37.71	35.94	35.96	37.73
1900-01-01 07:41:00	37.2	36.2	35.42	36.27	35.01	36.22	35.53	37.45	35.09	35.94	35.455	37.055	37.75	35.92	35.9	37.7
1900-01-01 07:42:00	36.98	36.2	35.44	36.33	35.03	36.26	35.58	37.45	35.155	35.95	35.455	37.115	37.83	35.88	35.84	37.72
1900-01-01 07:43:00	36.81	36.2	35.67	36.37	35.05	36.28	35.6	37.41	35.235	35.96	35.46	37.15	37.86	35.8	35.81	37.73
1900-01-01 07:44:00	36.66	36.18	35.72	36.57	35.11	36.28	35.63	37.49	35.255	35.98	35.435	37.23	37.82	35.61	35.78	37.7
1900-01-01 07:45:00	36.55	36.18	35.71	36.63	35.14	36.28	35.67	37.59	35.245	35.97	35.415	37.29	37.75	35.4	35.76	37.66
1900-01-01 07:46:00	36.43	36.19	35.6	36.59	35.15	36.28	35.76	37.63	35.24	35.93	35.415	37.295	37.73	35.47	35.76	37.72
1900-01-01 07:47:00	36.34	36.19	35.51	36.56	35.19	36.27	35.82	37.62	35.245	35.9	35.41	37.3	37.71	35.87	35.77	37.85
1900-01-01 07:48:00	36.28	36.22	35.48	36.53	35.29	36.22	35.84	37.57	35.215	35.87	35.41	37.275	37.65	35.96	35.76	37.86
1900-01-01 07:49:00	36.12	36.31	35.29	36.38	35.37	36.2	35.85	37.52	35.22	35.87	35.415	37.225	37.6	35.95	35.73	37.78
1900-01-01 07:50:00	36.04	36.41	35.26	36.31	35.52	36.16	35.85	37.46	35.245	35.88	35.42	37.165	37.57	35.92	35.71	37.78
1900-01-01 07:51:00	36.03	36.49	35.25	36.4	35.62	36.16	35.83	37.55	35.225	35.88	35.415	37.18	37.5	35.92	35.69	37.86
1900-01-01 07:52:00	35.99	36.58	35.17	36.42	35.75	36.16	35.82	37.56	35.195	35.88	35.42	37.16	37.25	36.03	35.65	37.9
1900-01-01 07:53:00	35.94	36.65	35.4	36.45	35.79	36.17	35.83	37.76	35.15	35.9	35.43	37.12	37.02	36.06	35.62	37.91
1900-01-01 07:54:00	35.84	36.73	35.92	36.37	35.77	36.18	35.82	37.97	35.125	35.92	35.445	37.13	36.67	36.04	35.53	37.94
1900-01-01 07:55:00	35.74	36.78	36.12	36.18	35.74	36.17	35.79	38.13	35.08	36.04	35.445	37.16	36.49	36.04	35.5	37.96
1900-01-01 07:56:00	35.65	36.83	36.15	36.09	35.87	36.11	35.75	38.21	35.055	36.08	35.445	37.17	36.58	36.02	35.48	37.99
1900-01-01 07:57:00	35.57	36.85	36.15	36.22	36.1	36.06	35.71	38.28	35.015	36	35.45	37.165	36.55	36.01	35.44	38.02
1900-01-01 07:58:00	35.5	36.82	36.15	36.25	36.25	36.04	35.66	38.36	35.005	35.82	35.485	37.165	36.5	36.02	35.4	38.04
1900-01-01 07:59:00	35.44	36.78	36.15	36.29	36.26	36.05	35.59	38.37	35.08	35.69	35.49	37.15	36.44	36.01	35.36	38.08
1900-01-01 08:00:00	35.38	36.71	36.13	36.4	36.3	36.05	35.47	38.34	35.14	35.64	35.475	37.115	36.47	35.98	35.35	38.1
1900-01-01 08:01:00	35.33	36.68	36.06	36.4	36.51	36.05	35.42	38.3	35.155	35.6	35.475	37.08	36.51	35.91	35.37	38.14
1900-01-01 08:02:00	35.27	36.67	36	36.4	36.67	36.03	35.41	38.29	35.14	35.62	35.465	37.055	36.5	35.82	35.36	38.15
1900-01-01 08:03:00	35.22	36.62	35.92	36.39	36.81	36.04	35.4	38.22	35.12	35.67	35.465	37.04	36.43	35.74	35.33	38.16
1900-01-01 08:04:00	35.18	36.55	35.91	36.37	36.89	36.08	35.39	38.1	35.09	35.69	35.47	37.025	36.37	35.67	35.33	38.16
1900-01-01 08:05:00	35.15	36.53	35.9	36.33	36.97	36.11	35.39	38.05	35.05	35.72	35.475	37.03	36.29	35.6	35.36	38.19
1900-01-01 08:06:00	35.13	36.48	35.85	36.28	37.02	36.11	35.4	38.12	35.03	35.75	35.465	37.025	36.22	35.51	35.36	38.2
1900-01-01 08:07:00	35.12	36.45	35.81	36.23	37.09	36.11	35.42	38.15	35.005	35.78	35.46	37	36.14	35.48	35.35	38.2
1900-01-01 08:08:00	35.12	36.45	35.77	36.17	37.19	36.11	35.43	38.15	34.985	35.8	35.445	36.96	36.06	35.52	35.34	38.14
1900-01-01 08:09:00	35.19	36.44	35.7	36.11	37.26	36.09	35.42	38.13	34.975	35.83	35.445	36.91	35.99	35.6	35.33	38.07
1900-01-01 08:10:00	35.2	36.44	35.65	36.04	37.28	36.04	35.42	38.11	34.965	35.86	35.44	36.865	35.92	35.72	35.33	38.04
1900-01-01 08:11:00	35.19	36.43	35.71	36.06	37.32	36.02	35.42	38.07	34.955	35.93	35.445	36.82	35.84	35.79	35.32	38.01
1900-01-01 08:12:00	35.18	36.44	35.77	36.06	37.36	36.02	35.44	38.04	34.95	35.94	35.43	36.785	35.77	35.83	35.31	37.99
1900-01-01 08:13:00	35.17	36.45	35.8	35.98	37.41	35.99	35.47	38.05	34.945	35.92	35.43	36.795	35.69	35.83	35.3	37.96
1900-01-01 08:14:00	35.16	36.42	35.81	35.89	37.51	36.13	35.47	38.01	34.97	35.94	35.44	36.785	35.62	35.81	35.29	37.91
1900-01-01 08:15:00	35.14	36.34	35.81	35.81	37.54	36.18	35.47	37.92	35.005	35.96	35.495	36.745	35.56	35.78	35.32	37.9
1900-01-01 08:16:00	35.1	36.24	35.81	35.73	37.4	36.29	35.47	38.05	35.045	35.93	35.515	36.71	35.5	35.76	35.42	37.93
1900-01-01 08:17:00	35.07	36.16	35.81	35.65	37.23	36.44	35.5	38.07	35.09	35.89	35.52	36.7	35.43	35.73	35.51	37.94
1900-01-01 08:18:00	35.05	36.16	35.81	35.5	37.32	36.46	35.48	38.02	35.135	35.86	35.515	36.695	35.37	35.71	35.61	37.93
1900-01-01 08:19:00	35.02	36.11	35.8	35.38	37.41	36.45	35.45	38.03	35.13	35.86	35.515	36.71	35.32	35.73	35.72	37.91
1900-01-01 08:20:00	34.99	36.07	35.73	35.29	37.43	36.34	35.4	38.05	35.105	35.87	35.515	36.75	35.26	35.79	35.76	37.87
1900-01-01 08:21:00	34.96	36.17	35.73	35.26	37.36	36.33	35.39	38.02	35.09	35.92	35.525	36.715	35.23	35.77	35.77	37.88
1900-01-01 08:22:00	34.94	36.33	35.73	35.36	37.28	36.35	35.38	38.05	35.07	35.94	35.53	36.62	35.2	35.73	35.77	37.89
1900-01-01 08:23:00	34.93	36.34	35.71	35.46	37.23	36.35	35.38	38.13	35.03	35.96	35.55	36.585	35.17	35.76	35.78	37.88
1900-01-01 08:24:00	34.95	36.25	35.67	35.5	37.24	36.42	35.28	38.15	35.02	35.96	35.565	36.555	35.15	35.73	35.85	37.89
1900-01-01 08:25:00	34.99	36.16	35.65	35.5	37.22	36.6	35.03	38.12	35.005	35.97	35.545	36.46	35.13	35.68	35.93	37.9
1900-01-01 08:26:00	35.05	36.1	35.62	35.49	37.16	36.64	35.17	38.03	34.99	35.97	35.49	36.4	35.18	35.64	35.97	37.9
1900-01-01 08:27:00	35.08	36.07	35.59	35.46	37.1	36.62	35.26	38.01	34.975	35.96	35.515	36.375	35.19	35.63	36.01	37.9
1900-01-01 08:28:00	35.09	36.01	35.59	35.43	37.03	36.62	35.38	37.99	34.975	35.96	35.53	36.37	35.18	35.62	36.04	37.88
1900-01-01 08:29:00	35.08	35.95	35.62	35.4	36.99	36.62	35.45	37.98	34.98	35.97	35.465	36.375	35.18	35.61	36.1	37.86
1900-01-01 08:30:00	35.06	35.93	35.66	35.37	36.9	36.55	35.57	38.02	34.98	35.96	35.385	36.345	35.17	35.59	36.11	37.88
1900-01-01 08:31:00	35.03	35.96	35.69	35.34	36.81	36.43	35.58	37.98	34.98	35.91	35.535	36.31	35.17	35.53	36.11	37.9
1900-01-01 08:32:00	34.99	35.97	35.69	35.33	36.72	36.47	35.78	37.86	34.975	35.86	35.725	36.27	35.17	35.4	36.1	37.9
1900-01-01 08:33:00	34.96	35.95	35.64	35.32	36.63	36.5	36.1	37.86	34.97	35.82	35.855	36.225	35.15	35.37	36.09	37.89
1900-01-01 08:34:00	34.92	35.94	35.63	35.3	36.54	36.5	36.21	37.89	34.955	35.79	35.92	36.17	35.11	35.41	36.03	37.9
1900-01-01 08:35:00	34.87	35.95	35.62	35.29	36.41	36.48	36.41	37.95	34.945	35.79	36	36.11	35.08	35.56	36.03	37.92
1900-01-01 08:36:00	34.81	35.97	35.58	35.29	36.34	36.44	36.3	37.97	34.925	35.8	36.05	36.07	35.07	35.63	35.95	37.91
1900-01-01 08:37:00	34.78	36.01	35.57	35.28	36.28	36.39	36.37	38	34.905	35.79	36.11	36.03	35.08	35.68	35.67	37.88
1900-01-01 08:38:00	34.76	36.14	35.57	35.27	36.21	36.33	36.43	37.98	34.89	35.77	36.15	35.995	35.11	35.7	35.66	37.84
1900-01-01 08:39:00	34.8	36.17	35.57	35.26	36.17	36.27	36.48	37.95	34.885	35.74	36.185	35.98	35.14	35.7	35.7	37.82
1900-01-01 08:40:00	34.94	36.17	35.61	35.22	36.13	36.22	36.57	37.94	34.955	35.74	36.2	35.945	35.15	35.71	35.74	37.84
1900-01-01 08:41:00	35.01	36.16	35.76	35.19	36.09	36.17	36.65	37.91	35.06	35.74	36.185	35.91	35.16	35.76	35.76	37.87
1900-01-01 08:42:00	35.05	36.16	35.85	35.15	36.03	36.14	36.77	37.89	35.095	35.75	36.16	35.9	35.15	35.78	35.7	37.84
1900-01-01 08:43:00	35.05	36.13	35.89	35.1	35.97	36.1	36.8	37.86	35.115	35.8	36.14	35.87	35.12	35.8	35.59	37.7
1900-01-01 08:44:00	35.06	36.15	35.92	34.97	35.86	36.06	36.63	37.88	35.125	35.85	36.13	35.83	35.1	35.81	35.5	37.57
1900-01-01 08:45:00	35.06	36.23	35.93	34.85	35.74	36.07	36.25	37.95	35.13	35.88	36.085	35.77	35.1	35.85	35.68	37.43
1900-01-01 08:46:00	35.05	36.28	35.94	34.77	35.65	36.09	36.07	37.95	35.15	35.9	36.015	35.7	35.1	35.87	35.77	37.35
1900-01-01 08:47:00	35.04	36.31	35.94	34.71	35.58	36.09	36.06	37.89	35.155	35.92	35.97	35.625	35.1	35.91	35.78	37.24
1900-01-01 08:48:00	35.02	36.34	35.94	34.65	35.51	36.1	36.15	37.87	35.14	35.92	35.96	35.55	35.11	35.94	35.82	37.22
1900-01-01 08:49:00	34.99	36.37	35.93	34.6	35.46	36.1	36.22	37.87	35.14	35.92	35.935	35.485	35.11	35.93	36	37.22
1900-01-01 08:50:00	34.96	36.4	35.73	34.57	35.42	36.08	36.25	37.92	35.175	35.94	35.915	35.42	35.18	35.83	36.12	37.15
1900-01-01 08:51:00	34.92	36.38	35.64	34.54	35.37	36.06	36.24	37.91	35.22	35.96	35.885	35.35	35.31	35.73	36.12	37.05
1900-01-01 08:52:00	34.92	36.34	35.75	34.5	35.33	36.02	36.22	37.97	35.26	35.96	35.91	35.29	35.32	35.67	36.1	37
1900-01-01 08:53:00	34.95	36.35	35.89	34.47	35.3	36.03	36.18	37.98	35.29	35.96	35.94	35.22	35.32	35.63	36.06	36.98
1900-01-01 08:54:00	34.98	36.36	35.96	34.41	35.27	36.13	36.15	37.97	35.3	35.95	35.945	35.165	35.33	35.61	36.02	36.93
1900-01-01 08:55:00	35	36.37	36.02	34.37	35.23	36.2	36.15	37.95	35.285	35.95	35.98	35.13	35.36	35.55	36	36.79
1900-01-01 08:56:00	35	36.37	36.07	34.36	35.19	36.21	36.14	37.97	35.275	35.94	35.995	35.1	35.39	35.54	35.95	36.66
1900-01-01 08:57:00	34.98	36.36	36.16	34.37	35.16	36.22	36.11	38.02	35.265	35.99	35.94	35.07	35.41	35.68	35.88	36.62
1900-01-01 08:58:00	34.92	36.32	36.22	34.42	35.17	36.21	36.08	38.01	35.24	35.98	35.905	35.035	35.4	35.75	35.81	36.55
1900-01-01 08:59:00	34.88	36.34	36.29	34.54	35.28	36.15	36.04	37.93	35.23	35.97	35.91	34.99	35.31	35.77	35.76	36.46
1900-01-01 09:00:00	34.86	36.43	36.39	34.68	35.31	36.09	35.97	37.84	35.225	36.04	35.92	34.955	35.35	35.8	35.7	36.35
1900-01-01 09:01:00	34.87	36.49	36.58	34.72	35.31	36.05	35.95	37.79	35.235	36.09	35.94	34.97	35.35	35.82	35.66	36.25
1900-01-01 09:02:00	34.92	36.52	36.69	34.78	35.29	36.06	35.94	37.78	35.24	36.11	35.96	35	35.36	35.85	35.62	36.12
1900-01-01 09:03:00	34.97	36.56	36.59	34.93	35.25	36.07	35.89	37.77	35.215	36.26	35.95	35.01	35.56	35.87	35.59	36.03
1900-01-01 09:04:00	34.99	36.62	36.13	35.04	35.21	36.07	35.86	37.76	35.195	36.39	35.955	35.005	35.78	35.87	35.58	35.95
1900-01-01 09:05:00	35	36.64	35.87	35.17	35.18	36.06	35.84	37.8	35.2	36.51	35.995	35.01	35.88	35.87	35.57	35.89
1900-01-01 09:06:00	35.01	36.69	35.79	35.3	35.14	36.1	35.83	37.76	35.245	36.53	35.995	35.05	35.88	35.86	35.56	35.84
1900-01-01 09:07:00	35.02	36.72	36.51	35.38	35.07	36.14	35.81	37.69	35.275	36.5	36.005	35.075	35.85	35.83	35.56	35.77
1900-01-01 09:08:00	35.06	36.72	36.83	35.47	35.04	36.14	35.8	37.7	35.27	36.46	35.98	35.08	35.85	35.78	35.58	35.7
1900-01-01 09:09:00	35.07	36.69	37.14	35.56	35.02	36.1	35.79	37.65	35.29	36.5	35.945	35.08	35.84	35.66	35.58	35.62
1900-01-01 09:10:00	35.04	36.65	37.18	35.73	35	36.07	35.78	37.65	35.37	36.64	35.845	35.07	35.85	35.62	35.58	35.55
1900-01-01 09:11:00	35.05	36.61	37.1	35.87	34.98	36.05	35.76	37.69	35.455	36.63	35.81	35.05	35.91	35.63	35.56	35.53
1900-01-01 09:12:00	35.04	36.58	36.96	35.91	34.94	36.07	35.73	37.74	35.42	36.55	35.775	35.01	35.92	35.67	35.55	35.53
1900-01-01 09:13:00	35.03	36.53	36.95	35.97	34.89	36.07	35.73	37.77	35.39	36.67	35.715	34.97	35.93	35.73	35.54	35.52
1900-01-01 09:14:00	35.02	36.47	36.95	35.99	34.87	36.05	35.73	37.81	35.41	36.73	35.67	34.94	35.94	35.85	35.55	35.49
1900-01-01 09:15:00	35.02	36.38	36.92	35.98	34.88	36.02	35.7	37.88	35.415	36.68	35.6	34.92	35.95	35.94	35.57	35.44
1900-01-01 09:16:00	35.04	36.33	36.87	35.87	34.88	35.94	35.65	37.92	35.41	36.6	35.55	34.89	35.98	35.97	35.57	35.39
1900-01-01 09:17:00	35.09	36.33	36.79	35.8	34.88	35.89	35.63	37.88	35.39	36.53	35.515	34.86	36.04	35.98	35.54	35.34
1900-01-01 09:18:00	35.14	36.39	36.71	35.79	34.88	35.87	35.62	37.81	35.36	36.45	35.495	34.845	36.06	35.97	35.49	35.3
[truncated: 881 more rows]
