# Supplementary material for: Distinct ipRGC subpopulations mediate light’s acute and circadian effects on body temperature and sleep
Source: eLife. 2019 Jul 23;8:e44358. doi: 10.7554/eLife.44358 (PMC6650245; doi:10.7554/eLife.44358)
Supplement: Figure 2—source data 1. [file elife-44358-fig2-data1.xlsx]

## Sheet: Figure 2-source data 1
Time	Control 1	Control 2	Control 3	Control 4	Control 5	Control 6	Control 7	Control 8	Control 9	Brn3b-DTA 1	Brn3b-DTA 2	Brn3b-DTA 3	Brn3b-DTA 4	Brn3b-DTA 5	Brn3b-DTA 6	Brn3b-DTA 7
00:00:00	37.52	37.93	36.25	37.32	36.35	36.75	37.54	36.76	36.88	37.68	37.25	38.15	37.48	36.52	37.56	37.3
00:01:00	37.52	37.9	36.27	37.32	36.34	36.77	37.53	36.76	36.84	37.74	37.08	38.13	37.43	36.54	37.59	37.28
00:02:00	37.49	37.88	36.37	37.34	36.37	36.74	37.56	36.76	36.82	37.8	37.1	38.13	37.51	36.57	37.58	37.24
00:03:00	37.43	37.91	36.43	37.29	36.41	36.71	37.59	36.7	36.8	37.84	37.19	38.13	37.56	36.56	37.57	37.17
00:04:00	37.36	37.88	36.44	37.27	36.49	36.69	37.63	36.58	36.77	37.88	37.39	38.12	37.55	36.45	37.61	37.19
00:05:00	37.37	37.76	36.42	37.24	36.59	36.69	37.67	36.71	36.78	37.91	37.45	38.06	37.52	36.46	37.63	37.23
00:06:00	37.36	37.57	36.43	37.23	36.55	36.69	37.84	36.88	36.77	37.91	37.43	38.03	37.51	36.51	37.64	37.25
00:07:00	37.32	37.53	36.39	37.31	36.52	36.67	37.92	36.94	36.74	37.91	37.37	38.04	37.48	36.58	37.62	37.31
00:08:00	37.29	37.54	36.35	37.41	36.6	36.64	37.98	36.73	36.73	37.91	37.3	38.02	37.45	36.63	37.62	37.29
00:09:00	37.27	37.56	36.45	37.47	36.56	36.64	37.97	36.61	36.71	37.92	37.23	37.97	37.4	36.58	37.57	37.27
00:10:00	37.29	37.57	36.59	37.49	36.68	36.57	37.97	36.53	36.7	37.87	37.16	37.93	37.41	36.54	37.48	37.27
00:11:00	37.36	37.49	36.6	37.53	36.81	36.48	38.02	36.44	36.68	37.83	37.13	37.88	37.49	36.52	37.47	37.3
00:12:00	37.37	37.41	36.66	37.62	36.8	36.61	38.07	36.6	36.66	37.83	37.17	37.8	37.49	36.56	37.59	37.35
00:13:00	37.33	37.39	36.71	37.65	36.73	36.8	38.11	36.83	36.6	37.83	37.19	37.79	37.44	36.56	37.68	37.37
00:14:00	37.27	37.38	36.77	37.42	36.8	36.85	38.09	36.88	36.5	37.84	37.2	37.83	37.5	36.52	37.71	37.45
00:15:00	37.25	37.4	36.79	37.24	36.83	36.8	38.01	36.81	36.49	37.85	37.2	37.83	37.49	36.48	37.68	37.52
00:16:00	37.24	37.48	36.79	37.3	36.82	36.84	38.03	36.72	36.56	37.84	37.19	37.86	37.39	36.46	37.69	37.54
00:17:00	37.22	37.49	36.83	37.51	36.85	36.92	37.99	36.65	36.6	37.76	37.19	37.87	37.5	36.39	37.7	37.5
00:18:00	37.2	37.5	36.85	37.54	36.85	36.98	37.87	36.62	36.61	37.72	37.13	37.83	37.47	36.38	37.69	37.49
00:19:00	37.2	37.69	36.85	37.44	36.82	37.1	37.65	36.58	36.6	37.75	37.07	37.79	37.39	36.39	37.67	37.41
00:20:00	37.22	37.73	36.87	37.3	36.83	37.18	37.6	36.57	36.61	37.75	37.14	37.76	37.29	36.42	37.62	37.36
00:21:00	37.21	37.56	36.89	37.25	36.84	37.15	37.62	36.59	36.74	37.73	37.17	37.73	37.26	36.44	37.56	37.48
00:22:00	37.22	37.4	36.92	37.2	36.83	37.02	37.67	36.58	36.8	37.73	37.16	37.71	37.5	36.46	37.44	37.48
00:23:00	37.18	37.44	36.92	37.14	36.79	36.99	37.73	36.57	36.83	37.68	37.14	37.74	37.62	36.45	37.35	37.3
00:24:00	37.11	37.45	36.92	37.08	36.76	36.98	37.72	36.57	36.79	37.63	37.16	37.76	37.68	36.45	37.31	37.1
00:25:00	37.08	37.42	36.97	37.02	36.7	36.97	37.66	36.58	36.71	37.63	37.14	37.74	37.75	36.52	37.29	37.09
00:26:00	37.1	37.37	37	36.98	36.64	36.92	37.63	36.69	36.65	37.58	37.13	37.72	37.82	36.7	37.32	37.13
00:27:00	37.14	37.3	36.98	36.95	36.59	36.94	37.62	37.01	36.6	37.45	37.12	37.71	37.78	36.77	37.36	37.18
00:28:00	37.15	37.28	36.99	36.92	36.54	37	37.59	37.12	36.56	37.37	37.02	37.63	37.77	36.81	37.18	37.12
00:29:00	37.12	37.26	37.06	36.9	36.5	37	37.58	37.13	36.53	37.3	37.06	37.59	37.81	36.84	37.11	37.05
00:30:00	37.07	37.24	37.13	36.85	36.47	36.96	37.57	37.13	36.49	37.31	37.3	37.58	37.82	36.84	37.2	37.03
00:31:00	37.01	37.26	37.19	36.73	36.44	36.96	37.57	37.1	36.47	37.44	37.31	37.57	37.76	36.85	37.29	37.14
00:32:00	36.95	37.36	37.23	36.65	36.4	36.97	37.6	37.1	36.48	37.54	37.28	37.54	37.74	36.85	37.32	37.19
00:33:00	36.93	37.36	37.26	36.62	36.39	37.04	37.59	37.12	36.5	37.54	37.28	37.49	37.66	36.86	37.25	37.2
00:34:00	36.9	37.33	37.27	36.64	36.4	37.07	37.53	37.16	36.49	37.54	37.31	37.54	37.62	36.87	37.17	37.11
00:35:00	36.85	37.27	37.35	36.63	36.41	37.04	37.44	37.17	36.54	37.58	37.36	37.61	37.57	36.89	37.13	37.14
00:36:00	36.78	37.21	37.36	36.59	36.39	36.97	37.4	37.13	36.54	37.55	37.39	37.63	37.59	36.9	37.08	37.15
00:37:00	36.68	37.2	37.3	36.43	36.36	36.9	37.38	37.09	36.52	37.49	37.37	37.63	37.6	36.89	37.04	37.2
00:38:00	36.65	37.2	37.28	36.36	36.32	36.94	37.37	37.14	36.49	37.49	37.32	37.63	37.58	36.9	37.1	37.25
00:39:00	36.65	37.17	37.37	36.19	36.29	37.06	37.36	37.08	36.47	37.43	37.45	37.64	37.67	36.9	37.28	37.57
00:40:00	36.64	37.09	37.44	36.21	36.25	37.08	37.31	36.96	36.48	37.33	37.51	37.63	37.78	36.87	37.33	37.74
00:41:00	36.62	36.99	37.48	36.26	36.22	37.04	37.3	36.97	36.55	37.27	37.51	37.62	37.82	36.89	37.35	37.7
00:42:00	36.65	37.04	37.52	36.53	36.25	37	37.34	37.06	36.67	37.18	37.53	37.63	37.86	36.92	37.38	37.38
00:43:00	36.61	37.11	37.58	36.78	36.49	37.04	37.38	37.19	36.64	37.09	37.56	37.59	37.87	36.95	37.39	37.23
00:44:00	36.56	37.07	37.58	36.83	37.09	37.07	37.36	37.22	36.59	37.1	37.54	37.63	37.77	36.9	37.41	37.14
00:45:00	36.51	37.01	37.56	36.92	36.21	37.06	37.29	37.22	36.58	37.14	37.54	37.74	37.7	36.84	37.43	37
00:46:00	36.46	36.94	37.64	36.99	36.17	37.08	37.25	37.18	36.54	37.09	37.54	37.77	37.71	36.84	37.51	36.95
00:47:00	36.4	36.95	37.71	37	36.18	37.2	37.23	37.23	36.58	37.14	37.62	37.76	37.77	36.8	37.55	36.95
00:48:00	36.33	36.98	37.71	36.91	36.16	37.36	37.21	37.29	36.56	37.15	37.69	37.71	37.82	36.77	37.47	37.05
00:49:00	36.27	37.02	37.7	36.82	36.14	37.4	37.17	37.35	36.45	37.13	37.75	37.64	37.83	36.76	37.39	37.12
00:50:00	36.23	37.04	37.7	36.72	36.11	37.35	37.13	37.37	36.47	37.1	37.79	37.61	37.83	36.77	37.39	37.09
00:51:00	36.19	36.93	37.68	36.68	36.08	37.37	37.07	37.34	36.48	37.08	37.82	37.61	37.73	36.75	37.48	36.98
00:52:00	36.19	36.8	37.64	36.7	36.05	37.38	37.04	37.25	36.46	37.06	37.8	37.62	37.65	36.73	37.5	36.87
00:53:00	36.19	36.72	37.65	36.77	36.01	37.36	37.03	37.23	36.42	37.01	37.78	37.65	37.63	36.83	37.33	36.85
00:54:00	36.18	36.76	37.64	36.82	35.99	37.35	36.99	37.22	36.41	36.96	37.78	37.62	37.65	36.92	37.23	36.82
00:55:00	36.17	36.78	37.64	36.86	36.01	37.35	36.9	37.19	36.39	36.9	37.78	37.6	37.68	36.84	37.26	36.77
00:56:00	36.15	36.74	37.65	36.88	36	37.39	36.84	37.18	36.39	36.86	37.78	37.6	37.62	36.77	37.36	36.78
00:57:00	36.13	36.69	37.64	36.88	35.98	37.4	36.85	37.18	36.37	36.81	37.8	37.56	37.62	36.72	37.36	36.91
00:58:00	36.11	36.63	37.59	36.91	35.97	37.4	36.85	37.17	36.4	36.75	37.81	37.55	37.69	36.74	37.34	36.9
00:59:00	36.09	36.58	37.57	37.02	35.93	37.35	36.86	37.17	36.44	36.66	37.77	37.55	37.72	36.78	37.31	36.81
01:00:00	36.07	36.55	37.51	37.05	35.93	37.35	36.9	37.16	36.47	36.62	37.76	37.55	37.65	36.81	37.3	36.91
01:01:00	36.03	36.52	37.46	37.08	35.96	37.41	36.91	37.14	36.52	36.6	37.76	37.54	37.53	36.8	37.35	36.94
01:02:00	36.03	36.47	37.45	37.08	35.97	37.43	36.89	37.14	36.55	36.56	37.71	37.52	37.52	36.74	37.35	37.31
01:03:00	36.03	36.44	37.43	37.05	35.95	37.4	36.89	37.14	36.54	36.56	37.69	37.5	37.49	36.76	37.41	37.62
01:04:00	36	36.42	37.39	36.99	35.95	37.35	36.95	37.13	36.61	36.58	37.66	37.48	37.47	36.74	37.4	37.61
01:05:00	36	36.41	37.38	36.92	35.98	37.32	36.99	37.12	36.7	36.57	37.54	37.45	37.43	36.68	37.31	37.51
01:06:00	35.99	36.39	37.39	36.84	36.06	37.33	36.98	37.1	36.76	36.54	37.55	37.43	37.37	36.5	37.29	37.41
01:07:00	35.97	36.4	37.4	36.78	36.1	37.33	37.1	37.14	36.78	36.59	37.64	37.4	37.29	36.52	37.27	37.56
01:08:00	35.94	36.39	37.39	36.79	36.11	37.31	37.22	37.13	36.8	36.6	37.71	37.37	37.29	36.59	37.24	37.62
01:09:00	35.89	36.39	37.37	36.8	36.07	37.3	37.33	37.1	36.86	36.62	37.72	37.33	37.29	36.64	37.25	37.46
01:10:00	35.86	36.38	37.31	36.83	36.06	37.27	37.33	37.03	36.88	36.65	37.69	37.34	37.3	36.65	37.31	37.32
01:11:00	35.87	36.37	37.28	36.83	36.09	37.25	37.19	37	36.9	36.66	37.64	37.35	37.29	36.63	37.33	37.19
01:12:00	35.94	36.36	37.25	36.81	36.09	37.24	37.02	36.99	36.93	36.7	37.58	37.34	37.26	36.59	37.42	37.27
01:13:00	35.95	36.33	37.2	36.9	36.09	37.22	37.07	37.05	37	36.73	37.61	37.35	37.32	36.5	37.44	37.47
01:14:00	35.92	36.29	37.18	36.92	36.1	37.23	37.08	37.06	36.99	36.74	37.62	37.38	37.37	36.45	37.37	37.49
01:15:00	35.89	36.19	37.24	36.79	36.08	37.23	37.05	37.07	36.97	36.73	37.59	37.41	37.34	36.41	37.26	37.48
01:16:00	35.88	36.08	37.28	36.72	36.08	37.21	37.07	37.1	36.95	36.74	37.6	37.45	37.2	36.37	37.23	37.53
01:17:00	35.85	36	37.31	36.76	36.09	37.17	37.08	37.12	36.95	36.71	37.59	37.5	37.21	36.37	37.23	37.56
01:18:00	35.82	35.96	37.32	36.81	36.11	37.08	37.08	37.16	36.99	36.67	37.57	37.53	37.2	36.4	37.25	37.61
01:19:00	35.78	36.02	37.35	36.81	36.13	36.99	37.1	37.15	37.09	36.65	37.54	37.53	37.22	36.41	37.32	37.6
01:20:00	35.75	36.1	37.4	36.79	36.11	36.84	37.16	37.09	37.16	36.69	37.57	37.51	37.24	36.43	37.48	37.57
01:21:00	35.74	36.12	37.31	36.77	36.03	36.69	37.16	37.04	37.17	36.72	37.64	37.49	37.21	36.44	37.61	37.48
01:22:00	35.72	36.11	37.16	36.78	35.91	36.69	37.16	37.05	37.17	36.75	37.65	37.46	37.19	36.45	37.65	37.44
01:23:00	35.71	36.15	37.2	36.78	35.89	36.85	37.18	37.19	37.13	36.74	37.56	37.44	37.2	36.5	37.65	37.28
01:24:00	35.69	36.25	37.25	36.73	35.91	36.82	37.2	37.2	37.05	36.72	37.51	37.42	37.2	36.57	37.55	37.19
01:25:00	35.68	36.32	37.28	36.65	35.87	36.68	37.2	37.1	36.93	36.71	37.5	37.39	37.13	36.61	37.41	37.17
01:26:00	35.68	36.44	37.27	36.61	35.88	36.6	37.19	37.04	36.88	36.69	37.5	37.4	37.1	36.62	37.35	37.15
01:27:00	35.67	36.47	37.24	36.58	35.89	36.55	37.19	36.96	36.83	36.67	37.55	37.4	37.07	36.54	37.3	37.19
01:28:00	35.7	36.52	37.28	36.5	35.87	36.62	37.2	36.92	36.87	36.64	37.65	37.39	37.03	36.47	37.36	37.35
01:29:00	35.7	36.61	37.33	36.54	35.87	36.67	37.19	36.88	36.87	36.64	37.71	37.35	37	36.37	37.4	37.46
01:30:00	35.68	36.67	37.4	36.56	35.96	36.64	37.18	36.91	36.91	36.68	37.74	37.4	36.99	36.33	37.4	37.39
01:31:00	35.67	36.72	37.43	36.59	35.9	36.66	37.19	37.04	36.98	36.72	37.77	37.44	37.04	36.32	37.47	37.3
01:32:00	35.68	36.79	37.49	36.62	35.81	36.73	37.18	37.11	37.03	36.75	37.74	37.46	37.08	36.22	37.47	37.32
01:33:00	35.68	36.82	37.54	36.67	35.87	36.67	37.18	37.21	37.09	36.77	37.7	37.46	37.16	36.1	37.49	37.33
01:34:00	35.66	36.85	37.6	36.6	36.01	36.66	37.16	37.28	37.15	36.74	37.65	37.45	37.23	36.18	37.46	37.17
01:35:00	35.64	36.9	37.63	36.58	36.13	36.69	37.15	37.21	37.22	36.67	37.6	37.46	37.22	36.44	37.38	37.36
01:36:00	35.58	36.88	37.62	36.71	36.23	36.8	37.19	37.23	37.23	36.73	37.55	37.45	37.11	36.51	37.33	37.59
01:37:00	35.57	36.85	37.64	36.72	36.28	36.95	37.22	37.31	37.23	36.79	37.55	37.44	37.17	36.59	37.26	37.65
01:38:00	35.58	36.97	37.77	36.72	36.29	37.23	37.24	37.33	37.24	36.81	37.56	37.45	37.22	36.64	37.3	37.58
01:39:00	35.57	37.16	37.84	36.71	36.3	37.43	37.25	37.28	37.28	36.8	37.54	37.47	37.27	36.69	37.27	37.43
01:40:00	35.55	37.33	37.89	36.63	36.33	37.45	37.26	37.17	37.28	36.94	37.45	37.52	37.27	36.7	37.23	37.46
01:41:00	35.52	37.41	37.9	36.59	36.3	37.43	37.26	37.05	37.3	37.06	37.43	37.61	37.27	36.65	37.29	37.52
01:42:00	35.52	37.42	37.94	36.46	36.33	37.41	37.24	37.02	37.38	37.09	37.44	37.68	37.29	36.59	37.31	37.55
01:43:00	35.51	37.47	37.95	36.23	36.38	37.38	37.24	37.04	37.45	37.1	37.41	37.68	37.24	36.54	37.31	37.49
01:44:00	35.55	37.52	37.9	36.04	36.35	37.35	37.21	37.07	37.44	37.09	37.42	37.67	37.14	36.54	37.29	37.45
01:45:00	35.56	37.5	37.81	36.28	36.32	37.31	37.16	37.15	37.41	37.06	37.44	37.65	37.06	36.61	37.33	37.3
01:46:00	35.54	37.44	37.77	36.58	36.24	37.27	37.16	37.17	37.39	37.07	37.5	37.62	37.01	36.61	37.32	37.21
01:47:00	35.53	37.4	37.75	36.66	36.15	37.25	37.16	37.14	37.39	37.08	37.53	37.62	37.1	36.56	37.31	37.18
01:48:00	35.52	37.33	37.72	36.69	36.08	37.24	37.14	37.12	37.39	37.08	37.51	37.65	37.22	36.55	37.29	37.18
01:49:00	35.52	37.19	37.72	36.6	36.02	37.25	37.17	37.08	37.39	37.15	37.51	37.66	37.22	36.57	37.22	37.26
01:50:00	35.52	37.06	37.69	36.42	36	37.26	37.21	37.04	37.4	37.19	37.52	37.66	37.21	36.57	37.11	37.34
01:51:00	35.54	37.09	37.65	36.36	35.98	37.2	37.24	37.02	37.43	37.19	37.47	37.84	37.12	36.58	36.92	37.74
01:52:00	35.55	37.08	37.64	36.36	35.97	37.15	37.26	37.08	37.41	37.22	37.46	37.94	37.33	36.58	36.85	37.84
01:53:00	35.56	37.02	37.67	36.39	35.98	37.12	37.27	37.06	37.41	37.29	37.48	37.99	37.41	36.59	36.97	37.86
01:54:00	35.6	36.92	37.69	36.32	35.98	37.1	37.25	37.03	37.39	37.36	37.49	38.04	37.44	36.61	37.02	37.75
01:55:00	35.61	36.87	37.69	36.3	36.05	37.08	37.21	36.92	37.35	37.41	37.49	38.05	37.48	36.75	37.02	37.73
01:56:00	35.62	36.93	37.67	36.38	36.08	37.01	37.15	36.82	37.33	37.46	37.47	38.04	37.55	36.98	37	37.7
01:57:00	35.61	36.93	37.62	36.37	36.04	36.9	37.06	36.76	37.31	37.53	37.48	38.06	37.55	37.03	36.97	37.57
01:58:00	35.57	36.86	37.59	36.36	36.03	36.9	36.98	36.71	37.29	37.56	37.48	38.08	37.51	37.04	36.99	37.53
01:59:00	35.56	36.8	37.58	36.35	36.04	36.99	36.94	36.71	37.2	37.61	37.46	38.08	37.48	37.03	37	37.42
02:00:00	35.55	36.73	37.48	36.34	36.05	37.04	36.92	36.7	37.19	37.67	37.39	38.07	37.5	37.02	37	37.31
02:01:00	35.53	36.68	37.4	36.32	36.03	37.04	36.96	36.71	37.24	37.71	37.4	38.06	37.52	37.01	37.04	37.2
02:02:00	35.51	36.62	37.39	36.29	35.99	37.05	36.96	36.61	37.3	37.7	37.41	38.08	37.59	36.99	37.03	37.04
02:03:00	35.52	36.55	37.38	36.29	36.01	37.07	36.89	36.56	37.32	37.69	37.36	38.13	37.61	36.99	36.99	37.04
02:04:00	35.52	36.48	37.36	36.24	36.03	37.09	36.91	36.54	37.35	37.78	37.3	38.13	37.61	36.99	36.98	37.04
02:05:00	35.58	36.4	37.27	36.27	36.03	37.16	37.07	36.52	37.38	37.71	37.13	38.07	37.62	36.99	37.08	36.97
02:06:00	35.71	36.35	37.21	36.28	36.04	37.18	37.1	36.52	37.39	37.61	37	38.08	37.61	36.92	37.11	36.91
02:07:00	35.73	36.3	37.13	36.28	36.06	37.18	37.12	36.52	37.39	37.49	36.95	38.08	37.62	36.83	37.05	36.84
02:08:00	35.75	36.24	37.07	36.28	36.09	37.16	37.15	36.48	37.38	37.53	36.94	38.06	37.6	36.75	36.99	36.74
02:09:00	35.84	36.2	37.03	36.28	36.08	37.09	37.15	36.5	37.4	37.56	36.91	38.05	37.59	36.72	37	36.6
02:10:00	35.91	36.18	36.98	36.27	36.11	37.05	37.1	36.53	37.44	37.54	36.96	38.05	37.58	36.7	37.09	36.65
02:11:00	35.88	36.15	36.91	36.26	36.24	37.01	37.03	36.56	37.61	37.5	36.95	38.05	37.7	36.62	37.13	36.76
02:12:00	35.84	36.12	36.85	36.25	36.38	37	37.06	36.55	37.69	37.45	36.93	38.03	37.74	36.57	37.17	36.82
02:13:00	35.82	36.09	36.79	36.25	36.39	37	37.07	36.49	37.71	37.48	36.86	38.01	37.79	36.43	37.21	36.69
02:14:00	35.85	36.1	36.75	36.23	36.43	37.01	37.01	36.45	37.66	37.51	36.82	37.99	37.78	36.34	37.21	36.7
02:15:00	35.91	36.1	36.69	36.12	36.46	37	36.99	36.43	37.62	37.53	36.79	37.98	37.75	36.31	37.22	36.73
02:16:00	36.02	36.12	36.56	36.13	36.52	37.01	36.99	36.33	37.6	37.52	36.75	37.98	37.24	36.58	37.5	36.37
02:17:00	36.16	36.18	36.51	36.18	36.66	36.99	37	36.55	37.44	37.47	36.68	37.98	37.61	36.25	37.3	36.8
02:18:00	36.2	36.23	36.51	36.22	36.76	36.87	37.02	36.59	37.42	37.54	36.59	37.98	37.54	36.23	37.34	36.81
02:19:00	36.24	36.25	36.48	36.25	36.79	36.9	37.02	36.62	37.37	37.57	36.5	37.96	37.5	36.26	37.38	36.75
02:20:00	36.23	36.24	36.4	36.26	36.73	36.82	36.99	36.6	37.34	37.58	36.41	37.91	37.46	36.3	37.38	36.77
02:21:00	36.26	36.25	36.35	36.22	36.74	36.67	36.98	36.53	37.12	37.54	36.31	37.9	37.4	36.34	37.34	36.88
02:22:00	36.31	36.29	36.39	36.23	36.71	36.61	36.98	36.53	37.03	37.48	36.25	37.91	37.44	36.32	37.31	36.91
02:23:00	36.31	36.34	36.44	36.24	36.7	36.6	36.98	36.54	37	37.45	36.2	37.9	37.53	36.26	37.31	36.82
02:24:00	36.29	36.37	36.44	36.24	36.75	36.56	36.95	36.53	37.05	37.46	36.18	37.9	37.53	36.31	37.32	36.85
02:25:00	36.2	36.39	36.44	36.22	36.77	36.53	36.93	36.63	37.12	37.44	36.15	37.89	37.54	36.39	37.34	36.99
02:26:00	36.08	36.39	36.45	36.18	36.72	36.5	36.89	36.75	37.14	37.37	36.08	37.88	37.54	36.47	37.35	37.12
02:27:00	36.06	36.38	36.45	36.19	36.77	36.5	36.87	36.77	37.08	37.32	36.01	37.84	37.52	36.49	37.34	37.14
02:28:00	36.22	36.37	36.44	36.26	36.89	36.52	36.86	36.8	37.04	37.27	35.92	37.82	37.48	36.5	37.37	37.17
02:29:00	36.35	36.38	36.42	36.23	36.97	36.47	36.85	36.8	36.94	37.23	35.89	37.81	37.44	36.51	37.4	37.2
02:30:00	36.43	36.37	36.39	36.1	37	36.43	36.82	36.76	36.9	37.24	35.88	37.8	37.38	36.6	37.42	37.14
02:31:00	36.45	36.41	36.38	35.96	36.96	36.46	36.83	36.68	36.94	37.24	35.88	37.78	37.24	36.75	37.46	37.07
02:32:00	36.45	36.42	36.38	35.95	36.93	36.51	36.86	36.64	36.93	37.2	35.88	37.74	37.18	36.84	37.45	37.03
02:33:00	36.43	36.43	36.35	36.05	36.88	36.5	36.89	36.61	36.91	37.13	35.88	37.73	37.11	36.87	37.5	36.92
02:34:00	36.41	36.42	36.31	36.15	36.77	36.5	36.92	36.61	36.91	36.98	35.9	37.73	37.05	36.79	37.53	36.87
02:35:00	36.38	36.41	36.28	36.13	36.69	36.5	36.91	36.62	36.9	36.92	35.93	37.67	36.91	36.77	37.54	36.91
02:36:00	36.34	36.39	36.25	36.03	36.65	36.5	36.88	36.65	36.8	36.99	35.98	37.65	36.87	36.76	37.5	36.94
02:37:00	36.3	36.35	36.21	35.98	36.62	36.58	36.87	36.68	36.72	37.08	36.03	37.66	36.93	36.75	37.42	36.98
02:38:00	36.29	36.35	36.18	35.95	36.59	36.74	36.79	36.71	36.65	37.08	36.09	37.65	36.92	36.78	37.39	37.02
02:39:00	36.26	36.39	36.13	35.9	36.58	36.68	36.71	36.73	36.52	37.04	36.16	37.63	36.74	36.67	37.27	37.1
02:40:00	36.2	36.41	36.09	35.78	36.57	36.57	36.7	36.74	36.51	37.01	36.2	37.62	36.71	36.61	37.24	37.04
02:41:00	36.15	36.44	36.06	35.7	36.54	36.83	36.7	36.75	36.55	37	36.24	37.59	36.76	36.52	37.23	36.99
02:42:00	36.09	36.47	36.02	35.74	36.52	36.79	36.71	36.75	36.56	37	36.28	37.58	36.82	36.55	37.23	37.03
02:43:00	36.03	36.46	35.99	35.89	36.49	36.71	36.76	36.74	36.55	37	36.24	37.58	36.81	36.57	37.25	37.12
02:44:00	35.98	36.47	35.96	36.04	36.52	36.76	36.78	36.7	36.52	36.99	36.24	37.57	36.73	36.56	37.28	37.15
02:45:00	35.94	36.5	35.95	36.1	36.56	36.93	36.72	36.69	36.5	36.97	36.31	37.55	36.73	36.56	37.3	37.15
02:46:00	35.9	36.5	35.95	36.01	36.59	36.96	36.73	36.69	36.48	36.95	36.35	37.52	36.89	36.8	37.29	37.14
02:47:00	35.88	36.5	35.99	35.84	36.58	36.91	36.77	36.69	36.53	36.95	36.35	37.49	36.92	36.89	37.21	37.13
02:48:00	35.86	36.44	35.97	35.75	36.54	36.85	36.69	36.7	36.54	36.93	36.33	37.46	36.91	36.92	37.07	37.1
02:49:00	35.85	36.4	35.97	35.76	36.52	36.98	36.6	36.67	36.54	36.9	36.41	37.43	36.83	36.86	36.98	37.07
02:50:00	35.84	36.43	35.99	35.75	36.51	37.04	36.63	36.64	36.52	36.82	36.44	37.43	36.83	36.79	36.97	36.97
02:51:00	35.81	36.47	35.99	35.76	36.53	37.08	36.68	36.59	36.5	36.75	36.45	37.44	36.82	36.7	37.03	36.94
02:52:00	35.8	36.49	35.99	35.84	36.54	37.07	36.66	36.5	36.5	36.76	36.44	37.42	36.78	36.83	37.03	36.97
02:53:00	35.81	36.53	35.96	35.86	36.52	37.07	36.67	36.44	36.47	36.78	36.44	37.38	36.81	36.86	37.04	37.01
02:54:00	35.79	36.55	35.94	35.81	36.49	37.19	36.67	36.45	36.55	36.8	36.47	37.35	36.84	36.89	37.04	37.05
02:55:00	35.79	36.44	35.92	35.91	36.46	37.22	36.64	36.43	36.73	36.88	36.52	37.38	36.94	36.89	37.06	37.01
02:56:00	35.78	36.31	35.91	36.01	36.41	37.18	36.61	36.38	36.79	36.83	36.56	37.41	36.94	36.91	37.07	36.95
02:57:00	35.75	36.4	35.91	36.13	36.4	37.12	36.57	36.28	36.88	36.8	36.57	37.44	36.95	36.91	37.06	36.9
02:58:00	35.73	36.54	35.91	36.36	36.4	37.14	36.51	36.22	36.89	36.83	36.51	37.44	36.98	36.82	37.06	36.93
02:59:00	35.72	36.59	35.92	36.46	36.4	37.12	36.45	36.15	36.89	36.85	36.49	37.44	37.01	36.61	37.02	37.02
03:00:00	35.72	36.57	35.94	36.46	36.4	37.08	36.42	36.09	36.88	36.87	36.49	37.45	37.01	36.5	37	37.11
03:01:00	35.71	36.57	35.94	36.46	36.38	37.1	36.41	36.04	36.82	36.86	36.52	37.48	37.01	36.41	36.98	37.13
03:02:00	35.71	36.56	35.94	36.42	36.38	37.14	36.39	36.06	36.78	36.82	36.57	37.5	37.01	36.45	36.99	37.13
03:03:00	35.72	36.56	35.94	36.43	36.37	37.03	36.37	36.06	36.67	36.8	36.58	37.45	37.02	36.84	37.21	37.07
03:04:00	35.72	36.57	35.93	36.54	36.35	36.96	36.35	36.06	36.62	36.78	36.61	37.38	37.04	36.92	37.21	37.01
03:05:00	35.71	36.54	35.98	36.54	36.34	36.96	36.33	36.05	36.58	36.67	36.6	37.36	37.05	37.01	37.18	37.13
03:06:00	35.69	36.49	36	36.45	36.33	36.95	36.27	36.08	36.53	36.55	36.5	37.38	37.04	37.06	37.13	37.26
03:07:00	35.68	36.45	36.01	36.45	36.35	36.95	36.23	36.27	36.46	36.54	36.68	37.41	37.05	37.09	36.92	37.21
03:08:00	35.72	36.46	36.02	36.42	36.37	36.98	36.2	36.34	36.42	36.53	36.88	37.46	37.04	37.08	36.76	37.08
03:09:00	35.73	36.46	36.02	36.41	36.38	37	36.19	36.42	36.44	36.49	36.91	37.53	37.02	37.02	36.6	36.96
03:10:00	35.73	36.43	35.99	36.38	36.36	37	36.19	36.46	36.5	36.46	36.86	37.59	36.94	36.97	36.86	36.88
03:11:00	35.74	36.41	35.99	36.4	36.34	36.99	36.2	36.45	36.5	36.48	36.81	37.62	36.9	36.89	36.98	36.82
03:12:00	35.77	36.43	35.99	36.43	36.34	36.97	36.21	36.42	36.59	36.48	36.83	37.63	36.97	36.84	37.02	36.77
03:13:00	35.78	36.49	35.98	36.37	36.34	36.92	36.22	36.49	36.57	36.43	37.04	37.65	37.02	36.87	37.26	36.7
03:14:00	35.79	36.56	35.96	36.29	36.33	36.96	36.32	36.47	36.54	36.38	37.12	37.64	36.98	36.87	37.29	36.83
03:15:00	35.78	36.59	35.92	36.29	36.32	36.98	36.41	36.35	36.52	36.35	37.13	37.62	36.96	36.86	37.19	37.1
03:16:00	35.76	36.57	35.88	36.25	36.36	36.95	36.44	36.26	36.57	36.32	37.12	37.61	36.95	36.85	37.21	37.21
03:17:00	35.75	36.56	35.81	36.26	36.41	36.92	36.48	36.24	36.63	36.41	37.1	37.59	36.92	36.83	37.23	37.28
03:18:00	35.74	36.6	35.76	36.2	36.4	36.87	36.53	36.44	36.64	36.48	37.06	37.53	36.9	36.82	37.23	37.29
03:19:00	35.75	36.62	35.73	36.17	36.38	36.86	36.5	36.51	36.66	36.48	37.03	37.5	36.86	36.81	37.18	37.29
03:20:00	35.78	36.59	35.73	36.27	36.37	36.9	36.36	36.53	36.64	36.46	37.02	37.48	36.64	36.78	37.08	37.29
03:21:00	35.91	36.55	35.78	36.35	36.35	37	36.23	36.54	36.59	36.45	37.01	37.48	36.55	36.77	37	37.23
03:22:00	35.99	36.47	35.79	36.25	36.34	36.97	36.15	36.57	36.54	36.46	36.91	37.49	36.59	36.75	36.96	37.14
03:23:00	36.07	36.43	35.78	35.87	36.33	36.94	36.11	36.6	36.5	36.47	36.82	37.49	36.56	36.75	36.91	37.16
03:24:00	36.08	36.47	35.77	35.77	36.35	36.93	36.12	36.65	36.48	36.53	36.75	37.49	36.46	36.58	36.98	37.22
03:25:00	36.01	36.48	35.77	35.8	36.42	36.91	36.24	36.64	36.45	36.59	36.66	37.48	36.41	36.49	37.04	37.27
03:26:00	36.01	36.47	35.76	35.86	36.53	36.89	36.32	36.53	36.42	36.54	36.71	37.45	36.44	36.52	37.12	37.29
03:27:00	36.05	36.47	35.74	35.96	36.55	36.87	36.39	36.4	36.38	36.57	36.8	37.47	36.48	36.49	37.16	37.35
03:28:00	36.1	36.48	35.72	36.18	36.56	36.84	36.44	36.21	36.31	36.71	36.85	37.53	36.47	36.44	37.15	37.42
03:29:00	36.15	36.47	35.7	36.34	36.58	36.73	36.47	36.12	36.25	36.83	36.87	37.56	36.4	36.45	37.12	37.48
03:30:00	36.16	36.45	35.66	36.41	36.53	36.65	36.49	36.23	36.21	36.89	36.88	37.59	36.29	36.43	37.11	37.44
03:31:00	36.2	36.41	35.64	36.42	36.45	36.64	36.55	36.38	36.17	36.94	36.85	37.61	36.23	36.41	37.09	37.36
03:32:00	36.3	36.34	35.65	36.41	36.44	36.71	36.7	36.49	36.11	36.93	36.78	37.58	36.16	36.42	37.06	37.22
03:33:00	36.37	36.32	35.69	36.38	36.57	36.8	36.86	36.53	36.03	36.88	36.71	37.56	36.06	36.4	37.04	37.18
03:34:00	36.37	36.25	35.83	36.34	36.62	36.8	36.98	36.56	35.96	36.89	36.68	37.56	35.98	36.4	37.1	37.18
03:35:00	36.41	36.22	35.87	36.31	36.66	36.81	37.04	36.52	35.91	36.91	36.62	37.56	35.93	36.41	37.13	37.3
03:36:00	36.43	36.2	35.87	36.29	36.72	36.85	37.08	36.43	35.86	36.88	36.56	37.54	35.99	36.33	37.1	37.4
03:37:00	36.45	36.16	35.86	36.18	36.79	36.89	37.11	36.39	35.86	36.76	36.41	37.5	36	36.27	37.04	37.47
03:38:00	36.48	36.15	35.85	36.03	36.82	36.92	37.15	36.24	35.9	36.77	36.27	37.45	36.01	36.44	36.97	37.55
03:39:00	36.44	36.17	35.84	36.04	36.85	36.95	37.19	36.18	35.95	36.8	36.17	37.4	36.02	36.54	37.04	37.63
03:40:00	36.47	36.17	35.82	36.12	36.88	36.99	37.19	36.24	36.01	36.72	36.15	37.32	36.16	36.57	37.04	37.64
03:41:00	36.45	36.15	35.82	36.17	36.88	36.99	37.19	36.26	36.03	36.69	36.21	37.26	36.22	36.56	36.99	37.6
03:42:00	36.36	36.13	35.83	36.24	36.83	36.87	37.2	36.28	36.02	36.84	36.2	37.24	36.27	36.55	37.01	37.55
03:43:00	36.31	36.14	35.87	36.34	36.78	36.82	37.21	36.34	36	36.94	36.18	37.23	36.28	36.57	37.07	37.51
03:44:00	36.32	36.14	35.88	36.37	36.76	36.84	37.19	36.34	35.98	37.11	36.22	37.24	36.29	36.64	37.07	37.54
03:45:00	36.38	36.16	35.91	36.35	36.74	36.84	37.14	36.28	35.97	37.08	36.28	37.28	36.29	36.76	37.07	37.56
03:46:00	36.35	36.2	35.95	36.35	36.73	36.91	37.07	36.22	35.92	37.09	36.32	37.36	36.35	36.87	36.98	37.56
03:47:00	36.27	36.26	35.93	36.41	36.73	37.08	37	36.17	35.88	37.05	36.27	37.42	36.34	36.8	36.88	37.45
03:48:00	36.27	36.33	35.81	36.46	36.64	37.08	36.94	36.14	35.83	37.01	36.19	37.42	36.31	36.48	36.81	37.24
03:49:00	36.3	36.4	35.72	36.48	36.56	36.98	36.9	36.14	35.77	37.01	36.2	37.34	36.24	36.54	36.73	37.2
03:50:00	36.3	36.44	35.74	36.49	36.47	36.95	36.89	36.15	35.76	37.02	36.24	37.34	36.18	36.55	36.69	37.3
03:51:00	36.3	36.36	35.8	36.5	36.36	37	36.89	36.14	35.77	36.98	36.24	37.37	36.15	36.49	36.69	37.33
03:52:00	36.28	36.21	35.81	36.51	36.26	36.99	36.81	36.1	35.83	36.88	36.22	37.42	36.2	36.46	36.81	37.31
03:53:00	36.26	36.19	35.81	36.47	36.17	36.93	36.72	36.09	35.84	36.82	36.19	37.42	36.18	36.47	36.89	37.26
03:54:00	36.21	36.2	35.8	36.16	36.07	36.94	36.6	36.07	35.79	36.79	36.18	37.37	36.13	36.46	36.9	37.18
03:55:00	36.19	36.17	35.8	36.17	36	36.92	36.6	36.07	35.76	36.73	36.16	37.29	36.1	36.49	37	37.14
03:56:00	36.15	36.1	35.81	36.63	35.89	36.88	36.62	36.07	35.73	36.68	36.05	37.3	36.07	36.6	37.08	37.12
03:57:00	36.09	36.12	35.81	36.69	35.79	36.85	36.64	36.09	35.72	36.65	35.98	37.34	36.05	36.61	37.05	37.06
03:58:00	36.02	36.22	35.79	36.79	35.74	36.82	36.65	36.14	35.72	36.65	36.02	37.4	36.04	36.69	36.95	37.07
03:59:00	35.97	36.25	35.77	36.82	35.74	36.8	36.69	36.18	35.74	36.63	36.21	37.4	36.04	36.77	36.97	37.11
04:00:00	35.94	36.21	35.75	36.83	35.75	36.83	36.69	36.19	35.81	36.61	36.31	37.38	36.07	36.86	36.98	37.11
04:01:00	35.93	36.16	35.74	36.78	35.83	36.86	36.66	36.2	35.85	36.6	36.34	37.35	36.08	36.9	36.98	37.09
04:02:00	35.92	36.3	35.73	36.72	35.88	36.92	36.59	36.22	35.88	36.59	36.37	37.29	36.08	36.98	36.97	37.09
04:03:00	35.92	36.38	35.73	36.72	36.02	36.95	36.57	36.22	35.88	36.57	36.37	37.27	36.08	37.03	37.03	37.08
04:04:00	35.92	36.36	35.8	36.71	36.09	36.97	36.54	36.22	35.88	36.55	36.34	37.3	36.09	37.05	37.17	37.2
04:05:00	35.91	36.38	35.86	36.7	36.1	36.99	36.51	36.24	35.89	36.55	36.3	37.3	36.11	37.03	37.17	37.27
04:06:00	35.91	36.42	35.86	36.78	36.1	36.99	36.48	36.22	35.89	36.66	36.27	37.27	36.11	36.99	37.09	37.32
04:07:00	35.89	36.43	35.87	36.92	36.11	36.97	36.4	36.25	35.92	36.82	36.23	37.14	36.09	36.99	37.09	37.37
04:08:00	35.87	36.42	35.92	37.04	36.1	36.97	36.32	36.27	35.93	36.88	36.19	37.09	36.06	37	37.06	37.39
04:09:00	35.87	36.37	35.97	37.04	36.11	37	36.23	36.27	35.92	36.92	36.16	37.13	36.07	36.95	37.02	37.47
04:10:00	35.87	36.35	36.02	36.94	36.13	37.06	36.14	36.29	35.82	36.91	36.14	37.21	36.09	36.81	37.05	37.44
04:11:00	35.87	36.29	36.12	36.77	36.15	37.12	36.1	36.31	35.69	36.88	36.12	37.3	36.08	36.8	37.16	37.43
04:12:00	35.86	36.23	36.23	36.79	36.1	37.25	36.09	36.33	35.66	36.88	36.12	37.37	36.05	36.81	37.35	37.45
04:13:00	35.85	36.25	36.28	36.81	36.12	37.3	36.09	36.34	35.66	36.9	36.16	37.4	36.02	36.86	37.41	37.47
04:14:00	35.87	36.29	36.23	36.81	36.15	37.35	36.13	36.33	35.74	36.86	36.3	37.43	35.98	36.9	37.44	37.43
04:15:00	35.87	36.3	36.04	36.82	36.07	37.34	36.17	36.37	35.83	36.69	36.39	37.45	35.95	37	37.44	37.37
04:16:00	35.86	36.29	35.95	36.88	35.95	37.31	36.26	36.36	35.91	36.67	36.48	37.44	35.97	36.99	37.41	37.51
04:17:00	35.87	36.29	35.91	36.87	35.93	37.32	36.28	36.28	35.95	36.69	36.6	37.41	35.97	36.96	37.39	37.57
04:18:00	35.87	36.29	35.96	36.85	35.92	37.32	36.26	36.33	35.96	36.63	36.59	37.38	35.97	36.97	37.38	37.59
04:19:00	35.86	36.3	36.05	36.85	35.9	37.32	36.27	36.38	35.96	36.65	36.49	37.39	35.99	37.05	37.34	37.52
04:20:00	35.83	36.39	36.04	36.86	35.89	37.3	36.38	36.39	35.98	36.76	36.43	37.4	36.03	37.13	37.31	37.4
04:21:00	35.81	36.43	36.1	36.86	35.91	37.29	36.47	36.37	35.98	36.91	36.32	37.38	36.02	37.07	37.26	37.37
04:22:00	35.82	36.47	36.15	36.84	35.94	37.29	36.49	36.37	35.99	36.98	36.34	37.41	36.01	36.9	37.28	37.39
04:23:00	35.88	36.51	36.28	36.74	35.88	37.26	36.47	36.38	36.05	36.98	36.5	37.48	36.03	36.83	37.27	37.36
04:24:00	35.91	36.52	36.41	36.69	35.85	37.19	36.43	36.44	36.07	36.94	36.6	37.51	36.07	36.81	37.27	37.28
04:25:00	35.94	36.5	36.5	36.62	35.92	37.14	36.38	36.46	36.1	36.94	36.64	37.51	36.14	36.76	37.25	37.21
04:26:00	35.95	36.47	36.6	36.6	35.96	37.16	36.34	36.46	36.14	36.97	36.63	37.52	36.2	36.72	37.21	37.14
04:27:00	35.94	36.46	36.67	36.6	35.94	37.17	36.31	36.47	36.22	37	36.61	37.54	36.21	36.69	37.22	37.14
04:28:00	35.92	36.42	36.73	36.6	35.98	37.16	36.3	36.45	36.29	36.97	36.6	37.58	36.17	36.67	37.18	37.17
04:29:00	35.91	36.4	36.81	36.58	36.02	37.16	36.31	36.44	36.29	36.85	36.72	37.59	36.11	36.72	37.17	37.28
04:30:00	35.9	36.39	36.83	36.57	36.06	37.19	36.34	36.55	36.27	36.57	36.81	37.54	35.99	36.8	37.28	37.4
04:31:00	35.87	36.37	36.81	36.54	36.07	37.2	36.36	36.57	36.33	36.59	36.74	37.47	35.86	36.93	37.34	37.32
04:32:00	35.8	36.35	36.81	36.53	36.06	37.19	36.41	36.52	36.4	36.69	36.69	37.48	35.89	36.99	37.37	37.29
04:33:00	35.75	36.36	36.89	36.51	36.04	37.21	36.46	36.44	36.48	36.75	36.81	37.47	35.9	36.82	37.4	37.27
04:34:00	35.72	36.4	37.02	36.49	36.06	37.2	36.5	36.45	36.63	36.73	36.97	37.37	35.91	36.61	37.42	37.21
04:35:00	35.67	36.46	37.13	36.51	36.18	37.2	36.58	36.58	36.69	36.7	37.02	37.37	35.96	36.42	37.44	37.22
04:36:00	35.69	36.5	37.2	36.54	36.21	37.25	36.68	36.64	36.67	36.71	37.06	37.46	36.05	36.63	37.46	37.31
04:37:00	35.75	36.58	37.27	36.55	36.27	37.27	36.71	36.66	36.67	36.75	37.15	37.5	36.07	36.78	37.43	37.3
04:38:00	35.74	36.56	37.31	36.54	36.33	37.29	36.74	36.62	36.72	36.73	37.13	37.49	36.04	37	37.35	37.31
04:39:00	35.69	36.5	37.34	36.64	36.36	37.3	36.75	36.54	36.78	36.72	37.08	37.48	36.02	37.11	37.33	37.3
04:40:00	35.69	36.43	37.34	36.74	36.34	37.31	36.82	36.47	36.81	36.77	37.05	37.47	36.02	37.22	37.36	37.23
04:41:00	35.69	36.4	37.31	36.57	36.32	37.33	36.87	36.47	36.87	36.87	37.01	37.46	36.13	37.26	37.43	37.2
04:42:00	35.75	36.26	37.26	36.38	36.36	37.4	36.96	36.4	37.06	36.94	37.01	37.45	36.22	37.12	37.65	37.23
04:43:00	35.81	36.36	37.23	36.34	36.4	37.44	37.04	36.49	37.12	36.93	36.98	37.4	36.32	37.01	37.7	37.28
04:44:00	35.84	36.5	37.19	36.38	36.42	37.45	37.07	36.66	37.15	36.92	36.93	37.37	36.33	37.02	37.66	37.44
04:45:00	35.82	36.52	37.21	36.49	36.43	37.48	37.08	36.7	37.16	36.87	36.89	37.36	36.35	37.04	37.6	37.57
04:46:00	35.76	36.38	37.24	36.44	36.49	37.49	37.07	36.7	37.19	36.75	36.86	37.33	36.33	37.09	37.51	37.58
04:47:00	35.85	36.19	37.25	36.38	36.51	37.39	37.09	36.67	37.26	36.77	36.87	37.33	36.31	37.07	37.45	37.52
04:48:00	36.05	36.15	37.27	36.26	36.48	37.32	37.13	36.59	37.34	36.76	36.89	37.39	36.33	37	37.4	37.41
04:49:00	36.07	36.1	37.28	36.31	36.27	37.31	37.14	36.57	37.36	36.73	36.89	37.46	36.36	37.06	37.34	37.38
04:50:00	36.09	36.09	37.31	36.46	36.36	37.31	37.1	36.56	37.34	36.72	36.89	37.5	36.35	37.11	37.26	37.28
04:51:00	36.18	36.14	37.33	36.48	36.6	37.33	37.01	36.6	37.27	36.74	36.93	37.53	36.4	37.11	37.23	37.29
04:52:00	36.26	36.23	37.27	36.5	36.56	37.34	36.95	36.62	37.23	36.76	36.96	37.58	36.58	37.12	37.24	37.54
04:53:00	36.3	36.32	37.17	36.49	36.5	37.32	36.91	36.56	37.21	36.79	36.96	37.61	36.61	37.13	37.27	37.56
04:54:00	36.34	36.35	37.13	36.46	36.48	37.32	36.97	36.55	37.21	36.79	36.91	37.61	36.56	37.32	37.31	37.49
04:55:00	36.33	36.4	37.18	36.47	36.49	37.31	37	36.64	37.3	36.78	36.85	37.59	36.63	37.46	37.32	37.43
04:56:00	36.33	36.38	37.24	36.46	36.57	37.34	36.96	36.72	37.35	36.77	36.87	37.61	36.86	37.26	37.37	37.44
04:57:00	36.33	36.36	37.45	36.42	36.64	37.38	36.88	36.72	37.36	36.73	36.92	37.58	36.89	36.98	37.44	37.45
04:58:00	36.33	36.47	37.49	36.41	36.65	37.45	36.83	36.66	37.35	36.63	36.98	37.53	36.89	36.96	37.43	37.43
04:59:00	36.33	36.52	37.5	36.38	36.62	37.55	36.79	36.59	37.38	36.57	36.98	37.49	36.95	37.02	37.42	37.37
05:00:00	36.29	36.57	37.5	36.32	36.57	37.68	36.74	36.59	37.42	36.62	36.98	37.44	37.08	37.08	37.37	37.32
05:01:00	36.29	36.56	37.53	36.26	36.54	37.74	36.69	36.62	37.39	36.63	36.96	37.43	37.11	37.1	37.23	37.32
05:02:00	36.34	36.53	37.6	36.21	36.52	37.78	36.64	36.63	37.45	36.61	36.93	37.42	37.15	37.01	37.2	37.32
05:03:00	36.35	36.64	37.61	36.16	36.44	37.74	36.64	36.62	37.52	36.61	36.93	37.4	37.26	36.89	37.16	37.37
05:04:00	36.29	36.62	37.55	36.12	36.36	37.67	36.61	36.51	37.46	36.64	36.92	37.39	37.31	36.81	37.13	37.46
05:05:00	36.21	36.45	37.55	36.06	36.36	37.61	36.57	36.55	37.34	36.7	36.98	37.39	37.32	36.7	37.19	37.45
05:06:00	36.24	36.53	37.54	36.01	36.54	37.54	36.52	36.6	37.24	36.65	37.02	37.37	37.34	36.73	37.32	37.4
05:07:00	36.3	36.57	37.51	36.01	36.53	37.51	36.42	36.56	37.2	36.63	37.06	37.35	37.4	36.8	37.32	37.33
05:08:00	36.28	36.6	37.5	36.02	36.56	37.52	36.37	36.52	37.26	36.57	37.06	37.29	37.45	36.84	37.33	37.23
05:09:00	36.23	36.72	37.52	35.99	36.63	37.52	36.31	36.52	37.27	36.43	37.02	37.26	37.5	36.94	37.34	37.23
05:10:00	36.24	36.72	37.49	35.97	36.68	37.5	36.37	36.47	37.2	36.3	36.99	37.22	37.55	36.99	37.34	37.24
05:11:00	36.32	36.72	37.46	35.95	36.71	37.46	36.43	36.35	37.13	36.2	37.03	37.21	37.59	36.97	37.34	37.23
05:12:00	36.34	36.68	37.44	35.93	36.69	37.43	36.5	36.24	37.15	36.23	37.05	37.31	37.56	36.83	37.33	37.19
05:13:00	36.38	36.62	37.44	35.92	36.61	37.41	36.54	36.18	37.21	36.32	37.07	37.35	37.5	36.82	37.32	37.13
05:14:00	36.38	36.61	37.42	35.91	36.54	37.51	36.51	36.22	37.18	36.42	37.06	37.39	37.44	36.85	37.28	37.07
05:15:00	36.35	36.53	37.39	35.94	36.45	37.55	36.51	36.28	37.19	36.48	36.98	37.45	37.43	36.91	37.27	37.18
05:16:00	36.3	36.5	37.36	35.95	36.42	37.54	36.5	36.3	37.2	36.54	36.87	37.48	37.38	36.9	37.33	37.24
05:17:00	36.24	36.48	37.32	35.95	36.44	37.65	36.47	36.41	37.27	36.57	36.72	37.48	37.29	36.77	37.37	37.35
05:18:00	36.22	36.46	37.26	35.97	36.51	37.67	36.48	36.49	37.31	36.59	36.83	37.44	37.28	36.61	37.32	37.4
05:19:00	36.2	36.42	37.18	35.97	36.56	37.65	36.54	36.48	37.32	36.56	36.93	37.47	37.26	36.55	37.28	37.4
05:20:00	36.19	36.39	37.08	35.95	36.55	37.54	36.58	36.42	37.25	36.7	36.91	37.54	37.21	36.47	37.23	37.4
05:21:00	36.2	36.35	37.01	35.94	36.52	37.38	36.54	36.39	37.13	36.67	36.79	37.58	37.16	36.36	37.14	37.38
05:22:00	36.4	36.31	36.96	35.93	36.51	37.31	36.5	36.35	37.07	36.66	36.76	37.6	37.13	36.31	37.07	37.34
05:23:00	36.48	36.29	36.9	35.94	36.49	37.29	36.48	36.3	37.02	36.75	36.76	37.62	37.13	36.24	37.06	37.35
05:24:00	36.52	36.31	36.87	35.97	36.49	37.18	36.45	36.25	36.95	36.73	36.75	37.67	37.13	36.33	37.11	37.39
05:25:00	36.56	36.37	36.84	36	36.46	36.92	36.42	36.2	36.89	36.66	36.71	37.71	37.14	36.41	37.14	37.38
05:26:00	36.57	36.37	36.81	35.99	36.42	36.81	36.39	36.16	36.87	36.61	36.72	37.72	37.11	36.4	37.11	37.35
05:27:00	36.58	36.32	36.79	35.98	36.37	36.74	36.39	36.14	36.82	36.54	36.85	37.71	37.06	36.4	37.15	37.28
05:28:00	36.62	36.3	36.8	35.97	36.36	37.12	36.4	36.18	36.78	36.52	36.9	37.71	37.13	36.35	37.24	37.4
05:29:00	36.63	36.42	36.84	35.95	36.32	37.17	36.39	36.22	36.78	36.66	36.86	37.69	37.2	36.22	37.4	37.45
05:30:00	36.64	36.49	36.89	35.91	36.25	37.18	36.35	36.23	36.75	36.75	36.76	37.71	37.26	36.09	37.43	37.37
05:31:00	36.6	36.69	36.87	35.86	36.28	37.23	36.41	36.22	36.72	36.85	36.68	37.78	37.29	36.06	37.33	37.29
05:32:00	36.55	36.87	36.9	35.76	36.3	37.22	36.45	36.21	36.69	36.83	36.69	37.84	37.43	36.03	37.25	37.39
05:33:00	36.55	36.94	36.92	35.73	36.33	37.23	36.4	36.21	36.64	36.7	36.72	37.87	37.68	35.89	37.24	37.43
05:34:00	36.57	37.06	36.94	35.72	36.38	37.17	36.27	36.2	36.64	36.59	36.74	37.88	37.78	35.89	37.23	37.48
05:35:00	36.59	37.13	37.02	35.71	36.41	37.01	36.19	36.2	36.68	36.58	36.72	37.87	37.73	35.87	37.22	37.52
05:36:00	36.58	37.14	37.06	35.79	36.47	36.94	36.14	36.22	36.69	36.55	36.66	37.85	37.64	35.81	37.18	37.57
05:37:00	36.5	37.12	37.1	35.85	36.52	36.89	36.09	36.24	36.67	36.56	36.6	37.83	37.56	35.83	37.15	37.61
05:38:00	36.42	37.16	37.11	35.87	36.52	36.94	36.03	36.25	36.71	36.57	36.55	37.84	37.56	36.04	37.13	37.64
05:39:00	36.4	37.23	37.13	35.87	36.52	37.05	35.98	36.26	36.72	36.55	36.52	37.82	37.55	36.33	37.11	37.66
05:40:00	36.37	37.28	37.12	35.87	36.55	37.15	35.94	36.27	36.67	36.53	36.49	37.79	37.56	36.42	37.11	37.7
05:41:00	36.35	37.36	37.09	35.89	36.56	37.16	35.9	36.27	36.63	36.5	36.47	37.77	37.72	36.42	37.09	37.7
05:42:00	36.41	37.39	37.09	35.88	36.53	37.2	35.85	36.27	36.55	36.48	36.45	37.79	37.86	36.36	37.04	37.6
05:43:00	36.48	37.42	37.09	35.82	36.48	37.4	35.79	36.28	36.47	36.43	36.43	37.77	37.91	36.28	37	37.57
05:44:00	36.46	37.44	37.07	35.8	36.42	37.46	35.73	36.27	36.54	36.38	36.41	37.75	37.87	36.17	37	37.76
05:45:00	36.48	37.46	37.04	35.79	36.42	37.45	35.67	36.25	36.53	36.31	36.37	37.69	37.75	36.07	37.01	37.83
05:46:00	36.54	37.48	37.02	35.78	36.51	37.33	35.63	36.25	36.49	36.29	36.34	37.61	37.62	36.04	37.02	37.79
05:47:00	36.53	37.46	37.04	35.76	36.6	37.23	35.64	36.24	36.42	36.28	36.33	37.53	37.61	35.95	37.06	37.65
05:48:00	36.51	37.43	37.02	35.76	36.69	37.18	35.7	36.23	36.38	36.27	36.32	37.46	37.6	35.87	37.06	37.61
05:49:00	36.44	37.42	37.01	35.76	36.86	37.16	35.7	36.25	36.38	36.29	36.31	37.44	37.57	35.79	37.07	37.55
05:50:00	36.39	37.38	36.99	35.76	36.81	37.06	35.68	36.28	36.37	36.26	36.33	37.46	37.58	35.73	37.07	37.47
05:51:00	36.38	37.33	37.05	35.75	36.77	36.97	35.69	36.28	36.35	36.28	36.33	37.48	37.59	35.67	37.02	37.3
05:52:00	36.35	37.25	37.06	35.75	37.04	36.89	35.81	36.26	36.34	36.35	36.32	37.47	37.57	35.64	36.96	37.14
05:53:00	36.4	37.19	37.04	35.78	37.05	36.83	35.87	36.23	36.36	36.35	36.29	37.45	37.54	35.63	36.95	37.08
05:54:00	36.49	37.18	37.03	35.79	37	36.81	35.9	36.19	36.35	36.23	36.25	37.43	37.5	35.6	36.94	37.07
05:55:00	36.5	37.09	37.04	35.75	37.01	36.89	35.86	36.15	36.33	36.18	36.21	37.41	37.41	35.55	36.9	37.07
05:56:00	36.49	37.02	37.05	35.66	37.06	36.85	35.89	36.12	36.28	36.2	36.16	37.43	37.36	35.52	36.84	37.1
05:57:00	36.44	36.96	37.06	35.59	37.05	36.74	35.89	36.1	36.26	36.25	36.12	37.44	37.33	35.48	36.79	37.23
05:58:00	36.44	36.9	37.06	35.7	37.07	36.67	35.92	36.08	36.26	36.22	36.1	37.44	37.32	35.45	36.79	37.41
05:59:00	36.53	36.86	37.05	35.75	37.13	36.69	35.98	36.08	36.25	36.22	36.06	37.46	37.29	35.43	36.77	37.38
06:00:00	36.58	36.83	37.03	35.83	37.15	36.7	36.01	36.07	36.26	36.3	36.03	37.51	37.29	35.42	36.78	37.32
06:01:00	36.64	36.82	36.99	35.84	37.24	36.66	36.02	36.05	36.32	36.35	35.99	37.5	37.27	35.46	36.78	37.29
06:02:00	36.67	36.85	36.95	35.73	37.42	36.63	35.99	36.05	36.31	36.41	35.94	37.48	37.23	35.48	36.83	37.43
06:03:00	36.7	36.84	36.93	35.74	37.4	36.6	35.95	36.04	36.25	36.43	35.89	37.46	37.19	35.49	36.96	37.47
06:04:00	36.76	36.81	36.92	35.79	37.34	36.58	35.97	36.01	36.19	36.46	35.84	37.45	37.11	35.49	37.04	37.42
06:05:00	36.8	36.85	36.91	35.77	37.3	36.58	35.99	35.99	36.12	36.41	35.81	37.43	37.05	35.49	37.11	37.41
06:06:00	36.79	36.85	36.9	35.81	37.27	36.53	35.98	35.96	36.07	36.24	35.83	37.4	36.97	35.5	37.15	37.42
06:07:00	36.8	36.79	36.86	35.8	37.29	36.44	35.97	35.93	36.02	36.14	35.85	37.41	36.9	35.49	37.14	37.44
06:08:00	36.82	36.69	36.84	35.73	37.49	36.38	35.99	35.91	35.98	36.12	35.83	37.39	36.8	35.45	37.11	37.49
06:09:00	36.84	36.58	36.82	35.7	37.37	36.32	35.97	35.88	35.95	36.19	35.8	37.33	36.7	35.39	37.13	37.52
06:10:00	36.83	36.48	36.76	35.71	37.17	36.27	35.98	35.83	35.91	36.22	35.79	37.3	36.63	35.37	37.14	37.51
06:11:00	36.85	36.37	36.73	35.84	37.17	36.23	35.98	35.84	35.86	36.3	35.76	37.29	36.55	35.33	37.13	37.5
06:12:00	36.87	36.36	36.69	36.08	37.17	36.17	35.97	35.95	35.84	36.4	35.74	37.31	36.51	35.3	37.1	37.49
06:13:00	36.9	36.36	36.62	36.21	37.3	36.18	35.97	35.94	35.8	36.4	35.72	37.39	36.47	35.27	37.06	37.41
06:14:00	36.92	36.29	36.59	36.28	37.51	36.2	35.97	35.91	35.67	36.4	35.71	37.44	36.43	35.25	37.02	37.41
06:15:00	36.91	36.28	36.61	36.48	37.02	36.22	35.97	35.98	35.61	36.58	35.71	37.43	36.36	35.23	37.02	37.39
06:16:00	36.88	36.28	36.66	36.69	36.92	36.26	35.95	36.04	35.59	36.67	35.71	37.39	36.3	35.21	37.02	37.35
06:17:00	36.85	36.25	36.66	36.74	36.85	36.16	35.96	36.04	35.59	36.59	35.74	37.36	36.25	35.2	36.97	37.36
06:18:00	36.87	36.25	36.58	36.64	36.78	36.17	36	35.94	35.62	36.56	35.76	37.32	36.23	35.18	36.94	37.38
06:19:00	36.9	36.24	36.55	36.42	36.7	36.25	36.05	35.71	35.61	36.64	35.77	37.29	36.21	35.15	36.96	37.4
06:20:00	36.93	36.17	36.56	36.46	36.62	36.28	36.05	35.78	35.67	36.77	35.78	37.27	36.18	35.13	36.94	37.4
06:21:00	36.91	36.17	36.54	36.62	36.54	36.25	36.03	35.89	35.87	36.84	35.8	37.26	36.16	35.13	36.92	37.38
06:22:00	36.99	36.15	36.52	36.68	36.45	36.22	36.01	35.88	35.92	36.81	35.84	37.23	36.15	35.14	36.89	37.37
06:23:00	37.19	36.12	36.5	36.62	36.38	36.31	35.99	35.77	35.93	36.74	35.88	37.21	36.15	35.14	36.85	37.38
06:24:00	37.3	36.1	36.49	36.33	36.3	36.37	35.96	35.8	35.93	36.74	35.88	37.2	36.16	35.15	36.85	37.37
06:25:00	37.31	36.09	36.46	36.34	36.24	36.4	35.94	35.8	36.01	36.7	35.88	37.21	36.15	35.17	36.86	37.34
06:26:00	37.31	36.06	36.42	36.78	36.19	36.4	35.93	35.8	36.05	36.67	35.89	37.2	36.12	35.19	36.88	37.22
06:27:00	37.34	36.02	36.4	36.89	36.14	36.39	35.9	35.87	36.05	36.74	35.9	37.21	36.1	35.43	36.87	37.22
06:28:00	37.37	35.99	36.36	36.9	36.1	36.27	35.86	35.92	36.06	36.73	35.88	37.19	36.08	35.53	36.83	37.25
06:29:00	37.43	35.94	36.35	37.04	36.08	36.12	35.79	35.96	36.22	36.68	35.78	37.18	36.11	35.54	36.74	37.23
06:30:00	37.47	35.93	36.31	37.21	36.05	36.2	35.71	35.97	36.33	36.69	35.75	37.2	36.07	35.61	36.64	37.18
06:31:00	37.4	35.89	36.26	37.26	36.01	36.24	35.67	35.99	36.35	36.76	35.68	37.24	36.03	35.67	36.57	37.04
06:32:00	37.31	35.84	36.22	37.25	35.97	36.22	35.64	36.03	36.3	36.77	35.57	37.27	35.99	35.7	36.5	37.1
06:33:00	37.27	35.75	36.17	37.21	35.93	36.17	35.59	36.04	36.24	36.71	35.59	37.29	35.94	35.71	36.44	37.16
06:34:00	37.27	35.64	36.14	37.16	35.89	36.18	35.52	36.03	36.2	36.59	35.76	37.3	36	35.68	36.44	37.07
06:35:00	37.31	35.58	36.12	37.12	35.85	36.2	35.47	36	36.2	36.54	35.81	37.29	36.19	35.66	36.44	36.91
06:36:00	37.36	35.61	36.1	37.07	35.83	36.19	35.43	35.96	36.28	36.5	35.86	37.29	36.24	35.65	36.4	36.78
06:37:00	37.36	35.66	36.08	37.03	35.81	36.21	35.43	35.93	36.32	36.47	35.88	37.29	36.25	35.63	36.46	36.76
06:38:00	37.32	35.71	36.02	36.91	35.77	36.22	35.43	35.9	36.34	36.47	35.86	37.29	36.25	35.61	36.62	36.83
06:39:00	37.27	35.68	35.98	36.84	35.75	36.21	35.42	35.88	36.36	36.46	35.86	37.28	36.23	35.6	36.75	36.87
06:40:00	37.18	35.68	35.94	36.8	35.71	36.14	35.4	35.85	36.38	36.46	35.86	37.27	36.19	35.61	36.79	36.91
06:41:00	37.12	35.74	35.91	36.76	35.64	36.11	35.39	35.8	36.39	36.48	35.85	37.3	36.17	35.62	36.82	36.89
06:42:00	37.12	35.77	35.89	36.68	35.58	36.1	35.38	35.76	36.43	36.57	35.89	37.3	36.2	35.66	36.88	36.76
06:43:00	37.18	35.78	35.86	36.6	35.54	36.12	35.39	35.73	36.48	36.58	35.89	37.32	36.23	35.69	37.01	36.62
06:44:00	37.23	35.88	35.87	36.61	35.51	36.14	35.39	35.7	36.53	36.56	35.9	37.35	36.24	35.69	37.14	36.54
06:45:00	37.25	35.99	35.9	36.63	35.49	36.14	35.39	35.68	36.52	36.54	35.91	37.36	36.23	35.71	37.29	36.46
06:46:00	37.26	36.04	35.88	36.63	35.46	36.12	35.41	35.65	36.51	36.52	35.91	37.3	36.24	35.71	37.33	36.46
06:47:00	37.28	36.06	35.88	36.61	35.42	36.09	35.42	35.65	36.51	36.49	35.9	37.29	36.25	35.74	37.34	36.56
06:48:00	37.27	36.01	35.89	36.58	35.39	36.05	35.42	35.67	36.57	36.47	35.87	37.29	36.25	35.78	37.38	36.6
06:49:00	37.24	35.98	35.91	36.52	35.36	36.01	35.42	35.71	36.59	36.44	35.85	37.26	36.3	35.81	37.4	36.64
06:50:00	37.17	35.98	35.91	36.51	35.37	35.98	35.42	35.73	36.59	36.41	35.86	37.24	36.39	35.81	37.42	36.64
06:51:00	37.09	36.09	35.92	36.62	35.4	35.95	35.43	35.74	36.57	36.39	35.87	37.22	36.43	35.79	37.44	36.54
06:52:00	37.07	36.21	35.93	36.63	35.45	35.95	35.43	35.77	36.56	36.36	35.88	37.23	36.41	35.78	37.41	36.48
06:53:00	37.07	36.31	35.93	36.6	35.48	35.92	35.43	35.81	36.61	36.34	35.87	37.24	36.39	35.77	37.38	36.43
06:54:00	37.15	36.41	35.92	36.59	35.48	35.91	35.44	35.8	36.65	36.32	35.86	37.24	36.34	35.74	37.35	36.38
06:55:00	37.17	36.41	35.9	36.58	35.49	35.88	35.43	35.81	36.66	36.27	35.82	37.21	36.31	35.72	37.32	36.34
06:56:00	37.14	36.4	35.89	36.5	35.49	35.85	35.43	35.84	36.63	36.23	35.76	37.21	36.31	35.73	37.3	36.33
06:57:00	37.06	36.41	35.86	36.41	35.49	35.84	35.46	35.83	36.59	36.2	35.75	37.2	36.31	35.77	37.26	36.32
06:58:00	37.01	36.4	35.86	36.38	35.49	35.85	35.47	35.77	36.55	36.16	35.75	37.2	36.3	35.81	37.24	36.34
06:59:00	37.02	36.38	35.86	36.36	35.46	35.89	35.46	35.66	36.53	36.15	35.78	37.2	36.33	35.8	37.25	36.42
07:00:00	37.02	36.46	35.87	36.33	35.41	35.93	35.47	35.65	36.53	36.14	35.77	37.23	36.35	35.78	37.26	36.44
07:01:00	37.01	36.51	35.87	36.35	35.36	35.89	35.5	35.66	36.53	36.13	35.77	37.26	36.46	35.79	37.21	36.48
07:02:00	37.04	36.52	35.88	36.36	35.35	35.81	35.49	35.66	36.58	36.12	35.76	37.3	36.52	35.79	37.18	36.49
07:03:00	37.03	36.52	35.91	36.32	35.36	35.87	35.49	35.66	36.62	36.12	35.74	37.31	36.51	35.78	37.19	36.42
07:04:00	36.96	36.51	35.91	36.27	35.38	35.88	35.5	35.61	36.61	36.11	35.7	37.3	36.5	35.76	37.29	36.36
07:05:00	36.9	36.48	35.91	36.22	35.38	35.85	35.5	35.6	36.6	36.13	35.71	37.31	36.5	35.76	37.36	36.39
07:06:00	36.83	36.44	35.95	36.2	35.38	35.84	35.5	35.68	36.57	36.15	35.72	37.3	36.6	35.75	37.35	36.32
07:07:00	36.78	36.38	36.06	36.18	35.37	35.86	35.48	35.91	36.54	36.16	35.75	37.28	36.63	35.73	37.3	36.25
07:08:00	36.8	36.34	36.13	36.15	35.36	35.88	35.47	35.92	36.51	36.16	35.76	37.31	36.69	35.7	37.23	36.21
07:09:00	36.87	36.31	36.16	36.12	35.33	35.9	35.47	35.98	36.48	36.14	35.76	37.33	36.79	35.68	37.14	36.19
07:10:00	36.97	36.29	36.15	36.1	35.3	35.93	35.47	36.03	36.47	36.12	35.76	37.35	36.8	35.7	37.07	36.19
07:11:00	37.04	36.24	36.11	36.05	35.3	36.04	35.45	36.02	36.47	36.1	35.8	37.36	36.76	35.72	37.05	36.27
07:12:00	37.09	36.19	36.08	36.01	35.29	36.04	35.43	36.01	36.48	36.13	35.83	37.35	36.72	35.74	37.04	36.22
07:13:00	37.14	36.13	36.06	35.97	35.29	36.12	35.42	35.99	36.49	36.16	35.81	37.33	36.69	35.82	37.02	36.13
07:14:00	37.18	36.08	36.04	35.95	35.28	36.13	35.43	36	36.53	36.2	35.75	37.3	36.6	35.83	36.98	36.13
07:15:00	37.22	36.06	36.04	35.94	35.27	36.14	35.49	36.01	36.51	36.28	35.7	37.3	36.43	35.81	36.92	36.25
07:16:00	37.22	36.05	36.04	35.96	35.26	36.14	35.52	35.97	36.48	36.43	35.66	37.3	36.38	35.79	36.87	36.29
07:17:00	37.22	36.02	36.03	36.02	35.24	36.13	35.52	35.93	36.46	36.6	35.62	37.32	36.34	35.77	36.82	36.31
07:18:00	37.26	36	36.02	36.05	35.24	36.13	35.52	35.93	36.43	36.7	35.58	37.32	36.37	35.77	36.79	36.29
07:19:00	37.26	36.06	36.02	36.03	35.24	36.15	35.51	35.97	36.44	36.76	35.52	37.34	36.45	35.78	36.76	36.25
07:20:00	37.22	36.14	36.05	36.02	35.22	36.17	35.49	35.98	36.45	36.79	35.49	37.36	36.54	35.78	36.72	36.19
07:21:00	37.22	36.18	36.06	36	35.21	36.16	35.45	35.93	36.47	36.79	35.49	37.35	36.72	35.79	36.69	36.13
07:22:00	37.3	36.19	36.07	36	35.24	36.14	35.43	35.93	36.43	36.79	35.48	37.32	36.85	35.79	36.66	36.07
07:23:00	37.39	36.3	36.07	35.97	35.28	36.18	35.41	36	36.38	36.77	35.4	37.28	36.9	35.77	36.62	36.03
07:24:00	37.39	36.3	36.03	35.95	35.3	36.2	35.39	36.04	36.36	36.78	35.45	37.28	36.98	35.77	36.54	35.98
07:25:00	37.35	36.29	36.02	35.94	35.32	36.24	35.4	36.03	36.33	36.78	35.57	37.3	37.04	35.81	36.47	35.97
07:26:00	37.3	36.32	36.03	35.93	35.32	36.25	35.43	35.98	36.32	36.77	35.64	37.29	37.08	35.82	36.39	36
07:27:00	37.26	36.39	36.06	35.94	35.34	36.28	35.45	35.99	36.32	36.78	35.67	37.3	37.13	35.8	36.35	36
07:28:00	37.23	36.41	36.07	35.92	35.35	36.33	35.44	35.99	36.38	36.77	35.66	37.32	37.16	35.78	36.34	36.01
07:29:00	37.22	36.39	36.08	35.88	35.39	36.34	35.44	35.99	36.45	36.74	35.61	37.35	37.18	35.74	36.33	36
07:30:00	37.19	36.38	36.09	35.85	35.44	36.36	35.48	35.97	36.41	36.7	35.59	37.35	37.22	35.72	36.31	35.99
07:31:00	37.2	36.36	36.1	35.81	35.49	36.37	35.56	35.95	36.39	36.68	35.59	37.31	37.26	35.74	36.27	36.08
07:32:00	37.2	36.36	36.12	35.78	35.53	36.37	35.57	35.94	36.47	36.66	35.57	37.28	37.28	35.77	36.25	36.18
07:33:00	37.17	36.35	36.12	35.76	35.6	36.37	35.56	35.94	36.53	36.67	35.55	37.25	37.28	35.79	36.29	36.2
07:34:00	37.04	36.34	36.11	35.74	35.68	36.36	35.59	35.92	36.55	36.7	35.55	37.23	37.28	35.8	36.32	36.19
07:35:00	36.99	36.34	36.11	35.7	35.76	36.33	35.6	35.88	36.61	36.69	35.53	37.2	37.3	35.81	36.34	36.18
07:36:00	37.06	36.33	36.1	35.61	35.84	36.26	35.6	35.86	36.58	36.7	35.51	37.18	37.33	35.79	36.33	36.13
07:37:00	37.08	36.34	36.09	35.49	35.93	36.26	35.63	35.84	36.54	36.7	35.51	37.17	37.36	35.74	36.32	36.07
07:38:00	37.09	36.34	36.07	35.41	35.96	36.25	35.74	35.79	36.59	36.67	35.51	37.15	37.38	35.73	36.31	36.03
07:39:00	37.09	36.38	36.04	35.42	35.94	36.24	35.78	35.78	36.64	36.61	35.49	37.14	37.38	35.75	36.3	35.98
07:40:00	37.09	36.44	36.04	35.44	35.94	36.25	35.78	35.79	36.73	36.57	35.48	37.16	37.4	35.75	36.22	35.95
07:41:00	37.06	36.47	36.08	35.49	35.95	36.26	35.73	35.79	36.75	36.52	35.46	37.16	37.45	35.74	36.12	35.95
07:42:00	37.03	36.46	36.08	35.56	36.01	36.26	35.7	35.78	36.73	36.51	35.43	37.16	37.5	35.75	36.1	35.93
07:43:00	37.02	36.44	36.09	35.67	36.12	36.25	35.68	35.78	36.71	36.5	35.43	37.16	37.51	35.72	36.1	35.92
07:44:00	37	36.41	36.12	35.97	36.27	36.23	35.72	35.78	36.71	36.48	35.46	37.13	37.54	35.69	36.13	35.92
07:45:00	36.98	36.4	36.17	36.09	36.14	36.23	35.7	35.69	36.7	36.49	35.46	37.12	37.66	35.73	36.3	35.95
07:46:00	36.96	36.4	36.26	36.17	36.07	36.22	35.74	35.65	36.67	36.51	35.45	37.09	37.7	35.78	36.41	35.93
07:47:00	36.95	36.35	36.31	36.27	36.08	36.22	35.79	35.72	36.64	36.5	35.42	37.07	37.7	35.81	36.45	35.91
07:48:00	36.89	36.29	36.35	36.33	36.09	36.25	35.85	35.77	36.63	36.47	35.37	37.04	37.75	35.88	36.45	35.91
07:49:00	36.77	36.33	36.38	36.35	36.13	36.27	35.86	35.77	36.64	36.41	35.3	37.01	37.78	35.84	36.41	35.89
07:50:00	36.7	36.36	36.42	36.31	36.17	36.32	35.92	35.78	36.71	36.37	35.24	36.98	37.81	35.71	36.37	35.89
07:51:00	36.69	36.33	36.45	36.18	36.18	36.3	35.97	35.82	36.8	36.34	35.21	36.98	37.82	35.65	36.33	35.89
07:52:00	36.7	36.28	36.47	36.09	36.16	36.19	35.97	35.83	36.83	36.32	35.23	36.97	37.86	35.72	36.3	35.9
07:53:00	36.71	36.31	36.49	36.16	36.14	36.13	35.95	35.83	36.82	36.29	35.23	36.94	37.91	35.75	36.28	35.89
07:54:00	36.71	36.34	36.49	36.17	36.13	36.1	35.94	35.82	36.81	36.26	35.23	36.9	37.9	35.7	36.25	35.89
07:55:00	36.67	36.35	36.49	36.1	36.17	36.09	35.93	35.76	36.78	36.23	35.24	36.85	37.78	35.69	36.16	35.95
07:56:00	36.62	36.37	36.58	36.05	36.23	36.07	35.93	35.71	36.73	36.19	35.25	36.81	37.73	35.68	36.14	36.04
07:57:00	36.58	36.28	36.59	36.08	36.26	36.08	35.91	35.67	36.66	36.13	35.26	36.8	37.69	35.75	36.09	36.18
07:58:00	36.57	36.22	36.54	36.13	36.29	36.08	35.88	35.63	36.6	36.08	35.25	36.79	37.69	35.76	36.05	36.26
07:59:00	36.56	36.21	36.49	36.12	36.31	36.1	35.85	35.6	36.6	36.05	35.25	36.77	37.72	35.75	36.18	36.27
08:00:00	36.49	36.24	36.45	36.08	36.31	36.11	35.8	35.55	36.63	36.01	35.26	36.75	37.81	35.74	36.21	36.26
08:01:00	36.43	36.34	36.41	36	36.32	36.12	35.76	35.51	36.62	35.98	35.33	36.74	37.89	35.68	36.23	36.24
08:02:00	36.38	36.37	36.42	35.88	36.31	36.13	35.73	35.46	36.56	35.95	35.37	36.72	37.92	35.55	36.23	36.2
08:03:00	36.34	36.37	36.46	35.85	36.28	36.11	35.71	35.47	36.52	35.92	35.39	36.69	37.98	35.59	36.22	36.17
08:04:00	36.31	36.37	36.47	35.81	36.27	36.08	35.69	35.48	36.49	35.91	35.39	36.66	38.01	35.5	36.2	36.09
08:05:00	36.28	36.37	36.47	35.74	36.23	36.06	35.68	35.49	36.48	35.91	35.38	36.65	38.03	35.58	36.17	36.04
08:06:00	36.26	36.35	36.47	35.74	36.19	36.03	35.67	35.5	36.55	35.93	35.36	36.64	38.03	35.7	36.15	36.01
08:07:00	36.22	36.33	36.52	35.72	36.15	36	35.69	35.52	36.58	35.93	35.41	36.62	37.97	35.88	36.13	36.03
08:08:00	36.19	36.32	36.55	35.7	36.14	35.97	35.7	35.53	36.55	35.92	35.48	36.59	37.83	36	36.11	36.01
08:09:00	36.15	36.32	36.53	35.74	36.13	35.94	35.69	35.52	36.47	35.9	35.54	36.56	37.74	36.05	36.09	36.04
08:10:00	36.11	36.31	36.54	35.77	36.13	35.93	35.69	35.51	36.54	35.9	35.55	36.51	37.9	36.06	36.07	36.14
08:11:00	36.06	36.31	36.61	35.84	36.11	36	35.7	35.58	36.56	35.89	35.54	36.44	37.93	36.14	36.05	36.19
08:12:00	36.02	36.31	36.65	35.85	36.11	35.99	35.7	35.56	36.5	35.88	35.51	36.4	37.97	36.16	36.04	36.2
08:13:00	35.98	36.31	36.69	35.91	36.08	35.96	35.69	35.47	36.42	35.87	35.5	36.42	38.03	36.19	36.05	36.18
08:14:00	35.94	36.32	36.7	35.97	36.04	35.93	35.69	35.43	36.34	35.86	35.48	36.41	38.06	36.2	36.03	36.15
08:15:00	35.9	36.33	36.72	36.01	36	35.9	35.7	35.43	36.3	35.87	35.49	36.38	37.99	36.18	36.03	36.15
08:16:00	35.87	36.37	36.76	36.06	35.97	35.87	35.7	35.45	36.25	35.88	35.48	36.34	38.02	36.18	36.01	36.15
08:17:00	35.85	36.37	36.91	36.09	35.97	35.84	35.69	35.53	36.23	35.9	35.47	36.36	38.02	36.18	36	36.17
08:18:00	35.82	36.34	37.09	36.1	36.01	35.83	35.68	35.56	36.23	35.93	35.46	36.41	38.02	36.17	36.01	36.22
08:19:00	35.79	36.3	37.14	36.08	36.01	35.79	35.68	35.59	36.25	35.93	35.43	36.47	38.01	36.15	36.01	36.28
08:20:00	35.77	36.32	37.05	36.03	36.01	35.76	35.69	35.62	36.28	35.91	35.4	36.53	37.93	36.14	36.01	36.37
08:21:00	35.75	36.32	37.05	35.98	36.03	35.72	35.69	35.79	36.27	35.9	35.36	36.6	37.77	36.11	36.12	36.44
08:22:00	35.77	36.29	37.08	35.9	35.99	35.68	35.66	35.93	36.24	35.9	35.36	36.65	37.75	36.07	36.13	36.45
08:23:00	35.79	36.23	37.03	35.87	35.92	35.64	35.66	36.04	36.21	35.89	35.39	36.67	37.82	36.04	36.1	36.48
08:24:00	35.77	36.22	37.06	35.9	35.94	35.61	35.66	36.05	36.17	35.89	35.47	36.7	37.9	35.99	36.07	36.54
08:25:00	35.78	36.26	37.09	35.91	36.12	35.59	35.63	36.01	36.09	35.89	35.51	36.7	37.96	35.93	36.07	36.57
08:26:00	35.83	36.27	37.11	35.91	36.27	35.59	35.64	35.98	36.04	35.88	35.53	36.72	37.91	35.89	36.09	36.55
08:27:00	35.86	36.24	37.12	35.85	36.31	35.58	35.73	35.92	36	35.89	35.59	36.77	37.87	35.85	36.1	36.46
08:28:00	35.89	36.2	37.12	35.8	36.3	35.57	35.71	35.87	35.97	35.92	35.7	36.8	37.9	35.77	36.09	36.41
08:29:00	35.96	36.1	37.11	36	36.3	35.55	35.65	35.87	35.97	35.89	35.77	36.84	37.89	35.66	36.08	36.39
08:30:00	35.97	36	37.2	36.04	36.31	35.53	35.66	35.92	35.98	35.81	35.8	36.88	37.83	35.57	36.1	36.46
08:31:00	35.99	35.92	37.21	36.08	36.36	35.51	35.68	35.86	35.97	35.87	35.81	36.91	37.76	35.51	36.14	36.41
08:32:00	36.02	35.88	37.15	36.08	36.33	35.49	35.69	35.85	35.95	35.92	35.81	36.93	37.7	35.46	36.15	36.44
08:33:00	36.03	35.85	37.05	36.06	36.29	35.47	35.65	35.92	35.92	35.94	35.82	36.94	37.6	35.42	36.15	36.58
08:34:00	36.02	35.84	37	36.04	36.25	35.45	35.6	36.06	35.88	35.98	35.8	36.95	37.52	35.39	36.15	36.61
08:35:00	36.06	35.83	36.98	36.02	36.19	35.43	35.57	36.12	35.85	36.05	35.81	36.98	37.45	35.37	36.09	36.66
08:36:00	36.08	35.82	36.97	36.02	36.22	35.42	35.59	36.1	35.85	36.11	35.82	36.98	37.38	35.36	36.09	36.69
08:37:00	36.11	35.82	36.97	36	36.2	35.4	35.68	36.1	35.88	36.1	35.77	37	37.31	35.37	36.13	36.66
08:38:00	36.16	35.82	36.96	35.97	36.15	35.39	35.79	36.12	35.88	36.02	35.7	37.03	37.24	35.36	36.18	36.61
08:39:00	36.2	35.81	36.96	35.93	36.18	35.37	35.87	36.14	35.91	35.97	35.6	37.02	37.19	35.34	36.23	36.69
08:40:00	36.23	35.78	36.98	35.9	36.25	35.35	35.89	36.11	36.01	35.93	35.57	36.99	37.14	35.32	36.26	36.82
08:41:00	36.25	35.78	36.98	35.86	36.3	35.35	35.9	36.01	36.06	35.92	35.62	36.95	37.06	35.33	36.25	36.82
08:42:00	36.28	35.79	36.97	35.82	36.35	35.35	35.92	35.96	36.1	35.96	35.62	36.9	36.96	35.33	36.22	36.8
08:43:00	36.29	35.77	36.98	35.79	36.37	35.34	35.92	35.94	36.12	36.02	35.6	36.85	36.88	35.33	36.23	36.8
08:44:00	36.28	35.68	36.99	35.76	36.33	35.33	35.88	35.92	36.06	36.04	35.64	36.81	36.82	35.35	36.24	36.74
08:45:00	36.28	35.66	36.97	35.73	36.27	35.32	35.83	35.91	36.06	36.04	35.74	36.76	36.73	35.36	36.22	36.64
08:46:00	36.3	35.68	36.96	35.69	36.26	35.32	35.81	35.9	36.1	36.01	35.93	36.7	36.64	35.36	36.16	36.63
08:47:00	36.32	35.68	36.95	35.66	36.24	35.35	35.79	35.88	36.12	35.98	36.02	36.67	36.57	35.34	36.19	36.66
08:48:00	36.32	35.7	36.93	35.69	36.23	35.38	35.78	35.85	36.27	35.95	36.08	36.64	36.51	35.34	36.21	36.63
08:49:00	36.35	35.72	36.89	35.73	36.2	35.39	35.76	35.8	36.34	35.92	36.11	36.6	36.44	35.36	36.29	36.51
08:50:00	36.4	35.75	36.87	35.74	36.17	35.41	35.73	35.76	36.35	35.88	36.1	36.6	36.38	35.37	36.37	36.47
08:51:00	36.41	35.78	36.88	35.74	36.14	35.42	35.7	35.74	36.36	35.85	36.12	36.63	36.34	35.39	36.39	36.45
08:52:00	36.42	35.8	36.87	35.73	36.11	35.43	35.67	35.74	36.38	35.78	36.13	36.65	36.3	35.47	36.35	36.42
08:53:00	36.44	35.8	36.85	35.74	36.08	35.43	35.66	35.72	36.38	35.78	36.13	36.65	36.29	35.49	36.32	36.34
08:54:00	36.46	35.8	36.82	35.76	36.05	35.44	35.65	35.72	36.39	35.82	36.09	36.67	36.27	35.49	36.32	36.27
08:55:00	36.5	35.78	36.83	35.75	36.02	35.44	35.67	35.83	36.48	35.82	36.09	36.66	36.23	35.5	36.3	36.14
08:56:00	36.51	35.75	36.85	35.72	35.99	35.44	35.69	35.83	36.59	35.85	36.11	36.64	36.19	35.56	36.28	36.06
08:57:00	36.51	35.73	36.82	35.71	35.96	35.45	35.71	35.84	36.66	35.91	36.12	36.63	36.19	35.59	36.23	36.1
08:58:00	36.51	35.7	36.75	35.69	35.94	35.46	35.72	35.84	36.72	35.91	36.1	36.59	36.21	35.62	36.17	36.25
08:59:00	36.6	35.67	36.74	35.66	35.91	35.47	35.72	35.86	36.74	35.99	36.04	36.57	36.22	35.66	36.14	36.3
09:00:00	36.67	35.66	36.72	35.65	35.88	35.48	35.72	35.87	36.7	35.99	36.06	36.59	36.21	35.7	36.12	36.31
09:01:00	36.73	35.66	36.69	35.63	35.86	35.45	35.72	35.87	36.68	35.95	36.07	36.62	36.2	35.69	36.08	36.3
09:02:00	36.76	35.65	36.67	35.61	35.82	35.44	35.72	35.94	36.7	35.95	36.03	36.62	36.17	35.61	36.02	36.28
09:03:00	36.72	35.65	36.64	35.59	35.79	35.45	35.72	36	36.71	35.89	36	36.63	36.15	35.56	35.99	36.23
09:04:00	36.66	35.64	36.6	35.56	35.76	35.51	35.74	36	36.71	35.86	36	36.65	36.14	35.5	35.98	36.17
09:05:00	36.63	35.64	36.58	35.51	35.74	35.62	35.75	36.01	36.68	35.86	36.02	36.66	36.18	35.46	35.98	36.11
09:06:00	36.64	35.64	36.55	35.47	35.71	35.7	35.77	36.02	36.65	35.83	36.03	36.65	36.2	35.45	35.95	36.06
09:07:00	36.62	35.65	36.51	35.45	35.7	35.71	35.77	36.05	36.62	35.81	36.02	36.64	36.2	35.44	35.92	36.02
09:08:00	36.52	35.68	36.45	35.42	35.68	35.71	35.79	36.06	36.6	35.77	36.02	36.62	36.2	35.43	35.9	35.99
09:09:00	36.5	35.71	36.41	35.39	35.68	35.74	35.8	36.08	36.59	35.78	35.94	36.58	36.22	35.41	35.85	35.96
09:10:00	36.59	35.73	36.38	35.38	35.68	35.78	35.77	36.1	36.59	35.76	35.86	36.57	36.23	35.4	35.83	35.93
09:11:00	36.66	35.76	36.36	35.38	35.7	35.79	35.73	36.11	36.64	35.73	35.81	36.57	36.23	35.4	35.91	35.9
09:12:00	36.73	35.78	36.33	35.43	35.74	35.77	35.66	36.07	36.69	35.7	35.72	36.57	36.25	35.41	35.97	35.9
09:13:00	36.79	35.77	36.3	35.47	35.89	35.75	35.63	36.02	36.72	35.69	35.64	36.57	36.3	35.41	35.99	35.88
09:14:00	36.87	35.77	36.27	35.48	35.79	35.78	35.63	36.01	36.74	35.7	35.56	36.57	36.36	35.43	35.98	35.85
09:15:00	36.87	35.77	36.23	35.46	35.72	35.8	35.62	36	36.73	35.71	35.57	36.56	36.41	35.44	36.01	35.79
09:16:00	36.83	35.76	36.2	35.47	35.74	35.81	35.62	35.98	36.72	35.69	35.59	36.57	36.41	35.47	36.03	35.79
09:17:00	36.69	35.65	36.19	35.5	35.78	35.82	35.61	35.95	36.72	35.66	35.58	36.6	36.41	35.47	36.03	35.8
09:18:00	36.74	35.5	36.2	35.49	35.79	35.81	35.6	35.91	36.71	35.63	35.62	36.62	36.42	35.42	36.01	35.8
09:19:00	36.84	35.47	36.18	35.49	35.77	35.81	35.56	35.9	36.69	35.61	35.81	36.61	36.43	35.37	35.99	35.81
09:20:00	36.89	35.53	36.15	35.47	35.75	35.83	35.52	35.89	36.66	35.6	35.83	36.59	36.39	35.41	35.98	35.85
09:21:00	36.91	35.72	36.13	35.43	35.73	35.84	35.52	35.89	36.64	35.59	35.82	36.56	36.34	35.39	35.98	35.89
09:22:00	36.9	35.8	36.1	35.39	35.71	35.85	35.54	35.89	36.64	35.56	35.8	36.52	36.29	35.38	35.98	35.92
09:23:00	36.85	35.87	36.07	35.4	35.7	35.83	35.55	35.91	36.61	35.53	35.79	36.51	36.25	35.41	36.01	35.95
09:24:00	36.82	35.98	36.03	35.47	35.69	35.79	35.59	35.96	36.53	35.53	35.78	36.51	36.23	35.48	36	35.91
09:25:00	36.78	35.99	35.98	35.56	35.68	35.74	35.58	36	36.48	35.53	35.75	36.5	36.2	35.51	35.99	35.85
09:26:00	36.73	36	35.94	35.66	35.65	35.8	35.56	36	36.49	35.53	35.7	36.48	36.18	35.59	35.99	35.82
09:27:00	36.65	36.07	35.94	35.72	35.64	35.82	35.49	35.99	36.49	35.58	35.65	36.44	36.17	35.7	35.97	35.78
09:28:00	36.6	36.1	35.96	35.77	35.63	35.82	35.47	35.98	36.47	35.63	35.61	36.42	36.15	35.74	35.95	35.75
09:29:00	36.52	36.14	35.97	35.78	35.61	35.8	35.54	36	36.44	35.64	35.57	36.41	36.13	35.83	35.93	35.73
09:30:00	36.41	36.17	35.97	35.75	35.58	35.76	35.58	36.02	36.43	35.63	35.55	36.42	36.1	35.94	35.9	35.72
09:31:00	36.31	36.19	35.96	35.75	35.56	35.74	35.58	35.98	36.41	35.61	35.57	36.39	36.07	35.98	35.88	35.69
09:32:00	36.23	36.17	35.93	35.78	35.54	35.7	35.57	35.95	36.39	35.59	35.59	36.38	36.04	35.96	35.87	35.69
09:33:00	36.18	36.16	35.9	35.78	35.52	35.66	35.59	35.91	36.34	35.58	35.59	36.38	36.01	35.86	35.86	35.69
09:34:00	36.14	36.17	35.88	35.75	35.5	35.62	35.61	35.89	36.3	35.57	35.57	36.38	35.97	35.79	35.84	35.72
09:35:00	36.09	36.15	35.86	35.74	35.49	35.6	35.66	35.93	36.25	35.54	35.54	36.38	35.93	35.8	35.81	35.74
09:36:00	36.08	36.09	35.87	35.72	35.5	35.58	35.68	35.96	36.24	35.51	35.54	36.38	35.91	35.78	35.81	35.79
09:37:00	36.07	35.93	35.87	35.7	35.5	35.57	35.74	35.98	36.22	35.48	35.6	36.38	35.95	35.7	35.79	35.81
09:38:00	36.04	35.86	35.95	35.64	35.51	35.56	35.77	35.97	36.29	35.53	35.66	36.36	36.11	35.68	35.81	35.81
09:39:00	35.99	35.82	35.96	35.64	35.51	35.56	35.78	35.93	36.37	35.64	35.67	36.34	36.27	35.7	35.89	35.85
09:40:00	35.96	35.89	35.95	35.66	35.52	35.57	35.77	35.95	36.43	35.68	35.66	36.32	36.34	35.78	35.93	35.95
09:41:00	35.95	35.97	35.93	35.65	35.52	35.57	35.75	36.06	36.46	35.68	35.6	36.31	36.34	35.81	35.94	35.98
09:42:00	35.95	36	35.91	35.63	35.53	35.57	35.73	36.09	36.52	35.67	35.52	36.32	36.35	35.88	35.99	36.05
09:43:00	35.92	36.06	35.91	35.6	35.55	35.57	35.7	36.12	36.53	35.67	35.5	36.32	36.36	35.88	35.95	36.06
09:44:00	35.9	36.09	35.92	35.56	35.54	35.58	35.68	36.1	36.53	35.68	35.48	36.32	36.37	35.79	35.92	36.07
09:45:00	35.88	36.08	35.91	35.52	35.51	35.6	35.66	36.01	36.55	35.7	35.48	36.32	36.44	35.74	35.91	36.16
09:46:00	35.87	36.05	35.91	35.48	35.45	35.59	35.65	36.07	36.55	35.71	35.48	36.32	36.5	35.72	35.88	36.24
09:47:00	35.85	36.01	35.9	35.44	35.51	35.58	35.65	36.14	36.56	35.71	35.52	36.33	36.58	35.75	35.87	36.36
09:48:00	35.84	35.98	35.89	35.39	35.52	35.58	35.66	36.14	36.63	35.7	35.55	36.36	35.7	35.77	35.96	36.45
09:49:00	35.86	35.96	35.88	35.35	35.5	35.6	35.66	36.11	36.7	35.7	35.56	36.38	36.77	35.78	36.02	36.55
09:50:00	35.85	35.94	35.89	35.29	35.49	35.68	35.67	36.07	36.76	35.7	35.56	36.38	36.78	35.83	36.09	36.61
09:51:00	35.85	35.9	35.89	35.28	35.48	35.72	35.68	36.08	36.76	35.7	35.56	36.38	35.76	35.86	36.09	36.58
09:52:00	35.83	35.87	35.88	35.27	35.47	35.74	35.68	36.21	36.75	35.7	35.55	36.36	35.77	35.87	36.09	36.46
09:53:00	35.81	35.95	35.88	35.26	35.46	35.74	35.68	36.25	36.74	35.69	35.54	36.35	35.79	35.88	36.1	36.46
09:54:00	35.83	35.9	35.88	35.25	35.46	35.75	35.67	36.22	36.69	35.73	35.53	36.38	36.97	35.91	36.11	36.47
09:55:00	35.84	35.88	35.88	35.25	35.46	35.77	35.66	36.23	36.65	35.76	35.53	36.36	36.98	35.93	36.09	36.63
09:56:00	35.83	35.88	35.87	35.24	35.46	35.77	35.65	36.22	36.63	35.77	35.61	36.32	37.04	35.91	36.05	36.8
09:57:00	35.82	35.89	35.88	35.23	35.45	35.76	35.64	36.26	36.6	35.76	35.65	36.32	37.04	35.86	36.01	36.88
09:58:00	35.82	35.95	35.88	35.22	35.45	35.77	35.64	36.22	36.53	35.79	35.66	36.32	35.85	35.84	35.98	36.85
09:59:00	35.8	35.95	35.87	35.22	35.43	35.75	35.69	36.18	36.47	35.79	35.67	36.31	35.87	35.82	35.94	36.66
10:00:00	35.79	35.94	35.88	35.23	35.5	35.69	35.7	36.03	36.41	35.77	35.67	36.28	35.89	35.82	35.92	36.69
10:01:00	35.78	36	35.89	35.25	35.61	35.65	35.69	36	36.35	35.78	35.64	36.26	35.96	35.83	35.9	36.77
10:02:00	35.76	36.03	35.88	35.25	35.61	35.61	35.67	36.06	36.38	35.72	35.62	36.27	35.99	35.84	35.95	36.78
10:03:00	35.76	36.03	35.88	35.23	35.6	35.59	35.66	36.27	36.52	35.62	35.62	36.29	36	35.87	36.04	36.78
10:04:00	35.78	36.04	35.87	35.24	35.59	35.6	35.67	36.43	36.58	35.71	35.64	36.32	37.06	35.91	36.06	36.75
10:05:00	35.83	36.03	35.88	35.36	35.57	35.64	35.7	36.42	36.56	35.83	35.67	36.38	37.02	35.92	36.07	36.79
10:06:00	35.87	36.06	35.88	35.42	35.54	35.71	35.7	36.38	36.52	35.91	35.73	36.42	37.01	35.92	36.09	36.78
10:07:00	35.9	36.05	35.86	35.4	35.54	35.73	35.73	36.41	36.51	36.08	35.78	36.42	36.99	35.93	36.09	36.77
10:08:00	35.94	36	35.87	35.38	35.56	35.74	35.75	36.43	36.52	36.28	35.8	36.42	35.9	35.97	36.06	36.84
10:09:00	36.03	36.02	35.9	35.37	35.6	35.74	35.72	36.48	36.52	36.31	35.81	36.44	35.89	35.99	36.05	36.88
10:10:00	36.1	36.09	35.93	35.35	35.66	35.76	35.66	36.5	36.48	36.37	35.8	36.47	35.89	35.88	36.05	36.94
10:11:00	36.14	36.11	35.98	35.37	35.7	35.81	35.66	36.49	36.47	36.42	35.8	36.51	35.91	35.72	36.02	36.95
10:12:00	36.15	36.11	36.03	35.45	35.76	35.87	35.65	36.49	36.48	36.47	35.81	36.54	35.96	35.68	36.01	36.89
10:13:00	36.19	36.1	36.04	35.45	35.78	35.86	35.68	36.55	36.49	36.54	35.81	36.57	36.87	35.69	35.98	36.8
10:14:00	36.25	36.08	36.08	35.45	35.77	35.86	35.8	36.55	36.49	36.53	35.8	36.58	36.87	35.71	35.94	36.72
10:15:00	36.31	36.06	36.09	35.53	35.76	35.88	35.82	36.53	36.49	36.48	35.79	36.59	36.85	35.74	35.91	36.73
10:16:00	36.34	36.05	36.09	35.66	35.75	35.88	35.86	36.5	36.53	36.42	35.78	36.58	36.86	35.87	35.89	36.72
10:17:00	36.38	36.02	36.1	35.66	35.74	35.9	35.85	36.45	36.54	36.32	35.73	36.58	36.04	35.97	35.9	36.7
10:18:00	36.39	36	36.08	35.63	35.73	35.91	35.8	36.39	36.52	36.31	35.67	36.6	36.09	36.05	35.9	36.67
10:19:00	36.41	35.94	36.07	35.6	35.73	35.94	35.77	36.34	36.55	36.33	35.64	36.64	36.11	36.08	35.94	36.69
10:20:00	36.44	35.82	36.04	35.59	35.71	35.95	35.79	36.3	36.55	36.34	35.6	36.7	36.14	36.08	35.96	36.68
10:21:00	36.46	35.72	36.02	35.59	35.69	35.95	35.8	36.23	36.58	36.34	35.57	36.74	36.13	36.08	35.92	36.56
10:22:00	36.48	35.7	35.99	35.57	35.68	35.93	35.8	36.13	36.59	36.38	35.54	36.75	36.09	36.09	35.9	36.34
10:23:00	36.49	35.7	35.97	35.57	35.66	35.91	35.82	36.09	36.46	36.47	35.52	36.76	36.07	36.09	35.96	36.2
10:24:00	36.46	35.71	35.95	35.62	35.63	35.88	35.83	36.05	36.35	36.6	35.5	36.76	36.09	36.09	35.99	36.26
10:25:00	36.4	35.72	35.94	35.76	35.61	35.86	35.84	36.07	36.31	36.67	35.53	36.74	36.16	36.08	35.96	36.34
10:26:00	36.5	35.74	35.95	35.83	35.6	35.85	35.84	36.06	36.31	36.68	35.54	36.73	36.2	36.07	35.93	36.39
10:27:00	36.54	35.75	35.86	35.86	35.59	35.85	35.82	35.99	36.33	36.7	35.56	36.75	36.26	36.07	35.99	36.36
10:28:00	36.57	35.76	35.8	35.91	35.58	35.83	35.79	35.99	36.32	36.66	35.55	36.75	37.12	36.04	36.02	36.28
10:29:00	36.59	35.76	35.77	35.97	35.59	35.82	35.75	36.08	36.35	36.61	35.54	36.74	37.13	36.01	36.04	36.24
10:30:00	36.6	35.75	35.73	36	35.61	35.84	35.71	36.17	36.35	36.55	35.52	36.76	36.39	35.99	36.05	36.21
10:31:00	36.61	35.76	35.78	36.03	35.6	35.83	35.68	36.21	36.33	36.5	35.51	36.74	36.49	35.98	36.06	36.22
10:32:00	36.63	35.77	35.85	36.06	35.58	35.82	35.65	36.23	36.27	36.49	35.49	36.71	36.5	35.95	36.04	36.25
10:33:00	36.64	35.76	35.89	36.1	35.6	35.79	35.61	36.22	36.2	36.48	35.5	36.7	36.47	35.94	36.01	36.22
10:34:00	36.62	35.75	35.99	36.15	35.65	35.76	35.58	36.26	36.13	36.52	35.53	36.67	37.14	35.95	35.98	36.16
10:35:00	36.59	35.75	36.06	36.13	35.71	35.74	35.55	36.31	36.08	36.48	35.54	36.62	37.11	35.96	35.95	36.18
10:36:00	36.54	35.75	36.07	36.16	35.81	35.71	35.52	36.31	36.06	36.45	35.54	36.59	37.07	35.98	35.94	36.19
10:37:00	36.49	35.75	36.08	36.2	35.87	35.69	35.49	36.3	36.05	36.46	35.53	36.59	36.25	35.98	35.91	36.17
10:38:00	36.46	35.74	36.1	36.24	35.88	35.69	35.47	36.29	36.05	36.46	35.52	36.6	36.22	35.95	35.89	36.14
10:39:00	36.44	35.72	36.1	36.23	35.88	35.68	35.45	36.3	36.05	36.42	35.5	36.61	36.18	35.92	35.87	36.14
10:40:00	36.42	35.69	36.14	36.2	35.92	35.65	35.48	36.3	36.04	36.37	35.47	36.63	36.14	35.9	35.86	36.17
10:41:00	36.37	35.74	36.11	36.18	35.97	35.65	35.55	36.28	36.03	36.35	35.41	36.7	36.14	35.86	35.86	36.12
10:42:00	36.34	35.73	36.09	36.1	35.99	35.71	35.59	36.27	36.01	36.35	35.41	36.75	36.17	35.83	35.85	36.07
10:43:00	36.32	35.62	36.13	36.05	36.02	35.78	35.62	36.26	36	36.34	35.39	36.78	36.2	35.82	35.84	36.01
10:44:00	36.31	35.61	36.19	36.03	36.11	35.81	35.64	36.27	35.98	36.32	35.4	36.77	36.21	35.8	35.84	35.99
10:45:00	36.31	35.61	36.28	36.04	36.26	35.85	35.65	36.27	35.99	36.28	35.41	36.73	36.19	35.78	35.88	35.95
10:46:00	36.33	35.61	36.35	36.13	36.24	35.86	35.64	36.26	36	36.26	35.34	36.69	36.16	35.77	35.87	35.92
10:47:00	36.34	35.64	36.4	36.26	36.16	35.87	35.62	36.24	36.01	36.26	35.33	36.66	36.12	35.77	35.85	35.88
10:48:00	36.32	35.67	36.45	36.28	36.1	35.86	35.61	36.22	36.01	36.25	35.37	36.62	36.08	35.76	35.82	35.84
10:49:00	36.29	35.81	36.54	36.22	36.16	35.8	35.6	36.17	36.01	36.25	35.4	36.57	36.06	35.65	35.82	35.79
10:50:00	36.28	35.85	36.72	36.16	36.32	35.79	35.58	36.1	35.96	36.25	35.4	36.54	36.03	35.58	35.82	35.8
10:51:00	36.25	35.87	36.81	36.12	36.42	35.78	35.58	36.02	35.94	36.24	35.45	36.5	35.99	35.55	35.8	35.81
10:52:00	36.24	35.87	36.84	36.12	36.47	35.77	35.58	35.98	35.93	36.22	35.59	36.49	35.95	35.54	35.79	35.77
10:53:00	36.23	35.8	36.88	36.16	36.42	35.75	35.58	35.95	35.92	36.19	35.62	36.5	35.91	35.57	35.77	35.73
10:54:00	36.21	35.74	36.95	36.14	36.41	35.73	35.59	35.91	35.91	36.16	35.67	36.51	35.94	35.6	35.76	35.69
10:55:00	36.18	35.71	37.02	36.15	36.43	35.72	35.58	35.88	35.89	36.12	35.67	36.51	35.97	35.59	35.74	35.68
10:56:00	36.17	35.69	37.01	36.16	36.43	35.7	35.58	35.85	35.88	36.09	35.64	36.5	35.99	35.55	35.71	35.67
10:57:00	36.2	35.66	36.99	36.15	36.41	35.7	35.59	35.83	35.88	36.08	35.6	36.49	36	35.57	35.68	35.68
10:58:00	36.23	35.64	36.99	36.13	36.37	35.7	35.61	35.8	35.88	36.14	35.55	36.48	36.01	35.59	35.64	35.7
10:59:00	36.24	35.63	37.02	36.09	36.32	35.7	35.62	35.79	35.89	36.17	35.51	36.5	36.02	35.59	35.57	35.71
11:00:00	36.23	35.62	37.04	36.11	36.27	35.72	35.63	35.79	35.93	36.16	35.47	36.53	36.02	35.58	35.56	35.72
11:01:00	36.23	35.62	37	36.1	36.25	35.71	35.65	35.79	35.92	36.15	35.44	36.53	36.02	35.6	35.6	35.74
11:02:00	36.23	35.61	37.01	36.1	36.2	35.71	35.65	35.78	35.91	36.13	35.39	36.55	36.02	35.65	35.64	35.76
11:03:00	36.22	35.59	37.03	36.07	36.18	35.71	35.65	35.74	36	36.11	35.33	36.54	36.04	35.69	35.67	35.78
11:04:00	36.22	35.58	37.02	36.01	36.16	35.7	35.64	35.71	35.98	36.07	35.29	36.54	36.03	35.69	35.69	35.79
11:05:00	36.22	35.57	36.98	35.96	36.14	35.69	35.63	35.72	35.93	36.02	35.23	36.52	35.98	35.66	35.71	35.77
11:06:00	36.21	35.57	37	36.01	36.13	35.69	35.6	35.76	35.89	35.99	35.19	36.5	35.95	35.66	35.7	35.81
11:07:00	36.21	35.56	36.99	36.04	36.11	35.69	35.59	35.83	35.88	35.95	35.16	36.5	36.86	35.73	35.69	35.92
11:08:00	36.18	35.54	36.95	36	36.09	35.68	35.63	35.87	35.88	35.92	35.15	36.49	36.74	35.75	35.67	35.94
11:09:00	36.15	35.58	36.92	35.98	36.08	35.68	35.7	35.87	35.89	35.89	35.14	36.48	36.65	35.71	35.67	35.91
11:10:00	36.13	35.61	36.94	35.96	36.05	35.67	35.7	35.87	35.94	35.86	35.12	36.47	36.2	35.68	35.67	35.91
11:11:00	36.11	35.72	36.97	35.92	36.04	35.66	35.65	35.88	35.98	35.85	35.12	36.46	35.89	35.7	35.67	36.03
11:12:00	36.08	35.83	36.93	35.87	36.01	35.66	35.63	35.88	36.02	35.85	35.13	36.46	35.8	35.7	35.69	36.1
11:13:00	36.05	35.82	36.87	35.81	36	35.67	35.72	35.87	36.06	35.84	35.13	36.48	35.82	35.69	35.71	36.16
11:14:00	36	35.67	36.77	35.76	35.99	35.67	35.78	35.87	36.1	35.84	35.15	36.48	35.85	35.66	35.77	36.21
11:15:00	35.96	35.67	36.69	35.74	35.98	35.67	35.82	35.86	36.1	35.84	35.17	36.48	35.84	35.58	35.84	36.25
11:16:00	35.96	35.76	36.56	35.72	35.97	35.66	35.87	35.85	36.1	35.83	35.15	36.48	35.82	35.51	35.88	36.23
11:17:00	35.96	35.8	36.57	35.7	35.97	35.66	35.88	35.85	36.08	35.82	35.13	36.47	35.82	35.47	35.89	36.17
11:18:00	35.96	35.84	36.63	35.66	35.93	35.64	35.88	35.85	36.06	35.78	35.14	36.46	35.81	35.57	35.88	36.13
11:19:00	35.94	35.88	36.63	35.63	35.87	35.66	35.9	35.84	36.06	35.75	35.15	36.4	36.01	35.62	35.86	36.07
11:20:00	35.9	35.93	36.64	35.6	35.85	35.68	35.94	35.83	36.05	35.73	35.15	36.33	36.02	35.68	35.85	35.98
11:21:00	35.88	35.96	36.65	35.55	35.84	35.7	35.95	35.81	36.02	35.71	35.15	36.31	36.02	35.69	35.84	36
11:22:00	35.88	35.97	36.65	35.5	35.84	35.7	35.95	35.79	36.01	35.69	35.15	36.3	36.03	35.71	35.83	36.06
11:23:00	35.91	35.97	36.63	35.47	35.83	35.71	35.95	35.75	36.04	35.66	35.16	36.28	36.07	35.83	35.84	36.06
11:24:00	35.93	35.99	36.57	35.44	35.81	35.7	35.95	35.72	36.05	35.63	35.16	36.29	36.13	35.83	35.85	36.04
11:25:00	35.96	36.01	36.45	35.41	35.8	35.71	35.94	35.64	36.05	35.62	35.17	36.27	36.14	35.82	35.86	36
11:26:00	35.96	35.97	36.39	35.39	35.79	35.76	35.93	35.56	36.05	35.6	35.18	36.3	36.12	35.84	35.85	35.96
11:27:00	35.98	35.9	36.42	35.37	35.79	35.78	35.93	35.59	36.04	35.62	35.17	36.3	36.09	35.86	35.85	35.94
11:28:00	35.98	35.85	36.44	35.35	35.84	35.81	35.93	35.82	36.02	35.62	35.16	36.35	36.05	35.88	35.91	35.9
11:29:00	36.01	35.82	36.44	35.32	35.89	35.83	35.92	35.91	36	35.61	35.15	36.4	36.01	35.89	35.99	35.85
11:30:00	36.04	35.76	36.42	35.3	35.94	35.84	35.89	35.9	35.99	35.6	35.13	36.45	35.97	35.9	36.01	35.8
11:31:00	36.15	35.69	36.39	35.28	35.99	35.92	35.89	35.82	35.99	35.58	35.13	36.46	36.02	35.9	36.06	35.79
11:32:00	36.18	35.7	36.36	35.3	36	35.95	35.89	35.73	35.96	35.56	35.12	36.48	36.12	35.91	36.05	35.78
11:33:00	36.16	35.71	36.34	35.36	36.02	35.94	35.89	35.64	35.9	35.55	35.19	36.52	36.14	35.91	36.05	35.72
11:34:00	36.15	35.68	36.33	35.39	36.04	35.91	35.9	35.64	35.9	35.54	35.21	36.52	36.02	35.93	36.04	35.69
11:35:00	36.18	35.65	36.33	35.4	36.04	35.93	35.89	35.89	35.94	35.55	35.22	36.5	36.02	35.94	36	35.73
11:36:00	36.17	35.69	36.31	35.4	36.03	36	35.9	36.11	35.95	35.56	35.23	36.49	36.13	35.95	35.97	35.79
11:37:00	36.18	35.94	36.28	35.41	36.01	36.03	35.91	36.19	35.95	35.55	35.24	36.5	36.11	35.96	35.99	35.81
11:38:00	36.22	36.05	36.26	35.41	35.98	36.08	35.91	36.38	35.94	35.55	35.25	36.5	36.1	35.96	36	35.82
11:39:00	36.28	36.07	36.27	35.4	35.96	36.1	35.89	36.45	35.96	35.53	35.28	36.51	36.09	35.97	35.98	35.89
11:40:00	36.3	36.05	36.28	35.39	35.93	36.11	35.87	36.43	35.97	35.51	35.31	36.56	36.1	35.99	35.98	35.95
11:41:00	36.3	36.11	36.3	35.4	35.91	36.11	35.86	36.45	35.98	35.49	35.31	36.62	36.12	35.99	35.97	35.97
11:42:00	36.31	36.14	36.31	35.41	35.88	36.11	35.84	36.48	35.96	35.48	35.26	36.66	36.13	35.99	35.96	35.97
11:43:00	36.28	36.15	36.31	35.4	35.85	36.1	35.83	36.47	35.95	35.48	35.23	36.67	36.14	36	35.89	35.96
11:44:00	36.26	36.16	36.29	35.37	35.83	36.08	35.81	36.43	35.92	35.47	35.23	36.68	36.14	36.01	35.83	35.95
11:45:00	36.27	36.24	36.27	35.35	35.83	36.05	35.8	36.32	35.85	35.45	35.31	36.65	36.13	36.01	35.78	35.95
11:46:00	36.31	36.26	36.23	35.34	35.83	36.01	35.78	36.27	35.84	35.42	35.34	36.64	36.14	36.02	35.75	35.96
11:47:00	36.44	36.26	36.21	35.34	35.82	35.97	35.77	36.23	35.9	35.42	35.34	36.72	36.14	36.01	35.76	36.03
11:48:00	36.49	36.25	36.19	35.35	35.8	35.92	35.76	36.2	35.94	35.43	35.36	36.81	36.12	35.95	35.78	36.14
11:49:00	36.47	36.24	36.17	35.35	35.76	35.93	35.76	36.17	35.97	35.44	35.45	36.86	36.1	35.9	35.83	36.19
11:50:00	36.4	36.21	36.16	35.34	35.75	35.93	35.76	36.13	36.05	35.42	35.51	36.88	36.09	35.88	35.84	36.16
11:51:00	36.35	36.2	36.16	35.33	35.72	35.89	35.75	36.12	36.15	35.4	35.54	36.88	36.07	35.92	35.89	36.11
11:52:00	36.87	36.61	36.15	35.14	35.8	35.98	35.68	36.1	36.27	35.48	35.88	36.79	36.03	35.95	35.92	36.12
11:53:00	36.85	36.58	36.15	35.13	35.78	35.93	35.67	36.07	36.31	35.45	35.89	36.78	36.15	35.94	35.9	36.11
11:54:00	36.85	36.54	36.15	35.12	35.76	35.91	35.66	36.05	36.27	35.43	35.88	36.76	36.17	35.91	35.87	36.1
11:55:00	36.4	36.1	36.28	35.37	35.72	35.97	35.65	36.08	36.14	35.42	35.51	36.93	36.07	35.87	35.86	36.08
11:56:00	36.46	36.05	36.29	35.36	35.71	35.98	35.62	36.08	36	35.41	35.48	36.92	36.09	35.86	35.84	36.12
11:57:00	36.55	36.05	36.28	35.33	35.75	36	35.65	36.05	35.98	35.41	35.41	36.93	36.18	35.86	35.83	36.14
11:58:00	36.62	36.02	36.19	35.31	35.75	36.01	35.72	36.02	36.09	35.42	35.35	36.88	36.3	35.87	35.82	36.14
11:59:00	36.66	36.01	36.19	35.31	35.74	36	35.77	35.99	36.3	35.42	35.33	36.9	36.44	35.87	35.85	36.13
12:00:00	36.68	36.01	36.2	35.32	35.79	35.96	35.86	35.95	36.37	35.41	35.36	36.88	36.44	35.87	35.87	36.12
12:01:00	36.66	36.05	36.2	35.31	35.75	35.93	35.87	35.91	36.38	35.4	35.43	36.85	36.27	35.87	35.89	36.11
12:02:00	36.62	36.06	36.19	35.3	35.67	35.89	35.87	35.91	36.37	35.38	35.47	36.84	36.46	35.87	35.9	36.11
12:03:00	36.63	36.09	36.18	35.29	35.63	35.9	35.91	35.97	36.33	35.4	35.53	36.86	36.6	35.82	35.91	36.08
12:04:00	36.63	36.1	36.17	35.27	35.66	35.91	35.94	36.01	36.25	35.43	35.57	36.87	36.56	35.75	35.91	36.09
12:05:00	36.6	36.08	36.16	35.25	35.66	35.89	35.96	36.02	36.21	35.44	35.58	36.86	36.45	35.8	35.88	36.12
12:06:00	36.59	36.08	36.14	35.23	35.8	35.87	35.99	36.03	36.15	35.44	35.6	36.86	36.4	35.84	35.8	36.13
12:07:00	36.55	36.07	36.13	35.22	35.94	35.85	35.99	36.01	36.11	35.42	35.61	36.84	36.53	35.86	35.83	36.15
12:08:00	36.46	36.12	36.12	35.21	35.96	35.84	36.01	35.93	36.08	35.4	35.65	36.86	36.65	35.89	35.97	36.16
12:09:00	36.43	36.33	36.12	35.18	35.97	35.83	36.01	35.9	36.08	35.39	35.64	36.9	36.68	35.9	36.07	36.14
12:10:00	36.44	36.44	36.13	35.13	35.98	35.86	36	35.86	36.06	35.39	35.6	36.91	36.67	35.89	36.08	36.09
12:11:00	36.47	36.47	36.13	35.11	36.01	35.87	36	35.83	36.03	35.4	35.59	36.92	36.67	35.88	36.1	36.06
12:12:00	36.47	36.48	36.14	35.1	36.02	35.84	36.01	35.84	36.02	35.4	35.7	36.91	36.71	35.88	36.1	36.04
12:13:00	36.44	36.47	36.15	35.09	36.02	35.89	36.02	35.86	36.03	35.39	35.73	36.9	36.84	35.88	36.08	36.04
12:14:00	36.47	36.45	36.15	35.05	36.09	35.98	36.04	35.86	36.04	35.39	35.75	36.87	37.01	35.89	36.03	36.04
12:15:00	36.49	36.43	36.14	35.04	36.23	36	36.04	35.84	36.03	35.4	35.75	36.86	37.06	35.92	35.99	36.07
12:16:00	36.46	36.39	36.12	35.01	36.28	36.02	36.02	35.85	36.01	35.4	35.75	36.85	37.1	35.93	36.02	36.05
12:17:00	36.43	36.36	36.1	35.01	36.27	36.05	36.01	35.85	35.95	35.43	35.73	36.84	37.12	35.93	36.1	36.07
12:18:00	36.39	36.33	36.07	35.02	36.14	36.05	36.01	35.84	35.92	35.49	35.69	36.82	37.03	35.93	36.13	36.17
12:19:00	36.35	36.3	36.05	35.04	36.15	36.01	35.94	35.84	35.92	35.56	35.65	36.8	37	35.92	36.17	36.19
12:20:00	36.32	36.27	36.03	35.05	36.22	36.02	35.84	35.84	35.92	35.63	35.61	36.78	36.97	35.9	36.12	36.18
12:21:00	36.29	36.25	36.01	35.06	36.2	36.05	35.82	35.84	35.89	35.66	35.57	36.74	37.01	35.82	36.09	36.19
12:22:00	36.25	36.25	36.02	35.1	36.16	36.05	35.85	35.82	35.85	35.68	35.54	36.72	37.15	35.83	36.14	36.18
12:23:00	36.21	36.21	36.03	35.09	36.12	36.02	35.89	35.82	35.82	35.72	35.5	36.71	37.18	35.83	36.2	36.14
12:24:00	36.17	36.17	36.04	35.05	36.11	36.01	35.98	35.82	35.79	35.77	35.46	36.71	37.15	35.82	36.25	36.1
12:25:00	36.13	36.14	36.06	35.03	36.09	36.02	36.01	35.82	35.73	35.8	35.45	36.73	37.12	35.82	36.22	36.05
12:26:00	36.08	36.12	36.06	35.06	36.09	36.03	36.01	35.82	35.69	35.84	35.44	36.74	37.07	35.81	36.22	36.01
12:27:00	36.05	36.1	36.06	35.11	36.09	36.05	36.02	35.82	35.67	35.89	35.48	36.75	36.97	35.81	36.24	36.08
12:28:00	35.99	36.1	36.07	35.14	36.09	36.06	36.04	35.8	35.65	35.87	35.49	36.73	37.15	35.81	36.26	36.1
12:29:00	35.93	36.07	36.06	35.14	36.09	36.08	36.03	35.79	35.64	35.86	35.5	36.69	37.1	35.8	36.31	36.1
12:30:00	35.91	36.06	36.05	35.12	36.08	36.1	36.02	35.76	35.62	35.85	35.51	36.68	36.63	35.8	36.33	36.08
12:31:00	35.91	35.99	36.04	35.11	36.05	36.15	35.99	35.76	35.65	35.94	35.52	36.72	36.6	35.82	36.33	36.06
12:32:00	35.89	35.94	36.03	35.09	36.03	36.17	35.96	35.77	35.82	35.97	35.51	36.73	36.67	35.83	36.34	36.04
12:33:00	35.86	35.92	36.03	35.09	36.01	36.19	35.93	35.76	35.89	35.98	35.5	36.76	36.88	35.83	36.32	36.03
12:34:00	35.82	35.91	36.01	35.08	36	36.19	35.92	35.75	35.96	35.99	35.49	36.82	37.01	35.83	36.24	36.03
12:35:00	35.78	35.92	36.01	35.11	35.98	36.2	35.91	35.74	36.02	36.03	35.48	36.85	37.12	35.82	36.19	36.01
12:36:00	35.75	35.9	35.97	35.21	35.97	36.27	35.89	35.73	36.08	36.12	35.46	36.88	37.14	35.81	36.27	35.99
12:37:00	35.72	35.84	35.92	35.23	35.95	36.28	35.87	35.71	36.11	36.11	35.45	36.93	37.43	35.8	36.28	35.96
12:38:00	35.73	35.79	35.96	35.24	35.92	36.28	35.89	35.7	36.13	36.07	35.43	36.97	37.41	35.8	36.25	35.92
12:39:00	35.74	35.79	36.04	35.23	35.89	36.32	35.89	35.69	36.12	36.1	35.36	36.94	37.41	35.77	36.32	35.91
12:40:00	35.78	35.87	36.1	35.21	35.86	36.34	35.84	35.68	36.14	36.11	35.3	36.9	37.38	35.76	36.43	35.9
12:41:00	35.78	35.88	36.13	35.18	35.83	36.27	35.81	35.69	36.17	36.12	35.29	36.9	37.36	35.82	36.48	35.91
12:42:00	35.76	35.87	36.15	35.2	35.82	36.31	35.79	35.7	36.16	36.11	35.27	36.91	37.1	35.86	36.54	35.89
12:43:00	35.74	35.87	36.17	35.24	35.82	36.36	35.76	35.71	36.07	36.09	35.29	36.94	37.21	35.82	36.58	35.88
12:44:00	35.72	35.85	36.17	35.21	35.81	36.37	35.73	35.72	36.08	36.05	35.34	36.98	37.18	35.78	36.69	35.86
12:45:00	35.72	35.85	36.2	35.16	35.82	36.4	35.7	35.72	36.18	36.08	35.38	37.01	36.94	35.79	36.7	35.86
12:46:00	35.71	35.85	36.23	35.11	35.82	36.46	35.71	35.75	36.25	36.1	35.39	37	36.87	35.77	36.6	35.89
12:47:00	35.7	35.85	36.3	35.06	35.82	36.48	35.71	35.74	36.29	36.14	35.42	36.95	36.81	35.77	36.53	35.92
12:48:00	35.7	35.86	36.29	35.07	35.82	36.47	35.7	35.71	36.32	36.16	35.42	36.91	36.75	35.77	36.54	35.96
12:49:00	35.69	35.87	36.32	35.12	35.83	36.43	35.69	35.74	36.32	36.17	35.41	36.85	36.68	35.82	36.58	36.01
12:50:00	35.68	35.87	36.39	35.16	35.83	36.34	35.67	35.8	36.35	36.19	35.39	36.77	36.63	35.83	36.61	36.06
12:51:00	35.68	35.88	36.45	35.18	35.84	36.26	35.67	35.81	36.35	36.18	35.37	36.74	36.61	35.83	36.59	36.1
12:52:00	35.67	35.86	36.43	35.18	35.84	36.24	35.66	35.82	36.33	36.16	35.36	36.72	36.59	35.91	36.56	36.16
12:53:00	35.65	35.82	36.42	35.15	35.82	36.26	35.66	35.83	36.32	36.14	35.34	36.7	36.51	35.93	36.52	36.2
12:54:00	35.63	35.81	36.5	35.18	35.78	36.31	35.66	35.83	36.37	36.12	35.34	36.69	36.44	35.94	36.45	36.19
12:55:00	35.62	35.81	36.49	35.25	35.76	36.33	35.64	35.83	36.42	36.11	35.35	36.68	36.36	35.96	36.34	36.21
12:56:00	35.61	35.8	36.5	35.25	35.74	36.32	35.63	35.81	36.43	36.1	35.36	36.67	36.31	35.96	36.28	36.24
12:57:00	35.62	35.79	36.56	35.27	35.74	36.29	35.63	35.81	36.45	36.1	35.37	36.65	36.25	35.91	36.23	36.3
12:58:00	35.65	35.8	36.59	35.27	35.71	36.23	35.64	35.82	36.5	36.11	35.37	36.64	36.2	35.88	36.18	36.4
12:59:00	35.66	35.8	36.59	35.26	35.61	36.19	35.65	35.81	36.58	36.13	35.38	36.62	36.19	35.79	36.13	36.45
13:00:00	35.67	35.8	36.57	35.21	35.59	36.14	35.68	35.79	36.52	36.13	35.38	36.62	36.19	35.78	36.07	36.42
13:01:00	35.68	35.8	36.54	35.16	35.58	36.09	35.69	35.77	36.32	36.1	35.37	36.63	36.17	35.79	36.02	36.38
13:02:00	35.68	35.79	36.48	35.12	35.57	36.05	35.7	35.72	36.3	36.07	35.36	36.63	36.12	35.8	35.98	36.34
13:03:00	35.73	35.78	36.41	35.22	35.54	36	35.7	35.68	36.27	36.05	35.35	36.63	36.06	35.87	35.94	36.3
13:04:00	35.72	35.77	36.32	35.36	35.53	35.96	35.68	35.63	36.21	36.02	35.33	36.63	36.01	35.89	35.87	36.25
13:05:00	35.67	35.75	36.24	35.41	35.52	35.92	35.64	35.6	36.16	35.98	35.31	36.61	35.97	35.88	35.83	36.21
13:06:00	35.7	35.69	36.22	35.42	35.56	35.9	35.62	35.78	36.11	35.95	35.28	36.6	35.95	35.89	35.78	36.2
13:07:00	35.78	35.66	36.21	35.41	35.59	35.9	35.61	35.88	36.07	35.94	35.29	36.6	35.9	35.9	35.72	36.18
13:08:00	35.82	35.65	36.21	35.4	35.58	35.91	35.59	35.9	36.06	35.94	35.28	36.61	35.87	35.88	35.67	36.15
13:09:00	35.87	35.65	36.2	35.4	35.58	35.91	35.58	35.86	36.02	35.93	35.25	36.62	35.91	35.81	35.64	36.18
13:10:00	35.93	35.66	36.19	35.37	35.58	35.9	35.57	35.77	35.97	35.92	35.24	36.63	35.93	35.79	35.62	36.18
13:11:00	35.92	35.71	36.17	35.34	35.61	35.89	35.57	35.71	35.93	35.9	35.24	36.61	35.93	35.8	35.61	36.18
13:12:00	35.89	35.73	36.15	35.32	35.67	35.87	35.56	35.69	35.9	35.91	35.22	36.6	35.91	35.87	35.61	36.2
13:13:00	35.93	35.72	36.14	35.28	35.75	35.86	35.56	35.83	35.87	35.91	35.2	36.61	35.88	35.88	35.62	36.21
13:14:00	35.99	35.7	36.13	35.26	35.76	35.84	35.56	35.89	35.85	35.89	35.2	36.62	35.85	35.87	35.64	36.18
13:15:00	36.09	35.69	36.14	35.22	35.77	35.82	35.56	35.85	35.86	35.88	35.2	36.62	35.82	35.82	35.67	36.15
13:16:00	36.15	35.69	36.13	35.21	35.76	35.82	35.55	35.74	35.89	35.9	35.2	36.61	35.8	35.82	35.66	36.17
13:17:00	36.17	35.7	36.1	35.21	35.75	35.81	35.54	35.73	35.92	35.89	35.18	36.6	35.81	35.85	35.64	36.19
13:18:00	36.2	35.7	36.07	35.22	35.73	35.8	35.53	35.86	35.92	35.88	35.17	36.6	35.8	35.88	35.64	36.2
13:19:00	36.3	35.71	36.06	35.23	35.72	35.79	35.53	36.04	35.93	35.86	35.13	36.56	35.78	35.84	35.65	36.17
13:20:00	36.43	35.76	36.06	35.23	35.73	35.77	35.53	36.2	35.92	35.84	35.1	36.53	35.76	35.64	35.67	36.14
13:21:00	36.47	35.78	36.05	35.23	35.74	35.76	35.53	36.27	35.85	35.85	35.1	36.54	35.74	35.55	35.67	36.11
13:22:00	36.41	35.75	36.02	35.24	35.73	35.74	35.53	36.32	35.84	35.87	35.11	36.59	35.73	35.5	35.68	36.05
13:23:00	36.46	35.79	35.97	35.24	35.73	35.71	35.55	36.31	35.84	35.89	35.1	36.63	35.75	35.48	35.68	36
13:24:00	36.5	35.82	35.93	35.25	35.73	35.7	35.56	36.33	35.83	35.84	35.04	36.66	35.78	35.49	35.68	35.97
13:25:00	36.54	35.88	35.92	35.26	35.73	35.78	35.58	36.41	35.83	35.81	35.04	36.66	35.8	35.64	35.69	35.95
13:26:00	36.63	35.96	35.93	35.28	35.73	35.83	35.59	36.41	35.84	35.95	35.05	36.66	35.82	35.8	35.72	35.91
13:27:00	36.64	36.01	35.93	35.31	35.71	35.84	35.6	36.4	35.9	36.02	35.07	36.66	35.86	35.85	35.73	35.89
13:28:00	36.69	35.99	35.93	35.35	35.7	35.83	35.61	36.38	35.93	36.04	35.14	36.64	35.88	35.94	35.74	35.88
13:29:00	36.8	35.92	35.94	35.48	35.71	35.82	35.62	36.36	35.91	36.07	35.31	36.66	35.89	35.97	35.74	35.92
13:30:00	36.84	35.92	35.96	35.56	35.71	35.81	35.62	36.34	35.9	36.09	35.37	36.69	35.88	35.94	35.72	35.92
13:31:00	36.83	35.96	35.98	35.57	35.71	35.79	35.64	36.31	35.89	36.1	35.43	36.72	35.85	35.9	35.71	35.9
13:32:00	36.82	36.05	35.97	35.55	35.7	35.78	35.64	36.3	35.88	36.1	35.49	36.81	35.82	35.97	35.68	35.88
13:33:00	36.83	36.1	35.96	35.53	35.69	35.76	35.66	36.34	35.87	36.08	35.48	36.85	35.82	36.03	35.67	35.86
13:34:00	36.83	36.1	35.97	35.5	35.72	35.76	35.65	36.33	35.88	36.06	35.49	36.85	35.78	36.07	35.67	35.83
13:35:00	36.81	36.07	36.01	35.49	35.77	35.78	35.65	36.28	35.88	36.04	35.51	36.9	35.74	36.1	35.64	35.79
13:36:00	36.78	36.03	36.01	35.55	35.86	35.78	35.64	36.24	35.88	35.95	35.49	36.97	35.75	36.09	35.63	35.76
13:37:00	36.82	35.99	36	35.56	35.91	35.76	35.64	36.19	35.89	35.9	35.5	37.02	35.76	36.06	35.62	35.77
13:38:00	36.83	35.96	36.02	35.55	36.01	35.7	35.64	36.1	35.91	35.86	35.53	37.09	35.78	36.01	35.61	35.79
13:39:00	36.79	35.95	36.07	35.51	36.07	35.68	35.63	36	35.91	35.83	35.61	37.05	35.8	35.98	35.62	35.83
13:40:00	36.77	35.97	36.08	35.54	36.17	35.66	35.63	35.93	35.94	35.83	35.66	37.03	35.81	35.96	35.63	35.85
13:41:00	36.79	35.96	36.11	35.67	36.53	35.65	35.62	35.89	35.98	35.81	35.69	37.08	35.83	35.93	35.64	35.86
13:42:00	36.77	35.97	36.09	35.7	36.9	35.64	35.61	35.86	36	35.78	35.68	37.12	35.86	35.88	35.65	35.89
13:43:00	36.73	35.97	36.05	35.67	37.61	35.62	35.6	35.84	36	35.76	35.77	37.15	35.87	35.84	35.63	35.89
13:44:00	36.74	35.93	36.02	35.65	36.26	35.62	35.6	35.83	35.97	35.82	35.83	37.19	35.88	35.81	35.64	35.88
13:45:00	36.76	35.92	35.98	35.74	36.29	35.63	35.6	35.83	35.93	35.83	35.82	37.21	35.89	35.77	35.64	35.86
13:46:00	36.75	35.93	35.95	35.75	36.29	35.62	35.6	35.83	35.84	35.82	35.79	37.23	35.88	35.75	35.62	35.86
13:47:00	36.71	35.92	35.94	35.68	36.27	35.61	35.59	35.82	35.82	35.84	35.76	37.25	35.86	35.69	35.6	35.85
13:48:00	36.76	35.89	35.93	35.65	36.24	35.61	35.57	35.8	35.82	35.84	35.73	37.26	35.83	35.67	35.58	35.85
13:49:00	36.77	35.9	35.92	35.62	36.24	35.65	35.52	35.77	35.84	35.84	35.69	37.27	35.8	35.67	35.55	35.87
13:50:00	36.7	35.88	35.89	35.61	36.23	35.65	35.54	35.76	35.85	35.84	35.66	37.27	35.77	35.68	35.51	35.89
13:51:00	36.65	35.78	35.87	35.6	36.22	35.64	35.56	35.76	35.86	35.84	35.68	37.26	35.73	35.68	35.46	35.92
13:52:00	36.62	35.68	35.86	35.61	36.19	35.76	35.56	35.75	35.86	35.8	35.69	37.25	35.71	35.67	35.42	35.96
13:53:00	36.61	35.8	35.87	35.64	36.24	35.84	35.54	35.73	35.84	35.85	35.67	37.21	35.71	35.66	35.41	35.95
13:54:00	36.6	35.86	35.92	35.64	36.28	35.87	35.52	35.77	35.81	35.85	35.65	37.22	35.7	35.65	35.42	35.92
13:55:00	36.59	35.89	35.93	35.62	36.29	35.89	35.54	35.84	35.8	35.78	35.63	37.22	35.7	35.64	35.42	35.89
13:56:00	36.55	35.9	35.95	35.57	36.3	35.92	35.58	35.87	35.8	35.8	35.59	37.21	35.71	35.64	35.41	35.87
13:57:00	36.53	35.88	35.96	35.59	36.29	35.98	35.71	35.9	35.81	35.77	35.56	37.2	35.72	35.63	35.48	35.85
13:58:00	36.51	35.84	35.98	35.73	36.32	36.06	35.71	35.91	35.82	35.7	35.52	37.18	35.77	35.63	35.54	35.85
13:59:00	36.49	35.81	35.98	35.75	36.36	36.1	35.73	35.91	35.85	35.67	35.49	37.16	35.77	35.62	35.57	35.86
14:00:00	36.46	35.8	35.97	35.73	36.39	36.15	35.84	35.92	35.89	35.71	35.45	37.12	35.78	35.64	35.58	35.87
14:01:00	36.43	35.84	35.96	35.76	36.4	36.14	35.86	35.9	35.88	35.71	35.43	37.1	35.71	35.63	35.56	35.97
14:02:00	36.37	35.84	35.95	35.8	36.4	36.1	35.95	35.88	35.85	35.74	35.41	37.09	35.71	35.63	35.56	36.02
14:03:00	36.25	35.82	35.95	35.81	36.4	36.05	35.97	35.88	35.8	35.74	35.37	37.07	35.8	35.62	35.54	36.03
14:04:00	36.19	35.78	35.93	35.8	36.4	36	35.91	35.87	35.79	35.73	35.33	37.04	35.86	35.61	35.43	36.01
14:05:00	36.14	35.75	35.9	35.76	36.4	35.92	35.86	35.84	35.78	35.71	35.35	37.01	35.87	35.6	35.27	35.96
14:06:00	36.1	35.73	35.81	35.76	36.39	35.88	35.85	35.82	35.79	35.69	35.35	37	35.87	35.6	35.23	35.96
14:07:00	36.07	35.74	35.79	35.77	36.37	35.9	35.9	35.8	35.82	35.67	35.35	36.99	35.86	35.58	35.27	35.97
14:08:00	36.04	35.77	35.79	35.79	36.36	35.96	36.05	35.77	35.86	35.62	35.35	36.95	35.84	35.58	35.32	35.96
14:09:00	36.01	35.78	35.79	35.82	36.33	36	36.1	35.72	35.9	35.59	35.35	36.91	35.83	35.6	35.35	35.94
14:10:00	35.97	35.76	35.78	35.82	36.31	36	36.16	35.71	35.92	35.55	35.37	36.89	35.83	35.61	35.37	35.92
14:11:00	35.94	35.74	35.77	35.81	36.29	35.95	36.17	35.71	35.94	35.54	35.37	36.88	35.83	35.63	35.45	35.93
14:12:00	35.93	35.74	35.78	35.83	36.28	35.94	36.16	35.7	35.93	35.58	35.37	36.9	35.85	35.67	35.51	35.93
14:13:00	35.9	35.75	35.83	35.77	36.28	35.94	36.15	35.72	35.91	35.62	35.37	36.97	35.84	35.75	35.54	35.94
14:14:00	35.87	35.77	35.85	35.74	36.27	35.94	36.14	35.78	35.87	35.6	35.36	37.03	35.82	35.72	35.68	35.94
14:15:00	35.87	35.78	35.85	35.79	36.27	35.92	36.11	35.77	35.81	35.53	35.35	37.03	35.81	35.63	35.84	35.97
14:16:00	35.86	35.79	35.85	35.8	36.27	35.9	36.07	35.77	35.74	35.55	35.34	37.04	35.81	35.62	35.88	36.02
14:17:00	35.83	35.81	35.86	35.8	36.27	35.88	36.02	35.77	35.75	35.6	35.33	37.05	35.8	35.64	36.08	36.04
14:18:00	35.81	35.82	35.86	35.79	36.26	35.84	35.99	35.77	35.82	35.65	35.33	37.04	35.78	35.65	36.19	36.01
14:19:00	35.78	35.83	35.86	35.77	36.25	35.77	35.96	35.78	35.84	35.71	35.32	37	35.79	35.64	36.24	36
14:20:00	35.78	35.84	35.87	35.75	36.23	35.79	35.92	35.75	35.84	35.73	35.31	36.96	35.8	35.62	36.25	35.97
14:21:00	35.84	35.85	35.83	35.73	36.21	35.88	35.87	35.69	35.82	35.7	35.3	36.87	35.79	35.63	36.28	35.94
14:22:00	35.87	35.85	35.83	35.72	36.18	35.89	35.83	35.69	35.82	35.67	35.3	36.82	35.76	35.54	36.32	35.95
14:23:00	35.89	35.85	35.86	35.72	36.16	35.88	35.8	35.68	35.91	35.63	35.3	36.77	35.74	35.49	36.33	35.97
14:24:00	35.89	35.88	35.87	35.71	36.14	35.87	35.76	35.66	36.06	35.58	35.28	36.76	35.72	35.57	36.36	35.98
14:25:00	35.89	35.9	35.92	35.7	36.12	35.85	35.72	35.64	36.11	35.59	35.23	36.75	35.73	35.59	36.38	35.96
14:26:00	35.88	35.89	35.96	35.65	36.09	35.84	35.7	35.72	36.1	35.57	35.21	36.74	35.77	35.56	36.33	35.94
14:27:00	35.87	35.88	35.98	35.61	36.04	35.82	35.69	35.74	36.11	35.57	35.19	36.71	35.78	35.55	36.22	35.98
14:28:00	35.85	35.89	36.02	35.6	36	35.81	35.66	35.75	36.17	35.55	35.2	36.68	35.77	35.6	36.18	35.95
14:29:00	35.83	35.88	36.07	35.54	36.01	35.79	35.66	35.75	36.21	35.53	35.24	36.64	35.76	35.63	36.2	35.9
14:30:00	35.82	35.87	36.1	35.53	36	35.78	35.66	35.73	36.2	35.51	35.32	36.6	35.75	35.55	36.18	35.87
14:31:00	35.81	35.86	36.1	35.57	36.01	35.78	35.67	35.7	36.17	35.5	35.36	36.57	35.73	35.44	36.18	35.85
14:32:00	35.8	36	36.05	35.6	36	35.77	35.66	35.71	36.13	35.5	35.46	36.57	35.73	35.47	36.33	35.82
14:33:00	35.78	36.06	36.1	35.81	35.99	35.76	35.67	35.84	36.1	35.5	35.5	36.57	35.73	35.6	36.39	35.8
14:34:00	35.76	36.07	36.3	35.95	36	35.75	35.67	35.92	36.07	35.48	35.5	36.55	35.73	35.67	36.38	35.77
14:35:00	35.76	36.04	36.34	35.98	36.02	35.73	35.67	35.98	36.05	35.47	35.56	36.52	35.73	35.65	36.41	35.74
14:36:00	35.76	36.03	36.31	35.97	36.01	35.72	35.67	36.27	36.03	35.47	35.7	36.48	35.71	35.64	36.43	35.73
14:37:00	35.75	36.11	36.3	35.99	36	35.72	35.66	36.31	36.01	35.48	35.76	36.42	35.65	35.74	36.46	35.75
14:38:00	35.75	36.1	36.28	35.99	35.99	35.72	35.66	36.23	35.93	35.47	35.78	36.34	35.58	35.79	36.49	35.8
14:39:00	35.75	36.09	36.35	35.98	35.98	35.7	35.65	36.21	35.87	35.46	35.78	36.3	36.13	35.86	36.56	35.84
14:40:00	35.73	36.07	36.34	35.98	35.98	35.68	35.63	36.21	35.88	35.44	35.78	36.3	36.15	35.9	36.57	35.85
14:41:00	35.72	36.03	36.37	35.99	35.96	35.68	35.64	36.33	35.88	35.44	35.79	36.29	35.64	35.89	36.53	35.85
14:42:00	35.72	36.02	36.4	36.04	35.94	35.69	35.62	36.44	35.86	35.45	35.78	36.27	35.66	35.82	36.48	35.85
14:43:00	35.7	36.01	36.55	36.08	35.92	35.69	35.59	36.52	35.81	35.45	35.74	36.27	35.67	35.82	36.49	35.88
14:44:00	35.67	36.02	36.61	36.05	35.9	35.69	35.58	36.5	35.77	35.43	35.69	36.27	35.67	35.84	36.47	35.88
14:45:00	35.64	36.03	36.62	35.98	35.86	35.69	35.57	36.41	35.75	35.46	35.6	36.26	35.67	35.89	36.41	35.88
14:46:00	35.61	36.05	36.62	35.85	35.82	35.68	35.56	36.24	35.8	35.49	35.56	36.24	35.89	35.91	36.32	35.97
14:47:00	35.59	36.06	36.61	35.85	35.79	35.68	35.57	36.19	35.92	35.5	35.65	36.25	35.91	35.95	36.31	36.11
14:48:00	35.57	36.05	36.63	35.87	35.75	35.68	35.58	36.14	36.05	35.49	35.67	36.26	35.75	36	36.4	36.17
14:49:00	35.54	36.04	36.71	36.01	35.72	35.67	35.58	36.1	36.23	35.48	35.63	36.26	36.17	36.08	36.47	36.22
14:50:00	35.52	36.03	36.77	36.03	35.7	35.67	35.58	36.12	36.32	35.47	35.65	36.23	36.19	36.13	36.45	36.28
14:51:00	35.49	36.02	36.83	36.07	35.7	35.68	35.56	36.22	36.41	35.46	35.64	36.19	35.85	36.14	36.43	36.29
14:52:00	35.48	35.98	36.89	36.07	35.71	35.67	35.56	36.24	36.46	35.45	35.64	36.21	35.86	36.12	36.42	36.3
14:53:00	35.51	35.97	36.97	36.07	35.7	35.65	35.57	36.22	36.47	35.43	35.61	36.26	35.86	36.16	36.41	36.35
14:54:00	35.55	35.97	36.96	36.08	35.66	35.64	35.57	36.2	36.46	35.41	35.61	36.27	35.85	36.22	36.39	36.45
14:55:00	35.57	35.97	36.87	36.07	35.63	35.65	35.56	36.19	36.4	35.4	35.62	36.27	35.88	36.26	36.37	36.48
14:56:00	35.6	35.95	36.88	36.06	35.63	35.67	35.54	36.22	36.27	35.4	35.6	36.25	35.91	36.24	36.33	36.46
14:57:00	35.61	35.93	36.91	36.05	35.63	35.67	35.51	36.26	36.18	35.39	35.57	36.23	35.93	36.23	36.28	36.41
14:58:00	35.63	35.91	36.9	36.03	35.62	35.68	35.51	36.28	36.14	35.39	35.54	36.24	35.94	36.21	36.23	36.36
14:59:00	35.65	35.9	36.88	36.03	35.62	35.7	35.53	36.3	36.13	35.38	35.56	36.27	35.93	36.23	36.19	36.31
15:00:00	35.63	35.91	36.85	36.02	35.63	35.77	35.55	36.31	36.12	35.38	35.55	36.3	35.92	36.25	36.14	36.26
15:01:00	35.62	35.91	36.83	35.99	35.63	35.79	35.58	36.26	36.16	35.37	35.48	36.3	35.91	36.19	36.1	36.21
15:02:00	35.65	35.92	36.82	35.95	35.64	35.82	35.6	36.21	36.18	35.36	35.39	36.26	35.91	36.09	36.08	36.18
15:03:00	35.65	35.98	36.81	35.9	35.64	35.86	35.61	36.18	36.15	35.35	35.37	36.24	35.91	36.05	36.03	36.14
15:04:00	35.58	35.97	36.81	35.86	35.65	35.85	35.62	36.16	36.09	35.33	35.36	36.27	35.85	35.97	35.97	36.1
15:05:00	35.55	35.8	36.78	35.82	35.65	35.8	35.63	36.27	36.05	35.31	35.34	36.31	35.79	35.83	35.92	36.06
15:06:00	35.54	35.7	36.77	35.79	35.66	35.79	35.64	36.28	35.99	35.3	35.34	36.34	35.75	35.79	35.9	36.04
15:07:00	35.53	35.68	36.77	35.8	35.65	35.81	35.64	36.26	35.93	35.28	35.34	36.37	35.74	35.76	35.86	36.02
15:08:00	35.5	35.6	36.78	35.78	35.67	35.84	35.64	36.26	35.88	35.26	35.29	36.36	35.75	35.79	35.86	36.03
15:09:00	35.62	35.6	36.78	35.75	35.67	35.84	35.63	36.26	35.9	35.25	35.21	36.37	35.73	35.88	35.84	36.04
15:10:00	35.78	35.63	36.76	35.69	35.65	35.81	35.63	36.26	35.9	35.23	35.19	36.44	35.71	35.91	35.75	36
15:11:00	35.83	35.66	36.73	35.64	35.64	35.91	35.62	36.25	35.92	35.18	35.3	36.49	35.7	35.89	35.73	35.92
15:12:00	35.93	35.67	36.71	35.6	35.62	36.13	35.58	36.2	35.92	35.15	35.36	36.5	35.68	35.84	35.76	35.78
15:13:00	35.97	35.67	36.68	35.57	35.6	36.13	35.56	36.18	35.91	35.17	35.37	36.49	35.65	35.85	35.76	35.7
15:14:00	35.98	35.8	36.66	35.53	35.57	36.11	35.59	36.17	35.89	35.17	35.36	36.5	35.62	35.93	35.79	35.81
15:15:00	35.96	35.79	36.63	35.48	35.55	36.09	35.62	36.17	35.86	35.21	35.37	36.49	35.6	36	35.84	35.81
15:16:00	35.89	35.8	36.61	35.41	35.53	36.07	35.66	36.22	35.84	35.25	35.45	36.51	35.57	36.06	35.84	35.78
15:17:00	35.84	35.83	36.59	35.33	35.51	36.05	35.72	36.23	35.83	35.23	35.52	36.53	35.55	36.09	35.84	35.73
15:18:00	35.82	35.87	36.57	35.32	35.51	36.02	35.75	36.24	35.85	35.21	35.53	36.54	35.58	36.14	35.85	35.68
15:19:00	35.81	35.89	36.56	35.32	35.54	35.94	35.77	36.25	35.87	35.18	35.53	36.54	35.65	36.21	35.87	35.71
15:20:00	35.79	35.85	36.54	35.32	35.57	35.89	35.74	36.24	35.87	35.21	35.53	36.5	35.67	36.25	35.88	35.79
15:21:00	35.77	35.86	36.52	35.32	35.62	35.86	35.73	36.24	35.87	35.32	35.53	36.46	35.69	36.25	35.88	35.84
15:22:00	35.75	35.95	36.5	35.33	35.66	35.85	35.72	36.25	35.84	35.39	35.53	36.45	35.7	36.24	35.87	35.84
15:23:00	35.74	36	36.49	35.33	35.77	35.85	35.71	36.23	35.81	35.44	35.57	36.45	35.71	36.21	35.9	35.88
15:24:00	35.72	36.02	36.46	35.33	35.69	35.84	35.83	36.22	35.83	35.47	35.58	36.44	35.72	36.15	35.88	36.07
15:25:00	35.7	35.99	36.44	35.33	35.63	35.82	35.92	36.22	35.82	35.48	35.58	36.44	35.72	36.09	35.86	36.12
15:26:00	35.68	35.97	36.44	35.34	35.68	35.79	36.01	36.21	35.79	35.5	35.57	36.42	35.72	36.14	35.83	36.17
15:27:00	35.65	35.99	36.45	35.34	35.77	35.77	36.12	36.21	35.77	35.57	35.55	36.38	35.71	36.15	35.82	36.24
15:28:00	35.61	36.01	36.44	35.34	35.79	35.79	36.13	36.19	35.75	35.5	35.54	36.35	35.7	36.11	35.8	36.36
15:29:00	35.57	36.04	36.41	35.36	35.82	35.8	36.1	36.17	35.74	35.36	35.53	36.32	35.69	36.1	35.8	36.41
15:30:00	35.56	36.04	36.36	35.38	35.84	35.8	36.07	36.17	35.73	35.43	35.53	36.29	35.67	36.11	35.78	36.45
15:31:00	35.57	36.03	36.31	35.34	35.85	35.79	36.05	36.17	35.72	35.51	35.54	36.25	35.68	36.12	35.79	36.43
15:32:00	35.56	36	36.27	35.29	35.88	35.71	36.05	36.16	35.7	35.58	35.55	36.2	35.7	36.16	35.8	36.28
15:33:00	35.56	36	36.27	35.31	35.92	35.66	36.07	36.16	35.69	35.72	35.56	36.15	35.71	36.23	35.79	36.12
15:34:00	35.56	36.03	36.27	35.39	35.97	35.63	36.05	36.16	35.71	35.84	35.58	36.1	35.75	36.26	35.8	36.09
15:35:00	35.54	36.08	36.26	35.5	36.08	35.62	36.02	36.16	35.73	35.86	35.62	36.04	35.76	36.26	35.81	36.14
15:36:00	35.53	36.09	36.23	35.54	36.15	35.61	35.98	36.16	35.75	35.87	35.67	35.99	35.73	36.26	35.83	36.25
15:37:00	35.52	36.09	36.25	35.52	36.21	35.56	35.93	36.13	35.75	35.93	35.67	35.95	35.74	36.25	35.83	36.34
15:38:00	35.51	36.09	36.25	35.41	36.24	35.54	35.89	36.1	35.75	36.08	35.67	35.91	35.74	36.23	35.83	36.35
15:39:00	35.48	36.08	36.25	35.29	36.31	35.51	35.87	36.08	35.74	36.11	35.67	35.87	35.74	36.2	35.81	36.35
15:40:00	35.47	36.09	36.23	35.27	36.42	35.47	35.86	36.16	35.75	36.1	35.67	35.84	35.78	36.17	35.77	36.31
15:41:00	35.48	36.1	36.23	35.32	36.48	35.43	35.85	36.22	35.78	36.06	35.66	35.83	35.82	36.16	35.76	36.31
15:42:00	35.48	36.11	36.24	35.51	36.5	35.38	35.84	36.25	35.83	36.03	35.65	35.86	35.85	36.15	35.77	36.34
15:43:00	35.49	36.13	36.21	35.61	36.47	35.36	35.82	36.25	35.81	36	35.66	35.9	36.03	36.13	35.76	36.35
15:44:00	35.51	36.16	36.18	35.61	36.38	35.36	35.8	36.24	35.78	35.97	35.68	35.92	36.32	36.11	35.76	36.3
15:45:00	35.52	36.16	36.15	35.64	36.33	35.37	35.77	36.24	35.77	35.92	35.67	35.91	36.45	36.09	35.76	36.22
15:46:00	35.51	36.15	36.12	35.72	36.36	35.35	35.74	36.25	35.86	35.89	35.66	35.89	36.58	36.08	35.78	36.15
15:47:00	35.5	36.13	36.09	35.91	36.39	35.35	35.71	36.27	35.93	35.87	35.68	35.87	36.65	36.07	35.79	36.02
15:48:00	35.52	36.11	36.08	35.96	36.42	35.35	35.68	36.27	35.95	35.87	35.68	35.88	36.65	36.09	35.8	35.97
15:49:00	35.54	36.08	36.08	35.94	36.42	35.46	35.63	36.2	35.99	35.85	35.67	35.88	36.64	36.14	35.78	35.96
15:50:00	35.53	36.07	36.07	35.84	36.38	35.58	35.6	36.17	36.04	35.82	35.65	35.89	36.63	36.17	35.78	36.02
15:51:00	35.54	36.06	36.08	35.71	36.3	35.65	35.57	36.17	36.15	35.78	35.64	35.89	36.59	36.15	35.76	36.03
15:52:00	35.55	36.04	36.09	35.67	36.31	35.67	35.56	36.15	36.19	35.79	35.64	35.9	36.55	36.11	35.72	36.05
15:53:00	35.55	36.03	36.13	35.79	36.4	35.69	35.55	36.14	36.18	35.8	35.64	35.91	36.51	36.11	35.7	36.1
15:54:00	35.56	36.04	36.17	35.9	36.42	35.74	35.53	36.18	36.17	35.85	35.64	35.91	36.46	36.15	35.71	36.06
15:55:00	35.57	36.05	36.19	35.93	36.42	35.8	35.53	36.27	36.17	35.88	35.63	35.91	36.39	36.16	35.72	36
15:56:00	35.58	36.04	36.2	35.96	36.42	35.86	35.53	36.31	36.22	35.93	35.62	35.91	36.35	36.17	35.71	35.94
15:57:00	35.61	36.05	36.21	35.96	36.44	35.9	35.52	36.32	36.3	35.94	35.6	35.89	36.3	36.23	35.7	35.89
15:58:00	35.59	36.07	36.22	35.96	36.44	35.89	35.53	36.31	36.34	35.92	35.58	35.87	36.26	36.28	35.68	35.84
15:59:00	35.57	36.11	36.21	35.96	36.42	35.79	35.55	36.31	36.39	35.92	35.56	35.87	36.21	36.33	35.67	35.81
16:00:00	35.58	36.12	36.23	35.95	36.39	35.76	35.61	36.31	36.42	35.93	35.54	35.86	36.16	36.34	35.67	35.78
16:01:00	35.64	36.11	36.27	35.93	36.36	35.94	35.62	36.3	36.43	36.01	35.57	35.84	36.12	36.34	35.69	35.75
16:02:00	35.62	36.11	36.3	35.93	36.34	35.98	35.63	36.27	36.47	36.16	35.61	35.83	36.11	36.35	35.73	35.73
16:03:00	35.59	36.1	36.3	35.95	36.3	35.98	35.62	36.15	36.52	36.21	35.78	35.82	36.06	36.35	35.76	35.71
16:04:00	35.62	36.09	36.3	35.96	36.27	35.97	35.62	36.09	36.54	36.22	35.84	35.82	36.02	36.34	35.77	35.68
16:05:00	35.78	36.07	36.31	35.96	36.24	35.95	35.63	36.09	36.57	36.2	35.82	35.83	35.98	36.33	35.79	35.69
16:06:00	35.84	36.04	36.31	35.96	36.22	35.93	35.64	36.01	36.59	36.32	35.82	35.85	35.96	36.32	35.8	35.73
16:07:00	35.84	36.03	36.31	35.96	36.21	35.92	35.65	36.01	36.56	36.34	35.88	35.88	35.95	36.32	35.8	35.76
16:08:00	35.83	36.04	36.31	35.98	36.21	35.92	35.66	36.13	36.56	36.28	36.05	35.9	35.94	36.31	35.8	35.8
16:09:00	35.85	36.06	36.3	36.03	36.21	35.92	35.66	36.31	36.6	36.22	36.18	35.92	35.95	36.3	35.8	35.84
16:10:00	35.9	36.08	36.27	36.03	36.2	35.93	35.65	36.43	36.63	36.32	36.24	35.93	35.99	36.3	35.82	35.91
16:11:00	36.04	36.16	36.27	36.03	36.18	35.93	35.64	36.44	36.61	36.38	36.38	35.93	36.04	36.29	35.84	35.99
16:12:00	36.08	36.17	36.28	36.01	36.16	35.91	35.63	36.45	36.59	36.4	36.49	35.93	36.05	36.29	35.87	36.02
16:13:00	36.04	36.14	36.3	35.99	36.14	35.93	35.63	36.47	36.59	36.42	36.5	35.93	36.04	36.29	35.9	36.03
16:14:00	36.04	36.12	36.32	36	36.13	36	35.66	36.46	36.61	36.41	36.49	35.91	36.03	36.29	35.91	36.01
16:15:00	36.11	36.09	36.33	36.06	36.11	36.11	35.76	36.42	36.59	36.39	36.57	35.9	36.02	36.27	35.9	35.95
16:16:00	36.2	36.07	36.33	36.1	36.08	36.11	35.85	36.41	36.54	36.35	36.59	35.88	35.99	36.26	35.89	35.91
16:17:00	36.26	36.05	36.32	36.09	36.06	36.11	35.92	36.38	36.52	36.32	36.59	35.85	35.96	36.25	35.92	35.9
16:18:00	36.38	35.99	36.31	36.07	36.04	36.12	35.94	36.32	36.49	36.29	36.56	35.85	35.97	36.24	35.96	35.88
16:19:00	36.45	35.96	36.3	36.11	36.02	36.1	36.03	36.29	36.48	36.27	36.51	35.88	36	36.22	35.99	35.91
16:20:00	36.47	35.98	36.31	36.17	36.01	36.08	36.08	36.27	36.46	36.24	36.45	35.9	36	36.21	36.02	35.96
16:21:00	36.48	36	36.32	36.14	36	36.06	36.09	36.13	36.44	36.22	36.41	35.91	36	36.19	36.07	35.97
16:22:00	36.51	36.01	36.32	36.14	36	36.06	36.1	36.1	36.41	36.22	36.51	35.91	35.99	36.17	36.1	35.98
16:23:00	36.52	36.03	36.3	36.18	35.98	36.06	36.15	36.2	36.36	36.19	36.57	35.94	36	36.16	36.11	36
16:24:00	36.46	36.03	36.28	36.3	35.96	36.03	36.21	36.19	36.32	36.17	36.51	35.96	36.07	36.16	36.18	36.03
16:25:00	36.41	36.02	36.25	36.4	35.95	36.02	36.23	36.09	36.32	36.14	36.4	35.96	36.08	36.13	36.24	36.09
16:26:00	36.52	36.04	36.22	36.39	35.96	36	36.23	36.09	36.31	36.11	36.37	35.93	36.08	36.1	36.24	36.13
16:27:00	36.57	36.07	36.19	36.35	35.98	36.03	36.21	36.11	36.27	36.08	36.36	35.92	36.07	36.08	36.22	36.1
16:28:00	36.55	36.09	36.16	36.31	35.99	36.05	36.23	36.16	36.23	36.04	36.43	35.91	36.1	36.06	36.23	36.12
16:29:00	36.51	36.1	36.15	36.37	36	36.06	36.28	36.19	36.22	36.01	36.47	35.89	36.45	36.05	36.26	36.11
16:30:00	36.46	36.1	36.14	36.38	36.02	36.07	36.28	36.13	36.19	35.99	36.49	35.83	36.45	36.04	36.31	36.1
16:31:00	36.48	36.08	36.12	36.39	36.03	36.06	36.23	36.07	36.17	35.97	36.52	35.82	36.1	36.01	36.34	36.07
16:32:00	36.49	36.04	36.11	36.44	36.03	36.03	36.13	36.05	36.23	35.95	36.5	35.81	36.09	35.92	36.34	35.98
16:33:00	36.5	36.01	36.16	36.47	36.03	36	36.01	36.02	36.24	35.92	36.44	35.81	36.1	35.9	36.33	35.94
16:34:00	36.5	36	36.17	36.47	36.01	35.98	36.03	35.99	36.25	35.87	36.33	35.9	36.11	35.89	36.29	36
16:35:00	36.54	35.98	36.15	36.47	36	35.96	36.11	35.98	36.23	35.85	36.28	35.97	36.18	35.89	36.25	36.03
16:36:00	36.56	35.97	36.12	36.54	36.01	35.94	36.15	35.99	36.21	35.82	36.26	35.99	36.25	35.89	36.28	36.16
16:37:00	36.57	35.99	36.06	36.52	36.01	35.94	36.15	35.94	36.19	35.79	36.25	35.96	36.29	35.86	36.3	36.29
16:38:00	36.59	36.05	36.01	36.45	35.98	35.93	36.14	35.89	36.17	35.78	36.24	35.9	36.37	35.86	36.31	36.32
16:39:00	36.64	36.05	36.12	36.39	35.95	35.91	36.11	35.85	36.17	35.81	36.2	35.88	36.41	35.87	36.3	36.3
16:40:00	36.71	36.09	36.12	36.25	35.93	35.9	36.09	35.81	36.17	35.82	36.2	35.85	36.52	35.88	36.32	36.27
16:41:00	36.74	36.13	36.15	36.26	35.9	35.88	36.06	35.8	36.14	35.84	36.19	35.83	36.57	35.89	36.34	36.21
16:42:00	36.74	36.16	36.3	36.37	35.88	35.86	36.04	35.77	36.13	35.85	36.16	35.83	36.56	35.9	36.39	36.2
16:43:00	36.75	36.2	36.43	36.33	35.85	35.84	36.03	35.74	36.1	35.83	36.23	35.86	36.51	35.9	36.47	36.18
16:44:00	36.76	36.23	36.47	36.29	35.84	35.79	36	35.72	36.13	35.81	36.27	35.88	36.54	35.86	36.49	36.13
16:45:00	36.73	36.35	36.55	36.27	35.85	35.76	35.98	35.74	36.2	35.79	36.36	35.91	36.62	35.82	36.52	36.07
16:46:00	36.73	36.4	36.65	36.27	35.85	35.81	35.96	35.73	36.26	35.77	36.41	35.94	36.67	35.8	36.59	36.05
16:47:00	36.73	36.43	36.76	36.26	35.85	35.84	35.94	35.7	36.34	35.75	36.44	35.96	36.68	35.78	36.67	36.05
16:48:00	36.71	36.43	36.84	36.22	35.85	35.84	35.94	35.68	36.38	35.72	36.46	36.01	36.67	35.8	36.75	36.04
16:49:00	36.62	36.36	36.84	36.19	35.87	35.83	36	35.69	36.42	35.7	36.46	36.08	36.64	35.86	36.83	35.98
16:50:00	36.59	36.34	36.83	36.13	35.91	35.82	36.04	35.76	36.42	35.67	36.46	36.11	36.64	35.89	36.87	36.02
16:51:00	36.58	36.32	36.85	36.12	35.99	35.8	36.08	35.75	36.42	35.66	36.47	36.14	36.65	35.89	36.92	36.08
16:52:00	36.69	36.31	36.85	36.17	36.05	35.78	36.23	35.72	36.44	35.64	36.45	36.19	36.7	35.88	36.92	36.11
16:53:00	36.72	36.28	36.86	36.29	36.09	35.77	36.36	35.68	36.46	35.63	36.39	36.28	36.72	35.88	36.87	36.17
16:54:00	36.68	36.26	36.86	36.29	36.08	35.76	36.43	35.65	36.46	35.64	36.28	36.34	36.68	35.98	36.76	36.2
16:55:00	36.65	36.2	36.84	36.24	36.12	35.78	36.48	35.8	36.46	35.65	36.18	36.36	36.63	36.06	36.59	36.26
16:56:00	36.7	36.25	36.82	36.21	36.17	35.78	36.51	35.88	36.44	35.66	36.16	36.37	36.58	36.08	36.46	36.29
16:57:00	36.7	36.35	36.83	36.19	36.25	35.77	36.55	35.96	36.41	35.67	36.23	36.41	36.52	36.13	36.34	36.4
16:58:00	36.68	36.4	36.79	36.14	36.27	35.79	36.57	36.04	36.37	35.66	36.2	36.45	36.45	36.19	36.3	36.42
16:59:00	36.64	36.51	36.7	36.08	36.26	35.8	36.58	36.22	36.34	35.68	36.15	36.49	36.43	36.22	36.41	36.4
17:00:00	36.65	36.58	36.67	36.04	36.23	35.8	36.59	36.28	36.35	35.73	36.11	36.5	36.44	36.21	36.4	36.34
17:01:00	36.66	36.53	36.65	36.08	36.23	35.82	36.6	36.37	36.34	35.77	36.06	36.54	36.43	36.2	36.28	36.17
17:02:00	36.58	36.49	36.63	36.08	36.24	35.85	36.6	36.37	36.38	35.79	36.05	36.54	36.36	36.19	36.2	36.15
17:03:00	36.58	36.51	36.61	36.09	36.27	35.88	36.6	36.37	36.37	35.8	36.05	36.51	36.28	36.18	36.31	36.16
17:04:00	36.65	36.64	36.57	36.09	36.28	35.91	36.63	36.42	36.33	35.83	36.01	36.55	36.19	36.18	36.6	35.99
17:05:00	36.65	36.67	36.52	36.07	36.26	35.93	36.62	36.48	36.36	35.86	35.96	36.56	36.16	36.21	36.62	35.98
17:06:00	36.63	36.6	36.49	36.04	36.25	35.94	36.54	36.57	36.41	35.94	35.9	36.53	36.12	36.21	36.64	35.91
17:07:00	36.64	36.37	36.47	36.03	36.3	35.95	36.47	36.6	36.42	36.03	35.85	36.49	36.05	36.19	36.65	35.82
17:08:00	36.68	36.32	36.46	36.07	36.3	35.96	36.43	36.59	36.43	36.1	35.84	36.45	35.95	36.17	36.63	35.92
17:09:00	36.69	36.44	36.45	36.09	36.25	35.98	36.43	36.55	36.43	36.15	35.86	36.41	35.89	36.17	36.62	35.99
17:10:00	36.68	36.54	36.44	36.14	36.23	36	36.44	36.56	36.4	36.26	35.85	36.38	35.85	36.17	36.65	36.12
17:11:00	36.66	36.54	36.43	36.1	36.28	36.02	36.42	36.6	36.37	36.29	35.83	36.34	35.81	36.16	36.7	36.13
17:12:00	36.62	36.5	36.39	36.06	36.3	36.02	36.44	36.64	36.32	36.3	35.81	36.27	35.78	36.14	36.72	36.07
17:13:00	36.6	36.48	36.37	36.1	36.29	36	36.45	36.71	36.3	36.32	35.76	36.22	35.77	36.18	36.7	35.94
17:14:00	36.53	36.48	36.32	36.23	36.26	36.12	36.49	36.72	36.28	36.39	35.71	36.29	35.78	36.23	36.68	35.87
17:15:00	36.47	36.48	36.29	36.24	36.24	36.15	36.5	36.73	36.27	36.43	35.67	36.32	35.79	36.25	36.66	35.97
17:16:00	36.46	36.47	36.28	36.2	36.18	36.08	36.45	36.77	36.24	36.44	35.64	36.38	35.79	36.2	36.6	36.07
17:17:00	36.45	36.44	36.29	36.26	36.15	36.04	36.45	36.8	36.22	36.43	35.61	36.4	35.79	36.07	36.56	36.15
17:18:00	36.45	36.47	36.29	36.31	36.11	36.1	36.44	36.79	36.2	36.41	35.61	36.42	35.8	35.83	36.52	36.19
17:19:00	36.43	36.5	36.23	36.36	36.09	36.28	36.43	36.68	36.17	36.41	35.66	36.51	35.79	35.64	36.47	36.2
17:20:00	36.41	36.47	36.22	36.42	35.96	36.43	36.43	36.6	36.16	36.49	35.7	36.67	35.75	35.52	36.33	36.16
17:21:00	36.38	36.44	36.23	36.46	35.93	36.46	36.44	36.57	36.16	36.51	35.74	36.72	35.72	35.57	36.24	36.1
17:22:00	36.35	36.4	36.28	36.51	35.94	36.48	36.47	36.56	36.18	36.49	35.78	36.69	35.69	35.67	36.26	36.11
17:23:00	36.33	36.37	36.31	36.55	35.96	36.49	36.54	36.62	36.21	36.45	35.8	36.67	35.66	35.76	36.26	36.13
17:24:00	36.31	36.34	36.35	36.56	36.01	36.47	36.6	36.77	36.23	36.4	35.81	36.72	35.63	35.89	36.27	36.16
17:25:00	36.3	36.32	36.36	36.51	36.09	36.44	36.57	36.85	36.29	36.35	35.78	36.8	35.6	35.92	36.26	36.21
17:26:00	36.27	36.31	36.4	36.57	36.07	36.42	36.52	36.87	36.41	36.32	35.62	36.84	35.6	35.89	36.26	36.26
17:27:00	36.24	36.3	36.45	36.75	36.14	36.4	36.46	36.89	36.47	36.29	35.49	36.87	35.62	35.95	36.27	36.31
17:28:00	36.22	36.3	36.61	36.82	36.35	36.48	36.42	36.89	36.49	36.25	35.4	36.94	35.7	36.17	36.28	36.31
17:29:00	36.2	36.29	36.63	36.95	36.47	36.5	36.4	36.89	36.57	36.24	35.38	36.99	35.77	36.33	36.25	36.32
17:30:00	36.14	36.24	36.68	36.96	36.59	36.47	36.38	36.9	36.61	36.24	35.42	37.05	35.82	36.34	36.25	36.37
17:31:00	36.11	36.16	36.76	36.94	36.6	36.43	36.37	36.9	36.62	36.23	35.43	37.13	35.84	36.3	36.25	36.41
17:32:00	36.11	36.14	36.79	36.96	36.63	36.39	36.35	36.83	36.62	36.23	35.48	37.17	35.97	36.3	36.26	36.41
17:33:00	36.09	36.15	36.77	36.95	36.62	36.35	36.34	36.76	36.6	36.23	35.68	37.13	36.1	36.35	36.27	36.44
17:34:00	36.1	36.17	36.73	36.92	36.59	36.33	36.33	36.7	36.58	36.22	35.77	37.06	36.16	36.37	36.25	36.46
17:35:00	36.09	36.18	36.73	36.88	36.52	36.32	36.33	36.68	36.57	36.22	35.89	37.05	36.22	36.49	36.23	36.51
17:36:00	36.08	36.19	36.74	36.85	36.47	36.3	36.35	36.66	36.56	36.22	35.97	37.09	36.25	36.62	36.25	36.53
17:37:00	36.07	36.2	36.75	36.84	36.44	36.28	36.37	36.63	36.55	36.21	35.91	37.15	36.28	36.67	36.29	36.5
17:38:00	36.06	36.23	36.73	36.87	36.44	36.27	36.37	36.66	36.54	36.26	35.83	37.18	36.34	36.69	36.33	36.47
17:39:00	36.07	36.25	36.76	36.9	36.44	36.26	36.38	36.68	36.55	36.4	35.86	37.2	36.35	36.71	36.3	36.47
17:40:00	36.12	36.24	36.75	36.97	36.44	36.24	36.39	36.65	36.52	36.39	36.07	37.16	36.22	36.71	36.2	36.53
17:41:00	36.19	36.25	36.82	37	36.44	36.23	36.39	36.63	36.48	36.33	36.25	37.12	36.18	36.72	36.14	36.64
17:42:00	36.27	36.28	36.89	36.98	36.52	36.22	36.4	36.59	36.48	36.29	36.33	37.08	36.37	36.73	36.15	36.64
17:43:00	36.32	36.27	36.95	37	36.53	36.22	36.38	36.53	36.48	36.28	36.44	37.04	36.59	36.72	36.17	36.6
17:44:00	36.36	36.26	36.97	37.12	36.57	36.2	36.38	36.49	36.48	36.35	36.51	37.01	36.67	36.67	36.21	36.56
17:45:00	36.41	36.28	37.08	37.17	36.57	36.19	36.38	36.48	36.48	36.34	36.57	36.96	36.68	36.66	36.28	36.52
17:46:00	36.43	36.34	37.14	37.14	36.51	36.2	36.38	36.55	36.5	36.3	36.6	36.93	36.62	36.65	36.31	36.5
17:47:00	36.45	36.35	37.17	37.06	36.49	36.23	36.35	36.6	36.5	36.25	36.66	36.92	36.52	36.66	36.3	36.5
17:48:00	36.49	36.36	37.25	37.01	36.48	36.25	36.41	36.66	36.49	36.22	36.75	36.88	36.53	36.64	36.24	36.44
17:49:00	36.52	36.39	37.3	36.98	36.48	36.28	36.51	36.69	36.47	36.37	36.84	36.84	36.59	36.61	36.24	36.36
17:50:00	36.55	36.48	37.32	36.95	36.48	36.3	36.57	36.67	36.43	36.51	36.91	36.79	36.66	36.59	36.25	36.27
17:51:00	36.55	36.58	37.35	36.92	36.49	36.31	36.62	36.64	36.44	36.56	36.98	36.73	36.64	36.58	36.29	36.22
17:52:00	36.51	36.61	37.34	36.87	36.51	36.33	36.67	36.63	36.51	36.69	37.04	36.67	36.59	36.6	36.35	36.21
17:53:00	36.46	36.69	37.34	36.83	36.53	36.33	36.73	36.63	36.55	36.78	37.07	36.61	36.56	36.66	36.36	36.17
17:54:00	36.47	36.69	37.42	36.78	36.53	36.34	36.79	36.62	36.57	36.85	37.1	36.54	36.54	36.7	36.37	36.17
17:55:00	36.47	36.68	37.48	36.73	36.56	36.34	36.79	36.49	36.56	36.91	37.1	36.46	36.53	36.71	36.43	36.15
17:56:00	36.46	36.66	37.51	36.7	36.59	36.34	36.77	36.53	36.6	36.9	37.1	36.4	36.48	36.72	36.46	36.15
17:57:00	36.45	36.63	37.52	36.68	36.55	36.33	36.73	36.57	36.75	36.89	37.17	36.35	36.42	36.73	36.5	36.16
17:58:00	36.43	36.55	37.48	36.67	36.52	36.31	36.68	36.62	36.8	36.94	37.18	36.3	36.38	36.73	36.72	36.26
17:59:00	36.36	36.47	37.52	36.66	36.52	36.28	36.65	36.68	36.77	37	37.1	36.25	36.38	36.69	36.88	36.31
18:00:00	36.33	36.46	37.5	36.64	36.57	36.27	36.63	36.72	36.72	37.01	37.04	36.2	36.37	36.66	36.94	36.37
18:01:00	36.32	36.48	37.5	36.62	36.62	36.25	36.65	36.72	36.83	36.99	37.03	36.15	36.33	36.66	36.93	36.39
18:02:00	36.31	36.56	37.46	36.59	36.69	36.25	36.72	36.71	36.92	36.99	37.02	36.09	36.28	36.66	36.93	36.36
18:03:00	36.34	36.6	37.45	36.57	36.73	36.34	36.75	36.72	36.97	37.03	36.98	36.04	36.43	36.68	36.96	36.31
18:04:00	36.43	36.65	37.47	36.58	36.74	36.43	36.75	36.7	36.99	37.1	36.94	36	36.42	36.67	37.02	36.28
18:05:00	36.49	36.71	37.51	36.6	36.76	36.48	36.78	36.67	36.99	37.2	36.9	35.96	36.21	36.57	37.04	36.3
18:06:00	36.49	36.78	37.67	36.66	36.8	36.48	36.82	36.72	37.02	37.29	36.89	35.95	36.17	36.57	37.1	36.35
18:07:00	36.47	36.83	37.8	36.69	36.81	36.43	36.82	36.78	37.08	37.3	36.91	35.94	36.29	36.58	37.12	36.32
18:08:00	36.45	36.86	37.85	36.7	36.84	36.43	36.81	36.8	37.16	37.28	36.87	35.94	36.29	36.46	37.06	36.38
18:09:00	36.28	36.85	37.9	36.79	36.89	36.55	36.8	36.76	37.21	37.3	36.74	35.98	36.16	36.32	37.03	36.4
18:10:00	36.18	36.89	37.95	36.87	36.93	36.58	36.84	36.76	37.24	37.4	36.65	36.02	36.13	36.3	37.04	36.39
18:11:00	36.39	37.02	38	36.92	36.96	36.58	36.86	36.77	37.22	37.51	36.65	36.05	36.11	36.39	37.03	36.41
18:12:00	36.62	37.14	38.05	36.93	36.99	36.63	36.94	36.74	37.17	37.53	36.82	36.07	36.09	36.44	37.01	36.48
18:13:00	36.76	37.19	38.08	36.88	37.01	36.69	37.17	36.73	37.14	37.52	36.87	36.08	36.04	36.38	37.01	36.44
18:14:00	36.8	37.31	38.11	36.91	37.12	36.68	37.26	36.72	37.13	37.49	36.81	36.09	35.98	36.34	37.03	36.43
18:15:00	36.91	37.44	38.13	37.05	37.22	36.75	37.32	36.71	37.09	37.43	36.8	36.1	36.49	36.41	37.06	36.43
18:16:00	36.97	37.48	38.16	37.35	37.28	36.83	37.34	36.62	37.02	37.41	36.86	36.09	36.49	36.46	37.09	36.4
18:17:00	36.97	37.46	38.19	37.45	37.3	36.84	37.36	36.53	36.94	37.49	36.9	36.1	35.96	36.47	37.13	36.51
18:18:00	37	37.44	38.21	37.59	37.29	36.87	37.4	36.77	36.88	37.53	36.91	36.14	36.02	36.49	37.18	36.47
18:19:00	37.03	37.55	38.2	37.62	37.35	36.9	37.46	36.99	36.83	37.56	36.98	36.2	36.05	36.51	37.2	36.35
18:20:00	37.1	37.59	38.2	37.59	37.44	36.94	37.5	37.06	36.77	37.59	37.23	36.27	36.05	36.63	37.14	36.29
18:21:00	37.19	37.6	38.2	37.61	37.5	37.06	37.58	37.07	36.72	37.6	37.23	36.28	36.04	36.69	37.07	36.23
18:22:00	37.28	37.61	38.22	37.62	37.54	37.25	37.72	37.07	36.7	37.59	37.15	36.27	36.05	36.66	36.98	36.15
18:23:00	37.33	37.63	38.23	37.6	37.58	37.31	37.84	37.09	36.68	37.63	37.05	36.28	36.05	36.62	36.94	36.09
18:24:00	37.35	37.65	38.26	37.64	37.51	37.34	37.92	37.04	36.67	37.68	37.04	36.33	36.03	36.56	37.04	36.1
18:25:00	37.35	37.75	38.27	37.6	37.47	37.32	37.98	36.84	36.69	37.67	37.06	36.35	36.01	36.54	37.15	36.11
18:26:00	37.21	37.77	38.29	37.52	37.46	37.29	38.01	36.84	36.71	37.64	37.09	36.36	35.99	36.57	37.22	36.04
18:27:00	37.14	37.77	38.32	37.5	37.49	37.3	38.03	36.88	36.77	37.63	37.06	36.36	35.97	36.55	37.36	35.96
18:28:00	37.45	37.8	38.38	37.51	37.49	37.32	37.98	36.7	36.81	37.6	36.98	36.37	36.77	36.52	37.52	36.1
18:29:00	37.69	37.85	38.4	37.61	37.46	37.39	38	36.48	36.86	37.53	36.91	36.39	36.78	36.53	37.55	36.2
18:30:00	37.73	37.85	38.37	37.8	37.44	37.42	38.05	36.35	36.91	37.4	36.84	36.31	36.8	36.62	37.54	36.3
18:31:00	37.79	37.82	38.36	37.93	37.51	37.47	38.06	36.37	36.97	37.32	36.78	36.31	36.05	36.81	37.5	36.35
18:32:00	37.84	37.86	38.37	37.97	37.57	37.55	38.08	36.67	36.97	37.32	36.68	36.33	36.04	36.86	37.4	36.28
18:33:00	37.82	37.9	38.37	37.86	37.62	37.54	38.13	36.68	36.95	37.3	36.59	36.37	36.03	36.82	37.42	36.27
18:34:00	37.82	37.87	38.36	37.7	37.66	37.46	38.22	36.54	37	37.36	36.49	36.41	36.01	36.76	37.46	36.33
18:35:00	37.84	37.84	38.4	37.6	37.72	37.46	38.28	36.38	37.05	37.37	36.41	36.44	36.01	36.84	37.46	36.32
18:36:00	37.85	37.84	38.4	37.61	37.77	37.49	38.31	36.46	37.08	37.31	36.4	36.45	36.01	36.83	37.41	36.18
18:37:00	37.84	37.84	38.38	37.63	37.74	37.6	38.3	36.64	37.08	37.23	36.48	36.48	36.01	36.67	37.38	36.08
18:38:00	37.83	37.89	38.37	37.69	37.77	37.68	38.34	36.8	37.04	37.15	36.5	36.5	36.77	36.46	37.37	36.08
18:39:00	37.88	37.93	38.37	37.85	37.78	37.65	38.4	36.75	37.03	37.06	36.66	36.52	36.78	36.34	37.23	36.11
18:40:00	37.92	37.92	38.37	37.9	37.74	37.6	38.39	36.57	37.1	37.02	36.74	36.51	36.09	36.27	37.09	36.04
18:41:00	37.87	37.9	38.36	37.89	37.73	37.58	38.36	36.52	37.16	36.97	36.72	36.49	36.13	36.44	37.13	36.09
18:42:00	37.77	37.86	38.34	37.87	37.75	37.54	38.31	36.57	37.16	37.02	36.56	36.46	36.2	36.59	37.15	36.2
18:43:00	37.76	37.86	38.34	37.92	37.73	37.5	38.27	36.76	37.1	37.19	36.52	36.44	36.24	36.56	37.21	36.21
18:44:00	37.77	37.91	38.34	37.98	37.66	37.46	38.28	36.77	37.04	37.27	36.62	36.44	36.78	36.55	37.23	36.25
18:45:00	37.78	37.94	38.3	38.05	37.63	37.31	38.27	36.66	37.03	37.24	36.63	36.6	36.78	36.59	37.31	36.29
18:46:00	37.77	37.97	38.29	38.03	37.64	37.24	38.3	36.62	37.01	37.2	36.63	36.67	36.23	36.68	37.41	36.3
18:47:00	37.79	37.97	38.29	37.98	37.69	37.23	38.34	36.68	37.03	37.11	36.63	36.67	36.23	36.62	37.41	36.23
18:48:00	37.77	37.9	38.3	38.02	37.69	37.27	38.38	36.73	37.11	37.05	36.63	36.64	36.21	36.53	37.4	36.16
18:49:00	37.71	37.86	38.35	38.02	37.8	37.33	38.37	36.69	37.16	37.01	36.62	36.65	36.18	36.54	37.44	36.23
18:50:00	37.69	37.84	38.42	37.96	37.84	37.52	38.32	36.67	37.16	37	36.62	36.67	36.18	36.56	37.58	36.26
18:51:00	37.7	37.86	38.45	37.97	37.86	37.55	38.32	36.73	37.23	37.02	36.59	36.7	36.21	36.58	37.64	36.31
18:52:00	37.69	37.85	38.5	38.07	37.86	37.57	38.31	36.68	37.4	37.11	36.56	36.76	36.21	36.63	37.66	36.31
18:53:00	37.69	37.82	38.51	38.1	37.81	37.56	38.33	36.63	37.51	37.2	36.54	36.74	36.23	36.72	37.64	36.36
18:54:00	37.67	37.82	38.5	38.03	37.77	37.47	38.37	36.71	37.57	37.18	36.51	36.7	36.24	36.8	37.53	36.66
18:55:00	37.64	37.81	38.51	37.9	37.74	37.35	38.33	36.76	37.63	37.12	36.56	36.68	36.23	36.81	37.46	36.74
18:56:00	37.58	37.8	38.49	37.83	37.72	37.27	38.29	36.73	37.6	37.3	36.64	36.68	36.23	36.77	37.54	36.61
18:57:00	37.59	37.84	38.46	37.84	37.7	37.28	38.29	36.81	37.5	37.42	36.6	36.66	36.23	36.75	37.68	36.45
18:58:00	37.61	37.9	38.44	37.86	37.66	37.34	38.33	36.94	37.49	37.45	36.48	36.73	36.34	36.74	37.76	36.34
18:59:00	37.63	38.04	38.41	37.92	37.64	37.46	38.39	37.01	37.54	37.46	36.42	36.8	36.35	36.75	37.74	36.27
19:00:00	37.62	38.04	38.41	37.93	37.62	37.48	38.39	36.99	37.67	37.46	36.39	36.89	36.37	36.75	37.73	36.23
19:01:00	37.65	37.87	38.38	37.73	37.61	37.41	38.38	36.97	37.71	37.48	36.46	36.98	36.53	36.74	37.73	36.35
19:02:00	37.72	37.78	38.37	37.62	37.65	37.41	38.36	36.96	37.75	37.5	36.62	37.04	36.53	36.7	37.73	36.64
19:03:00	37.84	37.82	38.39	37.63	37.67	37.42	38.3	37.01	37.76	37.51	36.86	37.09	36.65	36.51	37.76	36.77
19:04:00	37.86	37.93	38.41	37.78	37.61	37.45	38.32	37.06	37.8	37.56	36.91	37.19	36.76	36.37	37.78	36.77
19:05:00	37.81	37.96	38.41	37.8	37.55	37.59	38.38	37.23	37.82	37.61	36.94	37.27	36.85	36.27	37.79	36.57
19:06:00	37.82	37.85	38.43	37.61	37.51	37.63	38.36	37.19	37.79	37.64	36.94	37.31	37.01	36.31	37.79	36.47
19:07:00	37.86	37.69	38.47	37.53	37.51	37.64	38.3	37.13	37.72	37.65	36.89	37.34	37.26	36.33	37.76	36.52
19:08:00	37.94	37.62	38.47	37.86	37.52	37.61	38.2	37.08	37.64	37.65	36.81	37.35	37.42	36.63	37.72	36.75
19:09:00	38.01	37.46	38.45	37.93	37.61	37.61	38.21	37.06	37.59	37.65	36.77	37.35	37.46	36.78	37.69	36.83
19:10:00	38	37.4	38.41	37.87	37.62	37.58	38.28	37.07	37.61	37.64	36.83	37.34	37.51	36.79	37.68	36.83
19:11:00	37.93	37.4	38.4	37.74	37.62	37.52	38.36	37.1	37.62	37.63	36.86	37.36	37.56	36.76	37.65	37.07
19:12:00	37.86	37.42	38.43	37.65	37.62	37.5	38.37	37.1	37.67	37.63	36.9	37.37	37.59	36.73	37.56	37.31
19:13:00	37.88	37.45	38.47	37.6	37.63	37.45	38.33	37.06	37.7	37.66	36.95	37.36	37.68	36.75	37.52	37.41
19:14:00	37.84	37.47	38.48	37.64	37.6	37.46	38.3	36.93	37.67	37.66	37	37.35	37.76	36.81	37.53	37.39
19:15:00	37.71	37.48	38.47	37.61	37.54	37.47	38.29	36.91	37.66	37.62	37.06	37.33	37.81	36.84	37.53	37.25
19:16:00	37.65	37.45	38.47	37.46	37.57	37.42	38.27	36.91	37.69	37.59	37.07	37.33	37.83	36.83	37.47	37.1
19:17:00	37.67	37.36	38.48	37.22	37.69	37.31	38.24	36.86	37.72	37.57	37.08	37.31	37.88	36.79	37.42	36.99
19:18:00	37.75	37.35	38.48	37.08	37.76	37.34	38.27	36.81	37.77	37.55	37.12	37.3	37.89	36.77	37.36	36.96
19:19:00	37.75	37.33	38.48	37.06	37.8	37.35	38.27	36.72	37.86	37.54	37.16	37.31	37.87	36.76	37.29	36.97
19:20:00	37.71	37.31	38.5	37.25	37.89	37.33	38.25	36.65	37.97	37.54	37.19	37.35	37.91	36.84	37.21	36.99
19:21:00	37.75	37.25	38.51	37.37	37.94	37.26	38.26	36.59	38.01	37.54	37.27	37.36	37.99	36.88	37.12	37
19:22:00	37.71	37.2	38.52	37.37	37.83	37.17	38.26	36.85	38.04	37.58	37.38	37.37	38	36.93	37.08	36.92
19:23:00	37.73	37.19	38.52	37.44	37.75	37.14	38.26	37.02	38.04	37.57	37.51	37.35	38	36.98	37.11	36.79
19:24:00	37.77	37.34	38.52	37.5	37.72	37.13	38.22	37.11	38.01	37.52	37.56	37.34	38.07	37.02	37.13	36.84
19:25:00	37.73	37.36	38.51	37.5	37.68	37.12	38.19	37.08	38.01	37.5	37.57	37.37	38.15	37.03	37.17	36.88
19:26:00	37.76	37.35	38.55	37.56	37.66	37	38.22	36.99	38.02	37.48	37.49	37.41	38.17	37.06	37.18	36.86
19:27:00	37.89	37.3	38.61	37.57	37.61	36.9	38.22	36.89	38.01	37.37	37.44	37.39	38.13	37.15	37.16	36.99
19:28:00	37.88	37.3	38.67	37.57	37.53	36.79	38.2	36.84	37.96	37.42	37.47	37.37	38.03	37.06	37.19	37
19:29:00	37.72	37.3	38.69	37.6	37.57	36.76	38.16	36.84	37.85	37.52	37.46	37.36	37.97	36.92	37.2	36.89
19:30:00	37.67	37.26	38.66	37.57	37.63	36.82	38.18	36.85	37.8	37.56	37.32	37.38	37.86	36.81	37.16	36.72
19:31:00	37.67	37.18	38.6	37.47	37.61	36.9	38.24	36.85	37.78	37.59	37.33	37.38	37.69	36.64	37.1	36.67
19:32:00	37.7	37.12	38.55	37.35	37.6	36.94	38.24	36.85	37.79	37.61	37.36	37.36	37.57	36.6	37.12	36.65
19:33:00	37.7	37.06	38.52	37.28	37.62	36.94	38.25	36.84	37.81	37.57	37.38	37.34	37.46	36.62	37.15	36.6
19:34:00	37.7	37.01	38.52	37.29	37.58	36.97	38.27	36.82	37.83	37.61	37.42	37.36	37.39	36.72	37.16	36.51
19:35:00	37.66	37.04	38.51	37.31	37.56	36.93	38.3	36.81	37.83	37.7	37.4	37.36	37.31	36.72	37.21	36.38
19:36:00	37.61	37.03	38.48	37.34	37.52	36.91	38.31	36.8	37.83	37.76	37.36	37.34	37.24	36.66	37.29	36.29
19:37:00	37.61	36.98	38.51	37.35	37.48	36.93	38.31	36.76	37.85	37.78	37.34	37.34	37.16	36.66	37.28	36.21
19:38:00	37.65	36.96	38.53	37.41	37.57	36.95	38.29	36.71	37.84	37.75	37.3	37.34	37.09	36.68	37.2	36.23
19:39:00	37.62	36.89	38.55	37.46	37.6	36.99	38.24	36.69	37.82	37.76	37.39	37.38	37.02	36.72	37.21	36.4
19:40:00	37.57	36.84	38.59	37.48	37.6	37.12	38.23	36.72	37.79	37.76	37.53	37.41	36.95	36.74	37.23	36.59
19:41:00	37.55	36.81	38.6	37.51	37.62	37.17	38.23	36.71	37.78	37.76	37.62	37.44	36.9	36.75	37.21	36.62
19:42:00	37.53	36.79	38.54	37.52	37.59	37.23	38.23	36.7	37.78	37.77	37.68	37.47	36.84	36.73	37.21	36.63
19:43:00	37.56	36.78	38.5	37.47	37.57	37.28	38.22	36.68	37.82	37.76	37.73	37.5	36.99	36.55	37.23	36.74
19:44:00	37.56	36.78	38.49	37.4	37.57	37.31	38.17	36.66	37.84	37.74	37.75	37.52	36.97	36.52	37.24	36.74
19:45:00	37.62	36.78	38.48	37.33	37.55	37.26	38.16	36.63	37.84	37.71	37.68	37.51	36.73	36.56	37.31	36.79
19:46:00	37.77	36.75	38.47	37.31	37.53	37.18	38.23	36.61	37.86	37.71	37.62	37.58	36.72	36.56	37.31	36.76
19:47:00	37.76	36.69	38.45	37.33	37.51	37.13	38.3	36.59	37.87	37.75	37.58	37.65	36.72	36.62	37.3	36.67
19:48:00	37.75	36.65	38.4	37.31	37.56	37.08	38.34	36.58	37.91	37.78	37.47	37.75	36.71	36.66	37.32	36.74
19:49:00	37.73	36.64	38.41	37.29	37.62	37.03	38.34	36.64	37.87	37.81	37.44	37.78	36.69	36.67	37.32	36.78
19:50:00	37.72	36.67	38.45	37.29	37.63	36.99	38.3	36.7	37.89	37.83	37.46	37.79	36.74	36.66	37.32	36.64
19:51:00	37.78	36.67	38.52	37.3	37.61	36.95	38.21	36.87	37.89	37.79	37.42	37.75	36.75	36.64	37.4	36.49
19:52:00	37.85	36.66	38.53	37.29	37.61	36.92	38.22	36.94	37.89	37.74	37.32	37.76	36.88	36.59	37.49	36.48
19:53:00	37.92	36.67	38.54	37.24	37.6	36.87	38.27	36.94	37.92	37.8	37.31	37.82	36.87	36.55	37.6	36.48
19:54:00	37.91	36.68	38.53	37.24	37.67	36.83	38.32	36.96	37.93	37.84	37.33	37.84	36.72	36.54	37.66	36.5
19:55:00	37.96	36.7	38.54	37.21	37.65	36.87	38.31	36.99	37.93	37.86	37.31	37.88	36.74	36.55	37.7	36.54
19:56:00	37.99	36.76	38.53	37.15	37.6	36.94	38.24	37	37.97	37.87	37.29	37.92	36.79	36.56	37.71	36.55
19:57:00	37.91	36.75	38.52	37.13	37.58	36.99	38.18	37.01	38	37.87	37.25	37.98	36.88	36.56	37.7	36.66
19:58:00	37.75	36.76	38.57	37.1	37.55	36.98	38.17	37.04	37.98	37.85	37.23	38	36.93	36.56	37.74	36.71
19:59:00	37.63	36.8	38.55	37.08	37.55	36.99	38.19	37.05	37.95	37.83	37.2	37.98	36.95	36.6	37.83	36.7
20:00:00	37.59	36.85	38.45	37.04	37.59	37.03	38.21	37.01	37.94	37.86	37.16	37.96	37	36.63	37.84	36.79
20:01:00	37.61	36.88	38.3	37	37.58	37.04	38.23	36.97	37.95	37.86	37.15	37.98	37.08	36.63	37.81	36.84
20:02:00	37.61	36.91	38.32	37.11	37.59	37.07	38.25	36.83	37.94	37.83	37.14	38	37.15	36.62	37.74	36.78
20:03:00	37.57	36.92	38.39	37.08	37.68	36.99	38.3	36.7	37.9	37.78	37.13	38.05	37.3	36.62	37.74	36.75
20:04:00	37.55	36.91	38.4	36.96	37.68	37.01	38.34	36.63	37.87	37.71	37.15	38.06	37.37	36.61	37.8	36.72
20:05:00	37.53	36.88	38.44	36.86	37.57	37.14	38.33	36.53	37.86	37.64	37.14	38.05	37.41	36.59	37.84	37.02
20:06:00	37.5	36.84	38.47	36.76	37.51	37.11	38.34	36.57	37.87	37.63	37.12	38.04	37.53	36.47	37.85	37.21
20:07:00	37.47	36.8	38.49	36.85	37.53	37.07	38.42	36.76	37.89	37.64	37.11	38.03	37.55	36.3	37.85	37.21
20:08:00	37.4	36.82	38.52	37.06	37.58	37.07	38.42	36.93	37.9	37.65	37.06	38.05	37.55	36.27	37.84	37.04
20:09:00	37.4	36.86	38.56	37.12	37.54	37.15	38.38	37.1	37.92	37.63	37	38.05	37.61	36.25	37.87	36.92
20:10:00	37.45	36.9	38.61	37.09	37.6	37.26	38.33	37.06	37.92	37.56	36.93	38.05	37.68	36.15	37.83	36.76
20:11:00	37.49	36.93	38.67	37	37.64	37.19	38.27	37.01	37.9	37.62	36.84	38.08	37.77	36.04	37.7	36.68
20:12:00	37.48	36.99	38.64	36.98	37.55	37.15	38.23	37.13	37.91	37.73	36.74	38.09	37.86	36.02	37.61	36.71
20:13:00	37.66	37.02	38.61	36.91	37.48	37.16	38.16	37.17	37.97	37.79	36.68	38.09	37.91	36.14	37.6	36.85
20:14:00	37.82	37.02	38.62	36.84	37.43	37.14	38.14	37.07	37.99	37.85	36.73	38.03	37.97	36.23	37.66	36.97
20:15:00	37.84	36.99	38.62	36.8	37.42	37.14	38.13	36.82	38.03	37.86	36.72	37.99	37.99	36.22	37.7	36.97
20:16:00	37.89	36.96	38.56	36.75	37.41	37.3	38.11	36.53	38	37.84	36.63	37.99	37.99	36.26	37.73	36.89
20:17:00	37.88	36.96	38.5	36.81	37.47	37.37	38.11	36.37	37.96	37.8	36.49	37.93	38.02	36.34	37.76	36.89
20:18:00	37.86	37.03	38.5	36.84	37.55	37.5	38.1	36.36	37.92	37.79	36.4	37.86	38.09	36.32	37.73	36.72
20:19:00	37.8	37.03	38.46	36.83	37.49	37.59	38.09	36.38	37.91	37.85	36.37	37.82	38.14	36.25	37.68	36.5
20:20:00	37.75	37	38.42	36.78	37.43	37.68	38.05	36.35	37.92	37.85	36.41	37.79	38.2	36.25	37.62	36.39
20:21:00	37.71	37.01	38.38	36.72	37.4	37.75	38.05	36.53	37.94	37.84	36.48	37.77	38.29	36.28	37.59	36.43
20:22:00	37.74	37.07	38.35	36.76	37.4	37.81	38.07	36.65	38	37.85	36.55	37.8	38.33	36.32	37.6	36.44
20:23:00	37.8	37.14	38.33	36.7	37.47	37.82	38.08	36.72	38.01	37.88	36.6	37.79	38.33	36.36	37.59	36.5
20:24:00	37.74	37.13	38.32	36.58	37.46	37.81	38.12	36.88	37.94	37.88	36.7	37.75	38.4	36.43	37.53	36.61
20:25:00	37.7	37.06	38.37	36.55	37.4	37.79	38.17	37.09	37.92	37.86	36.78	37.72	38.42	36.64	37.53	36.63
20:26:00	37.73	36.99	38.39	36.59	37.36	37.77	38.16	37.06	37.89	37.84	36.89	37.69	38.4	36.6	37.54	36.63
20:27:00	37.7	36.95	38.43	36.77	37.33	37.75	38.1	36.83	37.89	37.82	36.9	37.65	38.38	36.44	37.55	36.6
20:28:00	37.64	36.93	38.41	36.77	37.34	37.76	37.99	36.87	37.93	37.83	36.83	37.6	38.36	36.27	37.53	36.6
20:29:00	37.65	36.93	38.35	36.62	37.41	37.78	37.89	36.82	37.91	37.85	36.79	37.57	38.31	36.16	37.49	36.61
20:30:00	37.62	36.91	38.3	36.61	37.48	37.78	37.84	36.83	37.88	37.86	36.76	37.58	38.35	36.07	37.45	36.74
20:31:00	37.59	36.82	38.26	36.6	37.5	37.77	37.84	36.99	37.89	37.86	36.79	37.58	38.34	36.17	37.39	36.75
20:32:00	37.61	36.75	38.24	36.65	37.58	37.73	37.92	37.16	37.91	37.87	36.9	37.56	38.27	36.16	37.3	36.75
20:33:00	37.61	36.73	38.25	36.82	37.75	37.72	37.96	37.16	37.89	37.87	36.95	37.52	38.14	36.27	37.25	36.77
20:34:00	37.68	36.83	38.27	36.87	37.73	37.67	37.98	37.09	37.89	37.86	36.87	37.47	37.89	36.41	37.32	36.79
20:35:00	37.83	36.99	38.26	37.04	37.67	37.65	37.93	37.06	37.96	37.86	36.91	37.44	37.89	36.48	37.43	36.83
20:36:00	37.95	36.98	38.26	37.12	37.63	37.63	37.87	37.08	37.96	37.85	37.04	37.39	38.01	36.55	37.5	36.91
20:37:00	38.02	36.91	38.29	37.12	37.63	37.55	37.79	37.13	37.9	37.91	37.08	37.36	38.05	36.62	37.53	36.97
20:38:00	38	36.85	38.3	37.11	37.63	37.3	37.7	37.08	37.89	37.91	37	37.32	38.18	36.69	37.52	36.97
20:39:00	37.99	36.71	38.34	37.11	37.62	37.11	37.67	37.01	37.88	37.91	36.97	37.3	38.1	36.78	37.39	36.87
20:40:00	37.89	36.59	38.33	37.12	37.61	37.05	37.66	37.01	37.86	37.93	36.98	37.26	38.01	36.86	37.26	36.76
20:41:00	37.58	36.58	38.31	37.13	37.63	37.22	37.65	37.08	37.85	37.93	37.06	37.25	38.03	36.87	37.21	36.53
20:42:00	37.49	36.67	38.32	37.13	37.59	37.31	37.62	37.06	37.79	37.9	37.23	37.25	38.2	36.87	37.27	36.52
20:43:00	37.49	36.64	38.37	37.1	37.51	37.32	37.61	36.92	37.77	37.89	37.26	37.26	38.24	36.85	37.38	36.77
20:44:00	37.5	36.44	38.38	37.07	37.46	37.39	37.6	36.9	37.79	37.89	37.13	37.29	38.25	36.83	37.39	37.01
20:45:00	37.5	36.24	38.4	37.02	37.45	37.36	37.57	36.91	37.81	37.88	37.03	37.33	38.26	36.81	37.37	37.21
20:46:00	37.5	36.52	38.41	36.97	37.51	37.35	37.6	36.88	37.87	37.86	36.99	37.35	38.28	36.7	37.38	37.31
20:47:00	37.55	36.68	38.42	36.97	37.55	37.47	37.61	36.9	37.89	37.86	36.97	37.38	38.25	36.42	37.37	37.31
20:48:00	37.6	36.75	38.42	36.95	37.51	37.38	37.58	36.96	37.85	37.88	37.01	37.4	38.24	36.35	37.38	37.26
20:49:00	37.65	36.84	38.4	36.94	37.53	37.29	37.54	37.08	37.78	37.9	37.13	37.42	38.24	36.46	37.45	37.24
20:50:00	37.63	36.93	38.29	36.93	37.51	37.28	37.55	37.24	37.72	37.9	37.11	37.4	38.21	36.5	37.48	37.22
20:51:00	37.55	36.92	38.33	36.98	37.53	37.24	37.57	37.25	37.65	37.82	37.18	37.44	38.18	36.55	37.47	37.24
20:52:00	37.58	36.93	38.36	37.05	37.55	37.22	37.55	37.12	37.61	37.74	37.22	37.51	38.16	36.55	37.43	37.25
20:53:00	37.54	36.98	38.44	37.07	37.48	37.18	37.51	37.03	37.75	37.76	37.18	37.54	38.16	36.51	37.4	37.22
20:54:00	37.48	36.98	38.54	37.07	37.45	37.17	37.5	37.01	37.73	37.93	37.12	37.55	38.16	36.51	37.42	37.17
20:55:00	37.42	36.96	38.56	37.02	37.49	37.18	37.47	36.96	37.68	37.95	37.05	37.54	38.17	36.48	37.4	37.07
20:56:00	37.38	36.91	38.51	36.85	37.47	37.21	37.41	36.94	37.61	37.94	36.98	37.52	38.21	36.42	37.36	37.02
20:57:00	37.36	36.8	38.48	36.76	37.47	37.21	37.4	36.85	37.58	37.9	36.88	37.51	38.27	36.36	37.37	37.07
20:58:00	37.42	36.76	38.47	36.88	37.45	37.18	37.38	36.85	37.5	37.89	36.81	37.49	38.3	36.3	37.39	37.07
20:59:00	37.43	36.74	38.45	36.95	37.4	37.13	37.32	37.05	37.44	37.89	36.82	37.48	38.32	36.31	37.36	37.05
21:00:00	37.41	36.73	38.41	37.02	37.37	37.13	37.31	37.1	37.44	37.86	36.81	37.49	38.16	36.23	37.31	37.01
21:01:00	37.48	36.72	38.35	37.09	37.36	37.06	37.27	37.14	37.51	37.86	36.82	37.51	38.14	36.13	37.24	36.99
21:02:00	37.5	36.69	38.39	37.16	37.34	37	37.31	37.19	37.62	37.83	36.83	37.5	38.29	36.18	37.23	36.99
21:03:00	37.51	36.63	38.47	37.22	37.32	37.03	37.31	37.18	37.72	37.74	36.8	37.53	38.24	36.37	37.34	37.01
21:04:00	37.65	36.52	38.54	37.22	37.33	37.09	37.29	37.17	37.76	37.79	36.72	37.6	38.26	36.51	37.35	36.96
21:05:00	37.68	36.56	38.59	37.14	37.33	37.13	37.25	37.25	37.72	37.8	36.69	37.68	38.46	36.55	37.32	36.83
21:06:00	37.62	36.63	38.56	37.07	37.31	37.12	37.18	37.35	37.67	37.86	36.67	37.74	38.53	36.51	37.32	36.74
21:07:00	37.52	36.63	38.48	36.91	37.29	37.11	37.1	37.37	37.59	37.89	36.63	37.74	38.56	36.43	37.29	36.75
21:08:00	37.55	36.61	38.41	36.99	37.29	37.11	36.97	37.38	37.52	37.88	36.63	37.77	38.31	36.52	37.31	36.68
21:09:00	37.48	36.58	38.35	36.94	37.33	37.12	36.86	37.32	37.45	37.81	36.66	37.87	38.32	36.59	37.27	36.49
21:10:00	37.4	36.6	38.3	36.81	37.36	37.13	36.78	37.23	37.41	37.76	36.64	37.93	38.34	36.55	37.2	36.61
21:11:00	37.27	36.6	38.31	36.82	37.43	37.15	36.69	37.15	37.35	37.74	36.6	37.95	38.58	36.4	37.14	36.77
21:12:00	37.27	36.61	38.34	36.87	37.48	37.12	36.66	37.11	37.37	37.7	36.78	37.96	38.58	36.31	37.14	36.87
21:13:00	37.34	36.6	38.31	36.96	37.45	37.05	36.61	37.19	37.4	37.66	36.78	37.94	38.58	36.28	37.09	36.83
21:14:00	37.42	36.61	38.28	37.02	37.44	36.97	36.57	37.15	37.49	37.65	36.75	37.98	38.49	36.32	37.08	36.95
21:15:00	37.42	36.68	38.26	37.07	37.4	36.79	36.48	37.08	37.6	37.58	36.74	38.07	38.45	36.36	37.08	37.05
21:16:00	37.42	36.72	38.22	37.06	37.37	36.84	36.42	37.07	37.68	37.58	36.73	38.09	38.46	36.38	37.09	37.1
21:17:00	37.41	36.66	38.12	36.95	37.34	37.08	36.35	36.89	37.63	37.54	36.78	38.09	38.3	36.39	37.14	37.13
21:18:00	37.39	36.59	38.08	36.88	37.36	37.13	36.28	36.67	37.64	37.64	36.86	38.08	38.3	36.42	37.19	37.14
21:19:00	37.39	36.58	38.08	36.92	37.33	37.09	36.22	36.73	37.68	37.72	36.99	38.06	38.48	36.48	37.23	37.08
21:20:00	37.37	36.57	38.06	36.99	37.37	37.06	36.24	36.75	37.7	37.72	37.2	38.04	38.47	36.52	37.34	36.96
21:21:00	37.33	36.58	38.04	37.01	37.47	37.08	36.27	36.75	37.66	37.81	37.23	38.08	38.41	36.54	37.4	36.9
21:22:00	37.26	36.58	37.95	37.06	37.48	37.24	36.29	36.78	37.56	37.91	37.14	38.1	38.34	36.56	37.4	36.88
21:23:00	37.25	36.58	37.91	37.07	37.42	37.3	36.27	36.79	37.48	37.87	36.99	38.07	38.34	36.59	37.43	36.92
21:24:00	37.21	36.63	37.9	37.05	37.38	37.36	36.26	36.79	37.4	37.81	36.91	38.11	38.38	36.6	37.44	36.94
21:25:00	37.16	36.71	37.9	37.05	37.43	37.46	36.25	36.78	37.38	37.69	36.87	38.12	38.35	36.6	37.54	36.89
21:26:00	37.17	36.72	37.89	37.05	37.56	37.48	36.2	36.77	37.33	37.75	37.07	38.1	38.34	36.6	37.56	36.9
21:27:00	37.26	36.69	37.86	37.08	37.56	37.45	36.14	36.82	37.24	37.75	37.12	38.07	38.34	36.6	37.54	37.01
21:28:00	37.2	36.72	37.82	37.14	37.51	37.3	36.1	36.86	37.15	37.69	37.07	38.03	38.33	36.62	37.48	37.08
21:29:00	37.18	36.92	37.8	37.17	37.56	36.99	36.14	36.92	37.02	37.69	36.97	37.99	38.28	36.62	37.43	37.19
21:30:00	37.23	36.96	37.74	37.23	37.68	36.98	36.15	36.92	37.01	37.68	37.02	37.95	38.26	36.6	37.43	37.19
21:31:00	37.2	37	37.68	37.25	37.7	37.04	36.22	36.89	37.05	37.64	37.01	37.94	38.24	36.58	37.43	37.06
21:32:00	37.16	37.02	37.65	37.33	37.64	37.04	36.26	36.84	37.1	37.67	37	37.94	38.27	36.64	37.42	36.95
21:33:00	37.11	37.05	37.63	37.54	37.59	37.08	36.42	36.8	37.11	37.64	37.01	37.92	38.36	36.66	37.39	36.89
21:34:00	37.08	37.15	37.63	37.56	37.52	37.05	36.5	36.77	37.06	37.61	36.99	37.85	38.41	36.64	37.35	36.92
21:35:00	37.03	37.18	37.62	37.54	37.48	37.01	36.5	36.82	37.06	37.57	36.91	37.82	38.41	36.57	37.35	37.04
21:36:00	36.93	37.11	37.6	37.58	37.45	36.91	36.51	36.93	37.12	37.54	36.81	37.76	38.44	36.54	37.35	37.13
21:37:00	36.86	37.05	37.59	37.6	37.48	36.76	36.58	36.96	37.19	37.51	36.71	37.71	38.52	36.55	37.35	37.09
21:38:00	36.91	37	37.58	37.67	37.53	36.77	36.74	36.94	37.21	37.49	36.64	37.64	38.59	36.57	37.32	37.03
21:39:00	37.03	36.97	37.56	37.85	37.53	36.73	36.83	36.89	37.16	37.49	36.59	37.61	38.61	36.54	37.3	37.23
21:40:00	37.05	36.95	37.54	37.91	37.53	36.61	36.88	36.82	37.13	37.56	36.54	37.56	38.62	36.49	37.29	37.31
21:41:00	37.04	36.94	37.5	37.95	37.51	36.67	36.9	36.73	37.02	37.57	36.5	37.52	38.62	36.51	37.26	37.34
21:42:00	37.08	36.96	37.5	37.92	37.52	36.88	36.91	36.7	36.95	37.6	36.47	37.49	38.49	36.48	37.23	37.46
21:43:00	37.11	36.98	37.51	37.77	37.44	36.94	36.92	36.66	36.94	37.6	36.46	37.43	38.42	36.44	37.23	37.49
21:44:00	37.23	37.02	37.51	37.61	37.28	36.76	36.95	36.62	37.09	37.57	36.42	37.4	38.34	36.46	37.27	37.46
21:45:00	37.24	37.03	37.5	37.55	37.19	36.72	36.96	36.58	37.16	37.54	36.37	37.4	38.24	36.57	37.3	37.48
21:46:00	37.15	36.98	37.49	37.52	37.13	36.84	36.95	36.51	37.1	37.51	36.37	37.38	38.15	36.64	37.35	37.52
21:47:00	37.19	37	37.46	37.52	37.09	36.94	36.94	36.48	37	37.47	36.4	37.33	38.03	36.66	37.39	37.33
21:48:00	37.22	36.99	37.41	37.54	37.11	36.99	36.93	36.49	36.94	37.38	36.46	37.27	37.88	36.63	37.44	37.2
21:49:00	37.2	36.93	37.37	37.48	37.19	37.01	36.94	36.47	36.9	37.38	36.45	37.16	37.79	36.54	37.55	37.08
21:50:00	37.16	36.86	37.34	37.49	37.29	37.01	37.03	36.44	36.94	37.46	36.39	37.14	37.7	36.36	37.59	37.16
21:51:00	37.09	36.89	37.3	37.53	37.34	37	37.06	36.39	36.99	37.51	36.27	37.12	37.63	36.33	37.61	37.24
21:52:00	37.04	36.93	37.3	37.57	37.44	36.98	37.07	36.34	37.16	37.55	36.22	37.09	37.57	36.41	37.67	37.2
21:53:00	37	36.98	37.33	37.58	37.48	36.97	37.09	36.28	37.27	37.58	36.28	37.05	37.51	36.42	37.7	37.12
21:54:00	36.99	37.01	37.35	37.52	37.45	36.97	37.09	36.24	37.46	37.61	36.32	37.01	37.46	36.44	37.66	37.06
21:55:00	36.99	37.1	37.33	37.53	37.48	36.96	37.11	36.21	37.55	37.66	36.53	37.01	37.41	36.53	37.64	36.97
21:56:00	36.92	37.15	37.29	37.57	37.49	36.91	37.15	36.2	37.51	37.7	36.63	37.07	37.38	36.57	37.66	36.97
21:57:00	36.87	37.24	37.28	37.7	37.49	36.89	37.35	36.32	37.47	37.68	36.62	37.04	37.34	36.53	37.69	37.2
21:58:00	36.85	37.38	37.29	37.78	37.46	36.93	37.55	36.41	37.45	37.68	36.73	37.03	37.3	36.44	37.7	37.35
21:59:00	36.83	37.43	37.29	37.8	37.42	37	37.59	36.46	37.31	37.75	36.75	37.05	37.21	36.4	37.72	37.43
22:00:00	36.65	37.45	37.28	37.71	37.42	37.06	37.63	36.49	37.26	37.78	36.76	37.05	37.1	36.41	37.74	37.45
22:01:00	36.58	37.47	37.27	37.62	37.51	37.1	37.72	36.46	37.23	37.78	36.91	37.07	37.16	36.45	37.83	37.47
22:02:00	36.6	37.46	37.25	37.63	37.55	37.16	37.78	36.4	37.18	37.75	36.98	37.1	37.3	36.46	37.88	37.45
22:03:00	36.64	37.38	37.25	37.6	37.5	37.13	37.78	36.42	37.14	37.73	36.96	37.13	37.51	36.34	37.92	37.42
22:04:00	36.58	37.32	37.24	37.56	37.39	36.96	37.76	36.42	37.07	37.69	36.89	37.13	37.58	36.26	37.96	37.34
22:05:00	36.57	37.26	37.21	37.57	37.31	36.83	37.74	36.41	37	37.67	36.85	37.13	37.71	36.17	37.96	37.12
22:06:00	36.75	37.28	37.19	37.53	37.32	36.81	37.8	36.4	36.92	37.69	36.8	37.14	38.14	36.14	37.96	36.87
22:07:00	36.81	37.31	37.2	37.5	37.4	36.79	37.97	36.4	36.86	37.7	36.83	37.16	38.3	36.14	37.94	36.68
22:08:00	36.8	37.18	37.22	37.41	37.34	36.83	37.99	36.37	36.86	37.76	36.9	37.16	38.38	36.13	37.91	36.54
22:09:00	36.79	37.01	37.22	37.13	37.32	36.91	38.08	36.33	36.87	37.8	37.02	37.18	38.44	36.13	37.87	36.43
22:10:00	36.83	36.71	37.23	36.85	37.31	36.95	38.06	36.31	36.84	37.82	37.09	37.22	38.44	36.25	37.88	36.47
22:11:00	36.86	36.82	37.22	36.82	37.32	36.99	38	36.31	36.77	37.74	37.15	37.24	38.39	36.31	37.88	36.61
22:12:00	36.83	37.06	37.24	36.95	37.31	37.06	37.98	36.36	36.79	37.81	37.21	37.24	38.39	36.28	37.88	36.85
22:13:00	36.79	37.2	37.25	36.99	37.37	37.13	37.98	36.52	36.81	37.82	37.3	37.23	38.46	36.22	37.82	37.01
22:14:00	36.75	37.38	37.25	37.02	37.57	37.2	38	36.67	36.78	37.83	37.32	37.24	38.57	36.17	37.72	37.01
22:15:00	36.73	37.35	37.26	37.31	37.42	37.24	38.08	36.73	36.74	37.82	37.32	37.27	38.61	36.11	37.68	37.15
22:16:00	36.66	37.21	37.26	37.37	37.28	37.23	38.15	36.8	36.72	37.87	37.32	37.31	38.61	36.04	37.67	37.25
22:17:00	36.58	37.19	37.26	37.4	37.23	37.23	38.17	36.82	36.64	37.9	37.32	37.33	38.59	36.04	37.67	37.25
22:18:00	36.59	37.14	37.24	37.39	37.32	37.23	38.16	36.68	36.55	37.86	37.31	37.36	37.97	36.05	37.7	37.08
22:19:00	36.7	37.07	37.22	37.33	37.41	37.24	38.13	36.74	36.54	37.85	37.32	37.4	38	36.1	37.64	37.05
22:20:00	36.71	37.08	37.19	37.26	37.44	37.25	38.08	36.72	36.51	37.85	37.33	37.44	38.64	36.2	37.49	37.25
22:21:00	36.73	37.12	37.15	37.27	37.41	37.25	38.08	36.7	36.47	37.81	37.33	37.49	38.64	36.2	37.49	37.32
22:22:00	36.7	37.08	37.14	37.19	37.37	37.27	38.09	36.67	36.45	37.83	37.33	37.51	38.62	36.24	37.52	37.23
22:23:00	36.6	37.03	37.12	37.15	37.45	37.31	38.12	36.61	36.47	37.87	37.39	37.51	38.63	36.39	37.45	37.02
22:24:00	36.52	36.97	37.15	37.24	37.43	37.34	38.11	36.58	36.48	37.86	37.4	37.52	38.63	36.34	37.45	37
22:25:00	36.46	36.92	37.16	37.28	37.43	37.34	37.99	36.67	36.5	37.84	37.39	37.52	38.67	36.32	37.43	37.09
22:26:00	36.42	36.93	37.14	37.36	37.4	37.28	37.91	36.9	36.53	37.86	37.39	37.52	38.68	36.32	37.42	37.02
22:27:00	36.48	36.92	37.14	37.38	37.25	37.14	37.98	36.97	36.54	37.89	37.38	37.51	38.64	36.31	37.44	36.97
22:28:00	36.6	36.87	37.13	37.37	37.25	37.09	37.98	36.97	36.49	37.9	37.37	37.37	38.59	36.41	37.42	37.04
22:29:00	36.61	36.87	37.12	37.36	37.36	37.25	37.97	37.05	36.44	37.92	37.35	37.32	38.63	36.48	37.39	37.07
22:30:00	36.64	36.9	37.23	37.31	37.38	37.31	37.97	37.1	36.43	37.94	37.34	37.3	38.71	36.52	37.36	37.07
22:31:00	36.72	36.91	37.28	37.22	37.4	37.3	37.97	37.09	36.4	37.95	37.41	37.31	38.76	36.56	37.3	36.99
22:32:00	36.77	36.93	37.34	37.17	37.54	37.28	37.93	37.07	36.41	37.92	37.48	37.34	38.77	36.54	37.23	36.82
22:33:00	36.73	36.97	37.3	37.16	37.54	37.24	37.83	37.05	36.48	37.86	37.5	37.34	38.75	36.54	37.2	36.75
22:34:00	36.95	37	37.34	37.23	37.46	37.2	37.79	37.04	36.63	37.85	37.5	37.28	38.64	36.65	37.16	36.91
22:35:00	37.18	37.04	37.36	37.21	37.44	37.18	37.73	37.02	36.64	37.8	37.48	37.22	38.53	36.7	37.19	37.06
22:36:00	37.32	37.05	37.39	37.2	37.33	37.15	37.71	37.04	36.59	37.76	37.45	37.18	38.4	36.71	37.26	37.05
22:37:00	37.33	37.05	37.45	37.26	37.39	37.14	37.73	37.06	36.52	37.74	37.44	37.2	37.71	36.71	37.33	36.92
22:38:00	37.31	37.05	37.5	37.3	37.54	37.14	37.8	37.05	36.52	37.6	37.38	37.28	37.65	36.75	37.39	36.82
22:39:00	37.33	37.06	37.5	37.35	37.53	37.17	37.81	37.02	36.5	37.55	37.33	37.29	38.03	36.73	37.39	36.76
22:40:00	37.38	37.01	37.56	37.48	37.42	37.16	37.8	37.01	36.47	37.73	37.33	37.29	37.96	36.63	37.4	36.72
22:41:00	37.38	37.01	37.62	37.51	37.28	37.16	37.74	36.96	36.45	37.75	37.31	37.3	37.89	36.53	37.41	36.88
22:42:00	37.31	37.07	37.73	37.46	37.13	37.21	37.68	36.84	36.42	37.74	37.25	37.26	37.79	36.5	37.38	37.05
22:43:00	37.25	37.16	37.8	37.35	37.03	37.28	37.63	36.78	36.48	37.68	37.2	37.3	37.7	36.62	37.32	37.19
22:44:00	37.26	37.22	37.79	37.3	36.91	37.34	37.58	36.81	36.46	37.47	37.2	37.3	37.65	36.75	37.27	37.22
22:45:00	37.24	37.2	37.73	37.27	36.85	37.4	37.52	36.94	36.42	37.43	37.17	37.3	37.63	36.79	37.26	37.27
22:46:00	37.18	37.16	37.72	37.3	36.85	37.45	37.49	36.98	36.36	37.49	37.14	37.32	37.59	36.79	37.36	37.27
22:47:00	37.11	37.2	37.75	37.3	36.83	37.45	37.45	36.96	36.32	37.52	37.11	37.31	37.52	36.77	37.37	37.22
22:48:00	37.07	37.14	37.73	37.34	36.75	37.44	37.42	36.96	36.27	37.53	37.08	37.3	37.48	36.73	37.26	37.15
22:49:00	37.17	37.04	37.73	37.37	36.71	37.47	37.41	36.94	36.22	37.68	37.03	37.35	37.45	36.65	37.29	37.08
22:50:00	37.23	36.94	37.72	37.35	36.7	37.48	37.38	36.89	36.17	37.77	36.99	37.38	37.43	36.62	37.42	37.01
22:51:00	37.26	36.82	37.65	37.43	36.67	37.44	37.29	36.83	36.13	37.81	36.95	37.37	37.42	36.6	37.48	36.97
22:52:00	37.3	36.73	37.62	37.46	36.61	37.38	37.22	36.78	36.1	37.82	36.85	37.38	37.25	36.6	37.42	36.83
22:53:00	37.29	36.69	37.52	37.22	36.57	37.43	37.24	36.74	36.07	37.85	36.66	37.45	37.08	36.6	37.36	36.85
22:54:00	37.25	36.68	37.47	37.07	36.54	37.41	37.29	36.72	36.05	37.85	36.6	37.48	37.24	36.59	37.33	36.93
22:55:00	37.2	36.68	37.39	37.06	36.49	37.37	37.35	36.68	36.06	37.81	36.64	37.45	37.35	36.56	37.22	36.96
22:56:00	37.13	36.67	37.36	37.05	36.45	37.33	37.38	36.68	36.03	37.73	36.79	37.49	37.57	36.52	37.1	36.95
22:57:00	37.07	36.56	37.33	36.99	36.41	37.34	37.32	36.7	36.01	37.68	36.8	37.48	37.65	36.43	37.05	36.93
22:58:00	37.07	36.5	37.27	36.93	36.36	37.38	37.2	36.73	35.97	37.8	36.75	37.5	37.83	36.33	37.04	36.93
22:59:00	37.07	36.57	37.3	36.85	36.32	37.43	37.11	36.74	35.95	37.89	36.71	37.55	37.98	36.31	37	36.98
23:00:00	37.06	36.6	37.31	36.87	36.27	37.44	37.06	36.75	35.93	37.86	36.87	37.57	38.07	36.33	36.95	37.05
23:01:00	37.04	36.71	37.29	36.9	36.23	37.44	37.08	36.73	35.92	37.77	36.82	37.58	38.11	36.4	36.98	37.06
23:02:00	37.01	36.77	37.22	36.83	36.18	37.38	37.1	36.74	35.94	37.73	36.8	37.56	38.14	36.47	37.02	37.1
23:03:00	36.97	36.76	37.16	36.8	36.15	37.36	37.09	36.82	35.93	37.75	36.77	37.54	38.2	36.52	37.08	37.16
23:04:00	36.95	36.84	37.12	36.82	36.11	37.39	37.08	36.88	35.9	37.8	36.66	37.51	38.24	36.56	37.08	37.33
23:05:00	36.99	36.99	37.09	36.83	36.05	37.38	37.07	36.9	35.88	37.82	36.65	37.54	38.26	36.59	37.05	37.32
23:06:00	37.09	37.04	37.08	36.85	36.06	37.37	37.06	36.91	35.87	37.7	36.69	37.57	38.29	36.61	37.01	37.24
23:07:00	37.09	37.07	37.08	36.86	36.16	37.35	37.1	36.88	35.87	37.72	36.68	37.59	38.36	36.62	37.12	37.14
23:08:00	37.03	37.05	37.08	36.83	36.16	37.34	37.13	36.85	35.86	37.74	36.84	37.58	38.4	36.6	37.19	37.03
23:09:00	36.98	37.04	37.07	36.82	36.12	37.3	37.13	36.95	35.86	37.61	36.91	37.56	38.39	36.58	37.2	37.01
23:10:00	36.95	37.11	37.07	36.82	36.13	37.28	37.15	37.04	35.87	37.53	37.04	37.56	38.4	36.56	37.21	37.03
23:11:00	36.91	37.18	37.08	36.79	36.13	37.34	37.24	37.08	35.88	37.46	37.05	37.55	38.47	36.49	37.22	37.11
23:12:00	36.94	37.2	37.11	36.72	36.09	37.36	37.31	37.09	35.92	37.41	36.96	37.54	38.48	36.49	37.21	37.27
23:13:00	36.94	37.2	37.1	36.67	36.05	37.37	37.39	37.11	35.94	37.41	36.95	37.49	38.45	36.53	37.23	37.46
23:14:00	36.94	37.18	37.08	36.63	36.04	37.35	37.43	37.06	35.95	37.46	36.99	37.5	38.42	36.59	37.25	37.57
23:15:00	36.93	37.19	37.06	36.62	36.09	37.33	37.38	36.94	35.97	37.59	37.07	37.55	38.46	36.66	37.21	37.58
23:16:00	36.89	37.19	37.04	36.65	36.17	37.29	37.42	36.93	35.97	37.7	37.24	37.59	38.54	36.71	37.12	37.59
23:17:00	36.86	37.12	37.03	36.65	36.25	37.25	37.41	36.97	35.96	37.77	37.38	37.66	38.56	36.73	37.1	37.54
23:18:00	36.94	37.09	37.02	36.63	36.4	37.19	37.39	37	35.98	37.77	37.42	37.66	38.6	36.7	37.08	37.4
23:19:00	36.93	37.08	36.98	36.61	36.44	37.16	37.37	36.92	35.97	37.74	37.44	37.64	38.65	36.66	37.16	37.2
23:20:00	36.84	37.06	36.89	36.61	36.44	37.14	37.38	36.92	35.99	37.62	37.45	37.64	38.7	36.63	37.19	37.07
23:21:00	36.82	37.02	36.8	36.63	36.43	37.13	37.35	36.95	36.01	37.56	37.44	37.68	38.71	36.61	37.21	37.27
23:22:00	36.85	37.03	36.66	36.64	36.41	37.13	37.29	37.01	36.02	37.53	37.43	37.65	38.67	36.57	37.23	37.53
23:23:00	36.91	37.12	36.59	36.68	36.4	37.1	37.28	37.02	36.01	37.53	37.42	37.62	38.53	36.61	37.23	37.63
23:24:00	36.94	37.13	36.54	36.7	36.35	37.04	37.24	37	36	37.56	37.43	37.66	38.49	36.64	37.19	37.63
23:25:00	36.94	37.12	36.53	36.69	36.33	37.02	37.22	36.98	36	37.56	37.45	37.69	38.56	36.64	37.16	37.34
23:26:00	36.92	37.08	36.54	36.65	36.33	37.04	37.24	37.04	36.01	37.52	37.43	37.75	38.61	36.61	37.17	37
23:27:00	36.86	37.03	36.53	36.64	36.32	37.04	37.27	37.1	36.03	37.42	37.41	37.83	38.62	36.57	37.18	36.9
23:28:00	36.84	37.01	36.51	36.68	36.31	37.03	37.27	37.13	36.03	37.33	37.4	37.86	38.61	36.56	37.24	37.08
23:29:00	36.86	36.99	36.49	36.71	36.28	37.09	37.27	37.14	36.04	37.22	37.42	37.83	38.54	36.51	37.32	37.19
23:30:00	36.92	36.98	36.46	36.69	36.23	37.1	37.3	37.21	36.05	37.19	37.4	37.8	38.49	36.51	37.34	37.13
23:31:00	37.01	37.05	36.44	36.6	36.2	37.07	37.28	37.18	36.06	37.16	37.35	37.75	38.44	36.52	37.32	37.14
23:32:00	37.04	37.1	36.42	36.55	36.19	37.02	37.27	37.2	36.06	37.14	37.35	37.79	38.44	36.49	37.23	37.18
23:33:00	36.94	37.14	36.41	36.46	36.17	36.97	37.25	37.21	36.05	37.08	37.36	37.86	38.48	36.42	37.19	37.08
23:34:00	36.88	37.18	36.38	36.29	36.17	36.93	37.2	37.19	36.03	37.02	37.39	37.88	38.47	36.45	37.17	36.96
23:35:00	36.85	37.24	36.37	36.25	36.21	36.88	37.23	37.17	36	37.02	37.47	37.9	38.47	36.49	37.14	36.96
23:36:00	36.82	37.34	36.36	36.17	36.23	36.85	37.28	37.23	35.99	37.02	37.49	37.91	38.52	36.47	37.17	36.96
23:37:00	36.79	37.33	36.36	36.21	36.23	36.87	37.28	37.3	36.05	36.97	37.49	37.89	38.5	36.47	37.4	37
23:38:00	36.74	37.28	36.34	36.3	36.19	36.86	37.27	37.22	36.16	36.92	37.44	37.87	38.41	36.47	37.48	37.1
23:39:00	36.78	37.27	36.32	36.47	36.17	36.82	37.27	37.1	36.19	36.87	37.41	37.87	38.31	36.37	37.48	37.24
23:40:00	36.84	37.26	36.29	36.63	36.17	36.92	37.26	37.05	36.2	36.76	37.44	37.87	38.25	36.31	37.51	37.27
23:41:00	36.85	37.29	36.27	36.81	36.18	37.07	37.28	37.03	36.27	36.73	37.39	37.86	38.16	36.38	37.59	37.37
23:42:00	36.93	37.31	36.25	36.85	36.19	37.1	37.27	37.07	36.25	36.76	37.39	37.86	38.09	36.36	37.59	37.37
23:43:00	36.93	37.16	36.24	36.85	36.2	37.07	37.25	37.18	36.15	37	37.45	37.86	38.01	36.18	37.56	37.34
23:44:00	36.94	36.98	36.23	36.84	36.2	37.05	37.23	37.3	36.22	37.13	37.44	37.85	37.94	36.06	37.57	37.35
23:45:00	36.86	36.94	36.24	36.79	36.19	37.17	37.2	37.34	36.63	37.29	37.43	37.82	37.88	35.97	37.56	37.39
23:46:00	36.9	36.99	36.26	36.78	36.17	37.26	37.21	37.21	36.77	37.35	37.43	37.78	37.82	35.9	37.58	37.34
23:47:00	36.99	37.06	36.27	36.76	36.14	37.36	37.22	36.97	36.83	37.33	37.43	37.78	37.76	35.84	37.58	37.2
23:48:00	36.98	37.22	36.27	36.69	36.13	37.43	37.23	36.91	36.91	37.29	37.44	37.77	37.67	35.82	37.61	37.11
23:49:00	36.88	37.44	36.26	36.64	36.12	37.4	37.21	36.93	36.95	37.27	37.39	37.8	37.61	35.97	37.63	37.13
23:50:00	36.95	37.43	36.25	36.58	36.14	37.35	37.29	36.92	36.97	37.26	37.4	37.79	37.57	36.25	37.6	37.11
23:51:00	37.02	37.33	36.27	36.51	36.26	37.34	37.39	36.85	37.01	37.26	37.37	37.77	37.5	36.38	37.53	37.12
23:52:00	37.04	37.32	36.26	36.47	36.32	37.34	37.33	36.78	37.01	37.24	37.27	37.74	37.44	36.53	37.49	37.22
23:53:00	37.04	37.46	36.24	36.41	36.33	37.35	37.29	36.77	37.02	37.15	37.14	37.7	37.38	36.6	37.43	37.19
23:54:00	37.06	37.49	36.19	36.25	36.27	37.34	37.3	36.88	37.08	37.16	37.04	37.65	37.35	36.58	37.49	37.07
23:55:00	37.19	37.47	36.18	36.08	36.18	37.33	37.29	36.87	37	37.17	36.97	37.6	37.47	36.47	37.61	36.98
23:56:00	37.23	37.48	36.27	36.14	36.07	37.31	37.33	36.75	36.96	37.17	36.97	37.55	37.57	36.44	37.67	37.02
23:57:00	37.24	37.56	36.34	36.26	36.05	37.28	37.47	36.65	36.97	37.16	37.01	37.52	37.7	36.5	37.72	37.02
23:58:00	37.18	37.58	36.44	36.25	36.06	37.27	37.52	36.63	36.96	37.12	37.1	37.47	37.56	36.55	37.75	37
23:59:00	37.05	37.64	36.48	36.22	36.07	37.22	37.43	36.61	36.94	37.04	37.19	37.42	37.56	36.73	37.75	37.07
1900-01-01	37.05	37.68	36.51	36.14	36.25	37.17	37.44	36.6	36.95	37.04	37.27	37.38	37.77	36.78	37.78	36.91
1900-01-01 00:01:00	37.02	37.69	36.51	36.07	36.28	37.2	37.54	36.54	36.97	37.03	37.32	37.36	37.8	36.79	37.77	36.94
1900-01-01 00:02:00	36.92	37.71	36.53	36.11	36.36	37.22	37.49	36.49	36.97	37.02	37.33	37.35	37.83	36.79	37.69	36.89
1900-01-01 00:03:00	36.87	37.75	36.55	36.23	36.41	37.29	37.46	36.92	36.98	36.97	37.35	37.33	37.89	36.8	37.64	36.87
1900-01-01 00:04:00	36.83	37.71	36.62	36.29	36.45	37.31	37.46	37.05	37.01	36.93	37.38	37.31	37.93	36.8	37.64	36.96
1900-01-01 00:05:00	36.8	37.6	36.64	36.37	36.45	37.3	37.49	37.24	37	36.87	37.4	37.28	38.09	36.8	37.69	37.12
1900-01-01 00:06:00	36.83	37.51	36.57	36.43	36.51	37.28	37.51	37.27	36.99	36.83	37.43	37.24	38.13	36.77	37.79	37.2
1900-01-01 00:07:00	36.83	37.42	36.44	36.43	36.55	37.24	37.51	37.24	36.94	36.78	37.43	37.2	38.18	36.75	37.77	37.28
1900-01-01 00:08:00	36.87	37.32	36.37	36.38	36.58	37.19	37.5	37.18	36.86	36.74	37.39	37.21	38.22	36.8	37.77	37.42
1900-01-01 00:09:00	36.92	37.22	36.51	36.31	36.64	37.18	37.46	37.18	36.83	36.7	37.45	37.22	38.23	36.85	37.76	37.43
1900-01-01 00:10:00	36.93	37.16	36.56	36.28	36.67	37.18	37.41	37.15	36.77	36.66	37.6	37.22	38.23	36.89	37.67	37.47
1900-01-01 00:11:00	36.82	37.11	36.59	36.37	36.7	37.16	37.39	37.1	36.77	36.63	37.66	37.21	38.19	36.92	37.62	37.39
1900-01-01 00:12:00	36.94	37.04	36.6	36.41	36.71	37.14	37.39	37.05	36.79	36.59	37.63	37.18	38.16	36.98	37.62	37.11
1900-01-01 00:13:00	36.95	36.99	36.67	36.41	36.69	37.12	37.34	36.98	36.77	36.57	37.54	37.16	38.14	36.99	37.62	36.94
1900-01-01 00:14:00	36.83	36.97	36.79	36.38	36.68	37.04	37.28	36.9	36.72	36.57	37.48	37.16	38.15	36.89	37.64	37.01
1900-01-01 00:15:00	36.79	36.99	36.78	36.36	36.73	36.97	37.26	36.86	36.7	36.63	37.52	37.21	38.17	36.86	37.67	37.06
1900-01-01 00:16:00	36.78	36.99	36.74	36.34	36.73	36.93	37.28	36.88	36.68	36.63	37.54	37.27	38.29	36.81	37.67	37.1
1900-01-01 00:17:00	36.77	36.98	36.8	36.33	36.69	36.92	37.24	36.96	36.68	36.62	37.46	37.29	38.36	36.82	37.66	37.11
1900-01-01 00:18:00	36.76	36.95	36.79	36.31	36.69	36.95	37.23	37.05	36.69	36.6	37.57	37.32	38.35	36.84	37.62	37.15
1900-01-01 00:19:00	36.69	36.94	36.83	36.3	36.56	36.97	37.26	37.03	36.7	36.63	37.69	37.33	38.33	36.87	37.6	37.12
1900-01-01 00:20:00	36.62	36.92	36.93	36.29	36.49	36.97	37.24	37.06	36.68	36.63	37.84	37.33	38.32	36.99	37.58	36.97
1900-01-01 00:21:00	36.61	36.88	36.92	36.27	36.5	36.95	37.23	37.17	36.66	36.66	37.88	37.32	38.39	37.01	37.52	36.72
1900-01-01 00:22:00	36.57	36.85	37.03	36.25	36.49	36.9	37.2	37.16	36.66	36.72	37.89	37.31	38.4	36.92	37.49	36.64
1900-01-01 00:23:00	36.5	36.83	37.08	36.24	36.47	36.84	37.24	37.12	36.65	36.66	37.88	37.35	38.42	36.71	37.48	36.74
1900-01-01 00:24:00	36.51	36.78	37.09	36.22	36.49	36.86	37.32	37.1	36.67	36.52	37.79	37.33	38.41	36.58	37.53	36.71
1900-01-01 00:25:00	36.61	36.76	37.12	36.17	36.53	36.88	37.36	37.08	36.69	36.55	37.7	37.28	38.34	36.55	37.56	36.79
1900-01-01 00:26:00	36.8	36.76	37.17	36.15	36.55	36.9	37.32	37.11	36.71	36.66	37.7	37.35	38.33	36.51	37.58	36.86
1900-01-01 00:27:00	36.81	36.76	37.18	36.15	36.54	36.89	37.29	37.13	36.7	36.68	37.68	37.38	38.32	36.55	37.62	36.83
1900-01-01 00:28:00	36.73	36.75	37.22	36.23	36.54	36.9	37.25	37.16	36.72	36.7	37.51	37.4	38.34	36.54	37.68	36.79
1900-01-01 00:29:00	36.76	36.75	37.19	36.24	36.55	36.9	37.19	37.22	36.76	36.85	37.56	37.42	38.42	36.46	37.72	36.8
1900-01-01 00:30:00	36.88	36.75	37.14	36.19	36.55	36.9	37.16	37.24	36.79	36.96	37.67	37.41	38.47	36.35	37.73	36.79
1900-01-01 00:31:00	36.9	36.75	37.11	36.19	36.6	36.93	37.09	37.23	36.93	37.04	37.7	37.4	38.49	36.29	37.74	36.68
1900-01-01 00:32:00	36.9	36.75	37.21	36.23	36.65	36.93	36.99	37.22	36.98	37.15	37.72	37.4	38.51	36.33	37.76	36.58
1900-01-01 00:33:00	36.93	36.73	37.31	36.2	36.57	36.94	36.94	37.13	37.01	37.2	37.78	37.41	38.32	36.49	37.81	36.5
1900-01-01 00:34:00	36.97	36.71	37.37	36.07	36.48	36.95	36.91	37.03	36.98	37.2	37.8	37.42	38.25	36.59	37.87	36.49
1900-01-01 00:35:00	37.01	36.76	37.39	36.12	36.42	36.93	36.89	37.07	36.98	37.26	37.8	37.43	38.17	36.63	37.89	36.65
1900-01-01 00:36:00	37.03	36.86	37.39	36.1	36.37	36.93	36.89	37.1	36.96	37.33	37.77	37.44	38.23	36.63	37.86	36.73
1900-01-01 00:37:00	37.07	36.91	37.32	36.22	36.34	36.93	36.91	37.09	36.95	37.36	37.67	37.4	38.26	36.59	37.81	36.69
1900-01-01 00:38:00	37.08	36.94	37.22	36.21	36.26	36.88	36.9	37.11	36.95	37.28	37.67	37.39	38.19	36.6	37.74	36.63
1900-01-01 00:39:00	37.08	36.94	37.19	36.15	36.2	36.88	36.89	37	36.94	37.26	37.64	37.46	38.21	36.63	37.68	36.93
1900-01-01 00:40:00	37.07	36.94	37.15	36.08	36.2	36.95	36.9	36.92	36.96	37.35	37.62	37.59	38.54	36.58	37.61	37.12
1900-01-01 00:41:00	37.03	36.96	37.1	36.04	36.26	36.97	36.9	36.99	37.06	37.37	37.69	37.67	38.56	36.54	37.53	37.19
1900-01-01 00:42:00	36.98	36.98	37.03	36.18	36.41	36.99	36.89	36.98	37.11	37.42	37.73	37.71	38.56	36.52	37.53	37.18
1900-01-01 00:43:00	36.95	36.98	37.02	36.36	36.6	36.99	36.87	36.97	37.12	37.6	37.67	37.7	38.55	36.43	37.57	37.09
1900-01-01 00:44:00	36.96	36.95	37.01	36.6	36.48	36.99	36.89	37.03	37.15	37.64	37.65	37.67	38.26	36.5	37.55	36.91
1900-01-01 00:45:00	36.96	36.95	37	36.68	36.53	36.99	36.91	37.02	37.19	37.64	37.62	37.65	38.25	36.61	37.55	36.79
1900-01-01 00:46:00	36.98	36.99	37.09	36.69	36.48	37	36.85	37.03	37.16	37.64	37.52	37.68	38.45	36.65	37.58	36.73
1900-01-01 00:47:00	37.02	37.06	37.12	36.67	36.3	36.97	36.85	37.17	37.11	37.59	37.43	37.69	38.34	36.66	37.59	36.69
1900-01-01 00:48:00	37.06	37.12	37.15	36.73	36.27	37	36.9	37.2	37.1	37.52	37.36	37.66	38.32	36.75	37.59	36.69
1900-01-01 00:49:00	37.07	37.15	37.15	36.72	36.21	37.04	36.96	37.21	37.09	37.5	37.29	37.63	38.44	36.84	37.58	36.63
1900-01-01 00:50:00	37.06	37.23	37.19	36.71	36.02	37	37	37.21	37.11	37.51	37.27	37.68	38.47	36.86	37.62	36.49
1900-01-01 00:51:00	37.08	37.28	37.21	36.81	36	37	37.06	37.19	37.12	37.54	37.25	37.73	38.52	36.85	37.61	36.48
1900-01-01 00:52:00	37.03	37.29	37.19	36.86	35.96	37	37.1	37.08	37.11	37.65	37.22	37.76	38.51	36.84	37.63	36.58
1900-01-01 00:53:00	36.99	37.31	37.15	36.9	35.9	37.01	37.1	37.11	37.11	37.75	37.22	37.78	38.49	36.82	37.64	36.78
1900-01-01 00:54:00	37.06	37.44	37.15	36.97	35.88	37.02	37.14	37.12	37.1	37.76	37.26	37.79	38.5	36.81	37.72	36.93
1900-01-01 00:55:00	37.09	37.49	37.16	37.01	35.88	37.06	37.15	37.06	37.08	37.77	37.27	37.79	38.51	36.79	37.79	37.02
1900-01-01 00:56:00	37.07	37.49	37.17	37.02	35.9	37.12	37.09	36.97	37.01	37.84	37.23	37.75	38.47	36.77	37.75	36.95
1900-01-01 00:57:00	36.97	37.45	37.17	37.03	36.03	37.18	37.12	36.89	36.9	37.87	37.17	37.73	38.43	36.73	37.6	36.74
1900-01-01 00:58:00	36.93	37.53	37.31	37.03	36.23	37.14	37.12	36.85	36.85	37.85	37.1	37.67	38.41	36.68	37.52	36.67
1900-01-01 00:59:00	36.93	37.57	37.36	37.02	36.07	37.15	37.13	36.87	36.86	37.8	37.04	37.65	38.4	36.66	37.51	36.64
1900-01-01 01:00:00	36.8	37.58	37.38	36.98	36	37.15	37.22	36.95	36.85	37.73	36.97	37.69	38.42	36.64	37.53	36.6
1900-01-01 01:01:00	36.63	37.61	37.43	36.94	36.12	37.18	37.27	36.97	36.82	37.53	36.91	37.75	38.5	36.64	37.51	36.54
1900-01-01 01:02:00	36.72	37.63	37.46	36.89	36.54	37.32	37.27	36.96	36.78	37.51	36.87	37.81	38.49	36.76	37.47	36.54
1900-01-01 01:03:00	36.77	37.7	37.46	36.86	36.43	37.32	37.28	36.94	36.73	37.57	36.84	37.85	38.45	36.81	37.43	36.49
1900-01-01 01:04:00	36.84	37.74	37.42	36.9	36.08	37.28	37.28	36.89	36.64	37.58	36.81	37.82	38.44	36.81	37.42	36.38
1900-01-01 01:05:00	36.89	37.78	37.4	36.89	36.19	37.14	37.28	36.86	36.61	37.56	36.76	37.77	38.45	36.82	37.46	36.47
1900-01-01 01:06:00	36.93	37.8	37.42	36.86	36.24	37.14	37.32	36.81	36.61	37.54	36.75	37.76	38.45	36.83	37.49	36.61
1900-01-01 01:07:00	37.07	37.83	37.4	36.83	36.3	37.16	37.33	36.75	36.59	37.52	36.73	37.76	38.41	36.84	37.5	36.64
1900-01-01 01:08:00	37.1	37.89	37.37	36.76	36.36	37.21	37.33	36.68	36.54	37.51	36.76	37.76	38.34	36.85	37.53	36.95
1900-01-01 01:09:00	37.1	37.94	37.35	36.75	36.37	37.3	37.34	36.64	36.5	37.46	36.84	37.76	38.3	36.85	37.54	36.94
1900-01-01 01:10:00	37.11	37.96	37.36	36.74	36.39	37.35	37.31	36.63	36.48	37.37	36.92	37.75	38.34	36.77	37.53	36.98
1900-01-01 01:11:00	37.13	37.9	37.37	36.72	36.46	37.39	37.32	36.52	36.47	37.34	36.94	37.73	38.38	36.66	37.54	37.12
1900-01-01 01:12:00	37.17	37.86	37.36	36.67	36.5	37.37	37.32	36.42	36.46	37.33	36.96	37.73	38.37	36.63	37.55	37.19
1900-01-01 01:13:00	37.17	37.85	37.35	36.62	36.57	37.41	37.24	36.33	36.44	37.48	37.01	37.72	38.34	36.63	37.59	37.22
1900-01-01 01:14:00	37.08	37.86	37.34	36.58	36.57	37.43	37.15	36.25	36.42	37.44	37.03	37.73	38.38	36.63	37.6	37.33
1900-01-01 01:15:00	36.97	37.84	37.31	36.55	36.63	37.42	37.24	36.23	36.39	37.29	36.99	37.75	38.38	36.64	37.58	37.26
1900-01-01 01:16:00	36.96	37.81	37.3	36.52	36.64	37.41	37.34	36.38	36.36	37.28	37.02	37.77	38.35	36.58	37.55	37.12
1900-01-01 01:17:00	36.93	37.83	37.27	36.48	36.71	37.47	37.38	36.43	36.33	37.49	37.09	37.78	38.31	36.5	37.5	37.04
1900-01-01 01:18:00	36.9	37.83	37.22	36.46	36.75	37.66	37.38	36.52	36.28	37.62	37.07	37.81	38.28	36.5	37.45	36.97
1900-01-01 01:19:00	36.9	37.76	37.2	36.4	36.7	37.69	37.38	36.7	36.24	37.65	37.07	37.84	38.25	36.55	37.41	36.94
1900-01-01 01:20:00	36.99	37.72	37.2	36.39	36.7	37.66	37.36	36.84	36.2	37.62	37.09	37.88	38.19	36.56	37.42	37.09
1900-01-01 01:21:00	37	37.68	37.2	36.37	36.72	37.63	37.35	36.9	36.15	37.53	37.11	37.91	38.2	36.58	37.47	37.09
1900-01-01 01:22:00	36.98	37.69	37.19	36.36	36.74	37.6	37.33	36.93	36.1	37.47	37.16	37.91	38.24	36.61	37.55	36.89
1900-01-01 01:23:00	36.89	37.73	37.21	36.36	36.8	37.58	37.29	36.94	36.09	37.41	37.17	37.93	38.25	36.61	37.59	36.9
1900-01-01 01:24:00	36.74	37.68	37.2	36.37	36.83	37.57	37.25	36.98	36.1	37.42	37.21	37.99	38.24	36.63	37.63	36.81
1900-01-01 01:25:00	36.64	37.62	37.14	36.38	36.74	37.55	37.29	37.03	36.08	37.4	37.31	38.02	38.22	36.65	37.6	36.72
1900-01-01 01:26:00	36.64	37.56	37.11	36.38	36.7	37.46	37.33	37.01	36.06	37.39	37.36	38.02	38.27	36.67	37.51	36.73
1900-01-01 01:27:00	36.72	37.49	37.13	36.32	36.73	37.41	37.34	36.88	36.06	37.42	37.36	38.03	38.27	36.59	37.44	36.87
1900-01-01 01:28:00	36.72	37.46	37.16	36.28	36.77	37.33	37.3	36.78	36.06	37.4	37.35	38.05	38.2	36.55	37.41	36.94
1900-01-01 01:29:00	36.66	37.43	37.16	36.23	36.77	37.27	37.24	36.76	36.06	37.46	37.37	38.04	38.08	36.55	37.36	36.81
1900-01-01 01:30:00	36.59	37.39	37.15	36.23	36.74	37.25	37.27	36.77	36.06	37.55	37.37	37.99	37.96	36.6	37.35	36.75
1900-01-01 01:31:00	36.51	37.36	37.15	36.23	36.72	37.25	37.23	36.78	36.05	37.65	37.29	38	37.97	36.68	37.42	36.73
1900-01-01 01:32:00	36.45	37.31	37.14	36.17	36.71	37.27	37.15	36.92	36.04	37.69	37.24	38.08	38.04	36.73	37.54	36.7
1900-01-01 01:33:00	36.38	37.23	37.13	36.15	36.68	37.26	37.04	37.05	36	37.73	37.23	38.1	38.06	36.75	37.56	36.68
1900-01-01 01:34:00	36.33	37.13	37.1	36.12	36.66	37.26	36.94	37.04	36.02	37.78	37.21	38.09	38.06	36.77	37.54	36.76
1900-01-01 01:35:00	36.29	37.13	37.07	36.13	36.69	37.24	36.86	36.89	36.05	37.81	37.12	38.08	38.06	36.7	37.47	36.71
1900-01-01 01:36:00	36.24	37.14	37.06	36.12	36.66	37.19	36.8	36.8	36.06	37.83	37.01	38.04	38.02	36.54	37.44	36.67
1900-01-01 01:37:00	36.21	37.1	37.02	36.1	36.59	37.19	36.75	36.76	36.06	37.86	37.01	38.02	38.02	36.45	37.39	36.62
1900-01-01 01:38:00	36.16	37.07	36.96	36.24	36.57	37.18	36.79	36.76	36.06	37.83	37.03	38.01	38.01	36.41	37.25	36.7
1900-01-01 01:39:00	36.12	37.07	36.92	36.34	36.57	37.17	36.88	36.76	36.07	37.78	37.01	38.04	38.04	36.39	37.18	36.75
1900-01-01 01:40:00	36.09	37.08	36.93	36.43	36.58	37.26	36.89	36.76	36.07	37.71	36.99	38.08	38.09	36.44	37.24	36.95
1900-01-01 01:41:00	36.06	37.06	36.92	36.49	36.6	37.28	36.86	36.77	36.09	37.63	37	38.11	38.04	36.5	37.29	36.93
1900-01-01 01:42:00	36.03	36.96	36.94	36.4	36.61	37.27	36.82	36.75	36.21	37.59	37	38.1	37.97	36.45	37.36	36.76
1900-01-01 01:43:00	35.99	36.87	36.94	36.21	36.56	37.26	36.77	36.73	36.24	37.53	36.95	38.04	37.89	36.45	37.38	36.8
1900-01-01 01:44:00	35.95	36.82	36.86	36.16	36.56	37.26	36.72	36.84	36.21	37.51	36.88	38	37.98	36.52	37.43	36.81
1900-01-01 01:45:00	35.95	36.75	36.86	36.16	36.56	37.23	36.65	36.97	36.22	37.45	36.82	38.01	37.97	36.48	37.55	36.79
1900-01-01 01:46:00	35.98	36.65	36.89	36.16	36.54	37.16	36.57	36.95	36.29	37.35	36.8	38.04	37.85	36.32	37.6	36.81
1900-01-01 01:47:00	36.05	36.6	36.94	36.09	36.47	37.09	36.49	36.94	36.29	37.31	36.8	38.04	37.85	36.25	37.59	36.72
1900-01-01 01:48:00	36.05	36.64	36.97	36.17	36.41	37.03	36.37	36.91	36.29	37.33	36.76	38.05	38.12	36.24	37.54	36.65
1900-01-01 01:49:00	36.02	36.68	37	36.26	36.36	37	36.29	36.8	36.31	37.28	36.7	38.02	38.1	36.21	37.54	36.67
1900-01-01 01:50:00	35.99	36.64	36.99	36.29	36.31	37	36.26	36.73	36.34	37.19	36.66	38	38.1	36.17	37.57	36.92
1900-01-01 01:51:00	35.98	36.51	36.97	36.23	36.26	37.04	36.2	36.73	36.37	37.08	36.7	38.01	37.84	36.15	37.6	36.99
1900-01-01 01:52:00	35.95	36.37	36.96	36.15	36.23	37.06	36.22	36.7	36.41	37	36.69	38	37.8	36.12	37.63	36.99
1900-01-01 01:53:00	35.92	36.25	37.01	36.19	36.2	37.07	36.22	36.76	36.43	36.94	36.66	37.96	37.8	36.1	37.62	36.91
1900-01-01 01:54:00	35.88	36.18	37.09	36.38	36.21	37.06	36.22	36.73	36.43	36.93	36.68	37.92	38.19	36.12	37.6	36.82
1900-01-01 01:55:00	35.86	36.21	37.06	36.45	36.22	37.05	36.21	36.7	36.45	37.02	36.7	37.92	38.22	36.45	37.57	36.77
1900-01-01 01:56:00	35.84	36.24	37	36.44	36.28	37.08	36.22	36.9	36.48	37.06	36.73	37.91	37.94	36.56	37.57	36.74
1900-01-01 01:57:00	35.82	36.36	36.94	36.34	36.22	37.13	36.24	36.97	36.55	37.01	36.72	37.85	38.04	36.56	37.63	36.77
1900-01-01 01:58:00	35.79	36.46	36.89	36.35	36.19	37.13	36.25	37.12	36.61	36.98	36.68	37.85	38.23	36.56	37.71	36.81
1900-01-01 01:59:00	35.73	36.49	36.85	36.4	36.18	37.15	36.26	37.26	36.69	37.02	36.54	37.85	38.22	36.67	37.7	36.71
1900-01-01 02:00:00	35.7	36.51	36.8	36.45	36.13	37.17	36.26	37.32	36.8	37.06	36.48	37.83	38.1	36.75	37.56	36.53
1900-01-01 02:01:00	35.61	36.52	36.74	36.51	36	37.13	36.22	37.32	36.84	37.06	36.48	37.79	38.1	36.79	37.55	36.52
1900-01-01 02:02:00	35.58	36.51	36.69	36.55	35.92	37.07	36.21	37.28	36.85	37.03	36.48	37.76	38.1	36.85	37.56	36.57
1900-01-01 02:03:00	35.64	36.51	36.63	36.73	35.91	37.1	36.26	37.22	36.89	37.1	36.47	37.71	38.15	36.89	37.55	36.6
1900-01-01 02:04:00	35.72	36.51	36.58	36.8	35.99	37.16	36.3	37.24	36.89	37.19	36.44	37.68	38.16	36.9	37.49	36.61
1900-01-01 02:05:00	35.77	36.56	36.54	36.8	36.1	37.25	36.32	37.17	36.86	37.21	36.4	37.65	38.16	36.78	37.42	36.66
1900-01-01 02:06:00	35.79	36.61	36.51	36.76	36.15	37.27	36.32	36.96	36.82	37.29	36.36	37.59	38.19	36.74	37.47	36.66
1900-01-01 02:07:00	35.76	36.63	36.46	36.69	36.07	37.24	36.33	36.9	36.78	37.35	36.32	37.53	38.23	36.71	37.7	36.67
1900-01-01 02:08:00	35.73	36.76	36.41	36.75	36.01	37.26	36.36	36.86	36.76	37.3	36.32	37.5	38.25	36.65	37.75	36.71
1900-01-01 02:09:00	35.69	36.85	36.37	36.85	36.02	37.23	36.38	36.94	36.74	37.28	36.39	37.47	37.88	36.62	37.71	36.77
1900-01-01 02:10:00	35.65	36.85	36.34	36.84	36.03	37.04	36.4	36.99	36.68	37.28	36.37	37.45	37.85	36.61	37.68	36.82
1900-01-01 02:11:00	35.62	36.84	36.32	36.85	36.06	36.96	36.41	36.99	36.61	37.27	36.37	37.42	38.16	36.62	37.7	36.8
1900-01-01 02:12:00	35.62	36.84	36.29	36.85	36.07	37.03	36.43	36.96	36.52	37.18	36.39	37.39	38.07	36.63	37.69	36.72
1900-01-01 02:13:00	35.64	36.85	36.26	36.88	36.13	37.19	36.47	36.9	36.58	37.13	36.44	37.34	37.97	36.63	37.64	36.68
1900-01-01 02:14:00	35.62	36.86	36.22	36.89	36.13	37.16	36.51	36.89	36.58	37.11	36.49	37.34	37.76	36.6	37.51	36.62
1900-01-01 02:15:00	35.59	36.86	36.2	36.86	36.21	37.03	36.56	36.85	36.58	37.26	36.52	37.33	37.67	36.63	37.47	36.67
1900-01-01 02:16:00	35.58	36.86	36.17	36.81	36.18	37.1	36.57	36.83	36.52	37.32	36.54	37.36	37.59	36.69	37.44	36.72
1900-01-01 02:17:00	35.62	36.84	36.13	36.74	36.05	37.12	36.58	36.76	36.48	37.29	36.55	37.39	37.58	36.75	37.38	36.7
1900-01-01 02:18:00	35.64	36.77	36.1	36.69	35.98	37.08	36.62	36.73	36.49	37.15	36.56	37.42	37.7	36.78	37.29	36.74
1900-01-01 02:19:00	35.68	36.72	36.08	36.63	35.92	37.07	36.65	36.66	36.5	37.1	36.56	37.45	37.77	36.82	37.21	36.85
1900-01-01 02:20:00	35.67	36.69	36.07	36.61	35.86	37.1	36.7	36.52	36.48	37.05	36.58	37.46	37.74	36.82	37.19	36.93
1900-01-01 02:21:00	35.6	36.67	36.05	36.67	35.81	37.08	36.73	36.41	36.48	37	36.64	37.46	37.8	36.8	37.17	36.85
1900-01-01 02:22:00	35.54	36.65	36.03	36.68	35.83	37.06	36.71	36.32	36.5	36.95	36.65	37.43	37.88	36.8	37.15	36.71
1900-01-01 02:23:00	35.5	36.65	36.01	36.69	35.85	37.02	36.66	36.23	36.5	36.89	36.68	37.39	37.93	36.76	37.13	36.66
1900-01-01 02:24:00	35.54	36.62	35.97	36.7	35.88	36.99	36.71	36.27	36.53	36.83	36.63	37.41	38.04	36.67	37.19	36.75
1900-01-01 02:25:00	35.65	36.59	35.95	36.73	35.88	37.09	36.79	36.38	36.59	36.77	36.54	37.42	38.06	36.57	37.24	36.79
1900-01-01 02:26:00	35.65	36.6	35.96	36.85	35.86	37.11	36.86	36.43	36.65	36.72	36.52	37.42	38.04	36.56	37.26	36.75
1900-01-01 02:27:00	35.65	36.61	35.96	36.86	35.84	37.05	36.86	36.5	36.67	36.68	36.63	37.44	37.85	36.58	37.3	36.72
1900-01-01 02:28:00	35.68	36.59	35.96	36.74	35.82	37.07	36.85	36.5	36.68	36.65	36.8	37.45	37.35	36.56	37.35	36.74
1900-01-01 02:29:00	35.74	36.55	35.96	36.68	35.8	37.05	36.82	36.47	36.71	36.63	36.83	37.46	37.31	36.53	37.35	36.95
1900-01-01 02:30:00	35.8	36.47	35.95	36.62	35.8	37.16	36.78	36.46	36.67	36.61	36.84	37.47	37.46	36.53	37.29	36.95
1900-01-01 02:31:00	35.82	36.39	35.95	36.64	35.83	37.2	36.77	36.44	36.69	36.6	36.78	37.51	37.58	36.55	37.23	36.88
1900-01-01 02:32:00	35.82	36.34	35.94	36.66	35.86	37.2	36.77	36.44	36.73	36.6	36.76	37.55	37.48	36.52	37.22	36.79
1900-01-01 02:33:00	35.88	36.31	35.93	36.64	35.89	37.14	36.8	36.48	36.74	36.62	36.8	37.56	37.43	36.54	37.2	36.7
1900-01-01 02:34:00	35.91	36.25	35.89	36.62	35.9	37.12	36.79	36.6	36.71	36.64	36.81	37.55	37.48	36.67	37.19	36.68
1900-01-01 02:35:00	35.9	36.2	35.86	36.66	35.92	37.1	36.84	36.65	36.56	36.65	36.84	37.54	37.55	36.85	37.21	36.81
1900-01-01 02:36:00	35.9	36.16	35.83	36.65	35.98	37.11	36.97	36.75	36.59	36.64	36.88	37.55	37.43	36.94	37.2	36.98
1900-01-01 02:37:00	35.95	36.13	35.81	36.61	36.01	37.23	37	36.77	36.75	36.61	36.86	37.54	37.31	36.93	37.14	36.99
1900-01-01 02:38:00	36.06	36.12	35.8	36.55	36.04	37.38	36.95	36.76	36.76	36.59	36.86	37.5	37.29	36.74	37.02	36.97
1900-01-01 02:39:00	36.16	36.13	35.81	36.49	36.14	37.34	36.86	36.73	36.67	36.56	36.87	37.48	37.25	36.64	37.01	36.92
1900-01-01 02:40:00	36.16	36.12	35.9	36.43	36.15	37.27	36.79	36.66	36.56	36.56	36.88	37.5	37.18	36.59	37.03	36.87
1900-01-01 02:41:00	36.1	36.13	35.93	36.35	36.1	37.28	36.71	36.62	36.69	36.54	36.92	37.49	37.26	36.56	37.03	36.68
1900-01-01 02:42:00	36.02	36.11	35.93	36.27	36.08	37.33	36.68	36.61	36.81	36.62	36.91	37.48	37.27	36.55	37.08	36.68
1900-01-01 02:43:00	36.05	36.1	35.92	36.17	36.11	37.31	36.66	36.6	36.8	36.75	36.87	37.47	37.08	36.57	37.17	36.81
1900-01-01 02:44:00	36.16	36.06	35.92	36.13	36.14	37.25	36.64	36.58	36.72	36.88	36.82	37.46	36.96	36.66	37.26	36.82
1900-01-01 02:45:00	36.17	36.07	35.92	36.13	36.12	37.35	36.63	36.59	36.84	36.91	36.78	37.5	37.09	36.67	37.27	36.83
1900-01-01 02:46:00	36.14	36.04	35.92	36.11	36.09	37.41	36.63	36.64	36.96	36.95	36.73	37.54	37.29	36.59	37.3	36.84
1900-01-01 02:47:00	36.16	36.03	35.93	35.94	36.07	37.46	36.6	36.7	37.02	37.03	36.67	37.57	37.35	36.53	37.31	36.8
1900-01-01 02:48:00	36.23	36.01	35.95	35.78	36.01	37.52	36.61	36.72	37.14	37.06	36.63	37.57	37.3	36.49	37.31	36.84
1900-01-01 02:49:00	36.25	35.99	36	35.75	35.96	37.54	36.65	36.7	37.15	37.04	36.65	37.58	37.18	36.43	37.33	37.12
1900-01-01 02:50:00	36.25	36.03	36.02	35.84	35.93	37.55	36.62	36.75	37.22	36.97	36.68	37.56	37.08	36.37	37.38	37.26
1900-01-01 02:51:00	36.24	36.08	36.02	35.84	35.9	37.54	36.55	36.77	37.26	36.93	36.73	37.52	36.9	36.27	37.42	37.31
1900-01-01 02:52:00	36.22	36.14	35.99	35.81	35.88	37.48	36.55	36.73	37.23	37	36.76	37.47	36.99	36.16	37.48	37.2
1900-01-01 02:53:00	36.21	36.18	35.98	35.88	35.86	37.39	36.63	36.68	37.19	36.96	36.73	37.41	37.1	36.14	37.5	37.02
1900-01-01 02:54:00	36.26	36.13	35.99	35.94	35.84	37.29	36.62	36.63	37.26	36.94	36.73	37.35	36.9	36.35	37.49	37.01
1900-01-01 02:55:00	36.3	36.04	35.99	36.07	35.82	37.42	36.68	36.59	37.23	36.93	36.69	37.33	36.6	36.32	37.42	37
1900-01-01 02:56:00	36.27	36.01	36.02	36.11	35.93	37.54	36.82	36.54	37.14	36.86	36.51	37.3	36.35	36.27	37.41	37.15
1900-01-01 02:57:00	36.19	36.03	36.03	36.1	35.97	37.58	36.82	36.5	37.21	36.78	36.45	37.27	36.66	36.22	37.45	37.22
1900-01-01 02:58:00	36.13	36.02	36.02	36.09	35.97	37.57	36.73	36.43	37.37	36.7	36.56	37.27	36.65	36.24	37.46	37.2
1900-01-01 02:59:00	36.11	36.01	36.01	36.07	35.93	37.58	36.57	36.41	37.38	36.59	36.65	37.29	36.46	36.27	37.49	37.14
1900-01-01 03:00:00	36.16	36	35.99	36.06	35.9	37.67	36.51	36.43	37.34	36.54	36.76	37.28	36.55	36.23	37.56	37.09
1900-01-01 03:01:00	36.2	36.01	35.97	36.05	35.87	37.66	36.51	36.45	37.29	36.61	36.87	37.27	36.58	36.2	37.62	37.1
1900-01-01 03:02:00	36.21	36.08	35.97	36.05	35.83	37.63	36.59	36.44	37.23	36.61	36.92	37.28	36.56	36.22	37.62	37.3
1900-01-01 03:03:00	36.07	36.12	35.96	36.04	35.74	37.47	36.67	36.33	37.19	36.63	36.98	37.25	36.53	36.25	37.54	37.31
1900-01-01 03:04:00	36.01	36.16	35.96	36.03	35.66	37.35	36.67	36.33	37.24	36.63	37.06	37.21	36.47	36.38	37.53	37.14
1900-01-01 03:05:00	35.97	36.19	35.96	36.02	35.62	37.1	36.64	36.35	37.26	36.61	37.09	37.19	36.41	36.44	37.54	37.02
1900-01-01 03:06:00	35.97	36.22	35.97	36.03	35.58	36.9	36.6	36.3	37.27	36.65	37.08	37.2	36.34	36.46	37.53	36.95
1900-01-01 03:07:00	36.09	36.3	35.99	36.07	35.56	36.88	36.47	36.29	37.28	36.68	37.21	37.2	36.29	36.46	37.54	36.9
1900-01-01 03:08:00	36.2	36.32	36.02	36.17	35.6	37.14	36.44	36.22	37.3	36.75	37.36	37.21	36.28	36.41	37.58	36.92
1900-01-01 03:09:00	36.27	36.31	36.05	36.14	35.6	37.15	36.44	36.17	37.29	36.8	37.4	37.26	36.25	36.33	37.58	36.96
1900-01-01 03:10:00	36.27	36.32	36.06	36.09	35.56	37.04	36.43	36.27	37.27	36.75	37.38	37.31	36.21	36.31	37.55	36.92
1900-01-01 03:11:00	36.33	36.33	36.06	36.03	35.77	36.97	36.39	36.41	37.24	36.69	37.36	37.32	36.17	36.33	37.5	36.77
1900-01-01 03:12:00	36.47	36.32	36.05	36.02	35.93	36.91	36.35	36.56	37.19	36.67	37.37	37.33	36.13	36.44	37.33	36.73
1900-01-01 03:13:00	36.53	36.31	36.05	35.96	36	36.87	36.31	36.63	37.1	36.66	37.42	37.34	36.29	36.43	37.16	36.75
1900-01-01 03:14:00	36.66	36.3	36.01	35.97	36	36.86	36.27	36.64	37.04	36.61	37.42	37.36	36.31	36.34	37.18	36.82
1900-01-01 03:15:00	36.7	36.22	36	36.25	36.02	36.86	36.24	36.64	36.96	36.59	37.35	37.4	36.53	36.28	37.32	36.8
1900-01-01 03:16:00	36.7	36.25	36.01	36.37	36.12	36.83	36.21	36.64	36.84	36.6	37.29	37.39	36.66	36.23	37.29	36.79
1900-01-01 03:17:00	36.7	36.29	36.04	36.33	36.25	36.8	36.17	36.62	36.76	36.57	37.33	37.37	36.69	36.17	37.14	36.81
1900-01-01 03:18:00	36.7	36.36	36.06	36.24	36.33	36.84	36.16	36.58	36.76	36.57	37.46	37.37	36.55	36.15	37.12	36.87
1900-01-01 03:19:00	36.72	36.38	36.08	36.01	36.39	36.9	36.15	36.55	36.73	36.57	37.55	37.45	36.6	36.17	37.33	36.92
1900-01-01 03:20:00	36.78	36.37	36.08	35.92	36.46	36.95	36.13	36.54	36.63	36.66	37.49	37.5	36.85	36.28	37.42	36.94
1900-01-01 03:21:00	36.78	36.33	36.08	35.87	36.5	36.96	36.11	36.54	36.54	36.75	37.35	37.52	36.89	36.33	37.42	36.89
1900-01-01 03:22:00	36.76	36.27	36.18	36.16	36.58	36.92	36.09	36.52	36.45	36.78	37.35	37.52	36.88	36.44	37.4	36.83
1900-01-01 03:23:00	36.66	36.33	36.2	36.32	36.56	36.93	36.08	36.5	36.4	36.77	37.41	37.53	36.84	36.46	37.44	36.84
1900-01-01 03:24:00	36.62	36.46	36.18	36.4	36.54	36.93	36.14	36.49	36.39	36.72	37.48	37.57	36.8	36.48	37.39	36.96
1900-01-01 03:25:00	36.62	36.57	36.12	36.38	36.53	36.93	36.16	36.53	36.37	36.72	37.48	37.55	36.75	36.49	37.23	37.05
1900-01-01 03:26:00	36.64	36.6	36.05	36.36	36.54	36.9	36.22	36.58	36.36	36.75	37.4	37.55	36.71	36.49	37.15	37.09
1900-01-01 03:27:00	36.68	36.57	36.05	36.36	36.56	36.88	36.29	36.59	36.33	36.74	37.33	37.58	36.67	36.51	37.16	37.03
1900-01-01 03:28:00	36.69	36.49	36.02	36.37	36.52	36.88	36.37	36.45	36.27	36.67	37.32	37.66	36.61	36.56	37.28	36.9
1900-01-01 03:29:00	36.66	36.44	36.06	36.36	36.45	36.85	36.47	36.37	36.23	36.55	37.36	37.71	36.55	36.55	37.33	36.84
1900-01-01 03:30:00	36.61	36.47	36.11	36.32	36.4	36.76	36.44	36.41	36.21	36.49	37.37	37.76	36.44	36.46	37.33	36.69
1900-01-01 03:31:00	36.58	36.47	36.16	36.24	36.38	36.72	36.4	36.39	36.21	36.47	37.3	37.77	36.4	36.3	37.29	36.61
1900-01-01 03:32:00	36.58	36.44	36.16	36.21	36.33	36.66	36.38	36.44	36.15	36.43	37.19	37.78	36.41	36.08	37.28	36.68
1900-01-01 03:33:00	36.58	36.37	36.2	36.1	36.28	36.61	36.37	36.49	36.08	36.48	37.15	37.77	36.41	36.2	37.29	36.67
1900-01-01 03:34:00	36.56	36.27	36.28	35.84	36.25	36.58	36.36	36.43	36.02	36.81	36.97	37.73	36.4	36.44	37.25	36.53
1900-01-01 03:35:00	36.52	36.19	36.29	35.85	36.21	36.57	36.36	36.35	36	36.91	36.85	37.71	36.37	36.52	37.22	36.43
1900-01-01 03:36:00	36.47	36.12	36.29	35.94	36.16	36.57	36.35	36.29	35.99	37.01	36.8	37.71	36.34	36.65	37.13	36.57
1900-01-01 03:37:00	36.45	36.07	36.34	35.88	36.11	36.57	36.35	36.27	36	37.05	36.8	37.72	36.35	36.68	37.05	36.52
1900-01-01 03:38:00	36.43	36.05	36.38	35.89	36.11	36.58	36.37	36.25	36.05	37.03	36.86	37.74	36.34	36.56	37.05	36.34
1900-01-01 03:39:00	36.4	36.03	36.4	35.87	36.17	36.6	36.47	36.25	36.07	36.89	36.89	37.77	36.36	36.41	37.17	36.35
1900-01-01 03:40:00	36.4	36.03	36.38	35.93	36.23	36.62	36.51	36.2	36.07	36.7	36.88	37.78	36.4	36.42	37.2	36.46
1900-01-01 03:41:00	36.39	35.95	36.44	36.08	36.31	36.76	36.47	36.13	36.08	36.61	36.83	37.75	36.44	36.43	37.19	36.63
1900-01-01 03:42:00	36.38	35.88	36.42	36.1	36.37	36.82	36.43	36.16	36.09	36.64	36.78	37.71	36.49	36.41	37.19	36.73
1900-01-01 03:43:00	36.37	35.93	36.36	36.07	36.43	36.8	36.44	36.33	36.1	36.72	36.72	37.68	36.54	36.38	37.19	36.73
1900-01-01 03:44:00	36.34	35.97	36.37	36.04	36.43	36.73	36.42	36.38	36.11	36.74	36.65	37.64	36.56	36.38	37.16	36.6
1900-01-01 03:45:00	36.3	35.98	36.52	36.01	36.37	36.71	36.36	36.33	36.11	36.72	36.62	37.65	36.59	36.44	37.13	36.46
1900-01-01 03:46:00	36.25	35.98	36.56	35.93	36.26	36.8	36.33	36.17	36.08	36.7	36.6	37.71	36.64	36.56	37.07	36.56
1900-01-01 03:47:00	36.22	35.97	36.5	35.85	36.25	36.87	36.44	36.25	36.03	36.66	36.62	37.73	36.62	36.6	37.08	36.62
1900-01-01 03:48:00	36.19	35.96	36.58	35.82	36.25	36.89	36.62	36.28	36	36.61	36.58	37.72	36.6	36.61	37.19	36.62
1900-01-01 03:49:00	36.18	36.01	36.66	35.79	36.27	36.89	36.61	36.42	35.99	36.54	36.54	37.72	36.65	36.65	37.22	36.5
1900-01-01 03:50:00	36.19	36.05	36.75	35.76	36.35	36.89	36.45	36.53	36.01	36.54	36.49	37.72	36.65	36.65	37.19	36.4
1900-01-01 03:51:00	36.21	36.06	36.77	35.74	36.39	36.84	36.49	36.47	36.11	36.64	36.48	37.73	36.6	36.61	37.14	36.5
1900-01-01 03:52:00	36.24	36.06	36.82	35.73	36.39	36.82	36.59	36.32	36.14	36.64	36.54	37.72	36.55	36.55	37.2	36.63
1900-01-01 03:53:00	36.27	36.04	36.85	35.71	36.38	36.81	36.57	36.35	36.15	36.63	36.59	37.71	36.51	36.66	37.28	36.83
1900-01-01 03:54:00	36.26	36.01	36.89	35.71	36.37	36.8	36.56	36.35	36.15	36.64	36.67	37.69	36.48	36.81	37.35	36.78
1900-01-01 03:55:00	36.25	35.97	36.88	35.72	36.35	36.8	36.55	36.38	36.13	36.66	36.67	37.67	36.45	36.8	37.39	36.81
1900-01-01 03:56:00	36.25	35.91	36.87	35.78	36.34	36.78	36.51	36.49	36.11	36.68	36.63	37.66	36.41	36.8	37.37	36.93
1900-01-01 03:57:00	36.26	35.87	36.87	35.8	36.3	36.79	36.48	36.42	36.1	36.71	36.6	37.67	36.4	36.88	37.33	36.96
1900-01-01 03:58:00	36.25	35.88	36.86	35.82	36.27	36.79	36.46	36.18	36.15	36.78	36.57	37.68	36.55	36.98	37.31	37.08
1900-01-01 03:59:00	36.22	36.01	36.84	35.84	36.27	36.78	36.43	36.03	36.21	36.77	36.53	37.68	36.7	36.88	37.28	37.02
1900-01-01 04:00:00	36.18	36.23	36.87	35.86	36.25	36.77	36.36	35.91	36.24	36.77	36.51	37.68	36.71	36.61	37.22	37.07
1900-01-01 04:01:00	36.14	36.28	36.95	35.89	36.3	36.78	36.32	35.86	36.27	36.85	36.52	37.63	36.78	36.43	37.18	37.23
1900-01-01 04:02:00	36.15	36.28	37	35.93	36.35	36.8	36.31	35.78	36.29	36.87	36.55	37.54	36.77	36.35	37.16	37.26
1900-01-01 04:03:00	36.16	36.28	37.02	36	36.36	36.82	36.3	35.76	36.27	36.91	36.62	37.49	36.4	36.38	37.03	37.26
1900-01-01 04:04:00	36.17	36.36	37.04	36.09	36.38	36.83	36.29	35.77	36.27	36.9	36.69	37.47	36.85	36.35	36.94	37.27
1900-01-01 04:05:00	36.17	36.37	37.03	36.1	36.37	36.8	36.27	36.22	36.28	36.87	36.76	37.49	36.87	36.28	36.9	37.32
1900-01-01 04:06:00	36.11	36.3	37.02	36.06	36.36	36.8	36.26	36.41	36.27	36.86	36.81	37.5	36.49	36.28	36.87	37.4
1900-01-01 04:07:00	36.08	36.26	37.01	36.02	36.36	36.78	36.26	36.49	36.25	36.84	36.82	37.49	36.46	36.37	36.9	37.28
1900-01-01 04:08:00	36.07	36.32	37	35.98	36.37	36.76	36.24	36.47	36.26	36.78	36.8	37.46	36.42	36.45	36.95	37.17
1900-01-01 04:09:00	36.06	36.45	36.94	36.1	36.37	36.78	36.2	36.44	36.27	36.75	36.76	37.43	36.37	36.48	36.94	37.14
1900-01-01 04:10:00	36.06	36.48	36.87	36.25	36.37	36.81	36.17	36.43	36.25	36.72	36.77	37.41	36.36	36.51	36.95	37.03
1900-01-01 04:11:00	36.06	36.49	36.78	36.28	36.39	36.81	36.09	36.45	36.26	36.67	36.75	37.39	36.37	36.55	36.98	36.97
1900-01-01 04:12:00	36.04	36.48	36.67	36.28	36.39	36.82	36.07	36.49	36.26	36.62	36.8	37.37	36.38	36.58	37.01	36.95
1900-01-01 04:13:00	36.07	36.45	36.58	36.25	36.39	36.81	36.07	36.5	36.25	36.61	36.89	37.34	36.38	36.58	37.07	36.95
1900-01-01 04:14:00	36.07	36.35	36.57	36.31	36.4	36.78	36.1	36.47	36.22	36.6	36.9	37.36	36.9	36.58	37.06	36.97
1900-01-01 04:15:00	35.99	36.21	36.61	36.43	36.36	36.81	36.22	36.46	36.21	36.66	36.85	37.41	36.88	36.58	37.08	36.98
1900-01-01 04:16:00	36	36.2	36.61	36.37	36.33	36.83	36.29	36.46	36.2	36.91	36.79	37.45	36.29	36.56	37.18	37.16
1900-01-01 04:17:00	36.06	36.34	36.57	36.24	36.3	36.81	36.31	36.42	36.17	36.98	36.72	37.48	36.38	36.55	37.23	37.25
1900-01-01 04:18:00	36.02	36.44	36.52	36.29	36.29	36.8	36.33	36.5	36.11	36.88	36.68	37.46	36.48	36.54	37.27	37.29
1900-01-01 04:19:00	35.98	36.56	36.47	36.31	36.32	36.79	36.33	36.52	36.11	36.81	36.72	37.45	36.59	36.56	37.24	37.33
1900-01-01 04:20:00	35.98	36.61	36.44	36.27	36.35	36.75	36.31	36.49	36.28	36.76	36.73	37.49	36.64	36.58	37.19	37.35
1900-01-01 04:21:00	36	36.59	36.44	36.21	36.37	36.76	36.3	36.46	36.43	36.73	36.74	37.5	36.64	36.57	37.18	37.31
1900-01-01 04:22:00	35.98	36.55	36.41	36.16	36.36	36.8	36.27	36.51	36.52	36.7	36.74	37.51	36.64	36.52	37.28	37.21
1900-01-01 04:23:00	35.95	36.5	36.41	36.14	36.32	36.87	36.25	36.51	36.58	36.66	36.74	37.53	36.65	36.48	37.44	37.1
1900-01-01 04:24:00	35.92	36.46	36.39	36.12	36.3	36.9	36.23	36.49	36.61	36.65	36.8	37.56	36.69	36.45	37.38	36.98
1900-01-01 04:25:00	35.89	36.4	36.4	36.06	36.28	36.85	36.21	36.5	36.62	36.64	36.83	37.6	36.82	36.44	37.38	36.91
1900-01-01 04:26:00	35.84	36.38	36.42	35.96	36.25	36.81	36.19	36.5	36.63	36.58	36.85	37.61	37.02	36.41	37.4	36.91
1900-01-01 04:27:00	35.81	36.26	36.4	35.86	36.24	36.81	36.17	36.5	36.65	36.55	36.88	37.63	37.32	36.38	37.43	36.93
1900-01-01 04:28:00	35.79	36.12	36.36	35.87	36.28	36.82	36.18	36.5	36.63	36.54	36.91	37.63	37.54	36.34	37.47	36.85
1900-01-01 04:29:00	35.77	35.98	36.31	35.94	36.36	36.85	36.2	36.53	36.61	36.56	36.95	37.64	37.63	36.32	37.5	36.72
1900-01-01 04:30:00	35.74	35.89	36.28	35.98	36.36	36.84	36.24	36.56	36.61	36.56	36.94	37.66	37.74	36.36	37.48	36.78
1900-01-01 04:31:00	35.74	35.82	36.25	36.01	36.34	36.7	36.26	36.55	36.65	36.57	36.91	37.68	37.63	36.51	37.42	36.81
1900-01-01 04:32:00	35.75	35.74	36.23	36.02	36.27	36.62	36.26	36.49	36.67	36.59	36.86	37.7	37.65	36.52	37.36	36.8
1900-01-01 04:33:00	35.76	35.63	36.28	36.01	36.22	36.64	36.4	36.48	36.66	36.56	36.74	37.7	37.7	36.52	37.31	36.77
1900-01-01 04:34:00	35.76	35.6	36.29	36	36.17	36.69	36.47	36.5	36.64	36.62	36.73	37.69	37.62	36.55	37.25	36.77
1900-01-01 04:35:00	35.77	35.59	36.28	36	36.14	36.73	36.55	36.51	36.62	36.65	36.72	37.71	37.45	36.58	37.2	36.74
1900-01-01 04:36:00	35.77	35.55	36.25	36.02	36.12	36.71	36.56	36.5	36.61	36.6	36.66	37.75	37.52	36.58	37.2	36.66
1900-01-01 04:37:00	35.79	35.52	36.21	36.04	36.11	36.72	36.5	36.5	36.52	36.45	36.62	37.78	37.61	36.59	37.22	36.59
1900-01-01 04:38:00	35.85	35.45	36.19	36.06	36.23	36.79	36.53	36.55	36.46	36.53	36.59	37.83	37.52	36.6	37.21	36.64
1900-01-01 04:39:00	35.88	35.41	36.17	36.04	35.94	36.86	36.57	36.56	36.45	36.74	36.54	37.88	37.61	36.69	37.18	36.73
1900-01-01 04:40:00	35.85	35.42	36.14	36	35.93	36.91	36.66	36.55	36.47	36.84	36.56	37.91	37.78	36.94	37.12	36.86
1900-01-01 04:41:00	35.76	35.44	36.12	35.98	36.15	36.97	36.66	36.53	36.51	36.86	36.76	37.91	37.76	36.97	37.08	36.89
1900-01-01 04:42:00	35.74	35.49	36.09	36	36.29	37.06	36.67	36.52	36.53	36.83	36.77	37.88	37.7	36.92	37.1	36.88
1900-01-01 04:43:00	35.84	35.57	36.07	36.07	36.32	37.07	36.68	36.53	36.51	36.75	36.77	37.87	37.7	36.87	37.08	36.88
1900-01-01 04:44:00	35.87	35.6	36.03	36.12	36.3	37.07	36.66	36.52	36.48	36.67	36.75	37.84	37.75	36.93	37.01	36.88
1900-01-01 04:45:00	35.87	35.64	35.99	36.12	36.38	37.02	36.64	36.6	36.48	36.55	36.79	37.73	37.78	36.99	36.92	36.79
1900-01-01 04:46:00	35.95	35.68	35.97	36.1	36.46	36.83	36.62	36.62	36.47	36.54	36.82	37.65	37.75	37.07	36.92	36.77
1900-01-01 04:47:00	35.94	35.71	35.94	36.11	36.5	36.6	36.57	36.52	36.48	36.53	36.82	37.56	37.73	37.14	36.94	36.96
1900-01-01 04:48:00	35.93	35.65	35.92	36.13	36.53	36.55	36.57	36.5	36.5	36.48	36.78	37.57	37.74	37.16	36.98	37.01
1900-01-01 04:49:00	35.95	35.49	35.89	36.1	36.61	36.5	36.59	36.52	36.49	36.41	36.68	37.67	37.72	37.14	37.04	37.08
1900-01-01 04:50:00	35.91	35.54	35.9	36.17	36.64	36.45	36.58	36.54	36.44	36.39	36.7	37.7	37.74	37.13	37.04	37.14
1900-01-01 04:51:00	35.92	35.76	35.91	36.12	36.44	36.53	36.53	36.51	36.41	36.39	36.77	37.72	37.76	37.18	36.94	37.16
1900-01-01 04:52:00	36	35.75	35.92	36.08	36.3	36.71	36.5	36.44	36.45	36.37	36.75	37.72	37.71	37.18	36.87	37.21
1900-01-01 04:53:00	36.11	35.76	35.92	36.02	36.52	36.55	36.51	36.4	36.57	36.35	36.73	37.72	37.15	37.2	36.95	37.12
1900-01-01 04:54:00	36.13	35.88	35.91	35.9	36.69	36.51	36.51	36.38	36.6	36.39	36.76	37.73	37.12	37.2	37.02	37.03
1900-01-01 04:55:00	36.12	35.89	35.9	35.95	36.8	36.81	36.48	36.36	36.66	36.39	36.76	37.75	37.46	37.14	37.04	37.04
1900-01-01 04:56:00	36.13	35.96	35.87	36.05	36.86	37.08	36.46	36.37	36.69	36.37	36.76	37.73	37.34	37.12	37.02	37.05
1900-01-01 04:57:00	36.14	35.99	35.85	36.15	36.86	37.23	36.44	36.41	36.71	36.35	36.76	37.69	37.22	37.17	36.99	37.04
1900-01-01 04:58:00	36.15	35.98	35.84	36.19	36.74	37.25	36.34	36.36	36.7	36.32	36.75	37.65	37.1	37.21	36.95	37.03
1900-01-01 04:59:00	36.17	35.95	35.82	36.2	36.74	37.16	36.29	36.3	36.74	36.32	36.74	37.66	36.99	37.14	36.96	37.04
1900-01-01 05:00:00	36.19	35.99	35.8	36.19	36.79	37.16	36.45	36.31	36.78	36.35	36.72	37.71	36.91	37.06	37.01	37.11
1900-01-01 05:01:00	36.26	36.09	35.78	36.17	36.82	37.22	36.44	36.28	36.78	36.37	36.73	37.77	36.85	37.03	37.09	37.18
1900-01-01 05:02:00	36.22	36.17	35.78	36.16	36.84	37.31	36.42	36.21	36.71	36.39	36.72	37.79	36.78	37.04	37.13	37.12
1900-01-01 05:03:00	36.09	36.28	35.85	36.16	36.89	37.34	36.32	36.18	36.64	36.39	36.7	37.78	36.76	36.99	37.23	37.16
1900-01-01 05:04:00	36.03	36.31	35.84	36.14	36.94	37.33	36.36	36.2	36.5	36.37	36.68	37.77	36.66	36.84	37.22	37.23
1900-01-01 05:05:00	36.11	36.34	35.79	36.17	36.94	37.28	36.48	36.19	36.46	36.39	36.64	37.77	36.63	36.83	37.31	37.27
1900-01-01 05:06:00	36.29	36.33	35.83	36.21	36.87	37.25	36.54	36.18	36.6	36.43	36.54	37.74	36.57	36.84	37.33	37.36
1900-01-01 05:07:00	36.38	36.31	35.87	36.21	36.8	37.23	36.53	36.15	36.71	36.5	36.55	37.73	36.61	36.8	37.3	37.29
1900-01-01 05:08:00	36.4	36.4	35.88	36.19	36.73	37.21	36.5	36.15	36.68	36.5	36.54	37.74	36.88	36.71	37.27	37.14
1900-01-01 05:09:00	36.4	36.44	35.91	36.15	36.64	37.2	36.53	36.22	36.69	36.49	36.61	37.74	37.02	36.59	37.26	37.13
1900-01-01 05:10:00	36.42	36.46	36.01	36.1	36.55	37.22	36.61	36.24	36.77	36.64	36.62	37.71	37.16	36.64	37.31	37.21
1900-01-01 05:11:00	36.45	36.51	36.07	36.03	36.46	37.23	36.62	36.26	36.63	36.7	36.6	37.74	37.36	36.6	37.35	37.13
1900-01-01 05:12:00	36.5	36.53	36.16	36.06	36.38	37.24	36.64	36.29	36.58	36.74	36.64	37.75	37.55	36.51	37.29	37.14
1900-01-01 05:13:00	36.48	36.54	36.3	36.1	36.33	37.29	36.61	36.28	36.56	36.77	36.78	37.72	37.64	36.45	37.25	37.22
1900-01-01 05:14:00	36.45	36.53	36.39	36.12	36.26	37.3	36.57	36.15	36.58	36.66	36.84	37.69	37.64	36.39	37.23	36.99
1900-01-01 05:15:00	36.4	36.56	36.46	36.14	36.18	37.37	36.51	35.92	36.65	36.57	36.84	37.64	37.63	36.43	37.17	36.79
1900-01-01 05:16:00	36.39	36.6	36.47	36.15	36.12	37.39	36.45	35.82	36.73	36.62	36.82	37.64	37.55	36.5	37.15	36.68
1900-01-01 05:17:00	36.43	36.62	36.46	36.15	36.03	37.38	36.41	35.99	36.73	36.67	36.83	37.62	37.32	36.47	37.24	36.66
1900-01-01 05:18:00	36.44	36.61	36.55	36.21	35.96	37.3	36.39	36.02	36.64	36.69	36.84	37.59	37.23	36.42	37.34	36.75
1900-01-01 05:19:00	36.45	36.6	36.58	36.2	35.89	37.25	36.37	36.04	36.62	36.73	36.87	37.57	37.23	36.39	37.43	37.04
1900-01-01 05:20:00	36.43	36.63	36.57	36.16	35.87	37.22	36.34	36.06	36.63	36.74	36.85	37.54	37.27	36.38	37.44	37.3
1900-01-01 05:21:00	36.44	36.62	36.57	36.16	35.84	37.2	36.32	36.07	36.58	36.71	36.87	37.51	37.25	36.36	37.37	37.33
1900-01-01 05:22:00	36.45	36.62	36.53	36.18	35.82	37.2	36.31	36.07	36.65	36.68	36.88	37.56	37.29	36.31	37.37	37.23
1900-01-01 05:23:00	36.48	36.59	36.47	36.18	35.79	37.22	36.27	36.07	36.7	36.63	36.88	37.61	36.96	36.28	37.41	37.15
1900-01-01 05:24:00	36.57	36.56	36.43	36.17	35.77	37.23	36.22	36.04	36.72	36.72	36.88	37.63	36.95	36.28	37.37	37.15
1900-01-01 05:25:00	36.59	36.53	36.4	36.13	35.8	37.21	36.17	36.03	36.69	36.94	36.86	37.66	37.3	36.28	37.35	37.15
1900-01-01 05:26:00	36.57	36.62	36.35	36.13	35.79	37.16	36.14	36.04	36.64	37.03	36.77	37.7	36.89	36.29	37.32	37.23
1900-01-01 05:27:00	36.53	36.69	36.28	36.1	35.76	37.16	36.1	36.06	36.6	37.02	36.7	37.71	36.89	36.33	37.28	37.31
1900-01-01 05:28:00	36.48	36.67	36.25	36.07	35.76	37.22	36.07	36.07	36.61	36.97	36.61	37.71	37.29	36.43	37.23	37.35
1900-01-01 05:29:00	36.42	36.62	36.23	36.27	35.81	37.25	36.12	36.06	36.62	36.9	36.69	37.69	37.3	36.39	37.21	37.37
1900-01-01 05:30:00	36.36	36.64	36.07	36.3	35.82	37.22	36.19	36.06	36.61	36.85	36.8	37.68	37.3	36.32	37.27	37.3
1900-01-01 05:31:00	36.29	36.66	36.01	36.16	35.85	37.18	36.19	36.09	36.64	36.79	36.91	37.69	37.27	36.26	37.41	37.21
1900-01-01 05:32:00	36.24	36.68	36.05	36.17	35.87	37.15	36.18	36.1	36.65	36.76	36.97	37.67	37.27	36.18	37.51	37.07
1900-01-01 05:33:00	36.19	36.72	36.06	36.32	35.94	37.09	36.18	36.08	36.58	36.79	36.98	37.66	37.28	36.03	37.56	36.94
1900-01-01 05:34:00	36.16	36.7	36.14	36.36	36.02	37.03	36.18	36.02	36.52	36.77	36.97	37.66	37.24	35.91	37.65	36.81
1900-01-01 05:35:00	36.17	36.63	36.26	36.52	36.09	36.98	36.17	35.99	36.4	36.71	36.96	37.65	37.16	35.87	37.75	36.79
1900-01-01 05:36:00	36.17	36.61	36.3	36.66	36.08	36.93	36.16	35.97	36.41	36.67	36.93	37.72	37.09	35.88	37.8	36.71
1900-01-01 05:37:00	36.15	36.64	36.33	36.68	36.11	36.9	36.15	35.94	36.43	36.68	36.89	37.71	36.86	35.9	37.77	36.55
1900-01-01 05:38:00	36.09	36.72	36.33	36.56	36.15	36.89	36.15	35.95	36.43	36.82	36.81	37.67	36.83	35.89	37.71	36.43
1900-01-01 05:39:00	36.04	36.92	36.26	36.75	36.16	36.87	36.15	35.94	36.41	36.88	36.75	37.62	36.97	35.86	37.65	36.32
1900-01-01 05:40:00	36.05	37.08	36.28	36.95	36.15	36.91	36.14	35.92	36.35	36.82	36.69	37.66	37.23	35.84	37.62	36.28
1900-01-01 05:41:00	36.07	37.11	36.34	37.06	36.17	36.92	36.15	35.83	36.32	36.69	36.64	37.69	37.35	35.82	37.57	36.29
1900-01-01 05:42:00	36.05	37.1	36.39	37.21	36.22	36.89	36.17	35.79	36.38	36.54	36.6	37.69	37.37	35.82	37.57	36.33
1900-01-01 05:43:00	36.01	37.09	36.47	37.23	36.24	36.87	36.18	35.8	36.5	36.52	36.55	37.7	37.46	35.8	37.61	36.42
1900-01-01 05:44:00	35.95	37.08	36.54	37.25	36.26	36.86	36.22	35.81	36.52	36.55	36.54	37.71	37.44	35.79	37.69	36.72
1900-01-01 05:45:00	35.9	37.07	36.57	37.27	36.22	36.83	36.25	35.8	36.55	36.57	36.56	37.7	37.32	35.79	37.66	36.81
1900-01-01 05:46:00	35.83	37.1	36.59	37.36	36.23	36.78	36.26	35.79	36.67	36.56	36.57	37.7	37.8	35.79	37.56	36.71
1900-01-01 05:47:00	35.78	37.1	36.59	37.38	36.28	36.74	36.25	35.78	36.69	36.53	36.58	37.69	37.83	35.76	37.48	36.59
1900-01-01 05:48:00	35.73	37.05	36.58	37.4	36.32	36.69	36.23	35.75	36.59	36.49	36.53	37.68	37.48	35.72	37.43	36.63
1900-01-01 05:49:00	35.74	36.99	36.64	37.4	36.3	36.77	36.19	35.65	36.65	36.48	36.5	37.68	37.5	35.69	37.38	36.64
1900-01-01 05:50:00	35.8	36.97	36.7	37.33	36.3	36.89	36.19	35.58	36.7	36.46	36.53	37.67	37.56	35.72	37.32	36.7
1900-01-01 05:51:00	35.81	37	36.72	37.28	36.31	36.88	36.26	35.58	36.62	36.46	36.57	37.64	37.64	35.73	37.26	36.71
1900-01-01 05:52:00	35.82	37.04	36.77	37.34	36.29	36.84	36.32	35.54	36.59	36.49	36.56	37.63	37.76	35.73	37.22	36.67
1900-01-01 05:53:00	35.83	37.1	36.81	37.38	36.29	36.83	36.34	35.49	36.56	36.48	36.57	37.65	38	35.72	37.17	36.65
1900-01-01 05:54:00	35.87	37.09	36.87	37.29	36.25	36.85	36.36	35.56	36.53	36.47	36.68	37.68	37.98	35.73	37.1	36.62
1900-01-01 05:55:00	35.88	37.09	36.93	37.16	36.24	36.83	36.36	35.55	36.48	36.45	36.71	37.71	37.74	35.72	37.02	36.46
1900-01-01 05:56:00	35.94	37.07	36.98	37.18	36.22	36.81	36.34	35.47	36.47	36.41	36.7	37.71	37.75	35.68	36.95	36.26
1900-01-01 05:57:00	36	37.1	36.97	37.22	36.18	36.91	36.31	35.43	36.48	36.36	36.66	37.65	37.78	35.64	36.89	36.52
1900-01-01 05:58:00	36.03	37.14	36.91	37.26	36.13	36.91	36.23	35.38	36.47	36.23	36.66	37.6	37.9	35.62	36.87	36.68
1900-01-01 05:59:00	36.06	37.1	36.89	37.27	36.04	36.88	36.22	35.29	36.43	36.19	36.64	37.55	37.93	35.62	36.87	36.76
1900-01-01 06:00:00	36.14	36.98	36.87	37.34	35.99	36.85	36.29	35.27	36.38	36.13	36.59	37.57	37.91	35.63	36.86	36.8
1900-01-01 06:01:00	36.18	36.97	36.84	37.37	35.97	36.88	36.33	35.36	36.38	36.12	36.55	37.63	37.89	35.65	36.85	36.78
1900-01-01 06:02:00	36.24	36.94	36.86	37.36	35.94	37.01	36.31	35.57	36.38	36.13	36.51	37.63	37.95	35.66	36.85	36.78
1900-01-01 06:03:00	36.31	36.73	36.89	37.3	35.9	37.05	36.17	35.87	36.41	36.13	36.47	37.66	37.96	35.7	36.84	36.76
1900-01-01 06:04:00	36.33	36.56	36.9	37.25	35.86	37.12	36.09	35.95	36.42	36.12	36.43	37.68	37.7	35.71	36.82	36.74
1900-01-01 06:05:00	36.35	36.58	36.91	37.22	35.83	37.17	36.08	35.98	36.39	36.13	36.39	37.67	37.68	35.69	36.78	36.76
1900-01-01 06:06:00	36.38	36.57	36.9	37.24	35.81	37.21	36.06	35.98	36.29	36.13	36.36	37.58	37.68	35.72	36.74	36.78
1900-01-01 06:07:00	36.41	36.63	36.89	37.27	35.84	37.21	36.06	35.93	36.28	36.15	36.36	37.59	37.71	35.75	36.69	36.79
1900-01-01 06:08:00	36.42	36.95	36.93	37.24	35.92	37.25	36.06	35.88	36.34	36.15	36.35	37.64	37.81	35.75	36.67	36.82
1900-01-01 06:09:00	36.4	36.99	36.96	37.18	36.01	37.29	36.03	35.86	36.47	36.13	36.33	37.67	37.74	35.75	36.64	36.9
1900-01-01 06:10:00	36.38	37	36.96	37.12	36.1	37.33	36.04	35.83	36.51	36.12	36.33	37.69	37.75	35.76	36.59	36.9
1900-01-01 06:11:00	36.36	36.99	36.99	37.16	36.18	37.36	36.05	35.84	36.63	36.1	36.33	37.72	37.89	35.78	36.55	36.81
1900-01-01 06:12:00	36.37	36.87	37.08	37.14	36.21	37.41	36.12	35.86	36.67	36.07	36.34	37.79	37.89	35.8	36.51	36.71
1900-01-01 06:13:00	36.49	36.64	37.16	37.05	36.22	37.43	36.16	35.86	36.66	36.04	36.33	37.8	37.82	35.81	36.45	36.66
1900-01-01 06:14:00	36.53	36.59	37.18	36.94	36.12	37.44	36.15	35.81	36.66	35.99	36.3	37.81	37.65	35.81	36.38	36.62
1900-01-01 06:15:00	36.63	36.61	37.22	36.88	36.02	37.45	36.12	35.78	36.67	35.96	36.28	37.8	37.58	35.82	36.35	36.63
1900-01-01 06:16:00	36.92	36.59	37.2	36.85	36.03	37.44	36.08	35.82	36.67	35.9	36.26	37.78	37.56	35.83	36.34	36.65
1900-01-01 06:17:00	37.02	36.63	37.19	36.88	36.11	37.41	36.03	35.85	36.65	35.88	36.26	37.77	37.58	35.84	36.34	36.62
1900-01-01 06:18:00	37.08	36.71	37.25	36.92	36.09	37.39	35.99	35.83	36.66	36.02	36.29	37.79	37.76	35.87	36.4	36.63
1900-01-01 06:19:00	37.19	36.8	37.34	36.92	36.02	37.33	35.95	35.81	36.66	36.2	36.3	37.81	37.83	35.92	36.45	36.64
1900-01-01 06:20:00	37.31	36.81	37.38	36.94	36.06	37.32	35.91	35.76	36.68	36.29	36.31	37.8	37.8	35.95	36.46	36.72
1900-01-01 06:21:00	37.41	36.73	37.43	36.98	36.3	37.36	35.87	35.74	36.7	36.33	36.29	37.78	37.73	35.9	36.5	36.72
1900-01-01 06:22:00	37.51	36.72	37.48	37.01	36.39	37.39	35.83	35.75	36.7	36.4	36.22	37.81	37.64	35.76	36.53	36.66
1900-01-01 06:23:00	37.57	36.76	37.49	36.99	36.4	37.4	35.8	35.74	36.7	36.5	36.15	37.81	37.54	35.63	36.55	36.69
1900-01-01 06:24:00	37.6	36.75	37.53	36.93	36.38	37.38	35.78	35.74	36.69	36.58	36.08	37.79	37.43	35.66	36.57	36.72
1900-01-01 06:25:00	37.66	36.69	37.55	36.78	36.36	37.39	35.78	35.77	36.7	36.61	35.99	37.8	37.3	35.69	36.62	36.69
1900-01-01 06:26:00	37.7	36.62	37.55	36.68	36.35	37.37	35.76	35.78	36.75	36.61	35.93	37.79	37.19	35.69	36.66	36.57
1900-01-01 06:27:00	37.78	36.59	37.49	36.68	36.34	37.36	35.75	35.77	36.73	36.6	35.89	37.75	37.09	35.78	36.68	36.5
1900-01-01 06:28:00	37.8	36.6	37.5	36.68	36.36	37.36	35.73	35.76	36.71	36.63	35.9	37.69	36.99	35.91	36.83	36.42
1900-01-01 06:29:00	37.86	36.63	37.52	36.67	36.4	37.31	35.71	35.75	36.77	36.66	35.91	37.63	36.9	35.95	36.9	36.4
1900-01-01 06:30:00	37.87	36.63	37.54	36.65	36.37	37.32	35.68	35.74	36.8	36.7	35.92	37.61	36.87	36.01	36.94	36.43
1900-01-01 06:31:00	37.76	36.57	37.53	36.74	36.35	37.3	35.66	35.74	36.82	36.79	35.93	37.61	36.85	36.02	36.97	36.47
1900-01-01 06:32:00	37.68	36.54	37.53	36.8	36.31	37.27	35.64	35.75	36.84	36.83	35.95	37.59	36.8	35.93	36.97	36.51
1900-01-01 06:33:00	37.68	36.61	37.51	36.79	36.3	37.22	35.61	35.76	36.85	36.83	35.99	37.55	36.76	35.85	36.99	36.53
1900-01-01 06:34:00	37.73	36.63	37.48	36.76	36.28	37.28	35.57	35.83	36.84	36.88	36.05	37.51	36.68	35.86	37.03	36.6
1900-01-01 06:35:00	37.74	36.64	37.41	36.65	36.26	37.29	35.55	35.85	36.83	36.91	36.17	37.43	36.55	35.87	37	36.56
1900-01-01 06:36:00	37.7	36.62	37.35	36.51	36.24	37.29	35.55	35.83	36.81	36.86	36.23	37.3	36.45	35.94	36.94	36.44
1900-01-01 06:37:00	37.67	36.56	37.32	36.41	36.21	37.27	35.58	35.78	36.8	36.82	36.27	37.26	36.36	36.09	36.91	36.52
1900-01-01 06:38:00	37.59	36.54	37.31	36.26	36.18	37.22	35.58	35.73	36.8	36.78	36.28	37.25	36.26	36.16	36.86	36.59
1900-01-01 06:39:00	37.52	36.52	37.3	36.25	36.16	37.15	35.58	35.66	36.79	36.79	36.3	37.27	36.19	36.18	36.73	36.6
1900-01-01 06:40:00	37.43	36.52	37.27	36.35	36.14	37.12	35.6	35.58	36.76	36.8	36.26	37.31	36.18	36.15	36.78	36.58
1900-01-01 06:41:00	37.3	36.51	37.23	36.36	36.11	37.08	35.63	35.52	36.72	36.7	36.16	37.32	36.25	36.1	36.9	36.53
1900-01-01 06:42:00	37.29	36.53	37.2	36.35	36.1	37.08	35.66	35.48	36.7	36.63	36.14	37.32	36.47	36.23	36.84	36.48
1900-01-01 06:43:00	37.3	36.55	37.16	36.34	36.1	37.06	35.66	35.46	36.74	36.65	36.16	37.3	36.49	36.3	36.74	36.44
1900-01-01 06:44:00	37.34	36.55	37.15	36.3	36.08	37.03	35.64	35.42	36.74	36.65	36.19	37.26	36.41	36.34	36.68	36.4
1900-01-01 06:45:00	37.41	36.5	37.13	36.28	36.09	36.97	35.61	35.42	36.72	36.62	36.25	37.22	36.39	36.44	36.76	36.35
1900-01-01 06:46:00	37.41	36.41	37.12	36.32	36.1	36.93	35.59	35.42	36.69	36.57	36.29	37.21	36.37	36.48	36.87	36.33
1900-01-01 06:47:00	37.4	36.44	37.12	36.41	36.1	36.92	35.57	35.41	36.68	36.54	36.34	37.28	36.34	36.47	36.83	36.33
1900-01-01 06:48:00	37.38	36.51	37.12	36.4	36.09	36.95	35.57	35.39	36.67	36.52	36.43	37.29	36.33	36.46	36.78	36.33
1900-01-01 06:49:00	37.33	36.52	37.12	36.35	36.11	36.89	35.57	35.32	36.7	36.56	36.5	37.29	36.3	36.48	36.74	36.32
1900-01-01 06:50:00	37.33	36.54	37.1	36.32	36.11	36.84	35.58	35.34	36.72	36.56	36.52	37.28	36.27	36.46	36.79	36.32
1900-01-01 06:51:00	37.33	36.56	37.06	36.28	36.11	36.89	35.58	35.36	36.7	36.54	36.5	37.26	36.23	36.4	36.81	36.32
1900-01-01 06:52:00	37.29	36.5	36.99	36.22	36.1	36.9	35.58	35.35	36.72	36.49	36.5	37.23	36.18	36.39	36.8	36.33
1900-01-01 06:53:00	37.23	36.44	36.97	36.23	36.09	36.89	35.6	35.31	36.82	36.43	36.48	37.2	36.09	36.38	36.73	36.41
1900-01-01 06:54:00	37.19	36.4	36.99	36.27	36.07	36.88	35.63	35.29	36.84	36.4	36.47	37.15	36.05	36.35	36.77	36.46
1900-01-01 06:55:00	37.15	36.3	37	36.27	36.04	36.85	35.64	35.35	36.83	36.4	36.43	37.11	36.02	36.33	36.87	36.55
1900-01-01 06:56:00	37.1	36.25	36.98	36.24	36.02	36.83	35.63	35.34	36.85	36.39	36.39	37.09	36.01	36.33	36.94	36.57
1900-01-01 06:57:00	37.07	36.21	36.96	36.21	36.01	36.81	35.63	35.31	36.94	36.38	36.37	37.08	35.99	36.33	36.93	36.51
1900-01-01 06:58:00	37.03	36.25	36.96	36.2	36	36.8	35.62	35.29	36.96	36.35	36.34	37.08	35.99	36.35	36.94	36.56
1900-01-01 06:59:00	36.96	36.28	36.96	36.21	36.05	36.73	35.61	35.27	36.96	36.3	36.33	37.08	35.97	36.43	37.04	36.59
1900-01-01 07:00:00	36.89	36.31	36.96	36.18	36.12	36.61	35.61	35.24	36.98	36.27	36.34	37.07	35.94	36.41	37.15	36.61
1900-01-01 07:01:00	36.85	36.41	36.96	36.14	36.19	36.51	35.61	35.22	37.02	36.23	36.3	37.02	35.97	36.37	37.24	36.6
1900-01-01 07:02:00	36.84	36.38	36.94	36.12	36.2	36.44	35.6	35.41	37.07	36.19	36.25	37	36.2	36.37	37.26	36.51
1900-01-01 07:03:00	36.85	36.33	36.85	36.12	36.21	36.36	35.62	35.5	37.05	36.14	36.21	37.04	36.27	36.33	37.23	36.42
1900-01-01 07:04:00	36.88	36.34	36.84	36.1	36.18	36.28	35.63	35.59	37.1	36.09	36.18	37.07	36.26	36.29	37.18	36.36
1900-01-01 07:05:00	36.89	36.35	36.85	36.07	36.15	36.21	35.65	35.67	37.11	36.05	36.18	37.08	36.24	36.24	37.13	36.33
1900-01-01 07:06:00	36.91	36.37	36.83	36.04	36.14	36.16	35.67	35.77	37.01	36.04	36.2	37.09	36.21	36.22	37.08	36.36
1900-01-01 07:07:00	36.89	36.37	36.76	36.01	36.13	36.11	35.7	35.78	37.04	36.04	36.2	37.11	36.21	36.22	37.02	36.36
1900-01-01 07:08:00	36.85	36.3	36.68	35.97	36.11	36.05	35.74	35.71	37.08	36.01	36.19	37.13	36.23	36.26	36.96	36.45
1900-01-01 07:09:00	36.88	36.21	36.65	35.98	36.07	36.01	35.76	35.57	37.09	35.99	36.18	37.15	36.18	36.25	36.9	36.43
1900-01-01 07:10:00	36.87	36.25	36.51	35.98	36.02	35.96	35.79	35.61	37.09	35.95	36.16	37.17	36.08	36.22	36.85	36.33
1900-01-01 07:11:00	36.79	36.31	36.47	35.93	35.98	35.91	35.79	35.73	37.07	35.91	36.14	37.18	36.21	36.2	36.81	36.37
1900-01-01 07:12:00	36.7	36.34	36.49	35.88	35.96	35.86	35.75	35.83	37.04	35.89	36.1	37.2	36.2	36.13	36.77	36.45
1900-01-01 07:13:00	36.67	36.39	36.49	35.85	35.96	35.8	35.73	35.85	37	35.86	36.09	37.2	36.31	36.11	36.73	36.48
1900-01-01 07:14:00	36.62	36.47	36.5	35.82	35.97	35.73	35.76	35.89	36.96	35.85	36.07	37.24	36.91	36.12	36.68	36.43
1900-01-01 07:15:00	36.66	36.47	36.49	36	35.97	35.69	35.82	35.95	36.91	35.84	36.08	37.26	37.1	36.17	36.63	36.48
1900-01-01 07:16:00	36.69	36.46	36.45	36.08	36	35.63	35.82	36	36.86	35.82	36.11	37.27	37.13	36.22	36.6	36.59
1900-01-01 07:17:00	36.69	36.43	36.4	36.13	36.07	35.61	35.8	36.01	36.79	35.79	36.1	37.28	37.08	36.27	36.58	36.6
1900-01-01 07:18:00	36.68	36.41	36.35	36.15	36.1	35.58	35.81	36.06	36.73	35.78	36.19	37.26	37.05	36.3	36.52	36.58
1900-01-01 07:19:00	36.67	36.39	36.3	36.15	36.1	35.55	35.84	36.13	36.7	35.78	36.21	37.25	37.07	36.3	36.46	36.54
1900-01-01 07:20:00	36.68	36.36	36.25	36.11	36.08	35.52	35.89	36.12	36.63	35.77	36.18	37.25	37.29	36.26	36.42	36.49
1900-01-01 07:21:00	36.73	36.31	36.25	36.05	36.06	35.49	35.96	36.01	36.53	35.74	36.15	37.25	37.56	36.18	36.35	36.44
1900-01-01 07:22:00	36.74	36.27	36.25	35.95	36.05	35.45	35.99	35.93	36.44	35.71	36.09	37.29	37.64	36.15	36.28	36.5
1900-01-01 07:23:00	36.71	36.25	36.24	35.88	36.03	35.41	35.99	35.89	36.35	35.63	36.11	37.33	37.64	36.14	36.24	36.53
1900-01-01 07:24:00	36.66	36.23	36.25	35.89	36	35.38	35.97	35.81	36.27	35.61	36.06	37.36	37.5	36.13	36.2	36.66
1900-01-01 07:25:00	36.63	36.21	36.24	35.89	35.97	35.34	35.97	35.78	36.25	35.63	35.93	37.37	37.43	36.12	36.13	36.63
1900-01-01 07:26:00	36.71	36.19	36.21	35.86	35.96	35.31	35.97	35.97	36.25	35.69	36.05	37.37	37.79	36.11	36.08	36.57
1900-01-01 07:27:00	36.71	36.15	36.17	35.82	35.95	35.28	35.96	36.05	36.24	35.76	36.33	37.36	37.83	36.1	36.04	36.5
1900-01-01 07:28:00	36.66	36.06	36.13	35.77	35.94	35.27	35.95	36.13	36.22	35.86	36.43	37.35	37.64	36.11	35.99	36.4
1900-01-01 07:29:00	36.58	36.03	36.1	35.72	35.95	35.26	35.93	36.17	36.2	35.92	36.44	37.37	37.54	36.17	35.97	36.38
1900-01-01 07:30:00	36.49	36.07	36.07	35.68	35.96	35.24	35.92	36.2	36.18	35.96	36.4	37.37	37.53	36.16	35.94	36.42
1900-01-01 07:31:00	36.43	36.1	36.04	35.64	36.04	35.2	35.89	36.26	36.17	36.02	36.35	37.38	37.52	36.14	35.89	36.48
1900-01-01 07:32:00	36.44	36.2	36.02	35.59	36.11	35.2	35.88	36.28	36.16	36.05	36.43	37.4	37.5	36.12	35.86	36.45
1900-01-01 07:33:00	36.44	36.21	35.98	35.5	36.18	35.21	35.87	36.23	36.11	36.06	36.5	37.39	37.5	36.11	35.86	36.4
1900-01-01 07:34:00	36.42	36.21	35.94	35.42	36.22	35.2	35.86	36.09	36.05	36.09	36.51	37.38	37.5	36.08	35.86	36.39
1900-01-01 07:35:00	36.4	36.2	35.91	35.39	36.26	35.2	35.84	35.9	35.99	36.09	36.52	37.3	37.43	36.05	35.82	36.37
1900-01-01 07:36:00	36.39	36.16	35.9	35.39	36.28	35.2	35.82	35.99	35.94	36.07	36.52	37.25	37.36	36.02	35.79	36.36
1900-01-01 07:37:00	36.38	36.07	35.89	35.36	36.28	35.21	35.8	36.19	35.9	36.05	36.48	37.23	37.39	35.99	35.76	36.37
1900-01-01 07:38:00	36.37	36.03	35.91	35.3	36.27	35.22	35.8	36.21	35.87	36.06	36.45	37.18	37.42	35.96	35.72	36.37
1900-01-01 07:39:00	36.39	36	35.92	35.24	36.38	35.23	35.8	36.16	35.82	36.05	36.4	37.12	37.46	35.9	35.71	36.4
1900-01-01 07:40:00	36.43	35.98	35.9	35.18	36.59	35.23	35.8	36.14	35.78	36.05	36.34	37.09	37.46	35.82	35.72	36.43
1900-01-01 07:41:00	36.48	35.96	35.87	35.2	36.3	35.23	35.77	36.14	35.74	36.04	36.29	37.06	37.47	35.76	35.72	36.53
1900-01-01 07:42:00	36.49	35.95	35.87	35.26	36.33	35.23	35.73	36.19	35.71	36.01	36.28	37.05	37.53	35.73	35.71	36.61
1900-01-01 07:43:00	36.49	35.92	35.89	35.28	36.31	35.23	35.74	36.23	35.68	36.04	36.28	37.05	37.58	35.72	35.7	36.64
1900-01-01 07:44:00	36.46	35.84	35.9	35.29	36.3	35.24	35.74	36.23	35.64	36.06	36.26	37.05	37.6	35.69	35.69	36.61
1900-01-01 07:45:00	36.42	35.78	35.88	35.31	36.21	35.28	35.73	36.18	35.61	36.03	36.22	37.02	37.63	35.67	35.67	36.62
1900-01-01 07:46:00	36.4	35.73	35.87	35.34	36.1	35.3	35.72	36.1	35.59	36.02	36.18	36.99	37.69	35.64	35.64	36.63
1900-01-01 07:47:00	36.42	35.71	35.86	35.34	36.09	35.3	35.68	36.07	35.57	36.03	36.2	36.97	37.69	35.61	35.58	36.63
1900-01-01 07:48:00	36.42	35.71	35.85	35.32	36.2	35.29	35.63	36.06	35.6	36.03	36.23	36.93	37.64	35.59	35.55	36.64
1900-01-01 07:49:00	36.41	35.7	35.83	35.32	36.33	35.28	35.63	36.09	35.68	36.03	36.23	36.89	37.65	35.58	35.54	36.61
1900-01-01 07:50:00	36.41	35.62	35.81	35.32	36.38	35.26	35.59	36.14	35.7	36.04	36.21	36.84	37.61	35.57	35.52	36.54
1900-01-01 07:51:00	36.42	35.58	35.8	35.34	36.35	35.25	35.63	36.19	35.7	36.05	36.21	36.8	37.59	35.56	35.49	36.52
1900-01-01 07:52:00	36.41	35.56	35.83	35.37	36.33	35.23	35.72	36.22	35.69	36.08	36.21	36.8	37.64	35.54	35.46	36.54
1900-01-01 07:53:00	36.39	35.56	35.8	35.37	36.36	35.22	35.74	36.23	35.68	36.1	36.18	36.83	37.65	35.52	35.41	36.53
1900-01-01 07:54:00	36.37	35.55	35.77	35.35	36.36	35.2	35.78	36.22	35.7	36.1	36.15	36.85	37.62	35.5	35.41	36.51
1900-01-01 07:55:00	36.35	35.54	35.75	35.28	36.31	35.2	35.86	36.19	35.7	36.08	36.11	36.86	37.62	35.49	35.43	36.48
1900-01-01 07:56:00	36.32	35.57	35.72	35.25	36.26	35.22	35.86	36.16	35.68	36.06	36.03	36.86	37.55	35.47	35.4	36.45
1900-01-01 07:57:00	36.31	35.61	35.7	35.23	36.24	35.22	35.8	36.11	35.68	36.03	35.94	36.85	37.38	35.46	35.41	36.42
1900-01-01 07:58:00	36.35	35.64	35.7	35.21	36.37	35.21	35.94	36.09	35.68	35.98	35.88	36.81	37.37	35.49	35.45	36.32
1900-01-01 07:59:00	36.34	35.65	35.69	35.19	36.41	35.22	35.96	36.07	35.67	35.89	35.84	36.78	37.44	35.5	35.49	36.3
1900-01-01 08:00:00	36.29	35.66	35.69	35.21	36.3	35.22	35.95	36.06	35.67	35.87	35.79	36.75	37.44	35.51	35.76	36.31
1900-01-01 08:01:00	36.29	35.66	35.69	35.23	36.35	35.27	35.88	36.02	35.67	35.86	35.75	36.73	37.42	35.54	35.86	36.28
1900-01-01 08:02:00	36.3	35.66	35.7	35.22	36.36	35.36	35.79	35.97	35.67	35.85	35.72	36.73	37.42	35.56	35.89	36.27
1900-01-01 08:03:00	36.3	35.67	35.71	35.23	36.3	35.38	35.82	35.94	35.68	35.86	35.7	36.73	37.55	35.56	35.89	36.27
1900-01-01 08:04:00	36.27	35.7	35.72	35.22	36.29	35.43	35.83	35.91	35.68	35.84	35.69	36.7	37.61	35.54	35.88	36.23
1900-01-01 08:05:00	36.27	35.73	35.73	35.21	36.27	35.45	35.83	35.87	35.68	35.83	35.68	36.7	37.62	35.53	35.91	36.16
1900-01-01 08:06:00	36.25	35.77	35.74	35.28	36.29	35.45	35.8	35.83	35.66	35.84	35.68	36.75	37.62	35.56	35.96	36.11
1900-01-01 08:07:00	36.25	35.83	35.75	35.31	36.31	35.44	35.83	35.79	35.66	35.85	35.68	36.8	37.59	35.59	36.04	36.06
1900-01-01 08:08:00	36.29	35.89	35.77	35.33	36.27	35.42	35.93	35.76	35.65	35.86	35.68	36.83	37.6	35.58	36.25	36.03
1900-01-01 08:09:00	36.29	35.93	35.78	35.32	36.26	35.4	35.97	35.75	35.68	35.87	35.69	36.83	37.69	35.57	36.33	36.03
1900-01-01 08:10:00	36.26	35.96	35.82	35.35	36.29	35.37	35.98	35.72	35.74	35.85	35.7	36.8	37.7	35.54	36.32	36
1900-01-01 08:11:00	36.29	35.99	35.83	35.45	36.33	35.33	35.94	35.71	35.75	35.83	35.71	36.8	37.57	35.5	36.26	36.05
1900-01-01 08:12:00	36.32	36.01	35.84	35.55	36.33	35.29	35.88	35.75	35.76	35.82	35.72	36.83	37.55	35.44	36.23	36.11
1900-01-01 08:13:00	36.39	35.95	35.81	35.61	36.34	35.26	35.86	35.81	35.76	35.81	35.73	36.87	37.66	35.4	36.24	36.15
1900-01-01 08:14:00	36.47	35.89	35.84	35.64	36.32	35.23	35.88	35.81	35.76	35.8	35.72	36.92	37.69	35.45	36.22	36.2
1900-01-01 08:15:00	36.53	35.89	35.9	35.66	36.29	35.2	35.87	35.8	35.76	35.79	35.74	36.95	37.58	35.56	36.22	36.24
1900-01-01 08:16:00	36.55	35.91	35.95	35.63	36.26	35.16	35.88	35.81	35.76	35.76	35.76	36.94	37.39	35.59	36.28	36.24
1900-01-01 08:17:00	36.6	35.97	35.99	35.56	36.23	35.15	35.88	35.82	35.78	35.73	35.79	36.92	37.28	35.58	36.31	36.2
1900-01-01 08:18:00	36.63	36.03	36.06	35.59	36.21	35.16	35.88	35.81	35.8	35.72	35.8	36.91	37.28	35.58	36.32	36.18
1900-01-01 08:19:00	36.6	36.03	36.13	35.64	36.18	35.16	35.9	35.82	35.82	35.73	35.79	36.91	37.26	35.55	36.32	36.17
1900-01-01 08:20:00	36.53	36.03	36.22	35.68	36.14	35.17	35.96	35.82	35.79	35.72	35.78	36.88	37.23	35.48	36.32	36.19
1900-01-01 08:21:00	36.5	36.07	36.27	35.69	36.1	35.18	35.99	35.81	35.82	35.7	35.78	36.83	37.16	35.45	36.3	36.15
1900-01-01 08:22:00	36.47	36.12	36.29	35.69	36.09	35.18	35.99	35.79	35.85	35.72	35.79	36.82	37.14	35.42	36.26	36.13
1900-01-01 08:23:00	36.43	36.19	36.3	35.65	36.05	35.18	35.98	35.75	35.87	35.72	35.84	36.83	37.09	35.4	36.29	36.2
1900-01-01 08:24:00	36.42	36.22	36.3	35.63	36.01	35.17	35.96	35.72	35.9	35.73	35.85	36.83	37.01	35.39	36.42	36.22
1900-01-01 08:25:00	36.43	36.22	36.32	35.62	35.99	35.16	35.97	35.7	35.89	35.79	35.82	36.83	36.95	35.39	36.44	36.23
1900-01-01 08:26:00	36.55	36.23	36.39	35.59	35.95	35.16	35.97	35.68	35.97	35.79	35.78	36.84	36.88	35.44	36.44	36.24
1900-01-01 08:27:00	36.57	36.23	36.43	35.56	35.93	35.16	35.99	35.68	36.11	35.77	35.76	36.84	36.83	35.45	36.44	36.22
1900-01-01 08:28:00	36.5	36.21	36.37	35.54	35.88	35.16	35.98	35.67	36.22	35.76	35.75	36.82	36.75	35.45	36.45	36.24
1900-01-01 08:29:00	36.48	36.19	36.29	35.51	35.82	35.16	36	35.69	36.32	35.73	35.75	36.73	36.69	35.45	36.5	36.23
1900-01-01 08:30:00	36.51	36.19	36.32	35.47	35.77	35.21	36.03	35.68	36.38	35.69	35.74	36.7	36.63	35.46	36.54	36.21
1900-01-01 08:31:00	36.52	36.18	36.35	35.44	35.72	35.27	36.04	35.68	36.4	35.66	35.71	36.67	36.58	35.46	36.5	36.15
1900-01-01 08:32:00	36.52	36.2	36.47	35.44	35.69	35.32	36.02	35.66	36.41	35.64	35.7	36.66	36.53	35.47	36.43	36.13
1900-01-01 08:33:00	36.51	36.2	36.58	35.43	35.64	35.46	35.95	35.66	36.43	35.63	35.72	36.69	36.51	35.48	36.4	36.13
1900-01-01 08:34:00	36.5	36.16	36.58	35.42	35.61	35.52	35.87	35.64	36.48	35.61	35.74	36.74	36.42	35.48	36.34	36.06
1900-01-01 08:35:00	36.47	36.13	36.54	35.38	35.59	35.55	35.93	35.62	36.51	35.61	35.76	36.73	36.36	35.46	36.23	36.05
1900-01-01 08:36:00	36.43	36.1	36.58	35.41	35.59	35.56	35.98	35.6	36.55	35.61	35.78	36.69	36.34	35.51	36.19	36.11
1900-01-01 08:37:00	36.39	36.09	36.69	35.44	35.58	35.55	35.98	35.58	36.55	35.6	35.78	36.67	36.28	35.57	36.22	36.12
1900-01-01 08:38:00	36.36	36.05	36.78	35.45	35.56	35.54	35.99	35.57	36.56	35.59	35.77	36.68	36.22	35.59	36.2	36.19
1900-01-01 08:39:00	36.33	36.03	36.75	35.44	35.53	35.53	36	35.57	36.57	35.6	35.75	36.7	36.16	35.58	36.19	36.22
1900-01-01 08:40:00	36.3	36	36.72	35.43	35.5	35.51	35.97	35.56	36.58	35.61	35.71	36.73	36.09	35.53	36.16	36.22
1900-01-01 08:41:00	36.28	35.98	36.77	35.42	35.47	35.5	35.96	35.55	36.59	35.62	35.67	36.72	36.03	35.52	36.1	36.26
1900-01-01 08:42:00	36.24	35.91	36.78	35.41	35.44	35.48	36	35.54	36.64	35.62	35.65	36.7	36.02	35.56	36.04	36.33
1900-01-01 08:43:00	36.21	35.82	36.84	35.4	35.42	35.46	36.06	35.53	36.65	35.64	35.63	36.69	36.01	35.55	35.96	36.35
1900-01-01 08:44:00	36.19	35.79	36.97	35.39	35.39	35.44	36.08	35.52	36.59	35.63	35.63	36.69	35.98	35.54	35.9	36.39
1900-01-01 08:45:00	36.16	35.8	37.06	35.38	35.36	35.43	36.06	35.51	36.55	35.61	35.66	36.67	35.95	35.56	35.86	36.44
1900-01-01 08:46:00	36.14	35.85	37.06	35.39	35.4	35.42	36.02	35.51	36.5	35.59	35.66	36.64	35.94	35.62	35.83	36.48
1900-01-01 08:47:00	36.12	35.84	37.08	35.4	35.47	35.4	36	35.49	36.49	35.58	35.66	36.64	35.93	35.73	35.81	36.53
1900-01-01 08:48:00	36.1	35.81	37.12	35.36	35.54	35.38	35.97	35.48	36.55	35.57	35.66	36.64	35.91	35.81	35.87	36.63
1900-01-01 08:49:00	36.08	35.79	37.14	35.31	35.53	35.37	35.93	35.47	36.54	35.57	35.65	36.68	35.88	35.88	35.93	36.66
1900-01-01 08:50:00	36.05	35.68	37.08	35.47	35.53	35.38	35.89	35.46	36.52	35.57	35.63	36.66	36.82	35.9	35.95	36.67
1900-01-01 08:51:00	35.99	35.63	37.05	35.55	35.53	35.38	35.86	35.45	36.51	35.55	35.63	36.59	36.83	35.89	35.97	36.68
1900-01-01 08:52:00	35.94	35.65	37.09	35.56	35.53	35.38	35.81	35.44	36.52	35.56	35.62	36.59	35.96	35.82	35.98	36.69
1900-01-01 08:53:00	35.86	35.72	37.07	35.56	35.53	35.37	35.73	35.44	36.53	35.55	35.6	36.62	35.95	35.79	35.98	36.74
1900-01-01 08:54:00	35.78	35.74	37.04	35.59	35.52	35.35	35.69	35.44	36.53	35.53	35.6	36.64	35.9	35.81	35.98	36.76
1900-01-01 08:55:00	35.74	35.73	37.07	35.66	35.55	35.34	35.66	35.44	36.53	35.57	35.59	36.64	35.84	35.84	35.98	36.74
1900-01-01 08:56:00	35.7	35.73	37.08	35.73	35.56	35.34	35.63	35.45	36.57	35.69	35.57	36.61	35.79	35.83	35.98	36.71
1900-01-01 08:57:00	35.67	35.86	37.09	35.82	35.57	35.34	35.6	35.45	36.6	35.79	35.57	36.58	35.76	35.78	35.97	36.65
1900-01-01 08:58:00	35.67	35.93	37.1	35.85	35.59	35.34	35.57	35.45	36.62	35.83	35.58	36.58	35.73	35.76	35.96	36.65
1900-01-01 08:59:00	35.68	36.01	37.12	35.83	35.62	35.33	35.54	35.44	36.68	35.85	35.59	36.62	35.71	35.75	35.95	36.66
1900-01-01 09:00:00	35.67	36.07	37.11	35.88	35.61	35.34	35.54	35.42	36.69	35.84	35.57	36.65	35.7	35.75	35.94	36.61
1900-01-01 09:01:00	35.65	36.07	37.1	35.89	35.61	35.34	35.52	35.42	36.67	35.87	35.56	36.65	35.72	35.74	35.92	36.55
1900-01-01 09:02:00	35.63	36.05	37.12	36.01	35.6	35.34	35.52	35.4	36.64	35.93	35.53	36.62	36.79	35.74	35.9	36.5
1900-01-01 09:03:00	35.6	36.03	37.14	36.27	35.56	35.38	35.55	35.41	36.64	36.01	35.48	36.56	36.84	35.73	35.86	36.45
1900-01-01 09:04:00	35.56	36.01	37.12	36.4	35.53	35.42	35.56	35.44	36.62	36.02	35.47	36.5	36.83	35.7	35.83	36.36
1900-01-01 09:05:00	35.53	35.98	37.06	36.51	35.53	35.45	35.57	35.49	36.58	36.04	35.48	36.46	35.67	35.68	35.78	36.35
1900-01-01 09:06:00	35.52	35.94	37.01	36.63	35.54	35.49	35.57	35.5	36.56	36.1	35.51	36.44	35.71	35.65	35.79	36.41
1900-01-01 09:07:00	35.52	35.91	37	36.74	35.55	35.51	35.57	35.5	36.53	36.09	35.51	36.43	35.78	35.62	35.79	36.41
1900-01-01 09:08:00	35.52	35.89	36.99	36.78	35.51	35.52	35.59	35.48	36.54	36.09	35.49	36.42	35.83	35.58	35.78	36.4
1900-01-01 09:09:00	35.51	35.9	36.95	36.72	35.5	35.52	35.66	35.38	36.53	36.22	35.4	36.41	35.86	35.56	35.78	36.42
1900-01-01 09:10:00	35.49	35.9	36.9	36.82	35.5	35.52	35.69	35.26	36.53	36.32	35.35	36.39	35.88	35.55	35.77	36.4
1900-01-01 09:11:00	35.49	35.87	36.85	36.94	35.49	35.5	35.71	35.2	36.51	36.33	35.37	36.38	35.92	35.54	35.76	36.33
1900-01-01 09:12:00	35.51	35.87	36.75	36.97	35.48	35.39	35.75	35.22	36.51	36.29	35.47	36.4	36.01	35.53	35.77	36.28
1900-01-01 09:13:00	35.51	35.9	36.7	37.01	35.5	35.39	35.78	35.38	36.47	36.25	35.54	36.43	36.02	35.51	35.78	36.28
1900-01-01 09:14:00	35.52	35.93	36.68	37.07	35.52	35.52	35.8	35.42	36.39	36.25	35.57	36.44	36	35.5	35.79	36.27
1900-01-01 09:15:00	35.52	35.94	36.73	37.04	35.54	35.55	35.81	35.52	36.4	36.29	35.57	36.46	35.97	35.48	35.8	36.31
1900-01-01 09:16:00	35.5	35.94	36.77	36.94	35.52	35.52	35.82	35.51	36.49	36.31	35.55	36.49	35.92	35.47	35.81	36.33
1900-01-01 09:17:00	35.48	35.95	36.79	36.88	35.5	35.53	35.81	35.47	36.54	36.35	35.53	36.5	35.87	35.47	35.8	36.3
1900-01-01 09:18:00	35.47	35.96	36.8	36.62	35.48	35.56	35.8	35.44	36.54	36.39	35.51	36.5	35.84	35.46	35.79	36.25
[truncated: 881 more rows]
