# Supplementary material for: Distinct ipRGC subpopulations mediate light’s acute and circadian effects on body temperature and sleep
Source: eLife. 2019 Jul 23;8:e44358. doi: 10.7554/eLife.44358 (PMC6650245; doi:10.7554/eLife.44358)
Supplement: Figure 3—source data 1. [file elife-44358-fig3-data1.xlsx]

## Sheet: Figure 3-source data 1
Time	Brn3b-Cre 1: Trial 1	Brn3b-Cre 1: Trial 2	Brn3b-Cre 2: Trial 1	Brn3b-Cre 2: Trial 2	Brn3b-Cre 3: Trial 1	Brn3b-Cre 3: Trial 2	Brn3b-Cre 4: Trial 1	Brn3b-Cre 4: Trial 2	Brn3b-Cre 5: Trial 1	Brn3b-Cre 5: Trial 2	Brn3b-Cre 6: Trial 1	Brn3b-Cre 6: Trial 2	Brn3b-Cre 7: Trial 1	Brn3b-Cre 7: Trial 2	Brn3b-Cre 8: Trial 1	Brn3b-Cre 8: Trial 2	Control 1: Trial 1	Control 10: Trial 1	Control 10: Trial 2	Control 2: Trial 1	Control 3: Trial 1	Control 4: Trial 1	Control 5: Trial 1	Control 6: Trial 1	Control 6: Trial 2	Control 7: Trial 1	Control 7: Trial 2	Control 8: Trial 1	Control 9: Trial 1	Control 9: Trial 2
00:00:00	37.3	37.48	36.68	37.37	38.5	37.87	38	37.48	38.14	38.11	38.15	37.9	36.3	35.75	37.9	37.04	37.34	37.11	37.12	38.36	36.88	37.63	35.97	38.76	38.12	38.48	38.26	37.67	37.57	37.96
00:01:00	37.29	37.44	36.8	37.56	38.46	37.89	38.05	37.63	38.12	38.19	38.16	37.89	36.27	36.1	37.85	36.96	37.19	37.18	37.2	38.35	36.76	37.65	36.1	38.81	38.12	38.55	38.18	37.67	37.55	37.78
00:02:00	37.28	37.48	36.76	37.49	38.5	37.84	38.11	37.63	38.1	38.18	38.17	37.87	36.15	36.23	37.82	36.88	37.09	37.16	37.27	38.29	36.6	37.6	36.63	38.81	38.04	38.59	38.27	37.66	37.52	37.59
00:03:00	37.28	37.52	36.7	37.32	38.5	37.8	38.15	37.57	38.17	38.16	38.2	37.84	36.08	36.24	37.79	36.85	37.11	36.92	37.3	38.25	36.55	37.54	36.74	38.77	37.94	38.71	38.35	37.67	37.42	37.65
00:04:00	37.27	37.48	37.25	37.3	38.46	37.8	38.17	37.53	38.13	38.32	38.18	37.86	36.03	36.15	37.82	36.83	37.26	36.85	37.3	38.32	36.54	37.57	36.74	38.73	37.92	38.68	38.58	37.68	37.32	37.68
00:05:00	37.26	37.45	37.34	37.5	38.5	37.8	38.17	37.55	38.09	38.35	38.13	37.93	36	36.07	37.83	36.79	37.46	36.83	37.29	38.31	36.51	37.9	36.72	38.71	37.93	38.51	38.61	37.67	37.27	37.72
00:06:00	37.27	37.42	37.19	37.52	38.56	37.85	38.16	37.62	38.11	38.34	38.07	37.98	35.96	35.97	37.84	36.74	37.5	36.84	37.25	38.24	36.51	38.09	36.68	38.73	37.9	38.46	38.46	37.71	37.3	37.71
00:07:00	37.25	37.46	37.12	37.39	38.53	37.83	38.13	37.68	38.1	38.27	38.04	38	35.94	35.97	37.87	36.68	37.54	36.82	37.18	38.22	36.55	38.14	36.66	38.74	37.86	38.42	38.3	37.72	37.46	37.62
00:08:00	37.21	37.49	37.13	37.39	38.49	37.71	38.11	37.62	38.07	38.16	38.03	37.99	36.06	36	37.81	36.61	37.52	36.79	37.16	38.29	36.56	38.12	36.64	38.72	37.87	38.52	38.19	37.7	37.59	37.53
00:09:00	37.14	37.46	37	37.4	38.51	37.76	38.09	37.54	38.07	38.08	38.01	37.96	36.17	35.98	37.74	36.54	37.5	36.74	37.11	38.3	36.51	38.08	36.61	38.65	37.83	38.54	38.17	37.64	37.58	37.53
00:10:00	37.12	37.37	36.8	37.41	38.64	37.82	38.13	37.54	38.06	38.07	38.06	37.87	36.21	35.97	38.01	36.5	37.51	36.73	37.05	38.27	36.42	38.03	36.59	38.64	37.77	38.5	38.3	37.62	37.43	37.53
00:11:00	37.1	37.35	36.74	37.39	38.66	37.88	38.15	37.49	38.05	38.06	38.08	37.83	36.21	35.97	38.18	36.47	37.42	36.77	37	38.24	36.4	38.04	36.56	38.64	37.89	38.5	38.35	37.69	37.31	37.49
00:12:00	37.11	37.37	36.76	37.44	38.63	37.94	38.11	37.44	38.04	38.02	38.07	37.87	36.19	35.97	38.28	36.38	37.47	36.78	37.05	38.1	36.44	38.16	36.52	38.65	37.89	38.53	38.31	37.68	37.27	37.45
00:13:00	37.22	37.34	36.77	37.47	38.55	37.94	38.09	37.47	38.04	37.92	38.03	37.96	36.15	35.95	38.28	36.32	37.47	36.75	37.12	37.95	36.55	38.41	36.47	38.68	37.79	38.57	38.42	37.64	37.23	37.41
00:14:00	37.24	37.26	36.71	37.52	38.49	37.9	38.09	37.46	38.01	37.76	38.07	38.01	36.11	35.96	38.24	36.26	37.42	36.76	37.14	37.75	36.6	38.51	36.44	38.67	37.81	38.57	38.58	37.8	37.21	37.33
00:15:00	37.32	37.22	36.63	37.56	38.41	37.98	38.06	37.48	38.01	37.65	38.17	38.02	36.07	36.06	38.22	36.2	37.43	36.82	37.13	37.53	36.63	38.52	36.41	38.67	37.86	38.55	38.64	37.81	37.11	37.26
00:16:00	37.37	37.21	36.51	37.49	38.41	38.02	38.08	37.64	38.01	37.66	38.2	37.99	36.04	36.12	38.19	36.21	37.49	36.82	37.06	37.26	36.65	38.52	36.37	38.73	37.88	38.56	39.03	37.73	37.05	37.19
00:17:00	37.33	37.18	36.52	37.32	38.42	38	38.09	37.73	38	37.65	38.23	37.93	36.01	36.15	38.12	36.31	37.55	36.75	36.94	37.34	36.66	38.51	36.37	38.72	37.86	38.62	38.96	37.66	37.03	37.12
00:18:00	37.32	37.17	36.5	37.28	38.43	37.93	38.08	37.73	38.1	37.67	38.23	37.9	35.97	36.12	38.08	36.3	37.49	36.62	37	37.43	36.66	38.51	36.41	38.68	37.86	38.71	38.8	37.63	37.1	37.06
00:19:00	37.33	37.17	36.44	37.32	38.51	37.88	38.13	37.7	38.12	37.67	38.26	37.87	35.95	36.1	38.08	36.25	37.36	36.63	37.14	37.41	36.66	38.5	36.43	38.69	37.86	38.68	38.72	37.65	37.35	36.99
00:20:00	37.32	37.19	36.63	37.36	38.59	37.84	38.2	37.65	38.09	37.73	38.26	37.91	35.94	36.07	38.11	36.18	37.44	36.68	37.26	37.4	36.65	38.45	36.42	38.72	37.83	38.54	38.49	37.65	37.43	36.92
00:21:00	37.25	37.22	36.58	37.36	38.65	37.89	38.21	37.64	38.07	37.82	38.25	37.92	35.93	36.03	38.15	36.2	37.47	36.72	37.28	37.6	36.66	38.41	36.42	38.74	37.85	38.56	38.51	37.6	37.35	36.84
00:22:00	37.17	37.18	36.66	37.36	38.65	37.93	38.23	37.62	38.09	37.9	38.26	37.91	35.92	36.01	38.17	36.21	37.43	36.99	37.21	37.99	36.64	38.37	36.39	38.73	37.89	38.52	38.52	37.58	37.36	36.73
00:23:00	37.15	37.13	36.86	37.45	38.58	37.92	38.19	37.57	38.12	37.91	38.28	37.91	35.9	36.01	38.28	36.13	37.47	37.31	37.06	38.12	36.62	38.3	36.36	38.68	38.01	38.44	38.42	37.54	37.38	36.66
00:24:00	37.14	37.09	36.85	37.52	38.5	37.83	37.93	37.5	38.18	37.86	38.29	37.92	35.87	36	38.29	36.12	37.46	37.13	37.13	38.28	36.74	38.26	36.35	38.73	38.02	38.43	38.29	37.48	37.34	36.6
00:25:00	37.15	37.07	36.65	37.45	38.48	37.63	37.89	37.44	38.16	37.78	38.28	37.93	35.85	35.97	38.23	36.17	37.46	37.03	37.25	38.33	36.92	38.31	36.41	38.76	37.92	38.43	38.18	37.4	37.31	36.56
00:26:00	37.19	37.17	36.53	37.45	38.46	37.59	38.19	37.41	38.09	37.73	38.26	37.94	35.8	35.95	38.2	36.31	37.48	37.01	37.22	38.34	37.07	38.4	36.43	38.73	37.83	38.52	38.22	37.36	37.31	36.55
00:27:00	37.16	37.3	36.62	37.46	38.46	37.69	38.21	37.38	38.08	37.72	38.26	37.91	35.75	35.96	38.19	36.36	37.44	36.98	37.12	38.28	37.17	38.42	36.45	38.68	37.76	38.43	38.27	37.37	37.4	36.55
00:28:00	37.12	37.29	36.65	37.38	38.52	37.76	38.2	37.33	38.08	37.76	38.31	37.78	35.72	35.94	38.13	36.39	37.37	36.98	37.18	38.15	37.26	38.38	36.45	38.66	37.69	38.31	38.18	37.41	37.51	36.47
00:29:00	37.16	37.26	36.64	37.43	38.55	37.79	38.27	37.28	38.09	37.76	38.32	37.76	35.79	35.9	38.08	36.44	37.39	36.98	37.28	38.17	37.41	38.39	36.45	38.67	37.79	38.33	38.13	37.44	37.59	36.45
00:30:00	37.26	37.23	36.59	37.5	38.54	37.83	38.32	37.22	38.14	37.74	38.29	37.78	35.83	35.84	38.04	36.55	37.4	36.97	37.32	38.15	37.67	38.44	36.43	38.67	37.84	38.39	38.27	37.53	37.59	36.48
00:31:00	37.25	37.21	36.54	37.42	38.51	37.87	38.28	37.19	38.17	37.77	38.27	37.81	35.86	35.79	38.02	36.57	37.38	36.97	37.32	38.08	37.77	38.48	36.42	38.68	37.81	38.43	38.51	37.6	37.51	36.51
00:32:00	37.14	37.17	36.48	37.36	38.47	37.88	38.25	37.16	38.16	37.77	38.26	37.92	35.89	35.74	37.98	36.55	37.37	36.96	37.28	38.07	37.8	38.49	36.42	38.69	37.78	38.4	38.42	37.7	37.48	36.56
00:33:00	37.07	37.01	36.44	37.39	38.43	37.87	38.4	37.12	38.13	37.82	38.27	37.99	35.93	35.6	37.96	36.56	37.4	36.95	37.25	38.3	37.82	38.51	36.47	38.65	37.75	38.33	38.25	37.82	37.46	36.63
00:34:00	37.09	37	36.39	37.42	38.4	37.79	38.43	37.07	38.16	37.86	38.27	38.01	35.94	35.38	37.85	36.65	37.42	36.99	37.25	38.31	37.85	38.49	36.52	38.63	37.72	38.31	38.17	37.84	37.37	36.69
00:35:00	37.03	37.14	36.34	37.6	38.39	37.74	38.39	37.01	38.16	37.83	38.28	38.04	35.93	35.34	37.61	36.67	37.4	37.04	37.25	38.21	37.86	38.39	36.55	38.62	37.74	38.34	38.25	37.81	37.31	36.66
00:36:00	36.67	37.13	36.26	37.72	38.41	37.75	38.41	36.94	38.05	37.82	38.28	38.13	35.92	35.43	37.59	36.71	37.4	37.06	37.25	38.22	37.84	38.28	36.57	38.6	37.78	38.29	38.3	37.79	37.26	36.74
00:37:00	36.5	37.11	36.2	37.67	38.49	37.85	38.44	36.87	38.03	37.81	38.23	38.15	35.93	35.47	37.66	36.74	37.39	37.03	37.24	38.37	37.84	38.26	36.6	38.62	37.81	38.32	38.32	37.78	37.23	36.95
00:38:00	36.61	37.15	36.13	37.57	38.57	37.85	38.43	36.81	38.08	37.79	38.21	38.14	35.95	35.5	37.69	36.72	37.3	36.92	37.39	38.44	37.85	38.29	36.65	38.71	37.83	38.4	38.36	37.75	37.14	37.01
00:39:00	36.8	37.39	36.05	37.62	38.59	37.86	38.35	36.74	38.13	37.73	38.13	38.18	35.95	35.63	37.66	36.71	37.16	36.87	37.42	38.45	37.87	38.35	36.7	38.79	37.92	38.53	38.33	37.73	37.19	37.01
00:40:00	36.84	37.57	35.98	37.61	38.58	37.91	38.27	36.71	38.14	37.76	38.02	38.19	35.95	35.86	37.58	36.69	37.08	36.9	37.41	38.4	37.89	38.34	36.74	38.78	37.93	38.69	38.25	37.67	37.26	36.99
00:41:00	36.84	37.51	35.92	37.55	38.55	37.96	38.23	36.69	38.17	37.82	38	38.19	35.95	35.83	37.55	36.67	37.12	36.96	37.32	38.35	37.97	38.28	36.76	38.77	37.79	38.74	38.19	37.6	37.3	36.97
00:42:00	36.81	37.27	35.88	37.69	38.56	37.94	38.27	36.63	38.15	37.85	37.97	38.19	35.91	35.79	37.55	36.59	37.36	36.94	37.32	38.35	37.96	38.26	36.74	38.73	37.67	38.73	38.11	37.55	37.39	36.95
00:43:00	36.74	37.33	35.84	37.75	38.59	37.9	38.29	36.61	38.15	37.86	37.87	38.2	35.81	36.2	37.5	36.64	37.38	36.92	37.36	38.33	37.87	38.33	36.72	38.7	37.69	38.75	38.06	37.53	37.47	36.93
00:44:00	36.66	37.55	35.81	37.71	38.56	37.88	38.22	36.6	38.18	37.85	37.86	38.2	35.71	36.59	37.4	36.86	37.37	37.06	37.37	38.18	37.74	38.41	36.7	38.7	37.7	38.83	38.07	37.56	37.57	36.88
00:45:00	36.59	37.65	35.78	37.72	38.53	37.84	38.1	36.58	38.21	37.88	37.97	38.17	35.69	36.86	37.39	36.97	37.39	37.07	37.36	38.01	37.68	38.42	36.68	38.69	37.56	38.81	38.19	37.72	37.63	36.87
00:46:00	36.53	37.71	35.73	37.69	38.56	37.79	38.02	36.54	38.26	37.87	38.01	38.16	35.72	37.01	37.41	36.97	37.09	37.06	37.37	37.99	37.82	38.4	36.66	38.65	37.4	38.66	38.34	37.8	37.58	36.86
00:47:00	36.46	37.75	35.68	37.62	38.64	37.71	38.02	36.48	38.23	37.86	38.12	38.13	35.94	37.23	37.43	36.94	36.95	37.08	37.33	38.19	37.88	38.45	36.63	38.62	37.37	38.53	38.46	37.73	37.6	36.78
00:48:00	36.44	37.76	35.66	37.63	38.66	37.65	38.07	36.43	38.15	37.88	38.23	38.08	36.08	37.26	37.43	36.91	37.04	37.06	37.28	38.3	37.88	38.44	36.59	38.66	37.43	38.54	38.55	37.68	37.76	36.74
00:49:00	36.42	37.69	35.72	37.61	38.66	37.56	38.1	36.38	38.11	37.88	38.27	38.07	36.18	37.27	37.45	36.87	37.22	37.07	37.26	38.35	37.84	38.38	36.54	38.67	37.7	38.56	38.51	37.66	37.8	36.75
00:50:00	36.33	37.51	35.77	37.59	38.67	37.5	38.04	36.33	38.1	37.84	38.27	38.08	36.22	37.31	37.52	36.83	37.31	37.06	37.27	38.34	37.87	38.28	36.52	38.6	37.8	38.47	38.47	37.65	37.72	36.75
00:51:00	36.24	37.4	35.74	37.6	38.65	37.44	37.92	36.3	38.1	37.77	38.29	38.08	36.1	37.35	37.5	36.79	37.35	37.03	37.3	38.19	37.97	38.12	36.51	38.54	37.83	38.4	38.49	37.66	37.75	36.73
00:52:00	36.14	37.39	35.7	37.62	38.67	37.46	37.87	36.29	38.08	37.83	38.32	38.09	35.98	37.44	37.47	36.74	37.37	37.06	37.29	37.97	38.02	37.97	36.47	38.55	37.88	38.62	38.51	37.81	37.75	36.74
00:53:00	36.07	37.34	35.65	37.62	38.64	37.46	37.96	36.28	38.05	37.86	38.29	38.08	35.76	37.43	37.49	36.67	37.38	37.08	37.2	37.81	38.03	37.95	36.42	38.58	37.92	38.72	38.5	37.84	37.47	36.8
00:54:00	35.99	37.26	35.62	37.61	38.57	37.23	37.95	36.27	38.04	37.86	38.24	38.07	35.75	37.27	37.54	36.61	37.43	36.96	37.17	37.64	38	37.94	36.39	38.58	37.9	38.72	38.49	37.7	37.42	36.84
00:55:00	35.92	37.15	35.56	37.55	38.48	37.07	37.74	36.28	38.04	37.86	38.26	38.08	35.79	37.01	37.63	36.55	37.5	36.84	37.15	37.73	37.99	37.96	36.34	38.56	37.81	38.67	38.43	37.63	37.55	36.91
00:56:00	35.87	37.01	35.51	37.47	38.49	37.25	37.63	36.31	38.02	37.83	38.27	38.04	35.74	36.9	37.64	36.52	37.46	36.82	37.21	38	37.97	38.01	36.3	38.52	37.81	38.57	38.32	37.76	37.57	36.97
00:57:00	35.81	36.92	35.46	37.45	38.54	37.42	37.87	36.32	38.03	37.76	38.3	38.01	35.81	36.84	37.63	36.48	37.39	36.75	37.29	38.1	37.93	38.04	36.25	38.47	37.96	38.62	38.23	37.85	37.57	36.97
00:58:00	35.78	36.97	35.4	37.47	38.55	37.71	37.93	36.31	38.07	37.76	38.29	37.95	36.26	36.9	37.62	36.45	37.34	36.57	37.27	38.05	37.93	38.09	36.2	38.51	38.02	38.52	38.34	37.87	37.6	36.98
00:59:00	35.76	37.04	35.34	37.46	38.54	37.76	37.92	36.3	38.11	37.76	38.24	37.81	36.7	37.14	37.62	36.43	37.21	36.41	37.2	38.02	37.93	38.3	36.16	38.67	38.02	38.43	38.8	37.86	37.62	37.01
01:00:00	35.74	37.09	35.38	37.52	38.46	37.77	37.91	36.28	38.22	37.72	38.22	37.82	36.84	37.16	37.65	36.41	37.13	36.41	37.15	38.11	37.97	38.39	36.12	38.76	38	38.49	38.77	37.79	37.56	37.01
01:01:00	35.76	37.13	35.71	37.56	38.42	37.77	37.85	36.3	38.23	37.7	38.18	37.85	36.84	36.94	37.61	36.47	36.99	36.48	37.13	38.09	38.01	38.37	36.08	38.75	37.94	38.5	38.54	37.72	37.51	37.13
01:02:00	35.78	37.1	35.86	37.56	38.46	37.73	37.75	36.29	38.17	37.64	38.11	37.88	36.85	36.76	37.59	36.52	36.86	36.49	37.15	38.13	38.09	38.25	36.01	38.71	37.9	38.52	38.73	37.65	37.61	37.23
01:03:00	35.83	37.08	35.86	37.48	38.61	37.69	37.71	36.28	38.12	37.64	38.11	37.9	36.9	36.75	37.59	36.54	36.92	36.49	37.11	38.34	38.09	38.33	36.03	38.67	37.9	38.57	38.82	37.62	37.64	37.35
01:04:00	35.88	37.07	35.81	37.42	38.7	37.63	37.68	36.28	37.99	37.67	38.12	37.89	37.02	36.8	37.46	36.57	36.98	36.48	37.02	38.34	38.06	38.38	36.15	38.65	37.89	38.53	38.84	37.62	37.54	37.39
01:05:00	35.91	37.08	35.56	37.5	38.7	37.56	37.62	36.28	37.92	37.64	38.12	37.86	37.06	37.15	37.39	36.62	36.77	36.47	36.92	38.17	38.05	38.37	36.17	38.63	37.83	38.6	38.84	37.58	37.41	37.42
01:06:00	36.1	37.15	35.42	37.53	38.6	37.51	37.59	36.28	38.25	37.6	38.18	37.84	37.12	37.25	37.31	36.64	36.65	36.46	36.86	38.02	38.07	38.24	36.28	38.58	37.75	38.57	38.7	37.57	37.39	37.41
01:07:00	36.29	37.16	35.38	37.46	38.53	37.53	37.57	36.28	38.31	37.57	38.22	37.8	37.09	37.27	37.25	36.62	36.8	36.47	36.8	37.85	38.14	37.92	36.32	38.54	37.72	38.46	38.56	37.54	37.44	37.44
01:08:00	36.28	37.21	35.38	37.49	38.5	37.68	37.53	36.29	38.28	37.54	38.29	37.76	36.88	37.28	37.25	36.55	36.79	36.47	36.77	37.77	38.14	37.84	36.31	38.54	37.75	38.5	38.49	37.47	37.45	37.5
01:09:00	36.05	37.25	35.57	37.53	38.43	37.76	37.48	36.32	38.3	37.56	38.34	37.72	36.84	37.35	37.25	36.45	36.73	36.48	36.74	37.77	38.08	37.9	36.31	38.53	37.75	38.53	38.62	37.46	37.43	37.48
01:10:00	36.11	37.21	35.63	37.51	38.44	37.82	37.43	36.33	38.36	37.61	38.34	37.67	37.1	37.4	37.25	36.42	36.82	36.49	36.7	37.76	38.04	38.03	36.26	38.54	37.74	38.55	38.76	37.55	37.41	37.32
01:11:00	36.17	37.14	35.62	37.48	38.44	37.84	37.38	36.31	38.39	37.68	38.35	37.69	37.12	37.39	37.25	36.47	36.9	36.49	36.66	37.63	38.03	38.21	36.03	38.58	37.76	38.59	38.6	37.67	37.35	37.24
01:12:00	36.18	37.17	35.68	37.45	38.5	37.84	37.31	36.25	38.42	37.73	38.35	37.73	37.16	37.38	37.19	36.67	36.95	36.47	36.63	37.53	38.04	38.45	35.88	38.61	37.72	38.61	38.49	37.7	37.31	37.21
01:13:00	36.18	37.2	35.7	37.46	38.59	37.84	37.25	36.22	38.43	37.7	38.4	37.73	37.2	37.36	37.15	36.77	36.95	36.38	36.59	37.61	38.04	38.48	35.67	38.66	37.63	38.64	38.51	37.68	37.3	37.15
01:14:00	36.16	37.16	35.45	37.45	38.65	37.81	37.21	36.2	38.42	37.61	38.43	37.87	37.13	37.3	37.09	36.82	36.91	36.41	36.53	37.73	38.1	38.52	35.67	38.69	37.54	38.7	38.54	37.7	37.29	37.13
01:15:00	36.14	37.15	35.26	37.48	38.65	37.78	37.15	36.18	38.42	37.57	38.44	37.96	36.96	37.25	37.09	36.83	36.88	36.55	36.5	37.82	38.13	38.52	35.79	38.67	37.52	38.72	38.52	37.72	37.29	37.1
01:16:00	36.12	37.16	35.54	37.49	38.59	37.76	37.1	36.17	38.45	37.54	38.43	38.02	36.88	37.19	37.07	36.8	36.82	36.59	36.48	37.81	38.16	38.44	35.78	38.62	37.56	38.68	38.45	37.69	37.26	37.07
01:17:00	36.09	37.1	36.45	37.43	38.55	37.74	37.05	36.17	38.45	37.6	38.4	38.07	36.71	37.12	36.97	36.77	36.75	36.58	36.46	37.79	38.17	38.31	35.93	38.58	37.84	38.65	38.32	37.67	37.2	37.04
01:18:00	36.06	37.23	36.66	37.42	38.5	37.74	37	36.16	38.42	37.7	38.39	38.1	36.58	37.05	36.94	36.71	36.69	36.56	36.41	37.77	38.19	38.28	35.97	38.62	38.13	38.54	38.25	37.65	37.21	37
01:19:00	36.01	37.45	36.68	37.41	38.45	37.76	36.96	36.14	38.4	37.77	38.36	38.09	36.5	37	36.95	36.66	36.64	36.54	36.37	37.69	38.19	38.32	35.94	38.64	38.17	38.43	38.35	37.68	37.22	36.98
01:20:00	35.97	37.45	36.76	37.39	38.43	37.82	36.91	36.16	38.38	37.75	38.34	38.08	36.46	36.95	37.01	36.62	36.59	36.51	36.33	37.73	38.14	38.35	36.23	38.61	38.13	38.44	38.36	37.68	37.16	36.97
01:21:00	35.9	37.35	36.86	37.31	38.43	37.84	36.83	36.3	38.41	37.69	38.32	38.09	36.43	36.9	37.2	36.54	36.54	36.48	36.27	37.89	38.13	38.42	36.35	38.56	37.99	38.43	38.29	37.64	37	36.94
01:22:00	35.86	37.25	36.9	37.3	38.43	37.86	36.81	36.37	38.43	37.67	38.3	38.07	36.46	36.84	37.25	36.46	36.49	36.45	36.23	38.22	38.13	38.48	36.41	38.53	37.86	38.35	38.24	37.65	36.88	36.89
01:23:00	35.85	37.26	36.9	37.41	38.46	37.88	36.86	36.36	38.41	37.77	38.34	38.03	36.62	36.82	37.25	36.41	36.47	36.44	36.21	38.25	38.14	38.51	36.4	38.54	37.78	38.38	38.21	37.64	36.92	36.84
01:24:00	35.86	37.33	36.91	37.41	38.52	37.87	36.84	36.42	38.37	37.84	38.37	37.98	36.83	36.86	37.31	36.36	36.43	36.42	36.2	38.23	38.17	38.51	36.35	38.55	37.83	38.42	38.28	37.58	36.96	36.79
01:25:00	35.86	37.3	36.93	37.33	38.51	37.76	36.76	36.56	38.32	37.82	38.33	37.97	37.02	36.84	37.29	36.27	36.34	36.4	36.18	38.18	38.18	38.48	36.57	38.55	37.93	38.5	38.46	37.61	37.09	36.76
01:26:00	35.85	37.24	36.95	37.36	38.5	37.67	36.67	36.64	38.31	37.6	38.26	37.97	37.12	36.63	37.22	36.2	36.14	36.38	36.19	38.16	38.24	38.47	36.6	38.56	37.96	38.55	38.66	37.68	37.15	36.74
01:27:00	35.84	37.14	36.98	37.39	38.47	37.64	36.59	36.66	38.29	37.38	38.23	37.99	37.08	36.65	37.21	36.16	36.11	36.36	36.19	38.18	38.26	38.41	36.52	38.58	37.94	38.56	38.56	37.71	37.11	36.71
01:28:00	35.82	37.03	37.03	37.33	38.46	37.65	36.52	36.65	38.27	37.31	38.2	37.99	37.09	36.74	37.24	36.13	36.09	36.31	36.18	38.19	38.21	38.38	36.75	38.58	37.88	38.65	38.41	37.73	37.02	36.67
01:29:00	35.82	36.99	37.04	37.23	38.45	37.69	36.43	36.6	38.23	37.65	38.19	38.03	37.24	36.83	37.3	36.07	36.09	36.3	36.16	38.21	38.15	38.45	37.05	38.59	37.87	38.74	38.38	37.78	36.95	36.62
01:30:00	35.95	37.01	37.02	37.24	38.46	37.83	36.36	36.47	38.2	37.72	38.2	38.05	37.32	36.94	37.29	36.07	36.07	36.29	36.16	38.23	38.08	38.46	37.15	38.6	37.88	38.69	38.38	37.76	36.89	36.58
01:31:00	36.03	37.1	37.02	37.18	38.47	37.95	36.33	36.58	38.16	37.62	38.2	38.03	37.35	37.03	37.28	36.13	36.06	36.26	36.16	38.25	38.13	38.46	37.26	38.58	37.87	38.55	38.32	37.65	36.89	36.55
01:32:00	36.04	37.22	37.01	37.13	38.43	38.2	36.32	36.92	38.16	37.42	38.15	38.05	37.3	37.12	37.26	36.15	36.04	36.23	36.17	38.23	38.16	38.48	37.33	38.56	37.84	38.47	38.39	37.59	36.9	36.52
01:33:00	36.03	37.29	36.97	37.13	38.42	38.39	36.32	36.95	38.16	37.45	38.09	38.05	37.32	37.24	37.19	36.19	36	36.21	36.16	38.19	38.13	38.5	37.38	38.55	37.86	38.52	38.46	37.57	36.91	36.51
01:34:00	36.02	37.51	36.92	36.96	38.42	38.48	36.28	36.97	38.2	37.53	38.01	38.03	37.35	37.31	37.15	36.23	35.95	36.18	36.16	38.18	38.08	38.5	37.44	38.52	37.85	38.61	38.37	37.56	36.9	36.5
01:35:00	36.02	37.54	36.9	36.75	38.4	38.49	36.16	37.02	38.23	37.55	37.96	38.02	37.36	37.33	37.19	36.5	35.88	36.14	36.13	38.17	38.08	38.46	37.47	38.51	37.78	38.73	38.31	37.61	36.87	36.49
01:36:00	36.01	37.38	36.97	36.4	38.45	38.44	36.08	37.09	38.26	37.55	37.94	38	37.33	37.31	37.18	36.67	35.9	36.11	36.21	38.18	38.1	38.39	37.49	38.53	37.88	38.72	38.5	37.73	36.83	36.48
01:37:00	36.01	37.27	37.04	36.45	38.55	38.39	36.23	37.11	38.25	37.53	37.95	37.95	37.24	37.33	37.13	36.7	35.94	36.09	36.23	38.24	38.13	38.29	37.5	38.52	37.97	38.65	38.61	37.81	36.79	36.49
01:38:00	36.02	37.15	37.01	36.53	38.6	38.32	36.34	37.13	38.2	37.55	38.05	37.86	37	37.39	37.08	36.69	35.94	36.08	36.15	38.29	38.13	38.26	37.48	38.48	37.98	38.62	38.76	37.81	36.72	36.49
01:39:00	36.03	37	36.96	36.49	38.6	38.29	36.41	37.24	38.21	37.55	38.13	37.86	36.79	37.41	37.04	36.69	35.93	36.08	36.2	38.33	38.17	38.27	37.45	38.42	37.98	38.59	38.76	37.83	36.64	36.51
01:40:00	36.03	37.07	36.99	36.46	38.59	38.29	36.44	37.38	38.25	37.45	38.22	37.88	36.76	37.38	36.99	36.69	35.93	36.09	36.23	38.36	38.19	38.34	37.39	38.41	37.95	38.6	38.63	37.85	36.56	36.62
01:41:00	36.01	37.1	37.05	36.55	38.55	38.27	36.46	37.45	38.25	37.35	38.27	37.91	36.76	37.34	36.93	36.69	35.94	36.11	36.24	38.39	38.19	38.32	37.28	38.43	37.91	38.6	38.57	37.84	36.46	36.63
01:42:00	35.99	37.09	37.11	36.68	38.55	38.25	36.47	37.47	38.18	37.29	38.28	37.88	36.76	37.34	36.88	36.68	35.94	36.16	36.25	38.42	38.21	38.22	37.3	38.44	37.93	38.57	38.55	37.83	36.41	36.62
01:43:00	36.01	37.1	37.13	36.7	38.57	38.24	36.47	37.41	38.19	37.23	38.27	37.84	36.69	37.39	36.83	36.68	35.95	36.21	36.29	38.41	38.26	38.12	37.33	38.44	37.9	38.56	38.4	37.84	36.37	36.64
01:44:00	36.01	37.11	37.2	36.68	38.57	38.22	36.43	37.36	38.22	37.12	38.3	37.82	36.73	37.46	36.78	36.69	35.94	36.38	36.33	38.34	38.31	38.05	37.34	38.45	37.79	38.6	38.29	37.81	36.31	36.7
01:45:00	35.98	37.1	37.38	36.6	38.56	38.26	36.4	37.32	38.22	37.17	38.33	37.8	36.8	37.61	36.72	36.68	35.92	36.49	36.33	38.3	38.36	38.01	37.36	38.44	37.76	38.61	38.21	37.69	36.25	36.78
01:46:00	35.96	36.99	37.48	36.39	38.56	38.32	36.4	37.3	38.23	37.35	38.34	37.8	36.86	37.61	36.68	36.66	35.87	36.44	36.27	38.34	38.37	37.97	37.42	38.45	37.76	38.55	38.19	37.62	36.18	36.87
01:47:00	35.94	36.93	37.51	36.25	38.58	38.35	36.39	37.27	38.22	37.48	38.26	37.76	36.83	37.55	36.63	36.61	35.8	36.13	36.26	38.32	38.35	38.16	37.47	38.46	37.62	38.52	38.47	37.59	36.06	36.96
01:48:00	35.92	37	37.6	36.13	38.58	38.35	36.36	37.22	38.2	37.56	38.13	37.76	36.7	37.58	36.59	36.59	35.78	35.98	36.51	38.29	38.32	38.22	37.54	38.43	37.56	38.55	38.83	37.56	36	37.03
01:49:00	35.9	37.02	37.66	36.05	38.57	38.35	36.36	37.17	38.23	37.55	38.04	37.78	36.55	37.67	36.54	36.57	35.71	35.96	36.6	38.23	38.31	38.24	37.58	38.4	37.7	38.51	38.95	37.55	35.98	37.07
01:50:00	35.92	37.01	37.59	35.96	38.57	38.37	36.39	37.12	38.3	37.5	38.01	37.76	36.44	37.7	36.52	36.56	35.71	36.1	36.53	38.04	38.3	38.22	37.62	38.44	37.76	38.47	38.93	37.6	35.95	37.11
01:51:00	36.14	36.95	37.57	35.91	38.57	38.37	36.37	37.08	38.4	37.47	38.02	37.77	36.42	37.71	36.54	36.48	35.78	36.53	36.45	38.01	38.28	38.13	37.84	38.53	37.74	38.45	38.84	37.61	35.91	37.13
01:52:00	36.24	36.84	37.59	35.88	38.55	38.36	36.33	37.04	38.47	37.47	38.04	37.79	36.44	37.71	36.54	36.44	35.81	36.64	36.45	38.05	38.26	38.14	37.85	38.6	37.57	38.36	38.65	37.65	35.88	37.09
01:53:00	36.24	37.1	37.64	35.84	38.48	38.35	36.31	37	38.45	37.35	38.08	37.79	36.72	37.72	36.53	36.42	35.82	36.64	36.56	38.03	38.24	38.19	37.75	38.65	37.6	38.3	38.56	37.69	35.85	37.04
01:54:00	36.26	37.43	37.69	35.79	38.43	38.33	36.32	36.95	38.36	37.17	38.09	37.83	36.68	37.66	36.5	36.46	35.86	36.65	36.91	37.85	38.26	38.18	37.66	38.66	37.63	38.29	38.4	37.69	35.81	37.03
01:55:00	36.28	37.48	37.72	35.73	38.4	38.31	36.33	36.89	38.34	37.02	38.09	37.86	36.53	37.62	36.47	36.48	35.95	36.64	37.06	37.58	38.29	38.16	37.62	38.65	37.64	38.36	38.32	37.7	35.78	37.08
01:56:00	36.32	37.38	37.81	35.74	38.38	38.28	36.32	36.85	38.31	36.93	38.07	37.86	36.54	37.67	36.44	36.45	35.89	36.59	37.05	37.48	38.27	38.21	37.62	38.62	37.64	38.39	38.49	37.67	35.75	37.1
01:57:00	36.34	37.35	37.86	35.79	38.37	38.18	36.28	36.79	38.27	36.89	38.06	37.9	36.56	37.7	36.39	36.43	35.89	36.55	36.84	37.64	38.22	38.24	37.61	38.59	37.63	38.34	38.45	37.6	35.73	37.24
01:58:00	36.29	37.42	37.68	35.78	38.33	38.09	36.26	36.7	38.29	36.89	38.04	37.92	36.42	37.68	36.19	36.4	36.08	36.5	36.8	37.66	38.23	38.31	37.62	38.57	37.63	38.17	38.3	37.61	35.69	37.38
01:59:00	36.24	37.46	37.59	35.75	38.3	38.15	36.27	36.59	38.33	37.03	38.03	37.91	36.52	37.5	36.05	36.37	36.26	36.46	36.98	37.7	38.27	38.35	37.66	38.57	37.61	38.08	38.33	37.59	35.67	37.47
02:00:00	36.25	37.41	37.93	35.74	38.26	38.17	36.29	36.58	38.35	37.04	38.03	37.91	36.86	37.33	35.93	36.39	36.45	36.43	36.99	37.71	38.25	38.32	37.62	38.58	37.61	38.08	38.39	37.55	35.67	37.55
02:01:00	36.24	37.32	37.92	35.73	38.21	38.15	36.3	36.61	38.33	36.93	38.03	37.84	36.8	37.34	35.86	36.62	36.6	36.38	36.88	37.67	38.24	38.22	37.46	38.59	37.65	38.11	38.34	37.48	35.7	37.61
02:02:00	36.18	37.25	37.71	35.73	38.16	38.17	36.35	36.61	38.31	36.91	38.04	37.84	36.57	37.42	35.79	36.69	36.66	36.34	37.05	37.63	38.22	38.18	37.36	38.57	37.65	38.16	38.36	37.44	35.7	37.58
02:03:00	36.14	37.24	37.66	35.72	38.15	38.19	36.37	36.57	38.32	36.86	38.01	37.84	36.73	37.44	35.73	36.74	36.77	36.42	36.85	37.6	38.11	38.18	37.38	38.5	37.55	38.15	38.53	37.53	35.66	37.52
02:04:00	36.09	37.19	37.52	35.73	38.13	38.24	36.36	36.52	38.32	36.8	37.99	37.83	36.8	37.45	35.68	36.74	36.86	36.47	36.69	37.57	38.12	38.33	37.44	38.44	37.47	38.1	38.57	37.6	35.58	37.48
02:05:00	36.05	37.1	37.31	35.74	38.04	38.27	36.3	36.48	38.34	36.76	38	37.81	36.68	37.48	35.62	36.74	36.89	36.55	36.64	37.52	38.2	38.4	37.45	38.45	37.5	38.09	38.42	37.61	35.55	37.4
02:06:00	36.03	37.06	37.18	35.78	37.9	38.29	36.29	36.43	38.35	36.7	38.02	37.83	36.61	37.46	35.56	36.76	36.86	36.58	36.6	37.42	38.26	38.37	37.43	38.46	37.49	38.16	38.5	37.6	35.63	37.4
02:07:00	36.03	37.09	37.16	36.02	37.81	38.29	36.29	36.39	38.31	36.66	38	37.83	36.57	37.36	35.51	36.78	36.88	36.52	36.56	37.37	38.27	38.24	37.42	38.48	37.39	38.14	38.5	37.59	35.68	37.4
02:08:00	36.02	37.1	37.16	36.19	37.78	38.29	36.28	36.36	38.28	36.59	38	37.78	36.53	37.24	35.48	36.81	36.89	36.51	36.51	37.32	38.23	38.12	37.57	38.51	37.37	38.06	38.52	37.53	35.69	37.39
02:09:00	36	37.12	37.16	36.22	37.8	38.29	36.29	36.33	38.25	36.54	38	37.77	36.61	37.11	35.45	36.86	36.87	36.52	36.46	37.25	38.19	38.07	37.68	38.54	37.37	37.97	38.6	37.55	35.69	37.52
02:10:00	36.03	37.07	37.37	36.24	37.81	38.27	36.3	36.38	38.18	36.5	37.98	37.8	36.76	36.98	35.39	36.9	36.95	36.51	36.4	37.17	38.16	38.05	37.66	38.54	37.31	37.95	38.6	37.58	35.7	37.56
02:11:00	36.06	36.72	37.47	36.27	37.8	38.26	36.28	36.53	38.13	36.46	37.97	37.9	36.92	36.87	35.35	36.91	37.01	36.47	36.34	37.14	38.17	38.08	37.57	38.52	37.26	37.98	39.03	37.52	35.7	37.59
02:12:00	36.09	36.53	37.38	36.29	37.8	38.29	36.29	36.52	38.13	36.45	37.99	37.93	37.11	36.82	35.34	36.84	37.14	36.45	36.28	37.09	38.14	38.13	37.53	38.52	37.26	38.01	38.81	37.54	35.71	37.59
02:13:00	36.11	36.44	37.21	36.33	37.8	38.24	36.32	36.51	38.19	36.43	38.01	37.91	37.25	36.85	35.4	36.86	37.2	36.41	36.19	37.03	38.12	38.14	37.57	38.51	37.28	38.08	38.46	37.54	35.81	37.59
02:14:00	36.1	36.43	37.01	36.37	37.79	38.15	36.32	36.52	38.25	36.37	37.97	37.93	37.25	36.86	35.55	36.86	37.21	36.37	36.12	36.98	38.14	38.11	37.59	38.49	37.24	38.11	38.78	37.48	35.84	37.58
02:15:00	36.09	36.59	36.82	36.4	37.77	38.07	36.3	36.53	38.27	36.33	37.91	37.98	37.02	36.86	35.64	36.85	37.26	36.33	36.05	36.92	38.13	38.1	37.56	38.43	37.17	38.02	39	37.5	35.85	37.53
02:16:00	36.08	36.63	36.71	36.44	37.7	38.02	36.29	36.53	38.22	36.3	37.88	37.98	36.98	36.83	35.74	36.94	37.32	36.31	35.98	36.85	38.08	38.08	37.54	38.39	37.1	37.96	39.24	37.6	35.84	37.49
02:17:00	36.09	36.52	36.59	36.49	37.58	38.03	36.27	36.54	38.17	36.27	37.82	37.98	37.01	36.78	35.91	37	37.39	36.3	35.91	36.78	38.12	38.03	37.55	38.4	37.12	38.01	39.45	37.67	35.83	37.48
02:18:00	36.11	36.43	36.69	36.53	37.57	38.02	36.27	36.55	38.15	36.26	37.79	37.98	37.09	36.74	35.94	37.24	37.4	36.28	35.85	36.74	38.18	38.07	37.56	38.4	37.07	38.05	38.82	37.9	35.8	37.46
02:19:00	36.15	36.38	36.74	36.55	37.5	37.98	36.27	36.55	38.12	36.21	37.81	37.98	37.11	36.7	35.95	37.26	37.34	36.26	35.79	36.67	38.19	38.25	37.57	38.39	36.89	38.05	38.29	37.92	35.76	37.44
02:20:00	36.22	36.34	37.27	36.54	37.45	38.01	36.28	36.55	38.06	36.19	37.8	37.98	37.02	36.67	35.95	37.1	37.21	36.26	35.73	36.52	38.25	38.33	37.49	38.47	36.85	38	38.19	37.76	35.73	37.43
02:21:00	36.34	36.31	37.46	36.52	37.45	38.02	36.43	36.57	38.02	36.17	37.77	37.97	36.92	36.61	35.95	37.21	37.21	36.23	35.67	36.39	38.27	38.36	37.54	38.48	36.84	37.95	38.18	37.57	35.72	37.43
02:22:00	36.43	36.24	37.42	36.5	37.42	37.88	36.55	36.6	38.13	36.2	37.73	37.88	36.85	36.55	35.99	37.54	37.22	36.12	35.61	36.27	38.22	38.4	37.6	38.47	36.74	37.96	38.11	37.55	35.75	37.45
02:23:00	36.39	36.17	37.4	36.43	37.39	37.72	36.64	36.6	38.28	36.31	37.67	37.86	37	36.5	36.11	37.58	37.12	36.1	35.57	36.18	38.17	38.42	37.55	38.48	36.66	37.95	38.08	37.74	35.76	37.45
02:24:00	36.44	36.15	37.49	36.38	37.39	37.51	36.73	36.59	38.31	36.27	37.62	37.9	37.19	36.44	36.16	37.62	36.99	35.99	35.52	36.09	38.27	38.4	37.52	38.49	36.59	37.91	38.14	37.87	35.75	37.53
02:25:00	36.57	36.14	37.62	36.33	37.24	37.44	36.72	36.57	38.35	36.06	37.59	37.86	37.21	36.38	36.21	37.63	36.8	36.04	35.47	36	38.34	38.35	37.53	38.51	36.53	37.95	38.29	37.9	35.74	37.59
02:26:00	36.56	36.09	37.6	36.25	37.1	37.47	36.7	36.55	38.33	35.91	37.56	37.81	37.16	36.31	36.27	37.6	36.67	36.34	35.43	35.91	38.36	38.28	37.54	38.5	36.47	38.02	38.41	37.86	35.72	37.59
02:27:00	36.51	36.02	37.5	36.16	37.06	37.58	36.67	36.49	38.25	35.82	37.57	37.82	37.09	36.24	36.31	37.58	36.63	36.38	35.39	35.86	38.34	38.21	37.53	38.48	36.41	37.99	38.41	37.76	35.7	37.63
02:28:00	36.53	35.93	37.45	36.1	37.05	37.6	36.58	36.45	38.2	35.73	37.58	37.79	37.01	36.18	36.33	37.59	36.8	36.23	35.35	35.78	38.3	38.18	37.42	38.48	36.34	37.96	38.54	37.7	35.67	37.66
02:29:00	36.49	35.87	37.43	36.07	37.11	37.66	36.59	36.41	38.24	35.64	37.56	37.74	36.9	36.19	36.33	37.62	36.93	36.22	35.33	35.71	38.27	38.19	37.53	38.5	36.28	37.89	38.52	37.69	35.63	37.66
02:30:00	36.47	35.82	37.55	36.06	37.14	37.81	36.95	36.37	38.31	35.62	37.5	37.71	36.8	36.27	36.33	37.65	36.92	36.48	35.29	35.66	38.3	38.12	37.69	38.52	36.21	37.88	38.31	37.7	35.54	37.62
02:31:00	36.54	35.77	37.75	36.03	37.14	37.79	37.12	36.36	38.33	35.78	37.51	37.67	36.73	36.35	36.34	37.66	36.87	36.97	35.27	35.59	38.31	37.9	37.46	38.51	36.15	37.97	38.16	37.71	35.5	37.57
02:32:00	36.57	35.71	37.7	36	37.11	37.86	37.17	36.33	38.3	35.9	37.52	37.65	36.64	36.37	36.36	37.62	36.92	37.09	35.26	35.57	38.31	37.79	37.3	38.52	36.06	37.93	38.15	37.7	35.5	37.5
02:33:00	36.57	35.67	37.66	35.98	37.18	37.94	37.19	36.31	38.28	35.96	37.48	37.64	36.59	36.4	36.37	37.63	37.06	37.1	35.24	35.52	38.27	37.8	37.45	38.53	35.99	37.87	38.16	37.69	35.48	37.44
02:34:00	36.58	35.69	37.65	35.95	37.39	37.91	37.17	36.29	38.27	36	37.34	37.59	36.58	36.46	36.39	37.69	37.12	37.08	35.2	35.48	38.14	37.8	37.53	38.55	35.95	37.81	38.17	37.68	35.45	37.38
02:35:00	36.63	35.7	37.66	35.93	37.38	37.8	37.03	36.21	38.26	36.01	37.3	37.59	36.53	36.51	36.39	37.7	37.37	37.05	35.17	35.55	38.09	37.69	37.53	38.53	35.92	37.79	38.15	37.68	35.43	37.32
02:36:00	36.73	35.68	37.63	35.92	37.27	37.67	37.01	36.13	38.27	36	37.25	37.58	36.49	36.49	36.38	37.69	37.4	37.04	35.14	35.61	38.1	37.63	37.5	38.5	35.89	37.79	38.13	37.66	35.41	37.27
02:37:00	36.77	35.67	37.55	35.85	37.19	37.57	37.06	36.1	38.22	35.98	37.21	37.56	36.47	36.45	36.37	37.64	37.27	37.02	35.11	35.62	38.16	37.72	37.46	38.52	35.85	37.76	38.15	37.63	35.4	37.22
02:38:00	36.74	35.66	37.49	35.59	37.13	37.49	37.13	36.07	38.11	35.96	37.13	37.54	36.41	36.55	36.34	37.57	37.04	37.01	35.08	35.62	38.18	37.77	37.47	38.53	35.83	37.77	38.18	37.58	35.42	37.17
02:39:00	36.72	35.62	37.43	35.5	37.1	37.44	37.34	36.06	38.22	35.95	37.06	37.51	36.34	36.61	36.32	37.49	36.78	36.99	35.06	35.62	38.19	37.67	37.73	38.54	35.8	37.88	38.14	37.52	35.46	37.12
02:40:00	36.79	35.6	37.36	35.59	37.07	37.4	37.54	36.04	38.3	35.93	37	37.5	36.25	36.65	36.29	37.39	36.89	36.94	35.05	35.62	38.17	37.56	37.77	38.55	35.74	37.95	38.12	37.51	35.48	37.06
02:41:00	36.81	35.58	37.42	35.73	37.07	37.38	37.56	36.02	38.35	35.94	36.95	37.45	36.15	36.68	36.27	37.32	36.99	36.88	35.03	35.61	38.14	37.57	37.8	38.55	35.7	37.94	38.2	37.52	35.5	37.02
02:42:00	36.8	35.53	37.74	35.78	37.05	37.3	37.56	36.01	38.34	36	36.88	37.41	36.19	36.79	36.26	37.2	37.09	36.77	35	35.59	38.15	37.55	37.86	38.53	35.65	37.97	38.27	37.52	35.53	36.97
02:43:00	36.86	35.45	37.74	35.89	37.02	37.21	37.49	36.01	38.32	35.99	36.82	37.41	36.21	36.84	36.28	37.05	37.08	36.69	35.18	35.58	38.16	37.32	37.85	38.51	35.66	38	38.34	37.55	35.54	36.93
02:44:00	36.95	35.4	37.67	36.2	37.01	37.16	37.32	36.02	38.35	35.96	36.78	37.37	36.13	36.87	36.34	36.98	37.04	36.64	35.35	35.58	38.16	37.24	37.8	38.51	35.67	37.94	38.35	37.6	35.56	36.88
02:45:00	36.97	35.36	37.58	36.38	36.98	37.13	37.28	36.02	38.36	35.95	36.74	37.25	35.95	36.93	36.29	36.9	36.99	36.58	35.53	35.59	38.15	37.24	37.65	38.5	35.64	37.91	38.21	37.64	35.57	36.85
02:46:00	36.95	35.31	37.52	36.28	36.95	37.14	37.32	36.01	38.36	35.94	36.69	37.26	35.85	36.93	36.28	36.83	36.92	36.53	35.59	35.62	38.15	37.18	37.54	38.47	35.6	37.94	38.35	37.71	35.58	36.79
02:47:00	36.94	35.3	37.49	36.19	36.89	37.31	37.33	36.02	38.33	35.93	36.65	37.29	35.84	36.94	36.42	36.74	36.85	36.51	35.69	35.61	38.14	37.1	37.47	38.46	35.55	37.87	38.58	37.74	35.5	36.73
02:48:00	36.95	35.36	37.39	36.21	36.83	37.41	37.38	36.04	38.31	35.9	36.63	37.23	35.87	36.88	36.47	36.67	36.79	36.5	35.9	35.59	38.12	36.99	37.46	38.45	35.51	37.69	38.3	37.75	35.43	36.62
02:49:00	36.96	35.42	37.3	36.21	36.81	37.43	37.39	36.05	38.3	35.89	36.61	37.25	36.07	36.77	36.46	36.61	36.74	36.47	35.98	35.58	38.15	36.96	37.48	38.46	35.51	37.42	38.2	37.71	35.5	36.62
02:50:00	36.96	35.46	37.44	36.24	36.92	37.43	37.4	36.07	38.27	35.87	36.59	37.3	36.15	36.96	36.41	36.57	36.68	36.45	36.09	35.54	38.2	37.04	37.45	38.49	35.5	37.25	38.34	37.7	35.65	36.66
02:51:00	36.96	35.48	37.59	36.3	36.93	37.43	37.45	36.1	38.28	35.86	36.55	37.24	36.18	37.13	36.41	36.56	36.63	36.42	36.14	35.5	38.22	37.12	37.41	38.51	35.46	37.34	38.4	37.72	35.67	36.66
02:52:00	36.94	35.5	37.6	36.43	36.91	37.42	37.54	36.18	38.26	35.89	36.52	37.15	36.28	37.14	36.42	36.54	36.6	36.41	36.12	35.46	38.21	37.12	37.53	38.5	35.42	37.3	38.94	37.69	35.71	36.66
02:53:00	36.93	35.52	37.4	36.56	36.89	37.4	37.58	36.28	38.22	35.97	36.49	37.05	36.46	37.24	36.42	36.5	36.56	36.39	36.11	35.43	38.23	37.07	37.51	38.49	35.38	37.22	39.22	37.52	35.83	36.66
02:54:00	36.95	35.51	37.22	36.88	36.87	37.4	37.51	36.28	38.18	36.01	36.46	36.99	36.55	37.28	36.4	36.48	36.5	36.35	36.06	35.4	38.23	36.92	37.39	38.49	35.37	37.25	39.24	37.39	35.93	36.66
02:55:00	36.97	35.52	37.1	37	36.85	37.43	37.51	36.25	38.17	36.12	36.44	36.94	36.57	37.27	36.39	36.46	36.43	36.31	35.97	35.38	38.15	36.88	37.45	38.45	35.36	37.26	39.31	37.41	36.04	36.67
02:56:00	36.96	35.55	37.01	36.98	36.83	37.49	37.53	36.38	38.2	36.11	36.4	36.86	36.53	37.23	36.38	36.44	36.33	36.28	35.94	35.36	38.08	36.85	37.52	38.44	35.32	37.21	39.13	37.39	36.05	36.68
02:57:00	36.95	35.83	36.83	36.88	36.81	37.52	37.6	36.47	38.2	35.96	36.38	36.77	36.44	37.21	36.38	36.4	36.06	36.3	35.98	35.34	38.09	36.64	37.56	38.4	35.33	37.17	38.59	37.3	36.1	36.7
02:58:00	36.88	35.85	36.55	36.77	36.81	37.54	37.78	36.47	38.19	35.75	36.38	36.68	36.43	37.22	36.35	36.34	35.81	36.32	35.97	35.34	38.27	36.55	37.57	38.35	35.36	37.22	38.32	37.25	36.21	36.72
02:59:00	36.82	35.84	36.49	36.64	36.87	37.46	37.86	36.45	38.17	35.68	36.36	36.65	36.4	37.21	36.3	36.3	35.66	36.27	35.88	35.39	38.33	36.71	37.57	38.3	35.34	37.31	38.26	37.26	36.34	36.77
03:00:00	36.78	35.86	36.76	36.53	36.83	37.32	37.94	36.4	38.17	35.66	36.33	36.64	36.32	37.16	36.31	36.26	35.6	36.15	35.81	35.4	38.33	36.79	37.52	38.26	35.29	37.26	38.13	37.25	36.43	36.84
03:01:00	36.78	35.92	36.79	36.49	36.78	37.27	38.07	36.28	38.29	35.66	36.3	36.62	36.3	37.09	36.32	36.19	35.82	36.07	35.7	35.44	38.33	36.78	37.52	38.23	35.25	37.06	38.63	37.18	36.48	36.87
03:02:00	36.77	35.96	36.55	36.39	36.74	37.26	38.1	36.2	38.28	35.66	36.26	36.57	36.28	37.04	36.36	36.14	36.08	36.07	35.64	35.46	38.3	36.72	37.49	38.29	35.29	37.09	39.58	37.18	36.51	36.87
03:03:00	36.68	36.02	36.58	36.41	36.72	37.2	38.08	36.17	38.31	35.68	36.26	36.53	36.21	36.99	36.41	36.15	36.21	36.14	35.64	35.51	38.32	36.68	37.54	38.32	35.44	37.08	41.03	37.26	36.53	36.87
03:04:00	36.63	36.09	36.76	36.84	36.71	37.17	38.08	36.19	38.32	35.69	36.27	36.48	36.17	36.92	36.47	36.21	36.28	36.19	35.64	35.57	38.34	36.61	37.63	38.32	35.51	36.95	39.94	37.39	36.57	36.88
03:05:00	36.59	36.13	36.85	36.89	36.66	37.18	38.09	36.19	38.29	35.71	36.28	36.44	36.1	36.86	36.48	36.24	36.32	36.24	35.66	35.82	38.32	36.52	37.79	38.3	35.54	36.91	38.64	37.44	36.58	36.94
03:06:00	36.54	36.17	36.87	36.64	36.61	37.34	38.07	36.18	38.28	35.73	36.27	36.38	36.05	36.82	36.4	36.26	36.28	36.28	35.68	36.27	38.34	36.46	37.79	38.31	35.55	36.83	38.68	37.45	36.56	36.97
03:07:00	36.47	36.27	36.88	36.62	36.59	37.38	37.97	36.14	38.27	35.75	36.24	36.29	36.03	36.77	36.24	36.26	36.31	36.42	35.69	36.79	38.34	36.42	37.45	38.31	35.52	36.73	39.09	37.42	36.5	36.99
03:08:00	36.39	36.28	36.85	36.64	36.59	37.32	37.99	36.12	38.28	35.79	36.25	36.22	36.02	36.73	36.2	36.25	36.4	36.5	35.83	36.96	38.28	36.38	37.39	38.32	35.48	36.69	38.72	37.4	36.41	36.96
03:09:00	36.35	36.31	36.78	36.62	36.62	37.3	38.12	36.09	38.28	35.87	36.24	36.18	35.98	36.68	36.24	36.12	36.4	36.51	35.97	37.09	38.15	36.35	37.79	38.31	35.47	36.69	38.24	37.34	36.28	36.95
03:10:00	36.27	36.37	36.72	36.57	36.59	37.31	38.18	36.07	38.33	35.93	36.22	36.12	35.93	36.6	36.39	36	36.27	36.52	36.03	37.16	38.05	36.31	37.78	38.3	35.46	36.66	38.18	37.23	36.21	37.05
03:11:00	36.23	36.39	36.67	36.52	36.54	37.22	38.2	36.04	38.34	35.96	36.2	36.05	35.88	36.55	36.43	35.97	36.12	36.52	36.03	37.3	37.96	36.27	37.72	38.33	35.47	36.6	38.15	37.14	36.17	37.08
03:12:00	36.21	36.42	36.6	36.48	36.66	37.05	38.2	36.01	38.27	35.97	36.16	35.98	35.82	36.49	36.53	35.97	35.85	36.55	36.06	37.35	38	36.22	37.69	38.4	35.56	36.56	38.04	37.05	36.11	37.16
03:13:00	36.19	36.39	36.43	36.45	36.75	37.15	38.16	35.98	38.27	35.97	36.12	35.94	35.81	36.44	36.7	35.97	35.84	36.63	36.09	37.35	38.13	36.19	37.57	38.39	35.61	36.49	38	36.96	36.16	37.15
03:14:00	36.17	36.27	36.27	36.37	36.79	37.13	38.06	35.96	38.3	35.95	36.1	35.98	35.81	36.4	36.75	35.97	35.99	36.7	36.1	37.42	38.2	36.16	37.42	38.35	35.64	36.4	38.07	36.89	36.2	37.13
03:15:00	36.16	36.33	36.15	36.18	36.69	37.39	38.06	35.96	38.27	35.93	36.12	36.11	35.78	36.36	36.92	36.08	36.18	36.73	36.09	37.53	38.24	36.13	37.41	38.23	35.74	36.36	38.2	36.82	36.18	37.18
03:16:00	36.14	36.49	36.24	36.04	36.52	37.52	38.11	35.97	38.24	35.91	36.11	36.24	35.75	36.3	36.99	36.12	36.38	36.76	36.05	37.53	38.24	36.07	37.48	38.17	35.76	36.34	38.27	36.77	36.16	37.19
03:17:00	36.12	36.55	36.35	35.96	36.5	37.66	38.12	36	38.27	35.9	36.1	36.33	35.72	36.22	36.96	36.14	36.36	36.77	36.03	37.44	38.22	36.04	37.5	38.16	35.78	36.31	38.26	36.72	36.13	37.17
03:18:00	36.1	36.58	36.4	35.91	36.53	37.67	38.11	36	38.29	35.87	36.1	36.32	35.68	36.14	37.01	36.17	36.35	36.78	36.03	37.37	38.22	36.01	37.51	38.17	35.8	36.25	38.24	36.67	36.1	37.17
03:19:00	36.11	36.59	36.36	35.87	36.65	37.65	38.24	36	38.31	35.85	36.11	36.36	35.66	36.05	37.03	36.21	36.55	36.8	36.01	37.29	38.17	36	37.49	38.17	35.82	36.2	38.21	36.63	36.09	37.18
03:20:00	36.16	36.59	36.31	35.84	36.98	37.63	38.41	36.01	38.31	35.89	36.11	36.39	35.69	35.99	37.01	36.27	36.63	37.06	35.96	37.24	38.11	36	37.41	38.2	35.82	36.23	38.26	36.6	36.09	37.22
03:21:00	36.19	36.57	36.37	35.82	37.19	37.56	38.43	36.04	38.29	35.94	36.12	36.33	35.7	35.94	36.99	36.34	36.64	37.25	35.89	37.17	38.08	35.98	37.43	38.23	35.82	36.51	38.28	36.54	36.14	37.27
03:22:00	36.19	36.54	36.44	35.76	37.29	37.51	38.41	36.12	38.23	35.94	36.12	36.28	35.68	35.9	36.99	36.44	36.61	37.32	35.83	37.15	38.1	35.96	37.5	38.25	35.83	37.69	38.32	36.5	36.27	37.25
03:23:00	36.18	36.5	36.52	35.69	37.49	37.45	38.37	36.4	38.19	35.93	36.1	36.28	35.66	35.85	37.09	36.54	36.55	37.33	35.95	37.07	38.22	35.95	37.54	38.24	35.85	37.81	38.33	36.48	36.36	37.24
03:24:00	36.16	36.49	36.57	35.64	37.58	37.4	38.24	36.52	38.23	35.93	36.1	36.22	35.65	35.8	37.23	36.68	36.48	37.25	36	37	38.32	35.93	37.56	38.18	35.9	37.36	38.25	36.46	36.43	37.28
03:25:00	36.16	36.47	36.56	35.6	37.85	37.35	38.17	36.57	38.28	35.93	36.12	36.21	35.65	35.76	37.26	36.81	36.43	37.02	36	37.11	38.31	35.92	37.59	38.17	36.01	36.27	38.14	36.43	36.49	37.3
03:26:00	36.16	36.44	36.67	35.55	38.09	37.29	38.11	36.65	38.25	35.91	36.14	36.19	35.66	35.78	37.27	36.92	36.39	37.01	35.98	37.47	38.14	36.02	37.61	38.19	36.04	36.01	38.26	36.41	36.56	37.33
03:27:00	36.17	36.43	36.79	35.52	38.18	37.24	38.06	36.71	38.18	35.88	36.15	36.15	35.67	35.85	37.1	37	36.32	37.03	35.99	37.66	38.16	36.05	37.53	38.17	36.06	35.94	38.32	36.38	36.65	37.36
03:28:00	36.17	36.42	36.78	35.51	38.22	37.26	38.03	36.43	38.13	35.82	36.12	36.14	35.67	35.87	37.06	37.05	36.26	37.08	36.02	37.67	38.22	36.06	37.45	38.15	36.07	35.97	38.21	36.34	36.74	37.38
03:29:00	36.16	36.4	36.63	35.48	38.4	37.46	38	36.28	38.1	35.8	36.07	36.14	35.66	35.88	37.22	37.08	36.23	37.21	36.02	37.66	38.24	36.05	37.41	38.2	36.08	36.33	38.17	36.31	36.82	37.4
03:30:00	36.17	36.34	36.61	35.46	38.47	37.56	37.92	36.36	38.11	35.81	36.03	36.2	35.66	35.87	37.35	37.12	36.19	37.23	35.95	37.62	38.29	36.04	37.61	38.26	36.13	38.25	38.1	36.27	36.95	37.39
03:31:00	36.22	36.33	36.65	35.44	38.48	37.53	37.89	36.49	38.12	35.83	35.99	36.15	35.64	35.85	37.5	37.15	36.16	37.17	35.72	37.62	38.3	36.04	37.68	38.27	36.14	40.31	38.05	36.23	37.03	37.37
03:32:00	36.33	36.36	36.58	35.46	38.47	37.44	37.87	36.59	38.12	35.88	35.94	36.07	35.51	35.82	37.51	37.15	36.12	37.1	35.62	37.72	38.29	36.02	37.63	38.25	36.14	39.04	38.08	36.19	37.05	37.34
03:33:00	36.47	36.41	36.33	36.01	38.48	37.45	37.8	36.63	38.11	35.94	35.9	36.04	35.27	35.81	37.54	37.01	36.09	37.18	35.42	37.73	38.3	35.99	37.5	38.25	36.14	36.4	38.26	36.15	37.1	37.33
03:34:00	36.73	36.42	36.18	36.2	38.46	37.44	37.73	36.91	38.12	35.94	35.91	36.01	35.26	35.79	37.6	36.93	36.06	37.36	35.37	37.72	38.3	35.96	37.44	38.22	36.15	36.37	38.64	36.12	37.22	37.4
03:35:00	36.86	36.35	36.32	36.25	38.38	37.41	37.66	37.18	38.15	35.92	35.91	35.99	35.26	35.76	37.61	37.01	36.02	37.34	35.36	37.64	38.28	35.93	37.41	38.14	36.15	36.36	38.67	36.07	37.35	37.51
03:36:00	36.81	36.31	36.5	36.3	38.26	37.39	37.6	37.31	38.13	35.99	35.89	36.03	35.22	35.78	37.48	37	35.97	37.29	35.29	37.66	38.24	35.95	37.33	38.09	36.14	36.37	38.34	36.03	37.44	37.51
03:37:00	36.87	36.27	36.48	36.3	38.17	37.36	37.53	37.37	38.09	36.15	35.87	36.12	35.24	35.78	37.26	36.95	35.94	37.32	35.36	37.64	38.2	35.97	37.38	37.97	36.13	36.5	38.29	35.98	37.45	37.42
03:38:00	36.94	36.22	36.21	36.25	38.15	37.27	37.47	37.43	38.08	36.22	35.87	36.14	35.23	35.75	37.1	36.85	35.94	37.31	35.78	37.62	38.19	35.96	37.53	37.84	36.11	36.64	38.23	35.93	37.44	37.26
03:39:00	37.05	36.15	36.33	36.22	38.17	37.08	37.41	37.59	38.05	36.26	35.87	36.14	35.11	35.74	36.94	36.77	35.95	37.23	36	37.62	38.18	35.94	37.62	37.75	36.09	36.44	38.16	35.88	37.43	37.22
03:40:00	37.14	36.04	36.47	36.18	38.17	37.04	37.35	37.69	38.12	36.28	35.85	36.18	35.08	35.72	36.86	36.77	35.95	37.16	36.25	37.65	38.2	35.87	37.61	37.7	36.08	36.44	38.17	35.87	37.45	37.07
03:41:00	37.2	36.02	36.54	36.18	38.19	37.06	37.29	37.76	38.24	36.29	35.83	36.21	35.39	35.67	36.88	36.77	35.94	37.09	36.3	37.93	38.21	35.8	37.57	37.71	36.04	36.53	38.55	35.86	37.48	36.97
03:42:00	37.21	36.01	36.59	36.18	38.17	37.31	37.23	37.79	38.3	36.29	35.81	36.2	35.77	35.65	37.06	36.75	35.91	37.02	36.32	38.07	38.2	35.74	37.58	37.74	36.02	36.4	39.05	35.94	37.44	36.9
03:43:00	37.17	35.99	36.6	36.21	38.12	37.41	37.19	37.74	38.33	36.28	35.81	36.18	35.95	35.63	37.36	36.81	35.9	36.94	36.32	38.19	38.18	35.7	37.61	37.74	36.04	36.37	39.03	35.99	37.35	36.86
03:44:00	37.13	35.98	36.77	36.2	38.07	37.43	37.15	37.6	38.3	36.27	35.8	36.2	36.02	35.6	37.43	36.89	35.9	36.84	36.3	38.19	38.17	35.71	37.63	37.67	36.06	36.39	38.55	36.01	37.3	36.88
03:45:00	37.09	35.97	36.82	35.91	38.03	37.42	37.1	37.59	38.24	36.27	35.8	36.22	35.89	35.38	37.19	36.92	35.93	36.82	36.29	38.18	38.17	35.72	37.61	37.52	36.09	36.52	38.37	36.05	37.29	36.9
03:46:00	37.04	35.97	36.92	35.72	38.1	37.45	37.04	37.63	38.19	36.26	35.79	36.21	35.83	35.26	36.85	36.82	36.01	36.84	36.29	38.26	38.18	35.72	37.58	37.34	36.04	36.72	38.87	36.09	37.35	37.01
03:47:00	37.03	35.99	36.92	35.62	38.19	37.62	36.97	37.7	38.16	36.23	35.79	36.19	35.77	35.18	36.75	36.73	36.11	36.84	36.28	38.28	38.2	35.7	37.64	37.21	35.81	37.47	38.72	36.16	37.35	37.22
03:48:00	37.01	36.03	36.83	35.77	38.14	37.63	36.9	37.72	38.13	36.19	35.78	36.16	35.78	35.08	36.78	36.84	36.15	36.82	36.25	38.27	38.22	35.69	37.7	37.14	35.77	37.95	38.37	36.22	37.32	37.22
03:49:00	36.98	36.11	36.75	35.9	38	37.56	36.84	37.74	38.12	36.18	35.79	36.13	35.78	35.01	37.17	36.87	36.12	36.8	36.23	38.21	38.29	35.69	37.64	37.22	35.8	38.23	38.36	36.27	37.33	37.13
03:50:00	37.02	36.27	36.63	36.12	37.96	37.53	36.8	37.78	38.28	36.26	35.85	36.07	35.75	34.96	37.42	36.86	36.06	36.78	36.2	38.03	38.34	35.66	37.55	37.31	35.94	39.07	38.3	36.27	37.41	37.17
03:51:00	37.25	36.38	36.53	36.13	37.95	37.48	36.76	37.86	38.3	36.31	35.97	36.03	35.76	35.26	37.33	36.93	36.03	36.73	36.16	37.85	38.34	35.64	37.35	37.23	36.1	39.44	38.25	36.29	37.46	37.2
03:52:00	37.26	36.45	36.57	36.15	37.97	37.57	36.74	37.88	38.27	36.3	36.07	35.99	35.99	35.54	37.14	36.97	36.14	36.7	36.12	37.59	38.32	35.67	37.18	37.04	36.17	39.07	38.18	36.3	37.42	37.21
03:53:00	37.19	36.42	36.81	36.15	38.21	37.59	36.73	37.88	38.22	36.28	36.17	36.01	36.27	35.51	37.18	36.95	36.14	36.67	36.14	37.45	38.31	35.87	37.04	37.05	36.19	37.87	38.13	36.28	37.35	37.2
03:54:00	37.28	36.43	36.72	36.09	38.39	37.39	36.76	37.86	38.22	36.25	36.31	36.12	36.35	35.49	37.23	36.92	36.08	36.66	36.16	37.4	38.27	36.04	37.01	37.06	36.11	37.68	38.12	36.26	37.32	37.19
03:55:00	37.5	36.53	36.58	36.04	38.49	37.26	36.74	37.85	38.22	36.23	36.41	36.28	36.38	35.48	37.23	36.92	36.02	36.65	36.12	37.39	38.27	36.1	37.08	37.05	36	37.92	38.17	36.34	37.28	37.15
03:56:00	37.57	36.67	36.44	35.97	38.51	37.24	36.69	37.95	38.2	36.23	36.5	36.41	36.24	35.52	37.2	36.94	35.95	36.63	36.08	37.35	38.32	36.08	37.23	37.14	35.93	38	38.25	36.37	37.32	37.11
03:57:00	37.72	36.69	36.43	35.92	38.48	37.35	36.65	38.19	38.18	36.12	36.5	36.4	36.12	35.69	36.96	37.06	35.84	36.58	36.06	37.16	38.32	36.07	37.35	37.13	35.91	37.87	38.3	36.4	37.29	36.99
03:58:00	37.75	36.61	36.45	35.87	38.37	37.44	36.61	38.22	38.16	35.87	36.62	36.34	36.11	35.82	36.95	37.07	35.76	36.55	36.03	36.96	38.3	36.09	37.52	37.01	35.9	37.79	38.28	36.4	37.31	36.85
03:59:00	37.74	36.56	36.47	35.96	38.28	37.41	36.58	38.21	38.14	35.8	36.65	36.33	36.29	35.95	37.14	37.07	35.74	36.52	35.99	36.86	38.27	36.05	37.56	36.94	35.89	37.73	38.23	36.36	37.44	36.77
04:00:00	37.7	36.61	36.5	36.1	38.2	37.49	36.55	38.21	38.17	36.01	36.71	36.36	36.42	36.08	37.14	37.04	35.75	36.48	35.96	36.78	38.18	36.06	37.42	36.88	35.86	38.07	38.14	36.33	37.5	36.74
04:01:00	37.67	36.65	36.38	36.11	38.11	37.55	36.52	38.23	38.16	36.29	36.79	36.46	36.62	36.15	37.04	37.03	35.76	36.46	35.93	36.68	38.13	36.1	37.21	36.83	35.81	38.13	38.28	36.33	37.47	36.74
04:02:00	37.67	36.64	36.55	36.03	37.96	37.53	36.5	38.23	38.18	36.42	36.79	36.54	36.67	36.21	37.04	37.01	35.77	36.43	35.89	36.57	38.04	36.12	37.16	36.77	35.73	36.58	38.46	36.33	37.32	36.7
04:03:00	37.65	36.58	36.74	35.85	37.96	37.52	36.5	38.23	38.22	36.45	36.78	36.56	36.59	36.26	37.09	36.97	35.73	36.4	35.61	36.49	38.01	36.12	37.18	36.71	35.78	36.47	38.22	36.33	37.31	36.64
04:04:00	37.62	36.54	36.77	35.56	38.05	37.49	36.49	38.24	38.21	36.51	36.74	36.54	36.42	36.29	37.12	36.9	35.73	36.36	35.56	36.45	38.03	36.1	37.17	36.69	35.94	36.47	38.17	36.33	37.39	36.62
04:05:00	37.63	36.51	36.71	35.22	38.06	37.45	36.48	38.28	38.2	36.59	36.74	36.45	36.2	36.4	37.11	36.82	35.76	36.32	35.55	36.44	38.05	36.06	37.14	36.69	35.95	36.38	38.17	36.31	37.37	36.61
04:06:00	37.64	36.46	36.68	35.12	37.95	37.41	36.47	38.29	38.13	36.71	36.96	36.37	36.49	36.47	37.03	36.77	35.78	36.28	35.42	36.39	38.11	36	37.22	36.66	35.94	36.35	38.14	36.27	37.35	36.59
04:07:00	37.65	36.38	36.67	35.08	37.89	37.37	36.47	38.29	38.05	36.79	37.11	36.32	36.54	36.47	36.95	36.72	35.81	36.25	35.32	36.33	38.11	35.94	37.37	36.64	35.94	36.33	38.16	36.24	37.36	36.57
04:08:00	37.67	36.3	36.63	35.11	37.86	37.34	36.48	38.27	38.04	36.88	37.17	36.3	36.44	36.39	36.88	36.6	35.96	36.21	35.32	36.25	38.07	35.89	37.36	36.6	35.93	36.35	38.12	36.21	37.41	36.55
04:09:00	37.7	36.25	36.55	35.36	37.85	37.37	36.49	38.34	38.04	36.79	37.25	36.25	36.42	36.36	36.82	36.44	36.08	36.18	35.27	36.19	38	35.84	37.35	36.59	35.91	36.38	37.94	36.19	37.49	36.55
04:10:00	37.72	36.21	36.48	36.12	37.83	37.59	36.49	38.45	38.07	36.75	37.32	36.25	36.59	36.33	36.8	36.6	36.09	36.14	35.13	36.25	38.01	35.8	37.37	36.57	35.89	36.4	38.21	36.19	37.52	36.54
04:11:00	37.73	36.2	36.41	36.62	37.81	37.7	36.46	38.58	38.09	36.97	37.35	36.29	36.7	36.31	36.89	36.64	36.05	36.11	35.11	36.39	38.06	35.79	37.41	36.55	35.9	37	39.56	36.21	37.52	36.53
04:12:00	37.73	36.15	36.37	36.81	37.8	37.69	36.46	38.6	38.08	37.58	37.38	36.3	36.72	36.28	36.94	36.63	36.01	36.1	35.21	36.42	38.08	35.88	37.43	36.53	35.97	39.2	39.65	36.23	37.48	36.53
04:13:00	37.72	36	36.39	36.88	37.76	37.46	36.47	38.56	38.1	37.83	37.41	36.29	36.7	36.24	36.93	36.66	36.01	36.08	35.41	36.45	38.07	35.94	37.35	36.52	36.02	39.54	38.66	36.24	37.32	36.52
04:14:00	37.73	35.95	36.37	37.04	37.71	37.35	36.44	38.53	38.14	37.88	37.48	36.26	36.6	36.2	36.93	36.67	35.93	36.07	35.61	36.47	38.04	35.96	37.24	36.55	36.05	40.3	38.38	36.26	37.22	36.52
04:15:00	37.74	35.93	36.32	37.1	37.65	37.56	36.41	38.47	38.15	37.89	37.53	36.27	36.59	36.1	36.94	36.63	35.65	36.12	35.62	36.55	38	35.96	37.32	36.63	36.09	41.27	38.27	36.32	37.14	36.52
04:16:00	37.74	35.9	36.23	37.06	37.58	37.73	36.39	38.45	38.13	37.93	37.52	36.28	36.64	36.04	36.92	36.6	35.54	36.13	35.57	36.59	37.98	35.95	37.61	36.79	36.13	41.64	38.24	36.44	37.15	36.52
04:17:00	37.75	35.86	36.16	36.99	37.57	37.73	36.4	38.41	38.16	37.99	37.45	36.24	36.62	36	37.03	36.6	35.47	36.11	35.51	36.65	37.98	35.93	37.67	37.09	36.19	NA	38.36	36.47	37.33	36.45
04:18:00	37.78	35.83	36.12	36.97	37.57	37.66	36.4	38.37	38.19	38.02	37.42	36.26	36.57	35.98	37.06	36.64	35.42	36.16	35.64	36.79	37.99	35.92	37.65	37.19	36.19	41.5	38.39	36.56	37.41	36.42
04:19:00	37.76	35.74	36.09	36.96	37.56	37.56	36.37	38.37	38.2	38.06	37.45	36.31	36.51	35.96	37.05	36.73	35.47	36.25	35.97	36.94	37.98	35.89	37.57	37.17	36.19	40.15	38.24	36.57	37.43	36.38
04:20:00	37.73	35.62	36.06	36.93	37.52	37.47	36.31	38.36	38.18	38.06	37.49	36.33	36.44	36	37.01	36.74	35.73	36.27	36.17	37.12	38.03	35.86	37.3	37.19	36.17	36.55	38.32	36.53	37.46	36.33
04:21:00	37.78	35.58	36.06	36.89	37.47	37.43	36.27	38.3	38.12	38.09	37.52	36.35	36.37	36.02	36.95	36.74	35.94	36.21	36.34	37.25	38.2	35.85	37.11	37.61	36.16	36.35	38.36	36.67	37.5	36.29
04:22:00	37.79	35.59	36.05	36.84	37.34	37.4	36.25	38.27	38.08	38.12	37.55	36.36	36.35	36.04	36.96	36.73	36.03	36.28	36.38	37.38	38.33	35.83	36.86	37.77	36.28	36.4	38.28	36.79	37.45	36.32
04:23:00	37.76	35.58	36.04	36.76	37.2	37.37	36.21	38.29	38.07	38.09	37.58	36.35	36.38	36.08	36.97	36.74	36.24	36.49	36.14	37.4	38.33	35.81	36.8	37.8	36.36	36.45	38.24	36.82	37.3	36.55
04:24:00	37.72	35.56	36.03	36.7	37.31	37.34	36.12	38.32	38.02	37.84	37.59	36.33	36.39	36.1	36.93	37.23	36.37	36.53	36.23	37.34	38.3	35.8	36.86	37.83	36.39	36.33	38.13	36.86	37.17	36.65
04:25:00	37.66	35.54	36.02	36.67	37.38	37.36	36.05	38.3	37.95	37.67	37.57	36.32	36.37	36.12	36.89	37.34	36.49	36.45	36.48	37.36	38.31	35.77	37.01	37.82	36.41	36.25	38.05	36.93	37.07	36.7
04:26:00	37.66	35.55	36.01	36.64	37.35	37.45	35.98	38.27	37.91	37.62	37.5	36.29	36.29	36.16	36.83	37.44	36.55	36.39	36.57	37.43	38.4	35.76	37.15	37.85	36.4	36.25	38.06	37.03	36.93	36.8
04:27:00	37.66	35.53	36	36.61	37.35	37.58	35.96	38.23	37.88	37.57	37.48	36.23	36.22	36.18	36.73	37.48	36.6	36.39	36.67	37.52	38.42	35.76	37.21	37.84	36.38	36.24	38.04	37.09	36.8	36.95
04:28:00	37.66	35.51	36	36.62	37.37	37.68	36.13	38.15	38.02	37.54	37.57	36.21	36.18	36.21	36.66	37.45	36.65	36.44	36.69	37.51	38.37	35.75	37.16	37.82	36.38	36.31	38.01	37.11	36.67	36.98
04:29:00	37.74	35.54	35.92	36.6	37.35	37.74	36.21	38.1	38.18	37.61	37.61	36.22	36.14	36.22	36.61	37.4	36.58	36.44	36.67	37.48	38.33	35.76	37.14	37.82	36.33	36.36	37.99	37.13	36.68	37.01
04:30:00	37.76	35.6	35.86	36.56	37.29	37.76	36.19	38.05	38.19	37.63	37.65	36.2	36.11	36.14	36.57	37.41	36.6	36.43	36.64	37.46	38.28	35.77	37.15	37.77	36.27	36.82	37.97	37.09	36.88	37.02
04:31:00	37.66	35.6	35.86	36.49	37.4	37.77	36.17	37.96	38.14	37.6	37.76	36.18	36.06	36.05	36.55	37.45	36.8	36.54	36.62	37.45	38.24	35.77	37.14	37.7	36.23	37.77	37.97	37.06	36.86	36.99
04:32:00	37.63	35.54	35.87	36.43	37.42	37.77	36.15	37.87	38.12	37.61	37.78	36.14	35.94	36.06	36.52	37.51	36.94	36.55	36.59	37.46	38.24	35.78	37.2	37.64	36.22	38.17	37.98	37.08	36.78	36.9
04:33:00	37.61	35.49	35.91	36.39	37.41	37.69	36.13	37.78	38.16	37.74	37.78	36.12	35.62	36.15	36.52	37.52	36.95	36.53	36.51	37.54	38.27	35.77	37.32	37.65	36.21	39.27	38.01	37.08	36.98	36.87
04:34:00	37.46	35.47	35.98	36.36	37.7	37.72	36.1	37.77	38.21	37.8	37.75	36.09	35.53	36.38	36.53	37.42	36.89	36.51	36.45	37.71	38.29	35.75	37.34	37.7	36.18	40.22	38.03	37.11	37.1	36.83
04:35:00	37.37	35.5	36.02	36.33	37.97	37.73	36.07	37.77	38.27	37.83	37.76	36.07	35.47	36.51	36.54	37.25	36.92	36.49	36.44	37.73	38.28	35.73	37.3	37.69	36.17	37.54	38.03	37.26	37.06	36.81
04:36:00	37.25	35.56	36.02	36.29	38	37.72	36.06	37.74	38.26	37.84	37.76	36.04	35.47	36.53	36.51	37.19	37.05	36.49	36.41	37.76	38.27	35.74	37.26	37.66	36.25	37.04	38.06	37.37	37	36.81
04:37:00	37.18	35.62	36.01	36.26	37.93	37.75	36.07	37.73	38.19	37.8	37.72	36.03	35.48	36.57	36.52	37.23	37.09	36.5	36.36	37.77	38.28	35.79	37.16	37.58	36.28	37.79	38.07	37.38	37.14	36.83
04:38:00	37.08	35.66	36	36.26	37.88	37.77	36.06	37.73	38.18	37.78	37.7	36.02	35.48	36.56	36.54	37.25	37.07	36.5	36.23	37.66	38.25	35.82	37.12	37.56	36.29	37.1	38.06	37.35	37.25	36.91
04:39:00	36.93	35.68	35.95	36.25	37.87	37.73	36.05	37.73	38.16	37.73	37.62	36.02	35.49	36.52	36.55	37.28	37.02	36.49	36.06	37.53	38.17	35.84	36.91	37.58	36.29	36.46	38.05	37.28	37.25	36.92
04:40:00	36.81	35.58	35.93	36.24	37.88	37.62	36.06	37.72	38.11	37.55	37.6	36.01	35.49	36.45	36.56	37.42	37.02	36.46	36.06	37.37	38.18	35.84	36.73	37.56	36.28	36.58	38.14	37.2	37.18	36.93
04:41:00	36.7	35.55	35.92	36.25	37.88	37.54	36.07	37.71	38.08	37.45	37.46	36.01	35.49	36.39	36.5	37.46	37.01	36.43	36.09	37.06	38.22	35.89	36.67	37.51	36.29	36.65	38.15	37.27	37.02	37.02
04:42:00	36.61	35.55	35.89	36.22	37.88	37.46	36.07	37.71	38.08	37.4	37.37	36.03	35.47	36.29	36.52	37.49	36.9	36.41	36.08	36.81	38.25	35.97	36.64	37.49	36.3	36.59	38.06	37.46	36.9	37.08
04:43:00	36.51	35.55	35.86	36.2	37.88	37.41	36.07	37.7	38.06	37.32	37.29	36.06	35.36	36.18	36.61	37.5	36.79	36.39	35.95	36.77	38.3	36.02	36.54	37.46	36.31	36.43	38.06	37.46	36.97	37.14
04:44:00	36.43	35.57	35.85	36.22	37.87	37.4	36.03	37.68	38	37.2	37.23	36.07	35.32	36.19	36.61	37.51	36.71	36.37	35.71	36.85	38.36	36.09	36.64	37.41	36.31	36.38	37.98	37.41	36.97	37.18
04:45:00	36.34	35.59	35.84	36.25	37.82	37.43	36.03	37.64	37.94	37.13	37.17	36.06	35.31	36.19	36.59	37.51	36.58	36.34	35.7	36.86	38.37	36.21	36.71	37.34	36.29	36.53	37.93	37.32	36.93	37.25
04:46:00	36.25	35.62	35.8	36.24	37.8	37.51	36.14	37.59	37.86	37.06	37.1	36.03	35.27	36.12	36.54	37.47	36.54	36.22	35.69	36.78	38.36	36.33	36.6	37.28	36.33	36.58	38.01	37.38	36.89	37.37
04:47:00	36.18	35.6	35.77	36.03	37.78	37.54	36.19	37.54	37.79	37.05	37.03	36	35.23	36.18	36.5	37.44	36.49	35.84	35.7	36.77	38.32	36.61	36.41	37.2	36.53	36.56	38.1	37.6	36.86	37.39
04:48:00	36.1	35.56	35.78	35.69	37.73	37.54	36.2	37.48	37.66	37.14	36.96	36	35.17	36.23	36.45	37.44	36.43	35.79	35.8	37.03	38.22	36.78	36.23	37.13	36.54	36.78	38.11	37.58	36.84	37.42
04:49:00	36.03	35.65	35.78	35.52	37.71	37.49	36.21	37.43	37.56	37.17	36.88	36.02	35.11	36.25	36.41	37.42	36.39	35.81	36.04	37.18	38.17	37.07	36.07	37.05	36.54	36.82	38.08	37.44	36.8	37.47
04:50:00	36.04	35.9	35.75	35.41	37.69	37.44	36.24	37.32	37.53	37.15	36.82	36.09	35.07	36.33	36.38	37.38	36.35	36.05	36.03	37.2	38.14	37.27	36.14	36.95	36.72	36.51	38.18	37.37	36.73	37.52
04:51:00	36.07	36	35.78	35.37	37.48	37.4	36.24	37.24	37.62	37.13	36.77	36.13	35.14	36.41	36.36	37.38	36.29	36.1	35.97	37.17	38.1	37.38	36.19	36.87	36.8	36.35	38.15	37.41	36.64	37.52
04:52:00	36.02	36.05	35.87	35.36	37.38	37.39	36.2	37.17	37.68	37.06	36.71	36.14	35.51	36.67	36.33	37.4	36.25	35.94	35.92	37.12	38.1	37.38	36.47	36.84	36.85	36.44	38.07	37.55	36.62	37.48
04:53:00	35.97	36.06	35.85	35.42	37.38	37.41	36.15	37.09	37.69	37.04	36.63	36.14	35.61	36.72	36.3	37.39	36.21	35.72	35.88	37.07	38.14	37.37	36.68	36.95	36.88	36.54	38.08	37.58	36.62	37.47
04:54:00	35.95	36.06	35.75	35.43	37.36	37.44	36.12	37.03	37.62	37	36.52	36.16	35.62	36.76	36.28	37.36	36.18	35.75	35.83	37.01	38.13	37.38	36.7	37.17	36.84	36.54	38.07	37.62	36.59	37.45
04:55:00	35.91	36.07	35.67	35.36	37.31	37.48	36.12	36.98	37.59	36.95	36.47	36.18	35.63	36.75	36.28	37.31	36.11	35.75	35.76	36.95	38.08	37.44	36.76	37.38	36.87	36.74	38.07	37.57	36.57	37.42
04:56:00	35.87	36.05	35.85	35.42	37.26	37.52	36.16	36.95	37.69	36.89	36.5	36.21	35.62	36.59	36.27	37.26	36.1	35.78	35.69	36.88	38.04	37.5	36.86	37.52	37.15	37.11	38.05	37.43	36.55	37.37
04:57:00	35.82	36.03	36.06	35.52	37.21	37.55	36.14	36.92	37.68	36.82	36.52	36.25	35.61	36.65	36.22	37.23	36.11	35.83	35.64	36.78	38.03	37.72	36.88	37.54	37.21	37.18	38.12	37.4	36.52	37.35
04:58:00	35.76	36.03	36.42	35.46	37.15	37.62	36.08	36.83	37.66	36.76	36.5	36.29	35.63	36.83	36.21	37.19	36.13	35.94	35.61	36.67	38.13	37.8	36.86	37.53	37.25	37.28	38.19	37.52	36.49	37.34
04:59:00	35.67	36.02	36.77	35.51	37.09	37.69	36.06	36.75	37.6	36.67	36.61	36.29	35.64	36.9	36.23	37.08	36.13	36.07	35.53	36.57	38.16	37.8	36.76	37.57	37.25	37.77	38.26	37.57	36.46	37.29
05:00:00	35.61	35.95	37.27	35.94	37.05	37.75	36.15	36.7	37.57	36.61	36.68	36.29	35.61	36.73	36.27	37.04	36.13	36.13	35.57	36.48	38.12	37.9	36.67	37.6	37.19	37.96	38.21	37.59	36.44	37.28
05:01:00	35.56	35.91	37.57	36.08	37.02	37.8	36.26	36.66	37.54	36.63	36.62	36.31	35.57	36.38	36.36	37.03	36.13	36.2	35.52	36.4	38.12	38.08	36.59	37.62	37.14	37.96	38.08	37.62	36.42	37.27
05:02:00	35.52	35.92	37.6	36.19	36.99	37.83	36.37	36.6	37.56	36.65	36.59	36.32	35.52	36.23	36.41	37.04	36.12	36.26	35.43	36.32	38.12	38.1	36.51	37.69	37.07	37.95	38.51	37.58	36.38	37.24
05:03:00	35.48	35.98	37.52	36.52	36.94	37.84	36.41	36.55	37.56	36.67	36.56	36.34	35.46	36.34	36.45	37.08	36.07	36.35	35.45	36.26	38.09	38.11	36.46	37.69	37.08	37.95	38.94	37.5	36.33	37.25
05:04:00	35.44	36.01	37.33	36.6	36.87	37.8	36.48	36.53	37.55	36.68	36.52	36.29	35.32	36.56	36.48	37.07	36.03	36.43	35.4	36.21	38.08	38.11	36.44	37.63	37.21	37.94	38.43	37.48	36.26	37.26
05:05:00	35.38	36.04	37.29	36.58	36.83	37.77	36.49	36.55	37.58	36.66	36.48	36.27	35.28	36.64	36.5	37.07	35.99	36.53	35.36	36.15	38.09	38.05	36.38	37.58	37.35	37.98	38.13	37.45	36.22	37.28
05:06:00	35.33	36.08	37.28	36.54	36.81	37.81	36.49	36.69	37.58	36.63	36.43	36.32	35.27	36.85	36.52	37.08	35.97	36.63	35.39	36.14	38.14	38.09	36.29	37.71	37.38	38.06	38.04	37.35	36.19	37.3
05:07:00	35.29	36.13	37.23	36.68	36.85	37.84	36.81	36.75	37.55	36.64	36.38	36.53	35.26	36.88	36.53	37.06	35.95	36.69	35.26	36.16	38.18	38.11	36.23	37.85	37.42	38.04	37.98	37.32	36.14	37.34
05:08:00	35.25	36.23	37.18	36.77	37.18	37.86	36.87	36.78	37.5	36.66	36.35	36.64	35.26	36.87	36.53	37.04	35.94	36.77	35.25	36.04	38.2	38.04	36.17	37.95	37.48	38.08	37.9	37.32	35.97	37.37
05:09:00	35.21	36.3	37.36	36.77	37.25	37.94	37	36.8	37.45	36.67	36.32	36.67	35.47	36.82	36.63	37.02	35.93	36.92	35.41	35.96	38.2	37.78	36.08	37.96	37.52	38.14	37.82	37.32	35.93	37.37
05:10:00	35.21	36.38	37.45	36.73	37.25	38.03	37.15	36.82	37.41	36.66	36.26	36.65	35.58	36.77	36.65	37.05	35.91	36.99	35.46	35.93	38.18	37.52	36.07	37.91	37.54	38.08	37.8	37.39	35.92	37.37
05:11:00	35.22	36.47	37.48	36.61	37.24	38.06	37.23	36.82	37.36	36.62	36.21	36.69	35.55	36.73	36.7	37.03	35.87	37.01	35.53	35.9	38.11	37.49	36.11	37.86	37.54	38.03	37.79	37.43	35.92	37.32
05:12:00	35.33	36.39	37.51	36.51	37.24	38.09	37.22	36.79	37.31	36.57	36.15	36.78	35.38	36.94	36.9	36.99	35.86	36.98	35.66	35.84	38.09	37.58	36.13	37.8	37.52	38.03	37.82	37.41	35.88	37.23
05:13:00	35.46	36.08	37.47	36.39	37.23	38.15	37.19	36.76	37.27	36.48	36.12	36.86	35.25	36.95	37.12	37.02	35.86	37	35.83	35.81	38.1	37.58	36.12	37.84	37.53	38.12	37.81	37.38	35.91	37.17
05:14:00	35.51	36.12	37.55	36.53	37.22	38.18	37.12	36.73	37.23	36.44	36.1	36.92	35.23	36.88	37.45	37.01	35.86	37	35.99	35.77	38.11	37.55	36.09	37.89	37.53	38.16	37.71	37.39	35.98	37.16
05:15:00	35.58	36.57	37.6	36.71	37.22	38.18	37.06	36.69	37.18	36.41	36.11	36.88	35.27	36.87	37.64	36.99	35.87	36.97	36.46	35.73	38.11	37.69	36.1	37.89	37.56	38.08	37.79	37.35	36.06	37.13
05:16:00	35.64	36.74	37.56	36.65	37.22	38.2	37.07	36.66	37.14	36.39	36.11	36.81	35.35	36.67	37.67	36.97	35.89	36.96	36.66	35.68	38.06	37.8	36.11	37.84	37.59	38.04	37.86	37.27	36.13	37.04
05:17:00	35.66	36.86	37.58	36.57	37.26	38.23	37.2	36.63	37.11	36.37	36.1	36.87	35.71	36.69	37.62	36.95	35.95	36.99	36.74	35.66	38.02	37.83	36.11	37.86	37.62	38.02	38.06	37.2	36.15	36.97
05:18:00	35.53	36.97	37.55	36.59	37.31	38.24	37.33	36.6	37.08	36.34	36.1	36.95	35.79	36.73	37.62	36.94	36.02	36.97	36.76	35.62	38.02	37.81	36.11	37.88	37.65	37.98	38.14	37.18	36.15	36.9
05:19:00	35.37	37.03	37.45	36.59	37.33	38.24	37.5	36.56	37.04	36.3	36.11	36.99	35.59	36.7	37.63	36.93	36.06	36.86	36.74	35.58	38.04	37.77	36.08	37.88	37.68	37.96	37.91	37.18	36.14	36.8
05:20:00	35.32	37.03	37.46	36.55	37.38	38.23	37.63	36.51	36.99	36.35	36.08	36.98	35.55	36.69	37.67	36.91	36	36.85	36.71	35.55	38.05	37.74	36.06	37.88	37.72	38	37.84	37.23	36.13	36.67
05:21:00	35.58	36.97	37.48	36.5	37.4	38.2	37.69	36.47	36.88	36.36	36.05	36.99	35.56	36.7	37.72	36.9	35.74	36.94	36.67	35.51	38.01	37.73	36.05	37.87	37.77	38.02	37.81	37.26	36.11	36.6
05:22:00	35.6	36.98	37.47	36.44	37.36	38.18	37.82	36.44	36.8	36.32	36.02	36.97	35.61	36.7	37.72	36.85	35.56	37.01	36.64	35.46	38.03	37.79	36.03	37.85	37.81	38.02	37.81	37.25	36.08	36.55
05:23:00	35.76	36.96	37.43	36.43	37.26	38.16	37.82	36.4	36.8	36.28	36	36.94	35.98	36.68	37.66	36.79	35.59	37.01	36.61	35.42	38.08	37.89	36.01	37.9	37.8	38.03	37.83	37.26	36.06	36.49
05:24:00	36.05	36.85	37.29	36.41	37.3	38.19	37.72	36.4	36.8	36.25	35.97	36.97	36.27	36.64	37.6	36.75	35.65	37.02	36.58	35.38	38.11	37.97	36	37.9	37.75	38.01	37.89	37.27	35.99	36.45
05:25:00	36.25	36.85	37.26	36.4	37.36	38.23	37.67	36.38	36.77	36.2	35.96	36.97	36.48	36.62	37.6	36.77	35.64	37.03	36.45	35.37	38.1	37.96	36	37.87	37.78	37.97	38.02	37.25	35.93	36.46
05:26:00	36.36	36.85	37.29	36.44	37.38	38.23	37.65	36.33	36.73	36.19	35.98	36.99	36.57	36.61	37.61	36.79	35.63	37.06	36.39	35.38	38.08	37.92	36.01	37.85	37.82	37.98	38.04	37.26	35.89	36.48
05:27:00	36.38	36.85	37.27	36.64	37.31	38.26	37.69	36.31	36.68	36.19	36.09	36.99	36.7	36.55	37.59	36.81	35.82	37	36.34	35.43	38.03	37.91	36.05	37.84	37.89	37.96	38.05	37.29	35.85	36.48
05:28:00	36.36	36.87	37.23	36.87	37.28	38.3	37.73	36.4	36.64	36.17	36.14	36.98	36.75	36.45	37.52	36.85	36.12	36.93	36.29	35.55	37.93	37.87	36.11	37.83	37.96	37.91	38.34	37.31	35.83	36.46
05:29:00	36.33	36.88	36.96	36.84	37.32	38.31	37.74	36.44	36.61	36.14	36.31	36.96	36.85	36.37	37.49	36.87	36.21	36.91	36.25	35.65	37.88	37.81	36.02	37.8	37.98	37.87	38.25	37.33	35.79	36.45
05:30:00	36.3	36.88	36.79	37.08	37.29	38.25	37.76	36.47	36.59	36.13	36.44	36.92	36.95	36.32	37.47	36.9	36.46	36.87	36.28	35.67	37.91	37.81	36.01	37.79	38.04	37.88	38.2	37.44	35.76	36.42
05:31:00	36.25	36.94	36.69	37.31	37.18	38.17	37.82	36.5	36.58	36.12	36.54	36.87	36.97	36.28	37.39	36.9	36.56	37.04	36.3	35.64	37.92	37.8	36.1	37.76	38.13	37.94	38.46	37.47	35.73	36.39
05:32:00	36.21	36.99	36.74	37.38	37.12	38.05	37.9	36.5	36.57	36.12	36.74	36.82	37.02	36.22	37.25	36.89	36.7	37.16	36.28	35.53	37.89	37.76	36.15	37.72	38.19	38.01	38.49	37.5	35.67	36.35
05:33:00	36.21	37	36.82	37.36	37.09	37.96	37.95	36.49	36.56	36.11	36.85	36.81	37.03	36.22	37.19	36.9	36.78	37.17	36.25	35.46	37.89	37.83	36.12	37.73	38.21	38.03	38.09	37.5	35.63	36.33
05:34:00	36.25	36.96	36.96	37.44	37.06	37.89	37.99	36.49	36.66	36.08	36.89	36.85	37.03	36.42	37.19	36.93	36.82	37.12	36.14	35.41	37.87	37.84	36.14	37.73	38.24	37.99	37.99	37.5	35.6	36.31
05:35:00	36.24	36.92	37	37.47	37.02	37.92	38.03	36.48	36.69	36.07	36.95	36.88	37.01	36.44	37.19	36.96	36.88	37.07	36.07	35.41	37.82	37.82	36.37	37.73	38.27	37.92	37.95	37.53	35.56	36.29
05:36:00	36.23	36.92	37.02	37.44	36.98	38.01	38.1	36.47	36.67	36.05	37.02	36.92	36.98	36.39	37.16	36.98	36.95	36.95	35.99	35.54	37.81	37.77	36.45	37.71	38.26	38.04	38.02	37.54	35.52	36.26
05:37:00	36.23	37.05	37.11	37.48	36.94	38.08	38.11	36.47	36.66	36.03	37.1	36.91	36.95	36.27	37.18	36.94	37.01	36.67	35.97	35.75	37.86	37.73	36.47	37.67	38.22	38.02	37.99	37.57	35.48	36.24
05:38:00	36.23	37.07	37.1	37.48	36.85	38.14	38.14	36.46	36.65	36.02	37.14	36.88	36.89	36.22	37.15	36.86	37.11	36.55	35.92	35.83	37.89	37.67	36.59	37.68	38.21	37.98	37.82	37.59	35.45	36.23
05:39:00	36.21	37	37	37.36	36.77	38.16	38.19	36.41	36.64	36.03	37.15	36.86	36.84	36.2	36.98	36.71	37.17	36.52	35.87	35.85	37.89	37.59	36.66	37.69	38.22	38.04	37.76	37.56	35.41	36.23
05:40:00	36.19	36.95	36.9	37.26	36.72	38.15	38.23	36.37	36.62	36.03	37.17	36.8	36.8	36.16	37.02	36.58	37.23	36.48	35.83	35.84	37.92	37.52	36.83	37.72	38.23	37.98	37.73	37.53	35.38	36.23
05:41:00	36.2	36.99	36.81	37.22	36.71	38.13	38.26	36.34	36.56	36.03	37.22	36.76	36.76	36.1	37.09	36.6	37.27	36.43	35.77	35.83	37.99	37.47	36.86	37.73	38.22	38.02	37.73	37.5	35.35	36.22
05:42:00	36.21	37	36.74	37.2	36.72	38.14	38.29	36.32	36.46	36.03	37.32	36.71	36.72	36.09	37.14	36.75	37.25	36.42	35.72	35.79	38.06	37.42	36.85	37.71	38.19	38	37.83	37.48	35.32	36.22
05:43:00	36.23	37	36.68	37.1	36.78	38.17	38.34	36.3	36.53	36.03	37.35	36.64	36.69	36.1	37.15	36.88	37.17	36.39	35.67	35.75	38.07	37.42	36.9	37.68	38.2	37.99	38.13	37.39	35.3	36.23
05:44:00	36.22	37.02	36.61	37.01	36.81	38.18	38.48	36.26	36.63	36.02	37.31	36.67	36.66	36.14	37.12	36.91	37.12	36.34	35.64	35.7	38.1	37.4	36.9	37.64	38.23	37.97	38.48	37.38	35.27	36.19
05:45:00	36.21	37.12	36.57	36.83	36.8	38.19	38.5	36.19	36.67	36.02	37.23	36.73	36.6	36.15	37.04	36.88	37.01	36.24	35.61	35.66	38.15	37.28	36.82	37.61	38.24	37.87	38.96	37.38	35.26	36.2
05:46:00	36.19	37.18	36.51	36.76	36.71	38.17	38.48	36.18	36.69	36.06	37.27	36.79	36.55	36.15	36.97	36.8	36.95	36.32	35.54	35.61	38.12	37.22	36.87	37.56	38.22	37.84	38.44	37.33	35.3	36.24
05:47:00	36.16	37.2	36.46	36.48	36.98	38.1	38.44	36.19	36.7	36.08	37.34	36.91	36.51	36.14	36.89	36.78	37.07	36.32	35.61	35.53	38.06	37.3	36.95	37.58	38.19	37.81	38.12	37.3	35.37	36.24
05:48:00	36.11	37.12	36.41	36.31	37.09	38.04	38.37	36.21	36.7	36.09	37.35	36.94	36.46	36.13	36.57	36.91	37.13	36.23	35.65	35.45	38.02	37.4	36.99	37.56	38.14	37.78	37.94	37.27	35.43	36.23
05:49:00	36.06	36.99	36.34	36.33	37.13	37.97	38.34	36.32	36.7	36.11	37.36	36.95	36.43	36.12	36.67	36.93	37.18	36.26	35.77	35.44	37.99	37.37	36.91	37.43	38.11	37.77	37.87	37.27	35.48	36.23
05:50:00	36.07	36.96	36.22	36.44	37.14	37.88	38.36	36.33	36.69	36.13	37.38	36.99	36.41	36.11	36.9	36.89	37.24	36.3	35.92	35.43	37.97	37.26	36.87	37.5	38.08	37.86	37.82	37.29	35.6	36.2
05:51:00	36.15	37.01	36.04	36.81	37.15	37.89	38.41	36.33	36.68	36.12	37.36	37.02	36.37	36.08	36.9	36.87	37.24	36.33	35.91	35.41	37.99	37.26	36.68	37.51	38.11	37.87	37.84	37.35	35.63	36.16
05:52:00	36.17	37.06	35.92	36.88	37.15	37.9	38.43	36.35	36.66	36.12	37.33	37.01	36.34	36.07	36.95	36.83	37.19	36.34	35.76	35.39	38.04	37.29	36.6	37.46	38.14	37.81	37.83	37.37	35.66	36.14
05:53:00	36.13	37.02	35.89	36.91	37.12	37.87	38.43	36.36	36.65	36.1	37.33	36.91	36.31	36.07	36.98	36.76	37.17	36.29	35.72	35.38	38.09	37.28	36.86	37.41	38.17	37.69	37.77	37.35	35.7	36.1
05:54:00	36.09	36.83	35.86	36.89	37.05	37.83	38.41	36.36	36.66	36.12	37.33	36.89	36.29	36.07	37.02	36.7	37.11	36.23	35.75	35.39	38.09	37.14	36.99	37.32	38.18	37.68	37.6	37.4	35.79	36.06
05:55:00	36.08	36.73	35.8	36.85	37	37.76	38.37	36.35	36.68	36.16	37.29	36.98	36.26	36.07	37.06	36.65	36.93	36.17	35.73	35.43	38.07	36.88	37.06	37.17	38.17	37.76	37.53	37.4	35.87	36.02
05:56:00	36.07	36.76	35.76	36.79	36.99	37.72	38.32	36.28	36.7	36.21	37.26	36.98	36.22	36.08	37.06	36.62	36.89	36.18	35.68	35.43	38.08	37.12	37.15	37.14	38.17	37.77	37.49	37.29	35.87	35.97
05:57:00	36.05	36.82	35.71	36.75	36.96	37.61	38.23	36.23	36.72	36.34	37.24	36.92	36.19	36.1	36.99	36.63	36.79	36.21	35.63	35.44	38.07	37.21	37.2	37.12	38.2	37.78	37.45	37.23	35.87	35.9
05:58:00	36.02	36.74	35.67	36.62	36.95	37.61	38.2	36.2	36.73	36.4	37.16	36.92	36.14	36.09	36.83	36.61	36.78	36.26	35.77	35.44	38.05	37.2	37.27	37.07	38.21	37.88	37.43	37.2	35.86	35.84
05:59:00	36.02	36.53	35.63	36.46	37.04	37.61	38.1	36.19	36.73	36.48	37.13	36.92	36.11	36.09	36.69	36.62	36.93	36.31	35.81	35.43	37.99	37.14	37.31	37	38.19	37.9	37.37	37.24	35.84	35.79
06:00:00	36.03	36.24	35.61	36.33	37.05	37.59	38.08	36.17	36.73	36.52	37.14	36.99	35.98	35.93	36.67	36.67	36.98	36.55	35.78	35.43	37.98	37.05	37.27	36.93	38.17	37.83	37.32	37.27	35.81	35.79
06:01:00	36.05	36.05	35.65	36.22	37.09	37.56	38.05	36.14	36.73	36.51	37.18	37.1	35.84	35.81	36.69	36.67	37.02	36.66	35.8	35.42	37.97	36.94	37.05	36.86	38.15	37.81	37.27	37.26	35.78	35.8
06:02:00	36.07	36.01	35.7	36.14	37.17	37.5	38.01	36.11	36.73	36.6	37.17	37.13	35.64	35.98	36.71	36.66	37.05	36.77	35.94	35.48	37.97	36.94	36.93	36.79	38.15	37.81	37.27	37.25	35.75	35.77
06:03:00	36.09	36.27	35.75	36.07	37.17	37.45	38.01	36.09	36.73	36.8	37.19	37.07	35.45	36.11	36.8	36.62	37.04	36.82	36.31	35.62	38.01	36.97	36.74	36.76	38.15	37.8	37.28	37.33	35.72	35.74
06:04:00	36.11	36.58	35.77	36	37.15	37.46	38.03	36.06	36.72	36.9	37.18	37	35.37	36.13	36.86	36.58	36.98	36.82	36.43	35.62	38.08	37.02	36.85	36.73	38.14	37.76	37.26	37.44	35.68	35.71
06:05:00	36.13	36.76	35.82	35.9	37.15	37.44	38.07	36.04	36.71	37	37.14	36.92	35.38	36.24	36.84	36.52	36.85	36.72	36.5	35.6	38.14	37.05	36.99	36.66	38.13	37.68	37.22	37.59	35.64	35.67
06:06:00	36.11	36.83	35.85	35.83	37.13	37.34	38.08	36.02	36.71	37.07	37.19	36.85	35.52	36.25	36.8	36.46	36.85	36.74	36.69	35.6	38.18	37.04	36.91	36.61	38.13	37.66	37.16	37.68	35.61	35.63
06:07:00	36.08	36.82	35.85	35.77	37.14	37.26	38.08	36.01	36.69	37.1	37.24	36.74	35.59	36.16	36.75	36.45	36.95	36.78	36.96	35.6	38.2	37.06	36.86	36.55	38.13	37.64	37.09	37.67	35.6	35.59
06:08:00	36.06	36.75	35.85	35.75	37.16	37.2	38.12	36.01	36.66	37.16	37.25	36.64	35.79	36.22	36.67	36.46	36.97	36.79	37.05	35.58	38.25	37.08	36.65	36.5	38.11	37.56	37.03	37.66	35.61	35.58
06:09:00	36.02	36.7	35.85	35.74	37.16	37.17	38.19	36.1	36.64	37.22	37.2	36.55	36.14	36.37	36.64	36.45	36.96	36.81	36.87	35.61	38.29	37.09	36.6	36.47	38.05	37.58	36.98	37.65	35.59	35.57
06:10:00	35.97	36.61	35.85	35.72	37.15	37.18	38.24	36.09	36.62	37.28	37.18	36.47	36.3	36.42	36.67	36.43	36.9	36.85	36.74	35.63	38.29	37.12	36.68	36.43	38	37.61	36.93	37.62	35.58	35.54
06:11:00	35.91	36.49	35.84	35.73	37.13	37.22	38.24	35.95	36.6	37.31	37.24	36.39	36.31	36.5	36.65	36.38	36.83	36.86	36.62	35.61	38.27	37.17	36.68	36.42	38.07	37.6	36.84	37.59	35.57	35.5
06:12:00	35.9	36.48	35.82	35.74	37.1	37.3	38.19	35.97	36.6	37.32	37.26	36.34	36.37	36.54	36.61	36.38	36.67	36.85	36.61	35.58	38.27	37.24	36.61	36.42	38.09	37.52	36.78	37.57	35.6	35.46
06:13:00	35.9	36.45	35.81	35.71	37.08	37.33	38.11	35.99	36.61	37.33	37.28	36.26	36.49	36.74	36.56	36.41	36.47	36.86	36.66	35.55	38.26	37.33	36.52	36.43	38.05	37.51	36.75	37.56	35.64	35.44
06:14:00	35.91	36.36	35.79	35.7	37.07	37.32	38.09	36.07	36.61	37.37	37.34	36.19	36.54	36.83	36.51	36.42	36.32	36.88	36.68	35.53	38.24	37.35	36.68	36.45	38.06	37.46	36.7	37.55	35.67	35.45
06:15:00	35.9	36.38	35.77	35.72	37.07	37.31	38.1	36.37	36.61	37.38	37.39	36.15	36.58	36.78	36.47	36.42	36.3	36.81	36.66	35.5	38.21	37.35	36.69	36.47	38.1	37.53	36.64	37.53	35.7	35.45
06:16:00	35.9	36.46	35.75	35.74	37.06	37.25	38.14	36.46	36.6	37.37	37.41	36.1	36.66	36.53	36.44	36.41	36.27	36.85	36.57	35.48	38.19	37.35	36.59	36.49	38.13	37.78	36.65	37.56	35.73	35.42
06:17:00	36.01	36.38	35.72	35.77	37.03	37.18	38.16	36.59	36.6	37.35	37.4	36.05	36.74	36.58	36.4	36.39	36.22	36.87	36.56	35.48	38.19	37.35	36.57	36.54	38.12	37.95	36.64	37.61	35.72	35.41
06:18:00	36.04	36.25	35.69	35.78	37	37.09	38.12	36.62	36.62	37.3	37.36	35.99	36.71	36.76	36.37	36.38	36.2	36.89	36.63	35.46	38.2	37.35	36.48	36.57	38.09	37.93	36.62	37.68	35.73	35.42
06:19:00	36.03	36.29	35.66	35.81	36.98	37.03	38.09	36.71	36.66	37.26	37.34	35.98	36.69	36.8	36.33	36.39	36.23	36.95	36.74	35.44	38.2	37.38	36.43	36.58	38.07	37.66	36.6	37.67	35.79	35.4
06:20:00	36.02	36.25	35.65	35.82	36.95	37	38.09	36.88	36.66	37.28	37.34	35.97	36.7	36.76	36.29	36.38	36.28	37	36.79	35.43	38.18	37.42	36.63	36.57	38.05	37.56	36.55	37.63	35.81	35.37
06:21:00	36.01	36.16	35.63	35.83	36.94	36.95	38.06	36.92	36.65	37.35	37.34	35.94	36.67	36.7	36.27	36.36	36.43	36.98	36.69	35.42	38.15	37.43	36.75	36.58	37.99	37.59	36.52	37.66	35.81	35.43
06:22:00	35.99	35.97	35.61	35.82	37.03	36.85	38.02	36.78	36.65	37.41	37.32	35.89	36.77	36.67	36.26	36.35	36.6	37	36.63	35.45	38.18	37.5	36.78	36.58	37.93	37.56	36.51	37.68	35.81	35.48
06:23:00	36.01	35.91	35.63	35.8	37.05	36.79	38.05	36.7	36.63	37.46	37.25	35.87	36.96	36.62	36.23	36.34	36.66	37.01	36.72	35.55	38.18	37.56	36.76	36.55	37.91	37.42	36.5	37.62	35.81	35.5
06:24:00	36.05	35.85	35.68	35.8	37	36.73	38.09	36.74	36.61	37.52	37.23	35.85	36.95	36.6	36.2	36.34	36.66	37.01	36.89	35.57	38.14	37.55	36.7	36.5	37.91	37.35	36.46	37.53	35.8	35.51
06:25:00	36.11	35.76	35.69	35.8	36.97	36.78	38.1	36.76	36.57	37.54	37.21	35.84	36.78	36.63	36.17	36.37	36.64	36.99	36.99	35.56	38.12	37.55	36.64	36.46	37.93	37.4	36.42	37.45	35.79	35.59
06:26:00	36.16	35.72	35.71	35.79	36.95	36.87	38.14	36.8	36.48	37.53	37.16	35.81	36.55	36.73	36.15	36.46	36.58	37.02	36.91	35.52	38.07	37.54	36.58	36.44	37.97	37.43	36.42	37.38	35.78	35.62
06:27:00	36.2	35.7	35.7	35.79	36.93	36.86	38.17	36.89	36.54	37.45	37.02	35.7	36.53	36.62	36.15	36.53	36.52	37	36.72	35.47	38.05	37.55	36.51	36.43	37.94	37.45	36.44	37.26	35.75	35.53
06:28:00	36.19	35.68	35.68	35.76	36.92	36.89	38.19	36.92	36.64	37.35	36.93	35.64	36.6	36.29	36.14	36.6	36.46	36.95	36.83	35.47	38.03	37.57	36.48	36.43	37.82	37.45	36.43	37.2	35.72	35.53
06:29:00	36.16	35.64	35.68	35.76	36.91	36.91	38.23	36.93	36.72	37.39	36.84	35.62	36.61	36.32	36.12	36.68	36.39	36.95	37.02	35.49	38.01	37.59	36.54	36.43	37.75	37.4	36.43	37.18	35.72	35.6
06:30:00	36.17	35.6	35.68	35.76	36.89	36.95	38.25	36.91	36.84	37.45	36.75	35.58	36.61	36.46	36.08	36.72	36.31	36.97	36.83	35.49	38.02	37.69	36.55	36.44	37.68	37.36	36.38	37.15	35.72	35.61
06:31:00	36.21	35.59	35.66	35.75	36.9	36.97	38.25	36.97	36.91	37.45	36.67	35.45	36.58	36.8	36.04	36.75	36.25	37	36.56	35.49	38.03	37.72	36.5	36.44	37.65	37.42	36.3	37.16	35.7	35.62
06:32:00	36.23	35.58	35.66	35.75	36.91	36.96	38.23	37.03	36.93	37.44	36.62	35.39	36.59	37.08	36	36.78	36.18	37.12	36.41	35.49	38.02	37.67	36.44	36.43	37.6	37.49	36.23	37.17	35.69	35.61
06:33:00	36.25	35.56	35.66	35.74	36.93	36.93	38.17	37.03	36.94	37.43	36.57	35.37	36.6	37.25	35.96	36.79	36.1	37.17	36.37	35.48	37.95	37.63	36.34	36.4	37.58	37.44	36.2	37.22	35.67	35.6
06:34:00	36.24	35.54	35.65	35.73	36.92	36.87	38.13	37	36.94	37.41	36.52	35.34	36.59	37.27	35.95	36.78	36.04	37.06	36.31	35.5	37.86	37.58	36.25	36.39	37.55	37.33	36.16	37.25	35.65	35.59
06:35:00	36.22	35.52	35.64	35.72	36.9	36.8	38.07	36.92	36.92	37.34	36.45	35.36	36.57	37.25	35.92	36.76	35.98	36.96	36.48	35.57	37.79	37.48	36.17	36.4	37.5	37.26	36.13	37.25	35.56	35.58
06:36:00	36.16	35.5	35.62	35.68	36.9	36.73	37.94	36.83	36.9	37.15	36.38	35.47	36.55	37.17	35.9	36.74	35.92	36.93	36.77	35.64	37.78	37.42	36.11	36.43	37.51	37.23	36.1	37.29	35.51	35.59
06:37:00	36.1	35.51	35.59	35.69	36.94	36.7	37.77	36.76	36.87	37.11	36.31	35.5	36.52	37.1	35.89	36.71	35.87	36.89	36.82	35.75	37.76	37.23	36.1	36.45	37.49	37.19	36.07	37.31	35.59	35.59
06:38:00	36.03	35.58	35.57	35.78	37	36.68	37.67	36.69	36.85	37.16	36.26	35.52	36.48	37.02	35.86	36.66	35.84	36.92	36.95	35.85	37.77	37.12	36.11	36.46	37.33	37.13	36.06	37.36	35.72	35.58
06:39:00	35.97	35.67	35.57	35.78	37.04	36.66	37.7	36.63	36.84	37.39	36.23	35.52	36.5	36.95	35.84	36.61	35.81	36.96	37.08	36.11	37.79	37.17	36.11	36.45	37.28	37.01	36.05	37.44	35.88	35.57
06:40:00	35.91	35.71	35.56	35.74	37.11	36.69	37.75	36.59	36.83	37.43	36.19	35.53	36.69	36.87	35.82	36.6	35.8	36.97	37.09	36.15	37.8	37.23	36.12	36.43	37.3	36.87	36.01	37.48	35.96	35.56
06:41:00	35.87	35.74	35.55	35.71	37.13	36.72	37.72	36.58	36.8	37.45	36.17	35.57	36.74	36.8	35.79	36.59	35.77	36.99	37.1	36.1	37.79	37.27	36.12	36.41	37.32	36.78	35.99	37.52	36	35.56
06:42:00	35.83	35.77	35.56	35.7	37.12	36.85	37.69	36.52	36.76	37.45	36.13	35.66	36.73	36.75	35.79	36.54	35.74	37.03	37.12	36.13	37.72	37.28	36.12	36.39	37.29	36.7	35.99	37.53	36.01	35.54
06:43:00	35.79	35.79	35.59	35.67	37.06	36.91	37.69	36.51	36.74	37.46	36.09	35.72	36.71	36.69	35.8	36.48	35.72	37.08	37.11	36.52	37.67	37.28	36.12	36.35	37.32	36.62	36.08	37.51	36.02	35.52
06:44:00	35.75	35.77	35.66	35.64	37	36.93	37.69	36.5	36.72	37.46	36.05	35.77	36.68	36.63	35.83	36.47	35.68	37.13	37.06	36.76	37.64	37.31	36.13	36.36	37.35	36.57	36.1	37.5	36.01	35.5
06:45:00	35.71	35.75	35.68	35.63	36.95	36.92	37.75	36.48	36.75	37.41	36.02	35.8	36.65	36.57	35.87	36.46	35.64	37.18	36.99	36.95	37.57	37.34	36.17	36.37	37.35	36.51	36.06	37.5	36	35.47
06:46:00	35.67	35.73	35.7	35.62	36.94	36.88	37.76	36.44	36.76	37.35	36.01	35.83	36.63	36.51	35.97	36.45	35.61	37.17	36.93	36.98	37.57	37.34	36.2	36.37	37.35	36.47	36.07	37.5	35.99	35.45
06:47:00	35.61	35.69	35.71	35.61	36.92	36.79	37.75	36.42	36.73	37.28	36	35.82	36.6	36.44	36	36.42	35.58	37.01	36.86	36.99	37.63	37.33	36.22	36.33	37.36	36.43	36.02	37.46	35.95	35.43
06:48:00	35.57	35.66	35.72	35.6	36.9	36.72	37.72	36.38	36.73	37.22	35.95	35.78	36.6	36.4	36	36.4	35.54	37.08	36.81	37.02	37.67	37.29	36.22	36.3	37.38	36.4	35.96	37.21	35.93	35.43
06:49:00	35.57	35.67	35.71	35.58	36.86	36.65	37.72	36.34	36.74	37.17	35.88	35.77	36.58	36.42	36	36.38	35.5	37.25	36.74	37.06	37.67	37.2	36.2	36.29	37.41	36.35	35.94	37.08	35.91	35.45
06:50:00	35.61	35.67	35.71	35.56	36.87	36.62	37.74	36.36	36.74	37.13	35.86	35.74	36.52	36.41	35.98	36.35	35.46	37.21	36.68	37.22	37.65	37.1	36.18	36.24	37.36	36.33	35.94	37.1	35.9	35.56
06:51:00	35.64	35.65	35.71	35.54	36.94	36.6	37.73	36.38	36.65	37.08	35.82	35.84	36.44	36.39	35.97	36.33	35.39	37	36.64	37.34	37.64	37.08	36.18	36.17	37.23	36.29	35.99	37.02	35.88	35.6
06:52:00	35.7	35.64	35.71	35.52	37.02	36.58	37.7	36.38	36.62	37.03	35.81	35.91	36.31	36.36	35.94	36.3	35.34	37	36.6	37.44	37.57	37.08	36.17	36.12	37.14	36.27	36.03	36.91	35.88	35.64
06:53:00	35.73	35.62	35.7	35.51	37.01	36.57	37.65	36.37	36.62	36.98	35.81	35.93	36.28	36.33	35.91	36.27	35.29	37.2	36.56	37.47	37.43	37.06	36.2	36.09	37.19	36.31	35.99	37.01	35.96	35.65
06:54:00	35.73	35.59	35.7	35.6	37	36.59	37.59	36.36	36.63	36.94	35.81	35.93	36.35	36.27	35.9	36.24	35.26	37.24	36.52	37.48	37.41	37	36.26	36.08	37.24	36.33	35.96	37.08	36	35.62
06:55:00	35.73	35.58	35.7	35.66	36.99	36.62	37.53	36.34	36.62	36.91	35.82	35.94	36.34	36.22	35.89	36.21	35.23	37.21	36.5	37.49	37.39	36.96	36.29	36.07	37.15	36.31	35.94	37.17	36.02	35.6
06:56:00	35.73	35.55	35.69	35.65	36.97	36.58	37.47	36.31	36.62	36.89	35.83	35.94	36.19	36.17	35.89	36.17	35.22	37.05	36.47	37.59	37.38	36.92	36.29	36.08	37.07	36.42	35.92	37.24	36.02	35.59
06:57:00	35.72	35.35	35.71	35.63	36.94	36.38	37.41	36.28	36.62	36.87	35.79	35.93	36.1	36.12	35.92	36.12	35.3	36.99	36.42	37.68	37.41	36.87	36.28	36.1	37.08	36.43	35.9	37.27	36.01	35.58
06:58:00	35.72	35.3	35.72	35.61	36.98	36.28	37.36	36.26	36.63	36.85	35.75	35.91	36.04	36.07	35.94	36.08	35.34	36.97	36.36	37.7	37.42	36.84	36.25	36.11	37.09	36.22	35.89	37.26	36.01	35.58
06:59:00	35.72	35.3	35.73	35.58	36.98	36.26	37.31	36.24	36.66	36.83	35.78	35.9	36	35.98	35.99	36.04	35.36	36.98	36.31	37.68	37.42	36.81	36.23	36.11	37.06	36.11	35.92	37.19	36.1	35.57
07:00:00	35.72	35.34	35.73	35.56	36.97	36.28	37.28	36.22	36.67	36.8	35.86	35.9	36	35.94	35.99	36.01	35.36	37.08	36.27	37.7	37.35	36.76	36.2	36.09	36.97	36.07	35.95	37.1	36.13	35.56
07:01:00	35.7	35.41	35.72	35.56	36.96	36.29	37.26	36.21	36.67	36.77	35.86	35.89	35.99	35.91	35.97	36.02	35.35	37.13	36.23	37.73	37.2	36.69	36.18	36.08	36.89	36.01	35.95	37.03	36.13	35.54
07:02:00	35.73	35.56	35.72	35.56	36.96	36.39	37.22	36.19	36.67	36.74	35.83	35.86	35.94	35.87	35.95	36.01	35.32	37.13	36.2	37.77	37.03	36.64	36.15	36.08	36.83	35.98	35.95	36.96	36.11	35.54
07:03:00	35.91	35.63	35.73	35.53	36.96	36.47	37.15	36.2	36.65	36.7	35.88	35.82	35.91	35.85	35.9	35.99	35.3	37.07	36.16	37.81	36.87	36.59	36.12	36.09	36.78	35.97	35.95	36.9	36.09	35.54
07:04:00	36	35.73	35.74	35.52	36.93	36.47	37.1	36.25	36.68	36.66	35.84	35.78	35.89	35.81	35.86	35.98	35.29	37.06	36.1	37.84	36.86	36.52	36.08	36.11	36.74	36.02	35.94	36.84	36.08	35.54
07:05:00	36.03	35.84	35.74	35.5	36.9	36.46	37.06	36.25	36.69	36.62	35.81	35.73	35.88	35.8	35.83	35.96	35.27	37.04	36.06	37.88	37	36.47	36.03	36.11	36.7	36.04	35.96	36.78	36.04	35.54
07:06:00	36.03	35.89	35.74	35.47	36.89	36.41	37.03	36.25	36.7	36.57	35.83	35.69	35.86	35.79	35.81	35.95	35.25	36.99	36.03	37.86	37.04	36.42	35.96	36.11	36.67	36.1	35.96	36.73	35.96	35.53
07:07:00	36.04	35.96	35.72	35.54	36.89	36.39	36.99	36.32	36.7	36.52	35.83	35.67	35.96	35.75	35.86	35.94	35.23	36.95	36	37.85	37.01	36.38	35.94	36.13	36.63	36.02	35.92	36.7	35.91	35.53
07:08:00	36.03	36.03	35.73	35.61	36.88	36.38	36.94	36.34	36.69	36.48	35.81	35.67	36.25	35.71	35.94	35.9	35.21	36.88	35.98	37.84	36.89	36.37	35.94	36.15	36.6	35.9	35.9	36.72	35.86	35.54
07:09:00	36.02	36.09	35.74	35.67	36.88	36.33	36.89	36.33	36.68	36.45	35.8	35.68	36.31	35.67	35.98	35.89	35.19	36.82	35.96	37.92	36.76	36.38	35.93	36.14	36.56	35.92	35.91	36.72	35.85	35.57
07:10:00	36.02	36.19	35.64	35.71	36.88	36.29	36.86	36.32	36.67	36.41	35.81	35.67	36.31	35.66	35.99	35.89	35.19	36.76	35.93	37.99	36.71	36.36	35.93	36.13	36.5	35.94	36.04	36.71	35.84	35.63
07:11:00	36.04	36.19	35.36	35.72	36.88	36.29	36.84	36.31	36.69	36.38	35.83	35.7	36.29	35.65	35.98	35.89	35.18	36.74	35.9	37.93	36.78	36.33	35.94	36.13	36.47	35.94	36.49	36.69	35.88	35.67
07:12:00	36.03	36.3	35.06	35.7	36.87	36.3	36.81	36.34	36.72	36.34	35.87	35.72	36.26	35.68	36	35.88	35.18	36.72	35.88	37.78	36.87	36.3	35.96	36.17	36.44	35.92	37.69	36.68	35.9	35.74
07:13:00	36.01	36.42	34.95	35.62	36.86	36.3	36.78	36.34	36.71	36.3	35.88	35.73	36.26	35.73	36.01	35.86	35.18	36.66	35.85	37.65	36.92	36.26	35.98	36.22	36.41	36.01	36.84	36.67	35.87	35.75
07:14:00	35.95	36.47	34.92	35.59	36.87	36.31	36.76	36.28	36.69	36.25	35.85	35.73	36.27	35.75	36.01	35.84	35.18	36.54	35.83	37.53	36.92	36.21	35.99	36.25	36.39	36.07	36.54	36.66	35.8	35.75
07:15:00	35.88	36.52	35	35.6	36.87	36.4	36.75	36.22	36.65	36.22	35.83	35.71	36.26	35.82	36.01	35.81	35.18	36.47	35.83	37.52	36.78	36.17	36	36.27	36.41	36.26	36.68	36.63	35.77	35.74
07:16:00	35.84	36.53	35.23	35.63	36.88	36.46	36.75	36.2	36.62	36.19	35.82	35.67	36.23	36.06	36	35.8	35.16	36.46	35.83	37.51	36.58	36.14	36.01	36.28	36.42	36.35	36.66	36.61	35.75	35.73
07:17:00	35.8	36.54	35.34	35.65	36.93	36.59	36.72	36.19	36.6	36.16	35.81	35.58	36.15	36.16	35.98	35.82	35.15	36.49	35.83	37.39	36.62	36.1	36.04	36.27	36.4	36.17	36.37	36.58	35.74	35.72
07:18:00	35.72	36.6	35.43	35.67	36.98	36.65	36.69	36.18	36.57	36.15	35.8	35.48	36.08	36.19	35.96	35.78	35.18	36.49	35.85	37.29	36.66	36.07	36.08	36.28	36.37	36.19	36.23	36.57	35.72	35.74
07:19:00	35.7	36.62	35.59	35.71	37.03	36.82	36.67	36.18	36.53	36.14	35.79	35.49	36.05	36.19	35.94	35.73	35.18	36.47	35.85	37.2	36.65	36.04	36.13	36.28	36.36	36.21	36.26	36.56	35.7	35.75
07:20:00	35.69	36.63	35.73	35.74	37.07	36.9	36.64	36.17	36.52	36.12	35.78	35.52	36.05	36.11	35.93	35.7	35.18	36.45	35.85	37.11	36.61	36.02	36.17	36.27	36.36	36.22	36.25	36.56	35.7	35.74
07:21:00	35.68	36.62	35.79	35.75	37.08	36.91	36.61	36.16	36.5	36.09	35.76	35.54	36.05	36.02	35.92	35.7	35.17	36.42	35.84	37.02	36.57	35.99	36.21	36.24	36.36	36.22	36.27	36.56	35.72	35.72
07:22:00	35.69	36.65	35.87	35.72	37.08	36.89	36.57	36.14	36.49	36.06	35.74	35.56	36.05	35.96	35.91	35.77	35.16	36.4	35.84	36.92	36.53	35.95	36.28	36.22	36.39	36.54	36.24	36.5	35.73	35.7
07:23:00	35.8	36.67	35.95	35.67	37.06	36.95	36.55	36.12	36.46	36.03	35.73	35.57	36.04	35.88	35.9	36.14	35.15	36.37	35.83	36.85	36.49	36.03	36.27	36.22	36.4	36.95	36.12	36.43	35.75	35.66
07:24:00	35.83	36.67	35.97	35.62	37.03	37.13	36.53	36.1	36.45	36.02	35.73	35.58	36.01	35.82	35.91	36.55	35.13	36.36	35.78	36.76	36.45	36.13	36.24	36.23	36.37	38.67	36.09	36.38	35.78	35.5
07:25:00	35.82	36.65	35.98	35.72	36.99	37.24	36.51	36.1	36.44	36.06	35.72	35.58	35.98	35.81	35.91	36.52	35.11	36.4	35.79	36.68	36.43	36.15	36.28	36.22	36.35	40.97	36.13	36.35	35.79	35.41
07:26:00	35.91	36.62	35.96	36.04	36.96	37.26	36.49	36.1	36.45	36.05	35.7	35.58	35.96	35.94	35.9	36.23	35.1	36.41	36.04	36.6	36.35	36.16	36.35	36.22	36.3	36.42	36.17	36.33	35.8	35.45
07:27:00	36.06	36.58	35.92	36.21	36.94	37.29	36.47	36.1	36.48	36	35.68	35.6	35.92	35.95	35.88	36.23	35.08	36.41	36.09	36.51	36.33	36.16	36.37	36.24	36.26	36.22	36.16	36.31	35.8	35.47
07:28:00	36.14	36.53	35.87	36.4	36.94	37.34	36.44	36.1	36.5	35.96	35.66	35.58	35.91	35.93	35.85	36.3	35.06	36.39	36.11	36.46	36.3	36.13	36.43	36.27	36.24	36.23	36.15	36.31	35.82	35.68
07:29:00	36.24	36.49	35.83	36.5	36.96	37.43	36.42	36.09	36.52	35.93	35.65	35.65	35.89	35.89	35.83	36.41	35.03	36.36	36.1	36.5	36.32	36.1	36.53	36.32	36.22	36.22	36.11	36.33	35.84	35.8
07:30:00	36.52	36.47	35.8	36.62	36.99	37.51	36.4	36.08	36.53	35.92	35.77	35.87	35.87	35.85	35.82	36.61	35	36.33	36.08	36.49	36.43	36.05	36.53	36.36	36.19	36.2	36.05	36.32	35.84	35.86
07:31:00	36.58	36.44	35.74	36.71	37	37.58	36.41	36.07	36.53	35.9	35.78	35.87	35.86	35.8	35.81	36.65	34.98	36.36	36.06	36.47	36.45	36.01	36.47	36.41	36.17	36.19	35.98	36.3	35.92	35.93
07:32:00	36.62	36.35	35.69	36.78	37	37.66	36.39	36.06	36.52	35.88	35.82	35.84	35.85	35.73	35.8	36.64	34.89	36.37	36.02	36.44	36.48	35.98	36.48	36.42	36.13	36.18	35.96	36.29	35.98	35.96
07:33:00	36.69	36.24	35.6	36.8	36.99	37.7	36.36	36.05	36.53	35.88	35.85	35.87	35.85	35.68	35.78	36.68	34.72	36.33	35.98	36.41	36.47	35.95	36.54	36.4	36.06	36.18	36.03	36.3	36.1	35.99
07:34:00	36.73	36.18	35.56	36.8	36.95	37.78	36.33	36.04	36.57	35.88	35.83	36.01	35.86	35.64	35.77	36.77	34.69	36.29	35.94	36.39	36.4	35.93	36.56	36.33	36	36.19	36.06	36.33	36.23	36.01
07:35:00	36.76	36.15	35.5	36.82	36.91	37.83	36.31	36.03	36.6	35.89	35.8	36.16	35.86	35.59	35.77	36.83	34.7	36.26	35.91	36.35	36.36	35.91	36.54	36.27	35.97	36.21	35.96	36.37	36.3	36.04
07:36:00	36.78	36.11	35.48	36.76	36.87	37.83	36.25	36.02	36.63	35.92	35.75	36.23	35.85	35.54	35.77	36.86	34.74	36.23	35.87	36.31	36.44	35.91	36.5	36.26	35.95	36.21	35.9	36.38	36.42	36.11
07:37:00	36.79	36.08	35.52	36.69	36.84	37.74	36.2	36.01	36.64	35.91	35.71	36.24	35.83	35.51	35.77	36.99	34.86	36.2	35.86	36.27	36.5	35.91	36.44	36.26	35.93	36.15	35.91	36.37	36.64	36.19
07:38:00	36.82	36.05	35.56	36.67	36.78	37.71	36.15	36	36.74	35.9	35.67	36.22	35.79	35.48	35.79	37.08	35.03	36.17	35.85	36.23	36.51	35.91	36.39	36.27	35.92	36.12	35.91	36.36	36.8	36.28
07:39:00	36.88	36	35.61	36.51	36.65	37.64	36.09	35.97	36.89	35.89	35.69	36.18	35.76	35.46	35.81	37.08	35.05	36.13	35.84	36.22	36.5	35.91	36.34	36.26	35.9	36.15	35.88	36.34	36.93	36.36
07:40:00	36.95	35.96	35.62	36.28	36.62	37.61	36.05	35.97	36.98	35.89	35.71	36.13	35.74	35.46	35.83	37.01	35.06	36.12	35.84	36.19	36.46	35.89	36.27	36.2	35.87	36.15	35.88	36.27	37.03	36.41
07:41:00	37	35.94	35.62	36.17	36.6	37.63	36.02	36.02	37.18	35.92	35.74	36.1	35.72	35.48	35.86	36.95	35.26	36.12	35.82	36.15	36.34	35.88	36.23	36.17	35.86	36.15	35.97	36.19	37.15	36.44
07:42:00	37.08	35.94	35.61	36.16	36.61	37.64	36.06	36.04	37.29	35.97	35.77	36.06	35.73	35.49	35.88	36.99	35.54	36.1	35.81	36.1	36.19	35.87	36.18	36.12	35.87	36.14	35.9	36.17	37.25	36.43
07:43:00	37.11	35.97	35.59	36.39	36.65	37.64	36.08	36.05	37.33	36	35.77	36.02	35.76	35.53	35.87	37.06	35.65	36.07	35.79	36.06	36.08	35.85	36.14	36.07	35.9	36.14	35.83	36.16	37.29	36.47
07:44:00	37.14	36.04	35.58	36.62	36.66	37.68	36.07	36.06	37.32	36.04	35.77	35.89	35.76	35.55	35.93	37.05	35.73	36.04	35.78	36.02	36.02	35.8	36.08	36.13	35.91	36.16	35.99	36.15	37.33	36.5
07:45:00	37.15	36.12	35.55	36.67	36.67	37.72	36.08	36.06	37.36	36.05	35.78	35.76	35.75	35.56	36	37.03	35.77	36.01	35.77	35.97	35.98	35.77	36.04	36.23	35.9	36.16	36.35	36.14	37.36	36.53
07:46:00	37.16	36.18	35.52	36.7	36.68	37.72	36.15	36.06	37.52	36.04	35.79	35.71	35.73	35.57	36.02	36.99	35.78	35.98	35.75	35.92	35.92	35.79	36.03	36.29	35.89	36.16	36.47	36.12	37.37	36.5
07:47:00	37.17	36.23	35.5	36.7	36.68	37.72	36.21	36.05	37.61	36.04	35.78	35.68	35.73	35.59	36.01	36.95	35.8	35.96	35.73	35.88	35.9	35.84	36.02	36.47	35.88	36.14	36.52	36.1	37.35	36.44
07:48:00	37.18	36.24	35.49	36.65	36.71	37.75	36.26	36.08	37.61	36.05	35.78	35.66	35.73	35.58	35.99	36.91	35.81	35.95	35.7	35.9	35.92	35.88	36	36.56	35.88	36.14	36.56	36.08	37.32	36.47
07:49:00	37.17	36.23	35.46	36.61	36.85	37.76	36.4	36.1	37.66	36.05	35.78	35.7	35.82	35.58	35.97	36.86	35.81	35.93	35.68	35.9	35.92	35.87	36.01	36.61	35.86	36.16	36.65	36.06	37.29	36.49
07:50:00	37.12	36.19	35.44	36.54	36.91	37.74	36.64	36.13	37.8	36.05	35.8	35.76	35.79	35.58	35.93	36.82	35.8	35.91	35.69	35.9	35.92	35.86	36.06	36.64	35.84	36.16	36.99	36.05	37.27	36.51
07:51:00	37.16	36.21	35.45	36.46	36.88	37.75	36.79	36.16	37.91	36.04	35.81	35.8	35.67	35.57	35.89	36.78	35.78	35.9	35.74	35.88	35.91	35.86	36.12	36.69	35.82	36.15	37.19	36.04	37.28	36.57
07:52:00	37.18	36.22	35.47	36.4	36.85	37.75	36.81	36.17	37.98	36.02	35.81	35.82	35.65	35.58	35.85	36.73	35.76	35.88	35.85	35.86	35.93	35.85	36.13	36.69	35.79	36.14	37.31	36.03	37.27	36.67
07:53:00	37.11	36.23	35.5	36.38	36.66	37.69	36.81	36.19	38.01	36	35.81	35.84	35.89	35.57	35.85	36.71	35.73	35.85	35.86	35.84	35.95	35.84	36.12	36.8	35.78	36.13	37.44	36.05	37.35	36.69
07:54:00	37.05	36.22	35.51	36.37	36.58	37.67	36.87	36.2	38.08	35.98	35.82	35.85	36.02	35.55	35.88	36.69	35.66	35.73	35.81	35.83	35.92	35.84	36.12	36.84	35.78	36.09	37.64	36.14	37.41	36.75
07:55:00	37.04	36.23	35.54	36.36	36.72	37.66	36.96	36.21	38.12	35.97	35.83	35.89	36.22	35.53	35.9	36.66	35.62	35.61	35.76	35.75	35.9	35.82	36.22	36.81	35.78	36.08	37.87	36.14	37.43	36.75
07:56:00	37	36.23	35.57	36.31	36.79	37.59	37.02	36.22	38.17	35.98	35.83	35.93	36.28	35.51	35.91	36.62	35.62	35.58	35.92	35.73	35.89	35.79	36.27	36.79	35.77	36.08	37.93	36.15	37.45	36.72
07:57:00	36.95	36.24	35.6	36.25	36.88	37.63	37.06	36.24	38.22	36.01	35.83	35.94	36.43	35.49	35.91	36.58	35.62	35.56	36.23	35.72	35.88	35.79	36.28	36.76	35.77	36.15	37.93	36.16	37.45	36.68
07:58:00	36.89	36.26	35.64	36.15	36.94	37.66	37.09	36.25	38.23	36.04	35.83	35.93	36.52	35.48	36.04	36.55	35.61	35.55	36.22	35.72	35.91	35.8	36.23	36.73	35.78	36.22	38.05	36.15	37.41	36.64
07:59:00	36.84	36.28	35.64	36.03	36.94	37.56	37.2	36.27	38.21	36.06	35.81	35.93	36.58	35.48	36.11	36.51	35.59	35.56	36.21	35.71	35.91	35.8	36.13	36.69	35.79	36.24	38.08	36.21	37.33	36.61
08:00:00	36.85	36.29	35.62	35.93	36.93	37.48	37.31	36.27	38.21	36.07	35.8	35.93	36.63	35.46	36.2	36.47	35.61	35.55	36.3	35.69	35.87	35.89	36.24	36.65	35.78	36.26	38.07	36.26	37.31	36.57
08:01:00	36.82	36.29	35.58	35.84	36.9	37.44	37.39	36.26	38.22	36.06	35.8	35.89	36.62	35.46	36.26	36.43	35.61	35.55	36.34	35.67	35.83	35.92	36.35	36.61	35.78	36.61	38.15	36.28	37.31	36.54
08:02:00	36.72	36.31	35.54	35.79	36.87	37.42	37.46	36.26	38.23	36.05	35.81	35.83	36.48	35.49	36.29	36.36	35.61	35.55	36.36	35.66	35.82	35.9	36.36	36.61	35.75	36.73	38.17	36.33	37.06	36.52
08:03:00	36.68	36.32	35.49	35.76	36.84	37.48	37.52	36.25	38.23	36.03	35.82	35.86	36.4	35.49	36.29	36.3	35.61	35.54	36.36	35.64	35.95	35.85	36.4	36.61	35.63	36.45	38.14	36.36	36.91	36.49
08:04:00	36.69	36.35	35.46	35.72	36.81	37.47	37.55	36.26	38.21	35.99	35.84	35.93	36.46	35.47	36.28	36.26	35.61	35.53	36.35	35.62	36.02	35.83	36.47	36.59	35.61	36.43	38.1	36.38	37.02	36.45
08:05:00	36.71	36.45	35.45	35.66	36.78	37.39	37.64	36.29	38.19	35.99	35.83	36.04	36.47	35.43	36.24	36.21	35.62	35.52	36.33	35.62	36.06	35.85	36.48	36.56	35.64	36.38	38.11	36.41	37.08	36.41
08:06:00	36.69	36.54	35.44	35.61	36.77	37.34	37.68	36.29	38.16	36.01	35.83	36.04	36.44	35.32	36.21	36.17	35.62	35.5	36.3	35.67	36.09	35.87	36.48	36.53	35.64	36.47	38.13	36.44	37.09	36.38
08:07:00	36.65	36.63	35.42	35.59	36.76	37.33	37.73	36.3	38.15	36.03	35.82	36.02	36.41	35.29	36.17	36.13	35.62	35.49	36.26	35.79	36.11	35.88	36.45	36.49	35.62	36.68	38.11	36.51	37.07	36.34
08:08:00	36.63	36.63	35.41	35.59	36.76	37.29	37.78	36.33	38.14	36.04	35.81	36.01	36.4	35.36	36.16	36.1	35.6	35.45	36.25	35.84	36.13	35.86	36.4	36.47	35.6	36.69	38.15	36.59	37.01	36.3
08:09:00	36.6	36.62	35.53	35.63	36.78	37.23	37.79	36.4	38.14	36.06	35.85	36.01	36.4	35.51	36.12	36.07	35.6	35.43	36.24	35.85	36.18	35.82	36.35	36.45	35.62	36.53	38.28	36.65	36.85	36.28
08:10:00	36.57	36.59	35.58	35.62	36.81	37.15	37.81	36.43	38.2	36.08	35.87	35.98	36.36	35.66	36.1	36.04	35.58	35.39	36.22	35.86	36.17	35.8	36.31	36.43	35.68	36.45	38.32	36.69	36.83	36.25
08:11:00	36.53	36.56	35.44	35.53	36.81	37.08	37.81	36.58	38.25	36.08	35.83	35.95	36.32	35.79	36.08	36.01	35.57	35.23	36.19	35.87	36.1	35.8	36.26	36.43	35.73	36.47	38.38	36.73	36.86	36.21
08:12:00	36.49	36.49	35.26	35.45	36.83	37.04	37.83	36.77	38.26	36.08	35.81	35.98	36.28	35.93	36.08	35.98	35.55	35.11	36.16	35.87	35.99	35.79	36.22	36.41	35.74	36.41	38.55	36.83	36.9	36.17
08:13:00	36.45	36.33	35.48	35.45	36.91	37.01	37.85	36.91	38.24	36.08	35.94	35.99	36.25	36.08	36.23	35.95	35.52	35.12	36.12	35.85	35.94	35.78	36.18	36.37	35.75	36.41	38.45	36.93	36.89	36.13
08:14:00	36.42	36.3	35.51	35.57	36.91	36.97	37.86	37.15	38.15	36.06	36	35.98	36.22	36.1	36.32	35.92	35.48	35.57	36.08	35.84	35.94	35.78	36.14	36.32	35.76	36.32	38.07	36.99	36.83	36.11
08:15:00	36.37	36.56	35.33	35.59	36.88	36.91	37.89	37.33	38.1	36.04	36	35.96	36.18	36.04	36.39	35.9	35.45	35.73	36.05	35.84	35.94	35.76	36.09	36.31	35.77	36.09	37.79	37.02	36.76	36.09
08:16:00	36.33	36.7	35.35	35.56	36.86	36.85	37.88	37.53	38.09	36.03	36.03	35.94	36.14	36.18	36.42	35.93	35.5	35.74	36.02	35.83	35.98	35.73	36.09	36.32	35.75	36.05	37.83	37.04	36.82	36.07
08:17:00	36.3	36.79	35.48	35.55	36.85	36.8	37.76	37.63	38.04	36.04	36.08	35.9	36.11	36.38	36.43	35.96	35.5	35.66	35.99	35.84	35.98	35.72	36.09	36.33	35.74	36.02	37.9	37.05	36.85	36.06
08:18:00	36.25	36.82	35.74	35.56	36.84	36.75	37.54	37.63	37.93	36.07	36.1	35.86	36.07	36.46	36.41	35.99	35.48	35.57	35.97	35.84	35.97	35.7	36.09	36.33	35.73	36.03	37.9	37.14	36.75	36.04
08:19:00	36.22	36.81	36.1	35.57	36.82	36.68	37.42	37.55	37.86	36.11	36.1	35.82	36.05	36.48	36.38	36.03	35.44	35.62	36.06	35.84	35.93	35.68	36.07	36.33	35.72	36.05	37.91	37.17	36.6	36.01
08:20:00	36.2	36.73	36.22	35.64	36.86	36.64	37.49	37.55	37.82	36.14	36.08	35.82	36.02	36.48	36.36	36.13	35.41	35.67	36.14	35.84	35.92	35.65	36.04	36.32	35.74	36.03	37.89	37.18	36.56	35.99
08:21:00	36.16	36.51	36.27	35.79	36.95	36.62	37.61	37.57	37.78	36.15	36.07	35.82	35.98	36.48	36.33	36.17	35.38	35.65	36.5	35.85	35.92	35.7	35.98	36.32	35.77	36	37.83	37.22	36.57	35.95
08:22:00	36.13	36.52	36.25	35.94	36.97	36.65	37.6	37.66	37.73	36.14	36.06	35.81	35.95	36.47	36.33	36.18	35.36	35.62	36.65	35.85	35.91	35.96	35.95	36.3	35.79	35.96	37.77	37.24	36.47	35.93
08:23:00	36.1	36.57	36.21	35.88	36.96	36.72	37.55	37.71	37.68	36.13	36.04	35.78	35.93	36.45	36.38	36.19	35.34	35.65	35.68	35.83	35.91	35.98	35.92	36.28	35.84	35.96	37.8	37.24	36.47	35.91
08:24:00	36.1	36.58	36.14	35.71	36.95	36.78	37.53	37.78	37.71	36.12	36.06	35.77	35.91	36.42	36.45	36.19	35.33	36.01	35.64	35.79	35.9	35.97	35.93	36.26	35.87	35.98	37.7	37.25	36.82	35.88
08:25:00	36.09	36.57	36.09	35.75	36.94	36.81	37.52	37.85	37.7	36.12	36.08	35.78	35.88	36.4	36.51	36.18	35.31	36.2	35.64	35.72	35.89	36.11	35.96	36.24	35.87	35.97	37.76	37.27	36.94	35.86
08:26:00	36.08	36.52	36.03	35.67	36.94	36.83	37.51	37.95	37.59	36.1	36.05	35.8	35.89	36.36	36.62	36.15	35.28	36.3	35.64	35.67	35.95	36.13	36.17	36.21	35.87	36	37.9	37.27	36.88	35.84
08:27:00	36.07	36.48	35.96	35.43	36.94	36.83	37.51	37.99	37.51	36.07	36.02	35.8	35.88	36.32	36.65	36.11	35.25	36.34	35.64	35.67	35.98	35.93	36.32	36.22	35.88	35.9	37.89	37.24	36.83	35.83
08:28:00	36.04	36.45	35.91	35.23	36.96	36.82	37.49	38.02	37.42	36.05	36	35.82	35.85	36.29	36.65	36.07	35.23	36.4	35.62	35.66	35.99	35.81	36.42	36.27	35.94	35.81	37.85	37.24	36.83	35.83
08:29:00	36.01	36.41	35.87	35.17	37	36.81	37.45	38.07	37.4	36	36	35.98	35.81	36.27	36.65	36.05	35.22	36.43	35.61	35.66	35.99	35.89	36.44	36.28	35.97	35.85	37.88	37.25	36.8	35.81
08:30:00	35.98	36.28	35.79	35.26	37.02	36.86	37.41	38.11	37.52	36.02	36	36.16	35.77	36.2	36.67	36.03	35.21	36.43	35.57	35.67	35.99	36.21	36.45	36.27	36.01	35.9	37.87	37.25	36.77	35.79
08:31:00	35.96	36.19	35.72	35.32	37.02	36.9	37.38	38.17	37.52	36.03	35.98	36.26	35.74	36.15	36.67	36.03	35.19	36.42	35.55	35.73	35.98	36.4	36.44	36.27	36.07	35.88	37.82	37.2	36.73	35.76
08:32:00	35.95	36.42	35.65	35.35	37.08	36.89	37.35	38.21	37.51	35.99	35.98	36.3	35.71	36.08	36.53	36.06	35.16	36.4	35.53	35.75	35.97	36.54	36.42	36.28	36.1	35.91	37.64	37.21	36.68	35.74
08:33:00	35.96	36.52	35.62	35.38	37.17	36.85	37.32	38.21	37.49	35.96	35.98	36.42	35.63	36.05	36.16	36.06	35.14	36.37	35.51	35.77	35.97	36.92	36.39	36.27	36.12	36.23	37.58	37.25	36.62	35.72
08:34:00	35.96	36.52	35.58	35.69	37.23	36.81	37.3	38.21	37.46	35.95	35.97	36.5	35.64	36	35.75	36.06	35.13	36.32	35.5	35.78	35.98	37.07	36.34	36.28	36.13	36.58	37.69	37.21	36.56	35.74
08:35:00	35.96	36.53	35.56	35.86	37.24	36.75	37.28	38.2	37.42	35.96	36	36.51	35.68	35.94	35.67	36.05	35.2	36.28	35.49	35.8	35.99	37.16	36.24	36.29	36.12	37.45	37.78	37.07	36.51	35.75
08:36:00	35.93	36.51	35.52	35.86	37.27	36.7	37.23	38.09	37.33	36.12	36	36.58	35.68	35.88	35.59	36.02	35.24	36.24	35.43	35.81	36.01	37.21	36.22	36.27	36.12	37.33	37.69	37	36.45	35.75
08:37:00	35.92	36.42	35.5	35.86	37.26	36.66	37.19	38.04	37.31	36.22	35.99	36.69	35.68	35.85	35.6	35.97	35.23	36.24	35.44	35.8	36.05	37.23	36.21	36.23	36.1	38.19	37.53	36.95	36.41	35.76
08:38:00	35.91	36.4	35.48	35.8	37.25	36.62	37.18	38.12	37.29	36.29	36.02	36.75	35.67	35.84	35.61	35.95	35.24	36.23	35.47	35.75	36.09	37.2	36.17	36.23	36.07	38.29	37.51	36.95	36.36	35.76
08:39:00	35.92	36.39	35.48	35.73	37.25	36.6	37.16	38.19	37.25	36.39	36.03	36.81	35.66	35.82	35.85	35.96	35.24	36.21	35.59	35.66	36.09	37.15	36.13	36.28	36.05	37.27	37.49	36.99	36.32	35.75
08:40:00	35.92	36.36	35.48	35.68	37.25	36.56	37.13	38.2	37.2	36.44	36.01	36.88	35.65	35.79	36.27	35.97	35.24	36.2	35.63	35.6	36.06	37.23	36.1	36.27	36.04	37.36	37.49	37.01	36.28	35.74
08:41:00	35.91	36.34	35.43	35.65	37.26	36.52	37.1	38.19	37.15	36.46	35.99	36.96	35.63	35.76	36.43	35.98	35.24	36.18	35.71	35.56	36.01	37.22	36.07	36.25	36.04	37.29	37.48	37.01	36.24	35.72
08:42:00	35.89	36.33	35.4	35.62	37.25	36.52	37.07	38.21	37.1	36.52	36	37.04	35.58	35.72	36.71	35.99	35.24	36.16	35.73	35.52	36	37.21	36.08	36.24	36.02	37.81	37.43	37	36.2	35.71
08:43:00	35.87	36.31	35.44	35.62	37.26	36.53	37.05	38.21	37.06	36.61	36	37.11	35.49	35.69	36.76	36.02	35.24	36.13	35.71	35.5	35.99	37.23	36.12	36.24	35.91	37.42	37.44	36.99	36.16	35.68
08:44:00	35.85	36.28	35.45	35.58	37.23	36.53	37.03	38.18	37.01	36.63	36	37.17	35.47	35.68	36.7	36.05	35.26	36.11	35.69	35.49	35.96	37.26	36.14	36.24	35.84	36.65	37.45	36.97	36.12	35.66
08:45:00	35.84	36.26	35.44	35.48	37.17	36.5	36.96	38.13	36.98	36.62	35.97	37.24	35.44	35.68	36.75	36.09	35.26	36.09	35.67	35.49	35.89	37.32	36.14	36.23	35.85	37.66	37.37	36.92	36.08	35.64
08:46:00	35.83	36.24	35.43	35.45	37.12	36.47	36.95	38.11	36.94	36.59	35.95	37.26	35.41	35.66	36.95	36.14	35.25	36.08	35.67	35.52	35.86	37.42	36.15	36.22	35.98	39.12	37.4	36.89	36.07	35.63
08:47:00	35.81	36.16	35.44	35.52	37.07	36.45	36.94	38.13	36.9	36.58	35.95	37.23	35.37	35.64	36.97	36.18	35.21	36.05	35.64	35.55	35.81	37.44	36.15	36.2	36.02	38.21	37.52	36.86	36.05	35.63
08:48:00	35.79	36.1	35.47	35.5	37	36.45	36.92	38.13	36.87	36.55	35.97	37.23	35.33	35.61	37	36.21	34.98	36.01	35.59	35.57	35.8	37.39	36.14	36.17	36.04	36.45	37.43	36.81	36.02	35.65
08:49:00	35.79	36.06	35.48	35.46	36.93	36.44	36.9	38.07	36.83	36.54	35.99	37.25	35.33	35.59	37.05	36.22	34.9	35.93	35.57	35.57	35.81	37.36	36.12	36.15	36.08	36.14	37.3	36.76	35.99	35.66
08:50:00	35.8	36.05	35.49	35.43	36.92	36.4	36.88	37.97	36.79	36.57	35.97	37.07	35.31	35.58	37.05	36.23	34.9	35.85	35.54	35.57	35.81	37.34	36.08	36.16	36.09	35.97	37.21	36.73	35.94	35.64
08:51:00	35.82	36.06	35.51	35.43	37.04	36.41	36.87	37.89	36.76	36.69	35.96	36.97	35.29	35.58	37.08	36.23	35.05	35.84	35.52	35.55	35.69	37.33	36.07	36.23	36.07	36.01	37.11	36.67	35.89	35.61
08:52:00	35.87	36.06	35.51	35.43	37.12	36.63	36.83	37.98	36.73	36.78	36	37.14	35.26	35.59	37.08	36.19	35.12	35.81	35.49	35.55	35.69	37.34	36.11	36.24	36.06	36.08	37.03	36.64	35.85	35.56
08:53:00	35.89	36.09	35.5	35.41	37.13	36.73	36.79	37.99	36.71	36.79	36.02	37.29	35.24	35.57	37.07	36.1	35.1	35.77	35.47	35.54	35.74	37.38	36.16	36.24	36.25	36.06	36.95	36.61	35.82	35.55
08:54:00	35.91	36.11	35.49	35.39	37.13	36.76	36.76	37.92	36.7	36.74	36.01	37.31	35.22	35.55	37.15	36.05	35.14	35.75	35.45	35.52	35.74	37.39	36.2	36.24	36.32	36.08	36.86	36.57	35.79	35.56
08:55:00	35.94	36.12	35.47	35.36	37.08	36.72	36.71	37.84	36.68	36.69	36.01	37.28	35.21	35.52	37.17	36.01	35.27	35.73	35.4	35.52	35.76	37.36	36.22	36.24	36.33	36.12	36.79	36.54	35.76	35.57
08:56:00	35.95	36.1	35.53	35.23	36.99	36.65	36.68	37.82	36.67	36.68	36.01	37.23	35.22	35.49	37.21	35.98	35.48	35.72	35.37	35.53	35.8	37.35	36.24	36.25	36.33	36.15	36.79	36.52	35.75	35.63
08:57:00	35.96	36.09	35.56	35.19	36.9	36.67	36.64	37.81	36.66	36.65	36	37.31	35.21	35.5	37.24	35.96	35.53	35.71	35.33	35.57	35.89	37.39	36.27	36.27	36.34	36.17	36.81	36.52	35.72	35.67
08:58:00	35.96	36.13	35.48	35.17	36.87	36.67	36.61	37.81	36.64	36.61	36	37.35	35.18	35.5	37.24	35.94	35.49	35.68	35.31	35.63	35.91	37.38	36.28	36.27	36.37	36.2	36.97	36.53	35.68	35.68
08:59:00	35.95	36.15	35.48	35.15	36.83	36.61	36.57	37.77	36.62	36.56	36.03	37.28	35.15	35.47	37.25	35.93	35.48	35.67	35.28	35.66	35.91	37.33	36.28	36.28	36.62	36.14	37.23	36.52	35.62	35.67
09:00:00	35.95	36.05	35.52	35.1	36.8	36.63	36.57	37.75	36.6	36.5	36.05	37.2	35.12	35.43	37.23	35.91	35.5	35.65	35.22	35.68	35.9	37.31	36.31	36.28	36.91	36.07	37.43	36.45	35.58	35.67
09:01:00	35.95	36.04	35.6	35.13	36.88	36.55	36.55	37.69	36.62	36.51	36.02	37.14	35.09	35.41	37.21	35.89	35.69	35.63	35.18	35.67	35.85	37.26	36.32	36.28	37.28	36.18	37.44	36.35	35.55	35.69
09:02:00	35.94	36.12	35.64	35.14	36.88	36.42	36.52	37.64	36.7	36.55	36.02	37.15	35.08	35.38	37.18	35.87	35.99	35.62	35.26	35.64	35.83	37.21	36.32	36.22	37.32	36.16	37	36.38	35.56	35.68
09:03:00	35.93	36.19	35.65	35.14	36.84	36.65	36.49	37.63	36.78	36.57	36.01	37.13	35.07	35.34	37.15	35.86	36.13	35.6	35.52	35.62	35.97	37.21	36.32	36.02	37.29	36.09	36.61	36.37	35.63	35.64
09:04:00	35.92	36.22	35.63	35.13	36.82	36.81	36.45	37.63	36.81	36.54	36.08	37.1	35.06	35.28	37.12	35.91	36.14	35.59	35.62	35.61	36.02	37.23	36.27	36.02	37.28	36.15	36.52	36.35	35.65	35.61
09:05:00	35.9	36.24	35.61	35.17	36.81	36.89	36.41	37.62	36.86	36.5	36.08	37.02	35.04	35.33	37.11	35.98	36.12	35.57	35.75	35.49	36.04	37.23	36.2	36.12	37.32	36.29	36.45	36.33	35.66	35.55
09:06:00	35.85	36.23	35.6	35.24	36.81	36.89	36.37	37.57	36.9	36.45	36.09	36.97	35.01	35.41	37.08	36.03	36.08	35.56	35.85	35.42	36.01	37.21	36.16	36.35	37.38	36.5	36.42	36.32	35.66	35.51
09:07:00	35.82	36.2	35.59	35.28	36.85	36.84	36.33	37.5	36.92	36.32	36.18	36.99	35.04	35.4	37.06	36.05	36.03	35.55	35.87	35.42	35.95	37.11	36.12	36.46	37.38	36.51	36.4	36.31	35.65	35.49
09:08:00	35.81	36.17	35.59	35.51	36.88	36.77	36.29	37.46	36.91	36.26	36.31	36.87	35.09	35.39	37.04	36.06	35.97	35.54	35.88	35.45	35.94	37.04	36.07	36.54	37.43	36.43	36.39	36.29	35.64	35.46
09:09:00	35.77	36.13	35.61	35.6	36.92	36.73	36.27	37.43	36.89	36.25	36.39	36.72	35.12	35.35	37.02	36.06	35.94	35.55	35.88	35.44	35.84	37	36.03	36.56	37.42	36.56	36.38	36.28	35.63	35.42
09:10:00	35.76	36.04	35.61	35.67	36.96	36.71	36.27	37.33	36.86	36.25	36.43	36.72	35.13	35.25	37	36.05	35.9	35.56	35.87	35.42	35.75	36.97	35.99	36.54	37.4	36.68	36.34	36.27	35.62	35.38
09:11:00	35.78	36.02	35.57	35.68	36.94	36.72	36.28	37.22	36.84	36.25	36.5	36.72	35.13	35.33	36.98	36.03	35.86	35.57	35.86	35.4	35.78	36.94	35.96	36.54	37.48	36.78	36.36	36.26	35.61	35.36
09:12:00	35.79	36.02	35.54	35.63	36.99	36.72	36.3	37.11	36.82	36.23	36.59	36.66	35.13	35.44	36.92	36.01	35.84	35.58	35.85	35.42	35.8	36.92	35.95	36.59	37.48	36.95	36.43	36.23	35.58	35.34
09:13:00	35.75	36.01	35.52	35.51	37.11	36.7	36.31	37.02	36.8	36.22	36.67	36.6	35.15	35.52	36.89	35.99	35.85	35.55	35.83	35.43	35.95	36.91	35.94	36.56	37.46	36.98	36.43	36.2	35.55	35.33
09:14:00	35.75	35.99	35.51	35.52	37.18	36.66	36.31	37	36.77	36.22	36.73	36.54	35.18	35.54	36.86	35.98	35.87	35.54	35.81	35.39	36	36.89	35.95	36.52	37.49	37.16	36.4	36.17	35.54	35.3
09:15:00	35.74	35.97	35.47	35.53	37.2	36.61	36.31	37.09	36.75	36.21	36.74	36.49	35.2	35.55	36.84	35.96	35.86	35.54	35.78	35.37	35.98	36.85	36.01	36.67	37.48	37.42	36.37	36.15	35.54	35.3
09:16:00	35.74	35.95	35.42	35.51	37.2	36.56	36.33	37.08	36.73	36.22	36.78	36.45	35.21	35.56	36.83	35.95	35.82	35.53	35.75	35.35	35.99	36.82	36.09	36.88	37.45	37.65	36.33	36.12	35.52	35.29
09:17:00	35.76	35.92	35.39	35.46	37.24	36.61	36.34	37.01	36.72	36.22	36.88	36.39	35.22	35.55	36.82	35.96	35.79	35.52	35.73	35.43	35.96	36.79	36.18	37.09	37.43	37.82	36.3	36.1	35.52	35.28
09:18:00	35.78	35.9	35.35	35.42	37.29	36.64	36.33	36.93	36.71	36.18	36.96	36.34	35.24	35.53	36.81	35.97	35.76	35.51	35.73	35.54	35.86	36.76	36.22	37.15	37.44	37.84	36.28	36.09	35.51	35.26
09:19:00	35.8	35.92	35.33	35.41	37.29	36.64	36.3	36.8	36.7	36.15	37.02	36.33	35.24	35.5	36.8	35.98	35.74	35.48	35.73	35.62	35.99	36.71	36.27	37.24	37.48	37.87	36.26	36.09	35.5	35.24
09:20:00	35.78	35.98	35.34	35.4	37.28	36.62	36.28	36.71	36.68	36.13	37.04	36.34	35.24	35.47	36.78	35.97	35.71	35.46	35.73	35.76	36.37	36.67	36.34	37.36	37.52	37.93	36.23	36.09	35.49	35.24
09:21:00	35.75	35.99	35.34	35.39	37.3	36.6	36.27	36.7	36.68	36.11	37.06	36.29	35.24	35.45	36.77	35.96	35.68	35.45	35.73	35.81	36.6	36.63	36.37	37.58	37.55	37.93	36.16	36.09	35.48	35.23
09:22:00	35.73	36	35.32	35.37	37.34	36.58	36.26	36.7	36.67	36.08	37.12	36.25	35.26	35.59	36.75	35.95	35.67	35.48	35.7	35.95	36.8	36.6	36.38	37.68	37.56	37.9	36.13	36.09	35.48	35.21
09:23:00	35.73	36.03	35.31	35.36	37.37	36.61	36.25	36.7	36.65	36.06	37.16	36.24	35.26	35.82	36.74	35.94	35.66	35.53	35.54	36.08	36.88	36.56	36.37	37.73	37.58	38.03	36.13	36.07	35.47	35.22
09:24:00	35.74	36.09	35.31	35.33	37.37	36.62	36.23	36.71	36.63	36.05	37.22	36.23	35.23	35.83	36.72	35.95	35.64	35.51	35.35	36.17	36.98	36.52	36.35	37.76	37.62	38.01	36.13	36.07	35.45	35.27
09:25:00	35.72	36.18	35.32	35.32	37.39	36.62	36.21	36.71	36.6	36.07	37.28	36.2	35.23	35.78	36.66	35.96	35.62	35.45	35.29	36.27	37.18	36.48	36.35	37.8	37.62	37.82	36.14	36.06	35.44	35.3
09:26:00	35.69	36.28	35.34	35.36	37.46	36.6	36.21	36.68	36.57	36.1	37.3	36.16	35.33	35.74	36.66	36.04	35.6	35.44	35.29	36.3	37.25	36.44	36.35	37.85	37.61	37.91	36.18	36.05	35.42	35.43
09:27:00	35.68	36.34	35.32	35.4	37.52	36.56	36.19	36.65	36.53	36.12	37.31	36.12	35.38	35.7	36.67	36.07	35.58	35.42	35.37	36.31	37.31	36.4	36.34	37.83	37.64	37.98	36.24	36.05	35.41	35.49
09:28:00	35.69	36.42	35.29	35.43	37.55	36.5	36.18	36.56	36.5	36.12	37.31	36.06	35.39	35.67	36.62	36.17	35.55	35.42	35.65	36.39	37.44	36.36	36.33	37.87	37.65	37.91	36.26	36.04	35.39	35.53
09:29:00	35.7	36.53	35.27	35.46	37.55	36.42	36.18	36.39	36.49	36.12	37.32	36.04	35.4	35.64	36.55	36.23	35.53	35.61	35.76	36.52	37.53	36.32	36.31	37.94	37.63	37.86	36.24	36.04	35.37	35.54
09:30:00	35.7	36.56	35.24	35.44	37.55	36.39	36.16	36.25	36.49	36.12	37.34	36.01	35.4	35.62	36.51	36.27	35.51	35.72	35.86	36.61	37.61	36.25	36.28	37.99	37.57	37.8	36.25	36.03	35.36	35.55
09:31:00	35.69	36.57	35.22	35.44	37.55	36.4	36.14	36.16	36.49	36.13	37.33	35.98	35.39	35.6	36.49	36.38	35.49	35.75	35.92	36.68	37.7	36.16	36.23	37.99	37.47	37.88	36.35	36.04	35.34	35.58
09:32:00	35.7	36.63	35.22	35.46	37.55	36.4	36.13	36.17	36.53	36.13	37.33	35.93	35.39	35.57	36.47	36.41	35.48	35.76	35.94	36.69	37.69	36.13	36.21	37.92	37.31	37.92	36.44	36.05	35.33	35.6
09:33:00	35.72	36.69	35.23	35.47	37.5	36.4	36.12	36.29	36.55	36.14	37.3	35.91	35.39	35.47	36.46	36.38	35.46	35.78	36.05	36.67	37.65	36.1	36.23	37.84	37.25	37.81	36.44	36.04	35.27	35.61
09:34:00	35.73	36.68	35.25	35.48	37.47	36.48	36.11	36.29	36.52	36.14	37.24	35.88	35.38	35.39	36.44	36.31	35.43	35.77	36.46	36.73	37.62	36.09	36.23	37.92	37.23	37.8	36.42	36.02	35.21	35.61
09:35:00	35.81	36.65	35.24	35.52	37.61	36.5	36.1	36.21	36.48	36.13	37.22	35.88	35.38	35.33	36.42	36.2	35.4	35.7	36.66	36.88	37.55	36.06	36.2	38	37.19	37.83	36.39	36	35.14	35.59
09:36:00	35.94	36.61	35.44	35.65	37.66	36.51	36.09	36.15	36.44	36.12	37.21	35.87	35.39	35.25	36.4	36.11	35.36	35.59	36.66	36.89	37.48	36.05	36.19	37.99	37.13	37.77	36.32	35.98	35.19	35.58
09:37:00	36.04	36.59	35.64	35.66	37.61	36.53	36.07	36.13	36.4	36.11	37.18	35.83	35.34	35.22	36.39	36.07	35.32	35.53	36.65	36.67	37.35	36.04	36.2	37.9	37.16	37.7	36.29	35.96	35.27	35.57
09:38:00	36.06	36.62	35.64	35.6	37.5	36.55	36.08	36.11	36.36	36.1	37.2	35.83	35.39	35.19	36.41	36.04	35.29	35.44	36.66	36.63	37.16	36	36.2	37.78	37.22	37.8	36.34	35.95	35.38	35.57
09:39:00	36	36.62	35.63	35.56	37.47	36.55	36.09	36.12	36.34	36.1	37.26	35.86	35.61	35.16	36.46	36	35.26	35.25	36.65	36.86	37.13	35.98	36.16	37.63	37.31	37.88	36.36	35.95	35.47	35.55
09:40:00	36.04	36.58	35.64	35.44	37.49	36.57	36.11	36.14	36.32	36.09	37.25	35.81	35.7	35.15	36.46	35.97	35.21	35.18	36.66	36.96	37.23	35.97	36.14	37.56	37.41	37.79	36.36	35.95	35.51	35.55
09:41:00	36.13	36.53	35.65	35.43	37.51	36.58	36.12	36.14	36.29	36.09	37.18	35.76	35.81	35.14	36.45	35.93	35.16	35.07	36.72	37.06	37.22	35.95	36.17	37.58	37.4	37.66	36.34	35.95	35.55	35.54
09:42:00	36.19	36.53	35.67	35.51	37.49	36.58	36.12	36.12	36.28	36.13	37.11	35.76	35.93	35.18	36.41	35.9	35.1	35.03	36.72	37.13	37.11	35.91	36.19	37.6	37.35	37.76	36.33	35.95	35.6	35.53
09:43:00	36.22	36.5	35.69	35.75	37.5	36.57	36.2	36.12	36.29	36.17	37.11	35.72	35.98	35.23	36.39	35.9	35.06	35	36.78	37.17	37.02	35.87	36.19	37.61	37.36	37.79	36.32	35.94	35.74	35.51
09:44:00	36.23	36.35	35.72	35.85	37.49	36.55	36.22	36.12	36.29	36.18	37.25	35.63	36	35.21	36.37	35.9	35.03	34.96	36.99	37.17	36.9	35.85	36.19	37.58	37.28	37.74	36.34	35.94	35.76	35.5
09:45:00	36.22	36.28	35.74	35.91	37.4	36.52	36.23	36.14	36.29	36.14	37.31	35.59	36.03	35.18	36.35	35.91	35.03	34.97	37.04	37.11	36.88	35.87	36.2	37.54	37.2	37.69	36.34	35.95	35.75	35.5
09:46:00	36.19	36.24	35.76	35.86	37.31	36.49	36.23	36.14	36.27	36.11	37.26	35.57	36.04	35.15	36.32	35.91	35.03	35.01	37.04	37.11	36.89	35.88	36.21	37.49	37.19	37.7	36.31	35.97	35.75	35.51
09:47:00	36.17	36.23	35.77	35.75	37.25	36.47	36.21	36.1	36.25	36.05	37.16	35.59	36.1	35.11	36.3	35.9	34.97	35.01	37	37.18	36.88	35.88	36.24	37.43	37.22	37.67	36.27	35.98	35.76	35.52
09:48:00	36.15	36.19	35.77	35.67	37.19	36.46	36.2	36.06	36.24	36	37.14	35.59	36.25	35.1	36.27	35.91	34.96	34.99	36.95	37.21	36.89	35.87	36.33	37.49	37.34	37.62	36.22	35.97	35.74	35.55
09:49:00	36.12	36.16	35.78	35.47	37.16	36.45	36.17	36.01	36.24	35.96	37.06	35.59	36.25	35.18	36.24	35.9	34.95	34.98	36.91	37.19	36.95	35.87	36.33	37.48	37.36	37.64	36.21	35.97	35.71	35.57
09:50:00	36.08	36.16	35.78	35.74	37.12	36.46	36.2	35.97	36.24	35.93	37.01	35.59	36.23	35.27	36.21	35.88	34.92	34.96	36.85	37.1	36.99	35.87	36.24	37.38	37.3	37.69	36.24	35.96	35.69	35.56
09:51:00	36.11	36.14	35.79	36.17	37.08	36.5	36.33	35.94	36.25	35.9	36.98	35.58	36.16	35.3	36.18	35.87	34.84	34.96	36.82	36.95	37.02	35.87	36	37.33	37.22	37.67	36.28	35.95	35.68	35.54
09:52:00	36.07	36.11	35.8	36.26	37.04	36.55	36.36	35.91	36.26	35.88	36.91	35.58	36.09	35.28	36.15	35.85	34.84	34.93	36.79	36.93	36.99	35.91	35.75	37.35	37.16	37.62	36.29	35.91	35.66	35.53
09:53:00	36.01	36.08	35.79	36.26	36.99	36.57	36.36	35.89	36.25	35.86	36.85	35.63	36.04	35.23	36.1	35.84	34.95	34.89	36.73	36.96	36.9	35.94	35.75	37.37	37.1	37.68	36.35	35.87	35.63	35.52
09:54:00	35.97	36.04	35.63	36.2	36.93	36.58	36.38	35.85	36.24	35.86	36.8	35.62	35.98	35.22	36.05	35.83	35.01	34.84	36.68	36.97	36.86	35.99	36.21	37.34	37.02	37.76	36.55	35.88	35.6	35.52
09:55:00	35.93	36.01	35.48	36.15	36.91	36.58	36.49	35.82	36.24	35.86	36.76	35.56	35.96	35.3	36.02	35.81	35.03	34.8	36.63	36.98	36.8	35.99	36.3	37.28	36.95	37.87	37.06	35.9	35.56	35.54
09:56:00	35.91	36	35.66	36.15	36.89	36.54	36.54	35.79	36.23	35.85	36.69	35.51	35.96	35.33	35.99	35.77	35.13	34.79	36.58	36.99	36.68	35.76	36.29	37.26	36.9	37.81	40.11	35.92	35.55	35.57
09:57:00	35.89	36.03	35.78	36.18	36.86	36.37	36.55	35.81	36.23	35.81	36.63	35.47	35.95	35.34	35.96	35.73	35.18	34.85	36.52	37.06	36.65	35.71	36.25	37.21	36.86	37.7	39.62	35.93	35.55	35.61
09:58:00	35.84	36.13	36.18	36.16	36.83	36.31	36.54	35.87	36.24	35.77	36.58	35.45	35.92	35.34	35.93	35.73	35.31	35.12	36.49	37.05	36.65	35.83	36.21	37.1	36.8	37.65	37.3	35.93	35.55	35.65
09:59:00	35.79	36.17	36.42	36.14	36.8	36.32	36.56	35.97	36.23	35.78	36.53	35.52	35.85	35.33	35.9	35.83	35.38	35.29	36.47	36.99	36.63	35.82	36.17	37.06	36.75	37.64	36.42	35.91	35.55	35.68
10:00:00	35.78	36.16	36.42	36.11	36.77	36.32	36.6	36.02	36.23	35.79	36.51	35.69	35.81	35.33	35.89	35.88	35.43	35.31	36.44	37.13	36.63	35.73	36.12	37.1	36.71	37.7	36.42	35.9	35.53	35.71
10:01:00	35.84	36.16	36.3	36.09	36.73	36.32	36.69	36.05	36.22	35.82	36.47	35.75	35.76	35.38	35.88	35.91	35.46	35.37	36.35	37.14	36.62	35.72	36.06	37.22	36.67	37.82	36.58	35.88	35.51	35.71
10:02:00	35.84	36.15	36.24	36.08	36.74	36.32	36.8	36.07	36.21	35.84	36.42	35.77	35.72	35.38	35.84	35.91	35.49	35.43	36.37	37.14	36.62	35.76	36.01	37.23	36.63	38.13	36.83	35.86	35.49	35.73
10:03:00	35.79	36.12	36.48	36.06	36.74	36.32	36.78	36.09	36.2	35.86	36.41	35.78	35.68	35.37	35.81	35.91	35.53	35.41	36.38	37.14	36.63	35.82	35.97	37.2	36.58	37.8	36.58	35.83	35.46	35.75
10:04:00	35.78	36.11	36.68	36.06	36.73	36.33	36.84	36.12	36.21	35.87	36.37	35.8	35.66	35.36	35.79	35.92	35.74	35.34	36.37	37.12	36.62	35.83	35.94	37.16	36.53	37.44	36.67	35.8	35.43	35.77
10:05:00	35.79	36.1	36.83	36.11	36.76	36.35	37.08	36.13	36.21	35.87	36.32	35.82	35.67	35.36	35.76	35.94	35.9	35.34	36.35	37.08	36.68	35.82	35.9	37.12	36.5	37.38	36.63	35.79	35.39	35.79
10:06:00	35.79	36.06	36.94	36.16	36.77	36.45	37.12	36.1	36.23	35.87	36.27	35.85	35.67	35.37	35.75	35.94	35.93	35.39	36.32	37.03	36.72	35.85	35.88	37.07	36.46	37.31	36.43	35.76	35.36	35.81
10:07:00	35.78	36.04	36.95	36.2	36.77	36.53	37.15	36.05	36.2	35.87	36.26	35.88	35.65	35.44	35.73	35.97	35.92	35.57	36.29	37.01	36.74	35.87	35.88	37.04	36.42	37.25	36.39	35.74	35.34	35.82
10:08:00	35.8	36.06	36.97	36.26	36.74	36.56	37.17	36.04	36.09	35.87	36.26	35.89	35.6	35.47	35.71	36.05	35.9	35.63	36.26	36.98	36.79	35.86	35.87	37.02	36.4	37.22	36.36	35.72	35.32	35.83
10:09:00	35.88	36.1	37.01	36.26	36.72	36.56	37.17	36.07	36.01	35.87	36.23	35.9	35.57	35.46	35.69	36.17	35.87	35.73	36.25	36.93	36.8	35.85	35.88	36.99	36.38	37.21	36.33	35.71	35.32	35.82
10:10:00	35.93	36.13	37.07	36.23	36.7	36.54	37.17	36.1	36	35.87	36.16	35.9	35.53	35.45	35.67	36.24	35.84	35.89	36.22	36.89	36.77	35.84	35.9	36.95	36.34	37.07	36.29	35.71	35.34	35.84
10:11:00	35.95	36.12	37.16	36.23	36.69	36.52	37.16	36.1	36.01	35.86	36.13	35.89	35.5	35.42	35.7	36.24	35.8	36.15	36.2	36.86	36.72	35.84	35.91	36.91	36.29	36.93	36.35	35.7	35.42	35.91
10:12:00	35.96	36.08	37.19	36.19	36.7	36.5	37.15	36.09	36.02	35.85	36.12	35.88	35.47	35.38	35.71	36.12	35.78	36.14	36.17	36.83	36.69	35.85	35.93	36.88	36.25	36.88	36.41	35.71	35.52	35.95
10:13:00	35.96	36.05	37.21	36.16	36.7	36.48	37.13	36.07	36.02	35.84	36.11	35.89	35.45	35.4	35.7	36.05	35.79	36.05	36.15	36.76	36.6	35.83	35.94	36.85	36.26	36.78	36.46	35.68	35.52	35.97
10:14:00	35.95	36.02	37.21	36.17	36.69	36.46	37.1	36.06	36.03	35.86	36.1	35.9	35.42	35.41	35.74	35.94	35.78	36.07	36.12	36.67	36.51	35.82	35.93	36.81	36.39	36.73	36.49	35.61	35.59	35.97
10:15:00	35.92	36	37.19	36.2	36.61	36.46	37.08	36.04	36.05	35.84	36.09	35.91	35.39	35.41	35.79	35.94	35.76	36.1	36.08	36.59	36.44	35.79	35.92	36.77	36.43	36.68	36.53	35.58	35.67	35.95
10:16:00	35.88	35.97	37.13	36.23	36.52	36.51	37.08	36.07	36.06	35.8	36.09	35.92	35.36	35.41	35.91	36.06	35.72	36.24	36.05	36.54	36.43	35.75	35.9	36.75	36.44	36.58	36.54	35.61	35.71	35.93
10:17:00	35.86	35.93	36.97	36.21	36.47	36.51	37.04	36.15	36.17	35.79	36.05	35.93	35.33	35.4	36.04	36.17	35.68	36.59	36.02	36.49	36.46	35.73	35.91	36.73	36.43	36.52	36.47	35.63	35.71	35.91
10:18:00	35.82	35.87	36.49	36.2	36.43	36.49	37	36.19	36.42	35.79	35.98	35.93	35.32	35.39	36.18	36.23	35.67	36.69	36.02	36.44	36.42	35.73	35.91	36.71	36.4	36.5	36.4	35.64	35.71	35.83
10:19:00	35.8	35.83	36.34	36.21	36.5	36.5	36.97	36.2	36.48	35.8	35.93	35.93	35.35	35.39	36.19	36.34	35.63	36.7	36.04	36.39	36.4	35.75	35.91	36.67	36.38	36.49	36.4	35.79	35.7	35.76
10:20:00	35.79	35.81	36.18	36.23	36.56	36.51	36.96	36.19	36.51	35.79	35.8	35.91	35.55	35.37	36.18	36.44	35.57	36.63	36.09	36.35	36.4	35.77	35.9	36.64	36.37	36.47	36.48	35.86	35.69	35.69
10:21:00	35.81	35.8	36.06	36.3	36.62	36.52	36.93	36.2	36.58	35.76	35.74	35.91	35.65	35.4	36.14	36.53	35.54	36.45	36.12	36.35	36.4	35.79	35.92	36.62	36.36	36.45	36.59	35.86	35.69	35.7
10:22:00	35.85	35.77	36.23	36.35	36.66	36.53	36.89	36.22	36.66	35.75	35.83	35.92	35.72	35.47	36.1	36.65	35.44	36.34	36.13	36.32	36.4	35.83	35.96	36.61	36.35	36.42	36.6	35.85	35.69	35.74
10:23:00	35.84	35.75	36.57	36.35	36.69	36.57	36.86	36.22	36.72	35.75	35.87	35.92	35.69	35.62	36.06	36.77	35.34	36.39	36.11	36.28	36.39	35.85	35.99	36.57	36.34	36.45	36.58	35.82	35.67	35.77
10:24:00	35.82	35.73	36.62	36.32	36.69	36.58	36.81	36.19	36.79	35.76	35.91	35.91	35.46	35.71	36.02	36.82	35.3	36.44	36.03	36.26	36.4	35.83	36	36.54	36.31	36.43	36.67	35.79	35.65	35.74
10:25:00	35.83	35.71	36.63	36.3	36.66	36.56	36.76	36.12	36.8	35.8	35.93	35.9	35.44	35.84	36	36.84	35.27	36.5	35.88	36.22	36.4	35.78	36.02	36.5	36.27	36.42	36.79	35.75	35.64	35.68
10:26:00	35.87	35.69	36.76	36.28	36.59	36.57	36.66	36.09	36.78	35.84	35.92	35.9	35.49	35.87	35.96	36.88	35.26	36.57	35.72	36.1	36.39	35.76	36.03	36.45	36.21	36.65	36.87	35.72	35.64	35.64
10:27:00	35.93	35.68	36.74	36.28	36.55	36.57	36.58	36.07	36.77	35.88	35.85	35.9	35.56	35.89	35.94	36.9	35.24	36.6	35.86	35.96	36.4	35.75	36.03	36.39	36.19	36.46	37.01	35.7	35.63	35.79
10:28:00	35.99	35.65	36.54	36.25	36.52	36.56	36.5	36.06	36.73	35.92	35.69	35.89	35.6	35.94	35.91	36.9	35.23	36.6	35.93	35.91	36.43	35.74	36.02	36.32	36.17	36.33	37.09	35.68	35.6	35.94
10:29:00	36.04	35.62	36.4	36.22	36.49	36.54	36.45	36.05	36.66	35.95	35.64	35.9	35.7	36.05	35.89	36.9	35.2	36.63	35.96	35.9	36.41	35.72	36.03	36.26	36.15	36.34	37.25	35.68	35.58	36.05
10:30:00	36.05	35.57	36.44	36.18	36.48	36.53	36.41	36.1	36.64	35.96	35.62	35.9	35.85	36.18	35.86	36.92	35.19	36.63	35.99	35.84	36.32	35.7	36.08	36.22	36.14	36.33	37.33	35.67	35.57	36.19
10:31:00	36.05	35.52	36.47	36.16	36.5	36.48	36.4	36.15	36.61	35.97	35.61	35.85	36.01	36.21	35.83	36.92	35.21	36.56	36.01	35.81	36.28	35.67	36.1	36.21	36.14	36.32	37.27	35.66	35.55	36.29
10:32:00	36.03	35.52	36.4	36.19	36.54	36.43	36.39	36.11	36.58	35.98	35.63	35.8	36.09	36.22	35.81	36.84	35.26	36.52	36.05	35.91	36.32	35.64	36.11	36.22	36.14	36.32	37.33	35.66	35.53	36.3
10:33:00	36.01	35.61	36.23	36.24	36.53	36.37	36.36	36.06	36.55	35.99	35.71	35.75	36.34	36.22	35.79	36.71	35.27	36.53	36.23	35.97	36.34	35.61	36.12	36.28	36.14	36.29	37.35	35.65	35.51	36.31
10:34:00	36.02	35.63	36.19	36.26	36.52	36.34	36.31	36.02	36.52	35.99	35.78	35.73	36.44	36.26	35.81	36.69	35.27	36.69	36.32	35.98	36.34	35.69	36.12	36.31	36.14	36.22	37.34	35.64	35.5	36.38
10:35:00	36.01	35.65	36.31	36.3	36.51	36.36	36.24	36	36.51	35.99	35.84	35.71	36.47	36.32	35.84	36.69	35.25	36.74	36.42	35.97	36.33	35.75	36.11	36.34	36.14	36.19	37.34	35.64	35.49	36.4
10:36:00	36.01	35.74	36.49	36.29	36.49	36.36	36.17	36	36.49	36.1	35.87	35.68	36.56	36.33	35.84	36.7	35.22	36.57	36.47	35.95	36.32	35.69	36.1	36.34	36.1	36.17	37.31	35.68	35.47	36.43
10:37:00	36.01	35.8	36.51	36.16	36.49	36.35	36.12	36.01	36.48	36.2	35.88	35.66	36.65	36.34	35.85	36.72	35.18	36.61	36.56	35.93	36.29	35.69	36.05	36.34	36.21	36.16	37.24	35.7	35.45	36.47
10:38:00	36.04	35.88	36.56	35.99	36.48	36.35	36.11	36.02	36.47	36.23	35.83	35.67	36.75	36.35	35.87	36.72	35.15	36.61	36.56	35.91	36.29	35.75	35.99	36.32	36.34	36.17	37.15	35.71	35.43	36.46
10:39:00	36.04	35.91	36.58	35.98	36.48	36.36	36.11	36.03	36.45	36.24	35.85	35.68	36.86	36.42	35.89	36.72	35.1	36.56	36.56	35.88	36.31	35.78	35.94	36.3	36.36	36.18	37.08	35.74	35.42	36.38
10:40:00	36.03	35.94	36.47	36.06	36.47	36.27	36.12	36.03	36.44	36.24	35.91	35.66	36.88	36.55	35.92	36.72	35.07	36.75	36.6	35.88	36.26	36.04	35.9	36.3	36.36	36.19	37.03	35.75	35.4	36.36
10:41:00	36.04	36.04	36.46	36.01	36.49	36.19	36.11	36.02	36.44	36.23	35.96	35.62	36.89	36.62	35.95	36.68	35.05	36.72	36.64	35.86	36.2	36.32	35.87	36.32	36.36	36.17	36.98	35.75	35.39	36.43
10:42:00	36.03	36.13	36.57	35.93	36.51	36.25	36.09	36	36.45	36.21	35.97	35.55	36.9	36.65	35.97	36.65	35.03	36.52	36.69	35.77	36.16	36.42	35.85	36.35	36.34	36.21	36.97	35.76	35.37	36.49
10:43:00	36.02	36.23	36.58	35.91	36.51	36.32	36.06	36.05	36.45	36.18	35.95	35.48	36.9	36.67	35.99	36.61	35.01	36.58	36.69	35.67	36.15	36.48	35.91	36.39	36.34	36.34	36.99	35.79	35.35	36.51
10:44:00	35.96	36.27	36.67	36.21	36.51	36.43	36.04	36.1	36.47	36.17	35.92	35.44	36.95	36.68	36.01	36.57	35	36.89	36.59	35.61	36.14	36.66	35.93	36.43	36.33	36.26	36.99	35.8	35.3	36.51
10:45:00	35.87	36.28	36.7	36.5	36.51	36.55	36.06	36.1	36.47	36.11	35.92	35.41	37.01	36.69	36.02	36.53	34.99	36.93	36.55	35.56	36.13	36.77	35.98	36.49	36.31	36.14	36.96	35.81	35.26	36.52
10:46:00	35.9	36.35	36.64	36.38	36.51	36.65	36.11	36.11	36.48	36.08	35.9	35.39	36.95	36.77	36.04	36.48	34.96	36.81	36.54	35.52	36.14	36.85	36.08	36.54	36.28	36.11	36.91	35.8	35.22	36.54
10:47:00	35.98	36.35	36.55	36.13	36.51	36.67	36.12	36.1	36.46	36.11	35.91	35.39	36.88	36.82	36.04	36.43	34.89	36.64	36.4	35.5	36.15	36.86	36.08	36.6	36.21	36.12	36.87	35.77	35.21	36.57
10:48:00	36.08	36.36	36.43	36.17	36.51	36.8	36.11	36.11	36.43	36.13	35.97	35.38	36.88	36.8	36.04	36.39	34.84	36.81	36.41	35.48	36.17	36.83	36.12	36.67	36.18	36.17	36.89	35.75	35.43	36.6
10:49:00	36.15	36.41	36.31	36.27	36.57	36.89	36.11	36.11	36.4	36.14	36.02	35.4	36.88	36.61	36.01	36.35	34.78	37.04	36.5	35.47	36.16	36.78	36.28	36.69	36.15	36.22	37.03	35.73	35.5	36.64
10:50:00	36.23	36.42	36.22	36.42	36.64	36.92	36.15	36.12	36.41	36.15	36.06	35.42	36.82	36.55	36.02	36.31	34.75	36.98	36.72	35.49	36.12	36.78	36.46	36.7	36.13	36.27	37.04	35.72	35.49	36.65
10:51:00	36.35	36.39	36.3	36.53	36.75	36.95	36.18	36.15	36.39	36.14	36.17	35.43	36.78	36.51	35.96	36.27	34.74	36.85	36.8	35.6	36.1	36.89	36.69	36.71	36.13	36.56	36.82	35.68	35.46	36.67
10:52:00	36.49	36.38	36.34	36.53	36.8	36.99	36.24	36.17	36.38	36.15	36.27	35.44	36.88	36.68	35.86	36.28	34.73	36.86	36.81	35.7	36.1	37.01	36.88	36.74	36.12	36.72	36.67	35.64	35.44	36.68
10:53:00	36.6	36.35	36.34	36.5	36.93	37.03	36.27	36.17	36.39	36.17	36.41	35.45	36.99	36.71	35.92	36.29	34.74	36.86	36.81	35.87	36.08	37.07	37.07	36.76	36.12	36.6	36.61	35.62	35.53	36.7
10:54:00	36.71	36.32	36.29	36.47	36.89	37.07	36.26	36.15	36.4	36.25	36.48	35.46	36.97	36.77	35.96	36.27	34.76	36.76	36.75	35.9	36.09	37.08	37.13	36.73	36.11	36.64	36.57	35.61	35.7	36.73
10:55:00	36.76	36.29	36.26	36.42	36.74	37.09	36.28	36.04	36.4	36.38	36.5	35.49	36.91	36.91	36.02	36.25	34.77	36.62	36.65	36.02	36.11	37.07	37.14	36.73	36.12	36.68	36.52	35.58	35.75	36.78
10:56:00	36.78	36.26	36.2	36.36	36.71	37.12	36.43	35.99	36.4	36.52	36.47	35.56	36.86	36.98	36.21	36.23	34.76	36.53	36.64	36.1	36.14	37.1	37.19	36.76	36.13	36.7	36.47	35.58	35.78	36.82
10:57:00	36.77	36.21	36.11	36.31	36.88	37.15	36.42	36.02	36.41	36.61	36.47	35.56	36.83	36.97	36.22	36.21	34.73	36.56	36.69	36.13	36.14	37.12	37.19	36.77	36.15	36.71	36.45	35.62	35.78	36.84
10:58:00	36.75	36.14	36.05	36.25	37	37.17	36.38	36.07	36.42	36.63	36.58	35.5	36.82	36.97	36.26	36.2	34.72	36.57	36.82	36.26	36.14	37.13	37.19	36.78	36.18	36.77	36.41	35.63	35.77	36.85
10:59:00	36.73	36.07	35.98	36.2	37.1	37.09	36.5	36.08	36.41	36.62	36.64	35.41	36.82	36.98	36.35	36.19	34.78	36.6	36.86	36.37	36.15	37.17	37.3	36.78	36.23	36.82	36.38	35.64	35.75	36.84
11:00:00	36.72	36.03	35.94	36.17	37.11	36.99	36.58	36.11	36.43	36.58	36.66	35.37	36.78	36.97	36.32	36.26	34.91	36.64	36.85	36.42	36.16	37.13	37.31	36.75	36.28	36.86	36.38	35.69	35.75	36.8
11:01:00	36.68	36	35.89	36.17	37.06	37.07	36.72	36.17	36.49	36.52	36.73	35.36	36.71	36.92	36.33	36.3	35.04	36.68	36.82	36.39	36.17	37.1	37.31	36.71	36.32	36.83	36.38	35.72	35.79	36.78
11:02:00	36.65	36	35.88	36.18	37.04	37.19	36.88	36.17	36.48	36.48	36.73	35.41	36.66	36.85	36.33	36.3	35.06	36.68	36.81	36.32	36.17	37.11	37.31	36.69	36.39	36.79	36.37	35.74	35.82	36.78
11:03:00	36.63	35.99	35.89	36.2	37.13	37.13	37.09	36.1	36.39	36.46	36.79	35.56	36.62	36.72	36.38	36.28	35.06	36.65	36.8	36.32	36.22	37.1	37.32	36.67	36.46	36.77	36.35	35.75	35.83	36.81
11:04:00	36.62	35.97	35.88	36.19	37.15	37.07	37.18	36.26	36.38	36.43	36.84	35.57	36.58	36.61	36.44	36.26	35.07	36.63	36.76	36.32	36.21	37.05	37.34	36.66	36.53	36.82	36.33	35.77	35.83	36.82
11:05:00	36.59	36	35.83	36.19	37.14	37.13	37.21	36.28	36.41	36.39	36.85	35.56	36.54	36.55	36.49	36.23	35.07	36.6	36.69	36.31	36.16	37.02	37.4	36.67	36.62	36.84	36.3	35.77	35.83	36.85
11:06:00	36.55	36	35.76	36.16	37.1	37.16	37.21	36.33	36.41	36.37	36.86	35.61	36.49	36.5	36.52	36.2	35.08	36.56	36.62	36.29	36.13	37.02	37.41	36.67	36.64	36.84	36.3	35.75	35.83	36.87
11:07:00	36.53	35.95	35.73	36.1	37.05	37.16	37.19	36.32	36.39	36.31	36.89	35.65	36.43	36.44	36.52	36.2	35.09	36.48	36.55	36.25	36.13	37.05	37.41	36.66	36.63	36.82	36.3	35.81	35.81	36.9
11:08:00	36.53	35.94	35.71	36.09	36.99	37.14	37.15	36.32	36.39	36.28	36.89	35.65	36.39	36.44	36.51	36.19	35.07	36.33	36.49	36.21	36.12	37.04	37.44	36.62	36.64	36.79	36.28	35.89	35.79	36.91
11:09:00	36.5	35.94	35.7	36.09	36.92	37.08	37.13	36.32	36.4	36.26	36.85	35.65	36.35	36.5	36.51	36.17	35.07	36.29	36.43	36.18	36.12	36.96	37.52	36.59	36.64	36.76	36.27	35.96	35.77	36.92
11:10:00	36.5	35.93	35.68	36.14	36.85	37.01	37.11	36.27	36.39	36.23	36.81	35.68	36.31	36.5	36.5	36.14	35.08	36.25	36.36	36.18	36.11	36.9	37.56	36.59	36.65	36.72	36.24	35.93	35.75	36.91
11:11:00	36.49	35.92	35.68	36.18	36.8	36.95	37.09	36.53	36.39	36.22	36.75	35.67	36.26	36.46	36.48	36.1	35.09	36.21	36.31	36.16	36.11	36.82	37.6	36.6	36.67	36.66	36.19	35.93	35.73	36.87
11:12:00	36.45	35.91	35.71	36.18	36.76	36.89	37.08	36.76	36.38	36.19	36.71	35.68	36.23	36.42	36.46	36.06	35.11	36.15	36.29	36.17	36.1	36.75	37.65	36.57	36.66	36.59	36.14	36	35.72	36.86
11:13:00	36.39	35.92	35.73	36.19	36.72	36.8	37.07	36.86	36.34	36.17	36.65	35.8	36.19	36.37	36.43	36.04	35.18	36.08	36.25	36.18	36.16	36.69	37.7	36.49	36.64	36.58	36.16	36.15	35.7	36.89
11:14:00	36.4	35.93	35.75	36.22	36.68	36.7	37.04	36.85	36.28	36.2	36.62	35.9	36.15	36.32	36.4	36.01	35.2	36.02	36.22	36.15	36.17	36.62	37.75	36.47	36.62	36.59	36.18	36.18	35.7	36.89
11:15:00	36.47	35.93	35.77	36.28	36.65	36.63	37.02	36.85	36.26	36.22	36.59	36.04	36.12	36.28	36.4	35.99	35.21	35.97	36.2	35.99	36.18	36.57	37.8	36.44	36.62	36.6	36.17	36.16	35.69	36.83
11:16:00	36.55	35.89	35.77	36.3	36.63	36.69	36.98	36.86	36.29	36.22	36.54	36.15	36.2	36.25	36.43	35.98	35.21	35.92	36.15	35.99	36.26	36.5	37.82	36.42	36.61	36.57	36.18	36.12	35.68	36.81
11:17:00	36.58	35.9	35.7	36.32	36.62	36.7	36.96	36.87	36.29	36.22	36.51	36.2	36.21	36.18	36.43	35.98	35.2	35.9	36.1	36.04	36.27	36.45	37.82	36.41	36.6	36.65	36.17	36.15	35.68	36.83
11:18:00	36.6	35.92	35.66	36.36	36.61	36.67	36.94	36.84	36.26	36.21	36.47	36.39	36.19	36.16	36.42	35.98	35.23	35.88	36.05	36.05	36.23	36.39	37.79	36.42	36.57	36.89	36.17	36.2	35.66	36.83
11:19:00	36.6	35.92	35.63	36.35	36.59	36.65	36.97	36.73	36.23	36.19	36.41	36.42	36.16	36.15	36.4	35.98	35.33	35.86	36.03	36.05	36.22	36.33	37.81	36.43	36.54	36.67	36.17	36.23	35.65	36.76
11:20:00	36.58	35.91	35.62	36.31	36.57	36.64	36.98	36.69	36.22	36.18	36.35	36.41	36.13	36.11	36.4	35.98	35.34	35.83	36	36.04	36.24	36.29	37.83	36.43	36.53	36.53	36.18	36.25	35.65	36.68
11:21:00	36.55	35.91	35.59	36.33	36.55	36.61	36.98	36.64	36.19	36.18	36.29	36.35	36.12	36.06	36.37	35.98	35.33	35.8	36.1	36.01	36.26	36.23	37.84	36.42	36.52	36.51	36.22	36.27	35.66	36.72
11:22:00	36.52	35.9	35.57	36.38	36.52	36.58	36.97	36.6	36.17	36.24	36.26	36.31	36.1	36.01	36.3	36	35.3	35.78	36.31	35.99	36.27	36.19	37.84	36.43	36.49	36.45	36.27	36.26	35.66	36.71
11:23:00	36.49	35.87	35.56	36.41	36.49	36.55	36.96	36.56	36.12	36.28	36.24	36.27	36.04	35.96	36.22	36.03	35.27	35.77	36.07	35.97	36.28	36.17	37.82	36.47	36.45	36.39	36.21	36.26	35.66	36.68
11:24:00	36.46	35.85	35.56	36.44	36.46	36.5	36.92	36.51	36.13	36.26	36.21	36.22	35.92	35.91	36.14	36.03	35.25	35.75	35.86	35.99	36.29	36.13	37.72	36.49	36.42	36.37	36.2	36.27	35.68	36.69
11:25:00	36.43	35.9	35.55	36.42	36.45	36.49	36.82	36.47	36.15	36.2	36.19	36.18	35.89	35.87	36.09	36.06	35.19	35.73	35.82	36.01	36.27	36.11	37.65	36.48	36.4	36.37	36.23	36.27	35.69	36.68
11:26:00	36.37	35.96	35.55	36.36	36.45	36.51	36.72	36.42	36.18	36.18	36.17	36.13	35.85	35.82	36.02	36.07	35.08	35.7	35.78	36.01	36.17	36.09	37.43	36.42	36.39	36.34	36.27	36.25	35.69	36.61
11:27:00	36.35	35.97	35.56	36.29	36.43	36.52	36.65	36.38	36.2	36.12	36.15	36.11	35.81	35.75	35.94	36.05	35.16	35.67	35.74	36.02	36.15	36.07	37.24	36.41	36.35	36.29	36.29	36.23	35.62	36.57
11:28:00	36.34	35.97	35.56	36.25	36.42	36.56	36.61	36.34	36.21	35.93	36.12	36.08	35.79	35.69	35.87	36.02	35.23	35.65	35.67	36.02	36.08	36.06	37.25	36.44	36.29	36.24	36.28	36.21	35.67	36.5
11:29:00	36.32	35.94	35.57	36.19	36.4	36.68	36.6	36.3	36.21	35.86	36.11	36.03	35.77	35.65	35.81	35.99	35.28	35.65	35.63	35.97	35.86	36.09	37.26	36.55	36.26	36.2	36.27	36.18	35.72	36.41
11:30:00	36.29	35.88	35.58	36.22	36.37	36.75	36.58	36.21	36.21	35.84	36.1	35.97	35.75	35.61	35.96	35.99	35.26	35.65	35.59	35.94	35.83	36.12	37.19	36.71	36.25	36.21	36.27	36.15	35.72	36.33
11:31:00	36.26	35.86	35.59	36.28	36.36	36.75	36.56	36.08	36.2	35.84	36.09	35.94	35.72	35.61	36.02	36	35.32	35.64	35.54	35.93	35.89	36.11	37.18	36.78	36.26	36.28	36.28	36.11	35.72	36.28
11:32:00	36.3	35.86	35.58	36.34	36.39	36.72	36.55	36.06	36.2	35.97	36.1	35.93	35.7	35.61	36.05	36.02	35.44	35.61	35.49	35.91	36.02	36.11	37.24	36.94	36.27	36.32	36.29	36.08	35.71	36.23
11:33:00	36.35	35.85	35.57	36.37	36.41	36.67	36.56	36.01	36.18	36.12	36.11	35.89	35.69	35.61	36.07	36.06	35.54	35.58	35.48	35.9	36.11	36.1	37.23	37.06	36.31	36.32	36.3	36.07	35.71	36.15
11:34:00	36.35	35.83	35.63	36.39	36.44	36.62	36.56	35.95	36.18	36.13	36.15	35.87	35.7	35.6	36.1	36.08	35.6	35.55	35.47	35.92	36.15	36.1	37.13	37.07	36.37	36.3	36.31	36.06	35.69	36.06
11:35:00	36.32	35.81	35.64	36.36	36.47	36.58	36.56	35.94	36.17	36.1	36.19	35.87	35.76	35.59	36.1	36.09	35.64	35.52	35.44	35.95	36.24	36.1	37.11	37.01	36.38	36.28	36.33	36.05	35.67	35.98
11:36:00	36.32	35.79	35.63	36.3	36.5	36.56	36.55	35.95	36.16	36.11	36.19	35.85	35.81	35.58	36.1	36.13	35.73	35.49	35.41	35.95	36.41	36.07	37.36	36.92	36.37	36.27	36.33	36.03	35.66	35.91
11:37:00	36.33	35.76	35.75	36.25	36.5	36.54	36.54	35.95	36.14	36.16	36.19	35.82	35.86	35.58	36.11	36.14	35.8	35.46	35.37	35.95	36.42	36.04	37.44	36.85	36.34	36.33	36.34	36.01	35.64	35.82
11:38:00	36.36	35.74	35.96	36.26	36.48	36.51	36.51	35.95	36.15	36.19	36.21	35.79	35.85	35.58	36.11	36.15	35.84	35.43	35.34	35.96	36.32	36.04	37.42	36.8	36.33	36.58	36.33	35.99	35.63	35.75
11:39:00	36.36	35.72	36.13	36.28	36.46	36.49	36.48	35.95	36.17	36.2	36.23	35.8	35.82	35.58	36.09	36.16	35.83	35.4	35.3	35.97	36.14	36.05	37.37	36.77	36.32	37.03	36.33	35.97	35.62	35.68
11:40:00	36.33	35.71	36.26	36.27	36.44	36.47	36.59	35.99	36.18	36.22	36.25	35.81	35.77	35.57	36.08	36.16	35.77	35.38	35.27	35.95	36.03	36.06	37.27	36.77	36.34	36.56	36.34	35.96	35.61	35.63
11:41:00	36.31	35.74	36.26	36.28	36.43	36.46	36.64	36	36.18	36.24	36.24	35.78	35.67	35.57	36.06	36.18	35.74	35.36	35.26	35.91	36.1	36.07	37.14	36.75	36.38	36.3	36.32	35.94	35.59	35.63
11:42:00	36.29	35.79	36.23	36.29	36.42	36.43	36.67	35.99	36.17	36.25	36.22	35.76	35.61	35.57	36.04	36.17	35.8	35.34	35.24	35.88	36.23	36.06	37.04	36.71	36.39	36.31	36.32	35.93	35.59	35.65
11:43:00	36.27	35.81	36.19	36.31	36.43	36.4	36.68	35.98	36.16	36.28	36.21	35.75	35.57	35.57	36.01	36.16	35.81	35.32	35.21	35.88	36.41	36.06	37.15	36.67	36.28	36.33	36.31	35.92	35.62	35.64
11:44:00	36.24	35.81	36.12	36.29	36.45	36.37	36.68	35.98	36.14	36.28	36.19	35.74	35.51	35.61	35.99	36.16	35.8	35.29	35.18	35.88	36.45	36.08	37.16	36.62	36.16	36.27	36.3	35.91	35.74	35.63
11:45:00	36.23	35.77	36.06	36.27	36.45	36.33	36.66	35.96	36.11	36.24	36.16	35.73	35.49	35.67	35.98	36.15	35.8	35.26	35.15	35.83	36.41	36.08	37.13	36.59	36.39	36.31	36.3	35.89	35.8	35.6
11:46:00	36.22	35.74	35.99	36.23	36.44	36.31	36.6	35.95	36.08	36.21	36.15	35.75	35.48	35.74	35.99	36.14	35.8	35.23	35.11	35.78	36.3	36.06	37.07	36.57	36.45	36.37	36.31	35.83	35.79	35.57
11:47:00	36.24	35.73	35.94	36.17	36.44	36.3	36.54	35.95	36.03	36.14	36.15	35.75	35.46	35.77	36.01	36.14	35.78	35.21	35.06	35.79	36.31	36.1	36.96	36.54	36.56	36.35	36.46	35.77	35.78	35.54
11:48:00	36.26	35.73	35.88	36.09	36.46	36.29	36.52	35.97	36.03	36.1	36.13	35.74	35.48	35.78	36.02	36.13	35.76	35.2	35.03	35.8	36.39	36.25	36.87	36.52	36.62	36.73	36.6	35.75	35.77	35.51
11:49:00	36.26	35.69	35.83	35.96	36.49	36.27	36.5	35.98	36.12	36.09	36.1	35.74	35.61	35.78	36.04	36.15	35.77	35.2	34.93	35.81	36.47	36.29	36.78	36.53	36.56	37.17	36.73	35.73	35.75	35.47
11:50:00	36.27	35.66	35.81	35.86	36.48	36.27	36.49	35.98	36.15	36.08	35.95	35.73	35.6	35.77	36.06	36.17	35.78	35.19	34.94	35.82	36.66	36.3	36.73	36.54	36.37	36.67	36.66	35.7	35.73	35.43
11:51:00	36.27	35.64	35.76	35.86	36.45	36.28	36.5	35.97	36.15	36.03	35.86	35.72	35.58	35.78	36.1	36.16	35.81	35.18	34.92	35.83	36.73	36.31	36.72	36.54	36.35	36.53	36.78	35.67	35.7	35.41
11:52:00	36.28	35.64	35.74	36.07	36.42	36.29	36.5	35.96	36.16	35.98	35.83	35.69	35.75	35.79	36.1	36.14	35.93	35.17	34.93	35.85	36.69	36.32	36.69	36.54	36.66	36.38	37.01	35.65	35.66	35.41
11:53:00	36.3	35.67	35.73	36.04	36.39	36.32	36.52	35.94	36.21	36.01	35.81	35.68	35.82	35.79	36.11	36.13	35.98	35.16	35.17	35.83	36.65	36.34	36.65	36.54	36.81	36.39	38.83	35.63	35.64	35.41
11:54:00	36.3	35.67	35.72	36.04	36.38	36.32	36.55	35.97	36.51	36.08	35.78	35.68	35.91	35.77	36.11	36.13	36	35.14	35.38	35.79	36.61	36.34	36.6	36.54	36.84	36.37	39.83	35.62	35.59	35.41
11:55:00	36.29	35.66	35.72	36.16	36.37	36.31	36.55	35.98	36.6	36.42	35.72	35.76	35.94	35.77	36.11	36.12	35.98	35.13	35.47	35.77	36.59	36.36	36.55	36.54	36.9	36.28	36.72	35.6	35.55	35.44
11:56:00	36.26	35.65	35.76	36.09	36.37	36.3	36.54	35.96	36.61	36.52	35.7	35.75	35.98	35.78	36.12	36.09	35.95	35.12	35.47	35.76	36.55	36.36	36.49	36.54	36.9	36.25	36.46	35.59	35.54	35.46
11:57:00	36.23	35.64	35.84	35.91	36.4	36.29	36.53	35.95	36.58	36.59	35.72	35.7	35.9	35.77	36.13	36.04	35.91	35.12	35.42	35.75	36.52	36.34	36.44	36.55	36.85	36.23	36.3	35.58	35.53	35.47
11:58:00	36.19	35.69	35.92	35.94	36.49	36.3	36.52	35.92	36.56	36.69	35.72	35.65	35.75	35.77	36.13	36	35.88	35.11	35.45	35.75	36.5	36.32	36.4	36.58	36.8	36.23	36.35	35.61	35.51	35.48
11:59:00	36.17	35.69	35.95	36.1	36.56	36.35	36.54	35.88	36.66	36.68	35.67	35.61	35.78	35.77	36.16	35.96	35.86	35.12	35.5	35.79	36.49	36.31	36.36	36.6	36.75	36.21	36.33	35.63	35.49	35.48
12:00:00	36.17	35.65	35.96	36.21	36.58	36.43	36.55	35.85	36.72	36.64	35.63	35.59	35.87	35.77	36.16	35.9	35.85	35.12	35.53	35.96	36.5	36.31	36.33	36.59	36.7	36.34	36.39	35.63	35.47	35.51
12:01:00	36.16	35.62	35.96	36.32	36.59	36.45	36.56	35.83	36.86	36.73	35.6	35.59	36.08	35.82	36.17	35.86	35.85	35.13	35.53	36.03	36.57	36.27	36.29	36.55	36.63	36.38	36.48	35.6	35.44	35.59
12:02:00	36.15	35.63	35.95	36.46	36.6	36.44	36.56	35.82	36.94	36.89	35.57	35.58	36.37	35.84	36.19	35.82	35.84	35.15	35.53	36.19	36.64	36.24	36.26	36.53	36.57	36.22	36.53	35.59	35.42	35.64
12:03:00	36.15	35.68	35.95	36.54	36.63	36.4	36.55	35.82	36.93	36.93	35.52	35.58	36.4	35.77	36.19	35.81	35.83	35.15	35.53	36.3	36.62	36.23	36.24	36.54	36.51	36.24	36.4	35.6	35.41	35.77
12:04:00	36.13	35.7	35.95	36.52	36.64	36.38	36.52	35.82	36.86	36.86	35.48	35.59	36.33	35.53	36.18	35.81	35.8	35.18	35.51	36.33	36.59	36.23	36.18	36.55	36.45	36.38	36.25	35.62	35.39	35.85
12:05:00	36.1	35.72	35.93	36.46	36.65	36.35	36.5	35.82	36.98	36.87	35.56	35.61	36.24	35.47	36.15	35.8	35.77	35.18	35.49	36.31	36.57	36.19	36.16	36.54	36.41	36.48	36.27	35.63	35.34	35.89
12:06:00	36.08	35.72	35.92	36.4	36.64	36.32	36.51	35.8	37.06	37.03	35.66	35.85	36.15	35.49	36.13	35.79	35.72	35.19	35.47	36.34	36.55	36.14	36.16	36.53	36.38	36.41	36.32	35.63	35.33	35.9
12:07:00	36.07	35.72	35.91	36.34	36.63	36.3	36.55	35.77	37.08	37.07	35.63	35.92	36.09	35.5	36.1	35.77	35.69	35.19	35.44	36.5	36.52	36.12	36.16	36.49	36.36	36.39	36.32	35.63	35.3	35.89
12:08:00	36.09	35.73	35.88	36.28	36.61	36.29	36.66	35.78	37.06	37.07	35.61	35.94	36.06	35.51	36.08	35.78	35.67	35.18	35.42	36.57	36.52	36.16	36.17	36.45	36.35	36.39	36.26	35.62	35.28	35.86
12:09:00	36.11	35.75	35.87	36.21	36.59	36.25	36.75	35.84	36.92	37.05	35.58	35.94	36.04	35.48	36.07	35.78	35.67	35.16	35.37	36.62	36.5	36.2	36.19	36.44	36.33	36.39	36.23	35.61	35.26	35.81
12:10:00	36.1	35.75	35.88	36.14	36.57	36.2	36.82	35.89	36.87	37.07	35.52	35.93	35.98	35.48	36.08	35.77	35.65	35.14	35.32	36.67	36.43	36.2	36.2	36.43	36.32	36.45	36.27	35.62	35.25	35.77
12:11:00	36.12	35.74	35.89	36.09	36.58	36.3	36.86	35.9	36.93	37.07	35.47	35.92	35.9	35.59	36.08	35.76	35.63	35.06	35.29	36.71	36.37	36.19	36.2	36.42	36.34	36.44	36.3	35.62	35.27	35.72
12:12:00	36.18	35.73	35.91	36.04	36.58	36.35	36.88	35.91	36.97	37.02	35.46	35.93	35.8	35.66	36.08	35.76	35.61	34.98	35.25	36.78	36.33	36.16	36.21	36.38	36.38	36.44	36.33	35.61	35.3	35.68
12:13:00	36.23	35.72	35.9	36	36.52	36.33	36.97	35.91	37.11	36.91	35.44	35.88	35.71	35.69	36.09	35.86	35.59	34.96	35.21	36.8	36.3	36.15	36.23	36.35	36.39	36.46	36.36	35.61	35.33	35.65
12:14:00	36.24	35.7	35.84	35.97	36.47	36.33	37.12	35.91	37.33	36.82	35.45	35.83	35.67	35.7	36.09	36.06	35.56	34.97	35.16	36.83	36.28	36.19	36.24	36.34	36.4	36.46	36.37	35.61	35.37	35.62
12:15:00	36.25	35.67	35.76	35.93	36.43	36.34	37.17	35.91	37.26	36.81	35.46	35.82	35.63	35.7	36.1	36.12	35.53	35	35.15	36.89	36.26	36.21	36.24	36.33	36.41	36.46	36.38	35.59	35.38	35.59
12:16:00	36.24	35.64	35.72	35.91	36.41	36.34	37.22	35.91	37.06	36.94	35.49	35.82	35.6	35.68	36.07	36.14	35.5	35.03	35.13	36.98	36.25	36.24	36.24	36.3	36.41	36.45	36.39	35.56	35.38	35.57
12:17:00	36.2	35.63	35.68	35.91	36.4	36.33	37.32	35.92	37.04	37.05	35.5	35.84	35.56	35.67	35.97	36.15	35.47	35.04	35.16	37.03	36.26	36.26	36.23	36.28	36.4	36.51	36.44	35.54	35.38	35.54
12:18:00	36.18	35.63	35.56	35.96	36.39	36.32	37.38	35.92	37.04	37.19	35.5	35.86	35.52	35.68	35.93	36.16	35.46	35.05	35.18	37.03	36.28	36.23	36.22	36.31	36.38	36.46	36.47	35.54	35.37	35.51
12:19:00	36.17	35.63	35.47	35.95	36.4	36.3	37.42	35.97	37.02	37.19	35.49	35.88	35.5	35.68	35.92	36.11	35.44	35.05	35.16	37.03	36.29	36.16	36.21	36.31	36.35	36.33	36.46	35.53	35.35	35.47
12:20:00	36.17	35.62	35.5	35.93	36.43	36.31	37.48	36.04	36.96	37.2	35.48	35.87	35.49	35.68	35.91	36.05	35.43	35.06	35.14	37.02	36.31	36.08	36.19	36.28	36.29	36.29	36.46	35.53	35.27	35.43
12:21:00	36.18	35.66	35.43	35.9	36.42	36.29	37.51	36.05	36.91	37.18	35.5	35.89	35.49	35.67	35.88	35.99	35.37	35.07	35.13	36.92	36.35	36.06	36.17	36.26	36.25	36.51	36.44	35.53	35.23	35.39
12:22:00	36.21	35.77	35.28	35.76	36.49	36.26	37.52	36.05	36.86	37.1	35.51	35.95	35.46	35.64	35.84	35.91	35.19	35.08	35.13	36.79	36.35	36.05	36.15	36.22	36.27	36.52	36.41	35.53	35.22	35.36
12:23:00	36.27	35.72	35.17	35.67	36.49	36.25	37.6	36.23	36.8	37.06	35.5	35.96	35.41	35.62	35.81	35.88	35.11	35.09	35.13	36.68	36.35	36.03	36.14	36.19	36.3	36.34	36.41	35.54	35.21	35.33
12:24:00	36.34	35.62	35.07	35.63	36.46	36.21	37.63	36.32	36.74	37.02	35.48	35.93	35.37	35.77	35.8	35.95	35.22	35.1	35.12	36.62	36.35	36.03	36.11	36.17	36.32	36.34	36.39	35.54	35.14	35.31
12:25:00	36.39	35.64	35.17	35.77	36.42	36.18	37.6	36.33	36.75	37.01	35.48	35.91	35.33	35.84	35.81	36.03	35.26	35.11	35.11	36.61	36.35	36.05	36.09	36.15	36.31	36.26	36.39	35.53	34.97	35.29
12:26:00	36.41	35.7	35.69	35.81	36.32	36.15	37.56	36.33	36.83	37.02	35.48	35.91	35.29	35.91	35.83	36.05	35.29	35.13	35.09	36.6	36.37	36.09	36.08	36.14	36.32	36.36	36.39	35.56	35.04	35.27
12:27:00	36.4	35.72	35.99	35.83	36.25	36.11	37.52	36.31	36.85	37.01	35.46	35.92	35.26	35.95	35.84	36.05	35.3	35.14	35.09	36.54	36.38	36.17	36.06	36.15	36.35	36.39	36.38	35.56	35.09	35.26
12:28:00	36.38	35.74	36.22	35.86	36.26	36.06	37.46	36.25	36.85	37.01	35.45	35.91	35.23	35.99	35.87	36.01	35.31	35.15	35.09	36.48	36.37	36.19	36.05	36.17	36.34	36.33	36.37	35.56	35.2	35.25
12:29:00	36.35	35.75	36.31	35.91	36.28	36.01	37.42	36.19	36.83	37	35.46	35.89	35.2	35.78	35.88	35.95	35.34	35.15	35.09	36.41	36.34	36.19	36.05	36.17	36.34	36.31	36.35	35.55	35.36	35.26
12:30:00	36.33	35.74	36.28	35.95	36.35	35.99	37.4	36.13	36.81	36.98	35.45	35.87	35.18	35.72	35.87	35.97	35.36	35.14	35.11	36.37	36.3	36.18	36.05	36.18	36.35	36.33	36.32	35.56	35.51	35.28
12:31:00	36.3	35.71	36.19	35.97	36.41	36.01	37.38	36.09	36.73	36.94	35.44	35.86	35.17	35.89	35.86	36.01	35.39	35.14	35.18	36.33	36.26	36.14	36.05	36.17	36.36	36.68	36.38	35.55	35.65	35.31
12:32:00	36.25	35.68	35.95	35.98	36.41	36.05	37.36	36.06	36.56	36.9	35.43	35.86	35.16	36.03	35.86	36.04	35.48	35.12	35.2	36.3	36.24	36.12	36.05	36.15	36.35	36.93	36.6	35.51	35.68	35.33
12:33:00	36.19	35.65	35.88	35.99	36.4	36.13	37.34	36.07	36.47	36.86	35.42	35.85	35.2	36.22	35.9	36.04	35.73	35.12	35.22	36.27	36.21	36.15	36.06	36.13	36.18	36.24	36.92	35.48	35.69	35.34
12:34:00	36.15	35.64	36.19	36.01	36.39	36.29	37.33	36.07	36.41	36.81	35.43	35.84	35.22	36.36	35.89	36.04	35.83	35.13	35.24	36.24	36.19	36.16	36.05	36.13	36.06	36.23	37.1	35.49	35.7	35.34
12:35:00	36.13	35.63	36.37	36.03	36.38	36.41	37.32	36.06	36.37	36.76	35.44	35.88	35.22	36.45	35.86	36.06	35.85	35.14	35.32	36.22	36.24	36.17	36.04	36.12	35.99	36.25	36.88	35.5	35.82	35.32
12:36:00	36.11	35.62	36.42	36.04	36.37	36.49	37.29	36.06	36.37	36.72	35.44	35.9	35.2	36.43	35.86	36.06	35.86	35.15	35.34	36.19	36.24	36.18	36.02	36.1	36.03	36.28	36.97	35.5	36.04	35.36
12:37:00	36.09	35.6	36.29	36.04	36.38	36.5	37.25	36.07	36.36	36.69	35.44	35.9	35.19	36.21	35.86	36.05	35.85	35.16	35.32	36.19	36.22	36.19	35.98	36.05	36.16	36.33	37.27	35.5	36.07	35.38
12:38:00	36.08	35.59	36.25	36.04	36.38	36.29	37.23	36.1	36.35	36.65	35.5	35.9	35.19	36.15	35.87	36.04	35.82	35.16	35.29	36.19	36.2	36.19	35.95	36.08	36.15	36.34	37.01	35.51	36.11	35.45
12:39:00	36.06	35.57	36.34	36.05	36.33	36.11	37.19	36.13	36.35	36.6	35.62	35.91	35.18	36.14	35.93	36.02	35.81	35.16	35.31	36.2	36.22	36.2	35.91	36.12	36.08	36.33	36.51	35.51	36.11	35.58
12:40:00	36.07	35.56	36.27	36.07	36.29	36.23	37.16	36.15	36.35	36.54	35.67	35.91	35.18	36.12	35.98	36.01	35.78	35.16	35.3	36.19	36.25	36.19	35.9	36.15	36.07	36.33	36.45	35.51	36.07	35.62
12:41:00	36.08	35.55	36.18	36.07	36.27	36.3	37.13	36.14	36.35	36.5	35.75	35.88	35.17	36.09	36	36.02	35.76	35.16	35.23	36.14	36.28	36.15	35.91	36.16	36.08	36.47	36.44	35.52	36.04	35.69
12:42:00	36.04	35.54	36.28	36.07	36.26	36.44	37.12	36.11	36.37	36.47	35.84	35.84	35.15	36.04	36.01	36.03	35.73	35.15	35.17	36.09	36.29	36.12	35.92	36.18	36.06	36.48	36.4	35.52	36.01	35.75
12:43:00	36.02	35.52	36.31	36.06	36.24	36.55	37.11	36.09	36.37	36.43	35.89	35.82	35.12	35.99	36.03	35.99	35.71	35.16	35.16	36.07	36.31	36.12	35.92	36.2	36.05	36.46	36.37	35.52	35.97	35.76
12:44:00	35.99	35.51	36.27	36.05	36.24	36.56	37.09	36.09	36.37	36.38	36.08	35.82	35.1	35.93	36.17	35.99	35.68	35.19	35.19	36.05	36.33	36.15	35.92	36.23	36.04	36.48	36.38	35.51	35.93	35.76
12:45:00	35.96	35.51	35.84	36.06	36.34	36.62	37.06	36.08	36.4	36.32	36.15	35.87	35.08	35.85	36.27	35.97	35.65	35.22	35.19	36.06	36.35	36.18	35.92	36.26	36.05	36.44	36.47	35.44	35.9	35.75
12:46:00	35.94	35.52	35.5	36.09	36.39	36.66	37.04	36.07	36.43	36.28	36.18	35.9	35.08	35.77	36.29	35.95	35.59	35.22	35.18	36.08	36.32	36.22	35.94	36.28	36.06	36.42	36.58	35.4	35.86	35.71
12:47:00	35.94	35.53	35.51	36.07	36.37	36.69	37	36.07	36.45	36.28	36.28	35.87	35.07	35.6	36.31	35.94	35.55	35.22	35.18	36.09	36.28	36.25	35.94	36.27	36.1	36.34	36.6	35.41	35.83	35.67
12:48:00	35.94	35.54	35.71	35.87	36.35	36.77	36.97	36.08	36.46	36.27	36.36	35.88	35.05	35.48	36.39	35.92	35.5	35.22	35.17	36.09	36.26	36.25	35.95	36.26	36.16	36.31	36.6	35.38	35.8	35.63
12:49:00	35.95	35.55	35.81	35.76	36.35	36.85	36.94	36.08	36.48	36.25	36.36	35.93	35.03	35.46	36.54	35.9	35.44	35.21	35.17	36.08	36.24	36.23	35.97	36.24	36.22	36.31	36.58	35.34	35.78	35.61
12:50:00	35.98	35.56	35.72	35.74	36.37	36.98	36.9	36.12	36.49	36.22	36.33	35.98	35.02	35.52	36.6	35.96	35.39	35.21	35.17	36.12	36.17	36.19	35.98	36.24	36.3	36.37	36.73	35.34	35.75	35.58
12:51:00	35.99	35.57	35.6	35.73	36.34	37.03	36.84	36.22	36.49	36.19	36.27	36	35.01	35.73	36.65	36.02	35.35	35.22	35.15	36.37	36.13	36.13	36.02	36.25	36.32	36.51	38.22	35.35	35.71	35.57
12:52:00	36	35.57	35.64	35.73	36.32	37.06	36.78	36.27	36.49	36.18	36.23	36	35	35.76	36.68	36.09	35.32	35.23	35.14	36.47	36.09	36.14	36.06	36.24	36.32	36.59	38.3	35.44	35.68	35.54
12:53:00	36.02	35.56	35.64	35.77	36.29	37.05	36.72	36.42	36.49	36.19	36.17	35.99	34.99	35.56	36.69	36.14	35.29	35.26	35.1	36.49	36.07	36.17	36.09	36.23	36.33	36.69	36.65	35.56	35.66	35.5
12:54:00	36.03	35.54	35.75	35.89	36.27	37.03	36.69	36.49	36.51	36.2	36.12	36	34.99	35.65	36.74	36.18	35.27	35.29	35.08	36.49	36.05	36.16	36.11	36.24	36.35	36.8	36.53	35.64	35.54	35.46
12:55:00	36.02	35.52	35.72	36	36.25	37.08	36.66	36.58	36.56	36.19	36.08	35.96	34.98	35.77	36.84	36.2	35.25	35.3	35.07	36.48	36.03	36.16	36.14	36.24	36.43	36.58	36.67	35.71	35.45	35.4
12:56:00	36.01	35.49	35.61	36.01	36.25	37.1	36.64	36.59	36.56	36.17	36.04	35.93	34.98	35.85	36.88	36.22	35.24	35.3	35.07	36.46	36	36.18	36.13	36.24	36.45	36.36	36.58	35.78	35.45	35.37
12:57:00	36.01	35.48	35.71	35.97	36.29	37.1	36.61	36.57	36.54	36.15	36	35.92	34.97	35.88	36.92	36.21	35.21	35.31	35.07	36.43	35.98	36.16	36.12	36.23	36.43	36.32	36.31	35.86	35.46	35.33
12:58:00	36.03	35.43	35.91	35.9	36.32	37.08	36.59	36.63	36.5	36.13	35.96	35.92	34.99	35.75	36.96	36.21	35.2	35.32	35.06	36.4	35.98	36.13	36.12	36.21	36.41	36.42	36.2	35.9	35.55	35.3
12:59:00	36.04	35.41	36.45	35.85	36.39	37.03	36.57	36.8	36.48	36.12	35.92	35.92	35	35.72	37.01	36.18	35.19	35.37	35.04	36.37	36	36.09	36.11	36.19	36.41	36.41	36.19	35.96	35.56	35.28
13:00:00	36.03	35.45	36.52	35.84	36.42	36.99	36.56	36.85	36.45	36.08	35.96	35.91	35.01	35.74	37	36.14	35.18	35.42	35.03	36.32	36	36.08	36.09	36.16	36.42	36.26	36.24	36	35.52	35.26
13:01:00	35.99	35.49	36.49	35.84	36.44	36.94	36.54	36.84	36.44	36.05	35.98	35.92	35.02	35.8	37	36.08	35.17	35.43	35	36.3	35.99	36.06	36.07	36.17	36.42	36.23	36.29	36.05	35.46	35.24
13:02:00	35.96	35.51	36.42	35.87	36.45	36.88	36.52	36.84	36.42	36.02	35.96	35.97	35.02	35.82	36.99	36.04	35.14	35.42	34.98	36.28	36.04	36.04	36.04	36.18	36.39	36.21	36.41	36.08	35.43	35.24
13:03:00	35.94	35.5	36.34	35.88	36.45	36.82	36.51	36.95	36.35	36.01	35.93	35.99	35.1	35.83	36.99	36.04	35.11	35.46	34.96	36.28	36.06	36.06	36.03	36.15	36.37	36.21	36.55	36.12	35.39	35.25
13:04:00	35.91	35.54	36.27	35.85	36.45	36.77	36.51	37.17	36.29	35.99	35.9	35.98	35.31	35.78	36.98	36.04	35.1	35.41	34.97	36.3	36.06	36.08	36.07	36.09	36.34	36.23	36.59	36.14	35.32	35.28
13:05:00	35.9	35.6	36.21	35.81	36.43	36.72	36.5	37.3	36.28	35.97	35.93	35.96	35.31	35.74	36.98	36.05	35.12	35.18	35.05	36.31	36.04	36.08	36.12	36.07	36.33	36.24	36.7	36.16	35.21	35.32
13:06:00	35.87	35.66	36.17	35.81	36.37	36.68	36.49	37.35	36.27	35.95	35.96	35.89	35.25	35.76	36.99	36.06	35.12	35.07	35.1	36.32	36.04	36.07	36.15	36.15	36.33	36.21	36.94	36.15	35.19	35.35
13:07:00	35.85	35.72	36.08	35.93	36.29	36.62	36.48	37.43	36.25	35.97	35.96	35.91	35.58	35.76	36.88	36.12	35.12	35.26	35.14	36.3	36.05	36.06	36.16	36.14	36.34	36.18	37.06	36.06	35.28	35.36
13:08:00	35.86	35.74	36.02	36.03	36.26	36.59	36.49	37.46	36.22	36.09	35.96	35.96	35.98	35.75	36.86	36.14	35.1	35.42	35.14	36.29	36.06	36.06	36.16	36.08	36.36	36.22	36.89	35.95	35.3	35.37
13:09:00	35.87	35.75	35.98	36.06	36.25	36.61	36.62	37.51	36.18	36.2	35.96	36.03	36.18	35.73	37.08	36.21	35.06	35.45	35.14	36.26	36.06	36.08	36.15	36.02	36.38	36.25	36.67	35.98	35.28	35.38
13:10:00	35.87	35.78	35.93	36.09	36.18	36.62	36.68	37.56	36.15	36.21	35.99	36.12	36.33	35.73	37.15	36.24	35.02	35.5	35.13	36.23	36.01	36.08	36.13	35.99	36.37	36.26	36.97	36.06	35.3	35.38
13:11:00	35.91	35.78	35.86	36.11	36.04	36.61	36.7	37.62	36.15	36.19	36	36.17	36.42	35.74	37.15	36.3	35.01	35.54	35.14	36.22	35.93	36.08	36.11	35.98	36.35	36.26	37.03	36.15	35.33	35.41
13:12:00	35.95	35.87	35.8	36.14	36	36.6	36.69	37.63	36.17	36.16	36	36.3	36.49	35.75	37.11	36.37	35	35.59	35.14	36.21	35.93	36.09	36.08	36	36.32	36.25	36.77	36.23	35.37	35.44
13:13:00	35.98	35.93	35.81	36.19	35.98	36.58	36.69	37.6	36.15	36.14	36.02	36.29	36.5	35.74	37.07	36.39	34.99	35.65	35.14	36.23	36.06	36.09	36.04	36.05	36.3	36.24	36.65	36.25	35.38	35.46
13:14:00	36.01	36.02	35.85	36.21	35.97	36.56	36.69	37.54	36.09	36.08	36.03	36.25	36.51	35.72	37.04	36.43	34.97	35.99	35.13	36.25	36.07	36.07	36.01	36.15	36.28	36.27	36.62	36.24	35.38	35.47
13:15:00	36.03	36.07	35.85	36.17	35.95	36.54	36.67	37.56	36.09	36.04	36.08	36.29	36.62	35.71	37	36.54	34.95	36.17	35.13	36.26	36.08	36.06	35.99	36.33	36.27	36.31	36.77	36.22	35.37	35.48
13:16:00	36.07	36.14	35.86	36.15	35.99	36.52	36.63	37.75	36.1	36.02	36.13	36.26	36.66	35.63	36.97	36.56	34.94	36.31	35.11	36.26	36.09	36.04	35.98	36.41	36.26	36.3	36.95	36.17	35.36	35.49
13:17:00	36.07	36.18	35.87	36.17	36.05	36.5	36.61	37.78	36.09	35.99	36.14	36.15	36.66	35.58	36.93	36.55	34.92	36.35	35.08	36.25	36.06	36.03	35.97	36.45	36.2	36.31	36.96	36.13	35.34	35.5
13:18:00	36.09	36.22	35.88	36.2	36.11	36.49	36.6	37.68	36.07	35.99	36.13	36.11	36.64	35.67	36.89	36.55	34.89	36.42	35.07	36.25	35.94	36.04	35.96	36.48	36.24	36.39	36.97	36.08	35.32	35.51
13:19:00	36.15	36.23	35.9	36.24	36.2	36.47	36.57	37.63	36.04	35.99	36.12	36.23	36.64	35.69	36.86	36.56	34.9	36.4	35.07	36.27	35.84	36.05	35.95	36.49	36.29	36.46	37.1	36.02	35.29	35.51
13:20:00	36.26	36.24	35.9	36.22	36.35	36.45	36.54	37.7	36.02	35.99	36.1	36.34	36.65	35.68	36.82	36.52	34.91	36.36	35.06	36.28	35.79	36.04	35.95	36.51	36.31	36.52	37.41	36.01	35.26	35.5
13:21:00	36.3	36.22	35.89	36.2	36.4	36.45	36.52	37.75	36.04	36	36.11	36.43	36.69	35.78	36.79	36.59	34.87	36.41	35.06	36.29	35.8	36.03	35.93	36.51	36.43	36.69	37.5	35.99	35.27	35.5
13:22:00	36.37	36.2	35.89	36.31	36.42	36.44	36.51	37.8	36.13	35.99	36.11	36.52	36.7	35.84	36.75	36.65	34.81	36.49	35.05	36.28	35.88	36.02	35.91	36.52	36.5	36.78	37.3	35.95	35.26	35.5
13:23:00	36.42	36.19	35.87	36.37	36.43	36.44	36.51	37.85	36.24	36.02	36.09	36.48	36.69	35.92	36.68	36.63	34.84	36.59	35.04	36.23	36.04	36.02	35.9	36.52	36.52	36.86	37.22	35.93	35.26	35.54
13:24:00	36.45	36.17	35.85	36.28	36.48	36.46	36.51	37.94	36.33	36.06	36.07	36.38	36.68	36.01	36.65	36.61	34.98	36.66	35.01	36.18	36.14	36.02	35.9	36.52	36.5	37.01	37.11	35.91	35.27	35.54
13:25:00	36.45	36.16	35.84	36	36.58	36.46	36.48	37.96	36.34	36.09	36.03	36.31	36.72	36.1	36.61	36.56	35.05	36.68	35	36.17	36.19	35.98	35.91	36.5	36.51	37.08	37.07	35.89	35.27	35.45
13:26:00	36.41	36.14	35.82	36.02	36.64	36.36	36.5	37.87	36.34	36.1	35.98	36.27	36.72	36.13	36.57	36.46	35.11	36.67	35.21	36.15	36.21	35.93	35.91	36.49	36.5	37.18	37.01	35.9	35.27	35.42
13:27:00	36.36	36.13	35.84	36.14	36.66	36.31	36.5	37.94	36.33	36.09	35.98	36.18	36.68	36.2	36.54	36.41	35.2	36.62	35.3	36.09	36.23	35.91	35.91	36.49	36.38	37.73	36.96	35.92	35.25	35.76
13:28:00	36.28	36.16	35.89	36.19	36.67	36.29	36.49	37.97	36.32	36.11	35.97	36.1	36.64	36.21	36.5	36.37	35.29	36.59	35.35	35.99	36.3	35.9	35.9	36.47	36.32	37.83	36.9	35.92	35.24	35.78
13:29:00	36.2	36.18	35.92	36.13	36.63	36.27	36.49	37.9	36.29	36.09	35.96	36.05	36.6	36.11	36.47	36.33	35.37	36.56	35.37	35.99	36.32	35.9	35.9	36.43	36.54	37.83	36.98	35.9	35.25	35.75
13:30:00	36.18	36.2	35.94	36.1	36.6	36.25	36.52	37.91	36.19	36.07	35.97	35.96	36.54	35.96	36.43	36.28	35.48	36.54	35.37	36.03	36.32	35.99	35.9	36.4	36.8	37.99	36.96	35.86	35.27	35.8
13:31:00	36.18	36.2	35.95	36.14	36.69	36.24	36.51	37.9	36.13	36.11	35.97	35.9	36.51	35.95	36.41	36.23	35.65	36.49	35.38	36.04	36.31	36.14	35.9	36.42	36.87	38.08	37.08	35.84	35.28	35.84
13:32:00	36.14	36.17	35.95	36.2	36.71	36.25	36.49	37.68	36.07	36.1	35.99	35.86	36.5	36.35	36.38	36.17	35.77	36.45	35.38	36.03	36.3	36.16	35.9	36.41	36.93	38.06	37.15	35.82	35.27	35.86
13:33:00	36.12	36.14	35.93	36.3	36.66	36.26	36.49	37.55	36.04	36.09	36.02	35.86	36.48	36.59	36.36	36.13	35.81	36.41	35.4	36.03	36.2	36.13	35.9	36.36	36.96	38.08	36.86	35.81	35.25	35.9
13:34:00	36.08	36.13	35.9	36.28	36.6	36.27	36.52	37.52	36.04	36.11	36.07	35.9	36.46	36.65	36.4	36.08	35.85	36.37	35.57	36.04	36.03	36.09	35.9	36.32	36.95	38.14	36.65	35.79	35.23	35.9
13:35:00	36.04	36.11	35.88	36.18	36.65	36.26	36.56	37.53	36.05	36.13	36.03	35.93	36.45	36.62	36.42	36.05	35.92	36.33	35.67	36.03	36.02	36.08	35.89	36.3	36.84	38.13	36.56	35.76	35.21	35.88
13:36:00	36.03	36.09	35.85	36.23	36.71	36.24	36.6	37.53	36.07	36.18	35.98	35.94	36.42	36.58	36.43	36	35.95	36.28	35.76	36	36	36.06	35.88	36.29	36.77	38.09	36.52	35.73	35.19	35.86
13:37:00	36.01	36.05	35.84	36.12	36.71	36.2	36.61	37.5	36.08	36.2	35.97	35.94	36.4	36.54	36.44	35.95	35.95	36.25	35.81	35.99	35.98	36.02	35.86	36.25	36.68	38.08	36.54	35.71	35.18	35.82
13:38:00	35.98	36.03	35.82	36.09	36.68	36.2	36.61	37.48	36.08	36.19	35.99	35.93	36.39	36.51	36.44	35.93	35.94	36.21	35.83	35.99	35.98	35.96	35.86	36.25	36.59	38.05	36.51	35.7	35.16	35.79
13:39:00	35.94	36.01	35.8	36.09	36.67	36.24	36.6	37.48	36.07	36.13	36.01	35.93	36.38	36.46	36.46	35.93	35.94	36.17	35.89	35.98	35.98	35.93	35.89	36.25	36.51	38.02	36.44	35.7	35.13	35.74
13:40:00	35.9	35.99	35.81	36	36.64	36.24	36.58	37.48	36.13	36.08	36.03	35.92	36.36	36.37	36.48	35.89	35.95	36.13	35.9	35.91	36	35.9	35.92	36.25	36.45	37.96	36.4	35.69	35.22	35.71
13:41:00	35.88	36	35.82	35.94	36.61	36.21	36.57	37.5	36.27	36.09	36	35.89	36.33	36.37	36.46	35.84	35.97	36.1	35.93	35.87	36.01	35.89	35.95	36.27	36.42	37.95	36.4	35.65	35.28	35.67
13:42:00	35.88	36	35.82	36.24	36.57	36.28	36.55	37.52	36.32	36.1	35.98	35.85	36.3	36.44	36.42	35.8	36	36.06	36.02	35.81	36.03	35.89	36.04	36.28	36.4	38.01	36.37	35.61	35.29	35.61
13:43:00	35.88	36	35.91	36.36	36.51	36.34	36.54	37.54	36.35	36.07	35.98	35.82	36.27	36.49	36.39	35.75	35.99	36.04	36.09	35.77	36.06	35.88	36.06	36.28	36.39	38.04	36.31	35.57	35.28	35.56
13:44:00	35.9	35.99	36.05	36.27	36.47	36.32	36.54	37.54	36.38	36.02	35.97	35.79	36.22	36.56	36.35	35.71	35.97	36.05	36.12	35.78	36.13	35.87	36.07	36.27	36.38	38.07	36.26	35.54	35.29	35.56
13:45:00	35.93	35.98	36.07	36.26	36.48	36.39	36.59	37.53	36.48	35.99	35.98	35.77	36.22	36.59	36.32	35.68	35.95	36.06	36.17	35.89	36.18	35.84	36.07	36.25	36.34	38.06	36.26	35.54	35.29	35.54
13:46:00	35.95	35.97	36.08	36.21	36.5	36.5	36.62	37.5	36.54	36	36	35.76	36.22	36.59	36.28	35.64	35.92	36.08	36.25	35.91	36.2	35.88	36.08	36.24	36.29	38.01	36.29	35.59	35.28	35.53
13:47:00	35.95	35.96	36.1	36.1	36.54	36.57	36.62	37.46	36.46	36.01	36	35.77	36.16	36.57	36.25	35.62	35.91	36.14	36.29	35.9	36.2	35.94	36.08	36.22	36.25	38.05	36.28	35.61	35.27	35.5
13:48:00	35.94	36	36.09	36.21	36.58	36.6	36.63	37.43	36.62	36.08	35.98	35.74	36.08	36.53	36.22	35.59	35.88	36.1	36.28	35.89	36.19	35.92	36.08	36.2	36.23	38.06	36.22	35.63	35.26	35.46
13:49:00	35.93	36.03	36.05	36.69	36.6	36.61	36.63	37.39	36.87	36.2	35.99	35.74	36.05	36.48	36.18	35.57	35.84	35.99	36.38	35.88	36.15	35.85	36.07	36.2	36.28	38.06	36.19	35.63	35.26	35.44
13:50:00	35.93	36.03	36.02	36.85	36.61	36.61	36.62	37.35	37.01	36.26	35.99	35.79	36.02	36.42	36.16	35.59	35.8	35.93	36.42	35.86	36.09	35.81	36.06	36.2	36.35	38.07	36.18	35.63	35.25	35.44
13:51:00	35.92	36.01	35.99	36.84	36.62	36.61	36.61	37.32	37.09	36.29	35.96	35.81	36	36.36	36.13	35.64	35.77	35.87	36.42	35.85	36.06	35.82	36.06	36.19	36.41	38.09	36.18	35.62	35.25	35.47
13:52:00	35.91	35.99	35.95	36.78	36.64	36.61	36.59	37.29	37.13	36.34	35.92	35.82	35.97	36.29	36.1	35.63	35.77	35.82	36.42	35.86	36.02	35.83	36.04	36.18	36.44	38.04	36.25	35.62	35.27	35.47
13:53:00	35.89	35.97	35.87	36.79	36.69	36.6	36.57	37.25	37.15	36.35	35.91	35.82	35.95	36.24	36.08	35.63	35.79	35.77	36.48	35.85	35.99	35.84	36.04	36.17	36.44	38.07	37.21	35.67	35.28	35.49
13:54:00	35.88	35.96	35.76	36.78	36.71	36.53	36.55	37.21	37.15	36.23	35.89	35.82	35.92	36.19	36.07	35.62	35.83	35.73	36.59	35.88	35.99	35.84	36.03	36.17	36.43	38.1	36.94	35.7	35.28	35.51
13:55:00	35.88	35.96	35.73	36.76	36.69	36.47	36.54	37.19	37.12	35.98	35.84	35.82	35.93	36.14	36.06	35.61	35.83	35.69	36.67	36.04	36.02	35.87	36.03	36.17	36.44	38.11	36.08	35.69	35.28	35.5
13:56:00	35.89	35.95	35.72	36.7	36.65	36.45	36.52	37.16	37.04	35.84	35.83	35.81	35.94	36.08	36.06	35.63	35.82	35.65	36.69	36.04	36.1	35.88	36.02	36.16	36.47	38.11	36.19	35.68	35.29	35.5
13:57:00	35.9	35.93	35.76	36.66	36.6	36.43	36.52	37.1	36.98	35.89	35.84	35.8	36	36.03	36.06	35.74	35.81	35.62	36.65	35.95	36.1	35.87	35.97	36.16	36.48	38.08	36.16	35.67	35.29	35.49
13:58:00	35.92	35.92	35.82	36.59	36.54	36.42	36.52	37.04	37	36.22	35.81	35.79	36.06	35.99	36.08	35.75	35.76	35.59	36.61	35.94	36.1	35.9	35.97	36.16	36.51	38.11	36.07	35.64	35.29	35.46
13:59:00	35.94	35.92	35.96	36.51	36.48	36.46	36.51	37	37.01	36.5	35.79	35.76	36.06	35.93	36.11	35.74	35.67	35.55	36.57	36.04	36.12	35.93	35.98	36.15	36.54	38.18	36.11	35.63	35.25	35.42
14:00:00	35.98	35.93	35.97	36.44	36.45	36.46	36.5	36.98	36.98	36.59	35.78	35.74	36.05	35.88	36.15	35.71	35.61	35.53	36.53	36.06	36.11	35.99	35.96	36.14	36.53	38.13	36.12	35.61	35.25	35.39
14:01:00	36.03	35.96	35.92	36.38	36.42	36.4	36.49	36.96	36.94	36.6	35.75	35.71	36.04	35.82	36.19	35.67	35.57	35.51	36.5	35.98	36.08	36.06	35.92	36.14	36.54	38.1	36.13	35.6	35.26	35.36
14:02:00	36.07	36	35.76	36.3	36.47	36.36	36.47	36.9	36.85	36.6	35.74	35.75	36.03	35.81	36.21	35.63	35.57	35.46	36.47	35.88	36.01	36.11	35.86	36.14	36.57	38.05	36.12	35.59	35.27	35.34
14:03:00	36.13	36.01	35.73	36.25	36.59	36.35	36.47	36.9	36.77	36.6	35.78	35.78	36.02	35.93	36.21	35.6	35.56	35.39	36.43	35.8	35.95	36.11	35.8	36.13	36.58	38	36.11	35.59	35.27	35.33
14:04:00	36.17	36.01	35.79	36.21	36.62	36.33	36.46	36.91	36.73	36.59	35.78	35.78	36	36.02	36.2	35.6	35.54	35.34	36.41	35.84	36.16	36.07	35.86	36.15	36.58	37.95	36.16	35.58	35.26	35.34
14:05:00	36.15	36.01	35.88	36.18	36.62	36.31	36.42	36.91	36.72	36.58	35.76	35.75	35.98	36.03	36.18	35.57	35.51	35.31	36.38	36.06	36.28	36.05	35.88	36.17	36.57	37.96	36.42	35.57	35.25	35.34
14:06:00	36.11	35.98	36.04	36.12	36.63	36.33	36.39	36.89	36.7	36.57	35.75	35.72	35.94	36	36.17	35.56	35.5	35.29	36.35	36.13	36.32	36.06	35.96	36.18	36.49	37.98	40.34	35.56	35.25	35.35
14:07:00	36.11	35.94	36.1	36.07	36.63	36.36	36.54	36.83	36.65	36.56	35.72	35.72	35.89	35.95	36.17	35.54	35.49	35.27	36.29	36.16	36.42	36.07	36.01	36.21	36.42	37.96	41.92	35.55	35.3	35.4
14:08:00	36.1	35.87	36.1	36.04	36.59	36.36	36.61	36.81	36.59	36.55	35.68	35.75	35.86	35.9	36.19	35.51	35.48	35.25	36.25	36.2	36.47	36.08	36.16	36.24	36.39	37.89	NA	35.53	35.34	35.42
14:09:00	36.1	35.8	36.07	36.02	36.56	36.35	36.65	36.78	36.54	36.53	35.76	35.77	35.86	35.84	36.19	35.47	35.45	35.24	36.23	36.24	36.5	36.14	36.26	36.26	36.37	37.84	36.48	35.52	35.37	35.42
14:10:00	36.11	35.74	36.03	35.99	36.54	36.35	36.67	36.76	36.51	36.5	35.86	35.79	35.86	35.79	36.18	35.43	35.43	35.2	36.22	36.53	36.48	36.21	36.33	36.29	36.35	37.89	36.23	35.51	35.4	35.42
14:11:00	36.08	35.67	35.98	35.97	36.52	36.41	36.81	36.86	36.5	36.49	35.83	35.83	35.87	35.7	36.16	35.4	35.42	35.17	36.2	36.79	36.38	36.26	36.39	36.29	36.32	37.88	36.14	35.51	35.42	35.42
14:12:00	36.03	35.65	35.92	35.95	36.51	36.45	36.96	36.86	36.49	36.48	35.78	35.86	35.87	35.64	36.14	35.37	35.42	35.15	36.17	36.93	36.42	36.23	36.4	36.3	36.3	37.78	36.13	35.51	35.42	35.4
14:13:00	36	35.61	35.85	35.95	36.5	36.5	37.07	36.81	36.47	36.47	35.73	35.87	35.86	35.59	36.1	35.37	35.43	35.14	36.15	36.97	36.5	36.12	36.4	36.29	36.3	37.73	36.16	35.51	35.42	35.38
14:14:00	35.98	35.54	35.79	35.96	36.48	36.52	37.17	36.74	36.45	36.45	35.7	35.88	35.85	35.56	36.04	35.39	35.44	35.13	36.12	37.02	36.66	35.99	36.4	36.16	36.31	37.72	36.25	35.5	35.42	35.37
14:15:00	35.99	35.53	35.75	35.96	36.45	36.52	37.21	36.68	36.44	36.41	35.71	35.89	35.83	35.53	36.03	35.45	35.45	35.13	36.1	37.17	36.74	36.07	36.39	36.08	36.33	37.67	36.23	35.49	35.42	35.36
14:16:00	36.03	35.55	35.71	35.93	36.43	36.53	37.21	36.67	36.41	36.36	35.75	35.86	35.79	35.5	35.99	35.52	35.44	35.11	36.08	37.23	36.84	36.2	36.4	36.26	36.34	37.6	36.16	35.48	35.41	35.33
14:17:00	36.03	35.58	35.68	35.9	36.42	36.58	37.24	36.67	36.38	36.38	35.77	35.85	35.79	35.48	35.97	35.56	35.43	35.11	36.05	37.26	36.91	36.27	36.41	36.52	36.38	37.55	36.12	35.48	35.4	35.32
14:18:00	36.01	35.63	35.64	35.85	36.4	36.57	37.36	36.67	36.36	36.4	35.78	35.85	35.8	35.46	35.95	35.59	35.42	35.18	36.02	37.33	36.89	36.25	36.41	36.58	36.4	37.49	36.09	35.48	35.4	35.32
14:19:00	36	35.64	35.59	35.62	36.37	36.56	37.43	36.65	36.37	36.4	35.78	35.83	35.8	35.44	35.93	35.6	35.41	35.22	35.98	37.38	36.81	36.22	36.38	36.66	36.43	37.43	36.1	35.48	35.38	35.3
14:20:00	35.97	35.61	35.56	35.45	36.32	36.55	37.46	36.58	36.39	36.35	35.83	35.77	35.8	35.5	35.9	35.61	35.4	35.22	35.95	37.42	36.66	36.38	36.34	36.77	36.44	37.43	36.1	35.45	35.34	35.28
14:21:00	35.93	35.58	35.55	35.42	36.26	36.52	37.44	36.52	36.42	36.31	35.91	35.73	35.77	35.55	35.88	35.63	35.39	35.2	35.93	37.42	36.55	36.69	36.29	36.87	36.44	37.41	36.1	35.42	35.39	35.26
14:22:00	35.89	35.66	35.53	35.45	36.21	36.49	37.38	36.51	36.44	36.29	35.96	35.59	35.73	35.55	35.86	35.65	35.38	35.17	35.9	37.42	36.52	36.83	36.24	36.91	36.45	37.29	36.26	35.42	35.61	35.29
14:23:00	35.87	35.68	35.52	35.45	36.19	36.47	37.35	36.5	36.44	36.28	35.98	35.49	35.7	35.55	35.86	35.66	35.33	35.15	35.86	37.4	36.47	36.85	36.19	36.88	36.44	37.2	36.24	35.46	35.7	35.31
14:24:00	35.86	35.67	35.51	35.56	36.17	36.48	37.4	36.48	36.43	36.3	35.99	35.47	35.66	35.53	35.85	35.66	35.28	35.13	35.87	37.28	36.46	36.81	36.13	36.82	36.43	37.15	36.09	35.51	35.76	35.32
14:25:00	35.82	35.65	35.49	35.68	36.12	36.49	37.46	36.46	36.43	36.29	35.99	35.46	35.63	35.6	35.84	35.65	35.26	35.11	35.89	37.05	36.48	36.85	36.08	36.7	36.41	37.19	36.11	35.61	35.76	35.31
14:26:00	35.77	35.62	35.47	35.7	36.09	36.48	37.48	36.41	36.43	36.26	35.99	35.41	35.64	35.64	35.8	35.66	35.2	35.18	35.88	37.01	36.48	36.93	36.04	36.69	36.39	37.29	36.41	35.71	35.74	35.33
14:27:00	35.76	35.62	35.46	35.78	36.14	36.43	37.48	36.37	36.43	36.24	35.97	35.38	35.67	35.65	35.77	35.67	35.14	35.31	35.85	37.01	36.48	36.91	36.01	36.77	36.4	37.04	37.09	35.76	35.85	35.35
14:28:00	35.76	35.62	35.45	35.74	36.15	36.39	37.46	36.34	36.41	36.24	35.93	35.37	35.64	35.67	35.74	35.67	35.16	35.32	35.8	36.99	36.49	36.87	35.93	37.04	36.42	36.95	37.11	35.84	35.93	35.35
14:29:00	35.78	35.63	35.43	35.46	36.12	36.37	37.43	36.32	36.38	36.25	35.94	35.38	35.61	35.67	35.72	35.65	35.26	35.32	35.77	36.99	36.51	36.91	35.83	37.2	36.45	36.89	37	35.84	35.98	35.35
14:30:00	35.81	35.64	35.42	35.22	36.11	36.31	37.39	36.33	36.37	36.26	35.94	35.43	35.62	35.66	35.72	35.64	35.39	35.34	35.73	37.04	36.52	36.91	35.78	37.24	36.48	36.84	37.12	35.79	36.04	35.33
14:31:00	35.91	35.66	35.43	35.13	36.13	36.28	37.34	36.33	36.37	36.25	35.94	35.49	35.66	35.65	35.72	35.7	35.46	35.34	35.71	37.09	36.54	36.87	35.79	37.26	36.48	36.84	36.62	35.79	36.04	35.31
14:32:00	36	35.71	35.45	35.1	36.13	36.26	37.29	36.35	36.36	36.23	35.94	35.49	35.66	35.63	35.69	35.77	35.51	35.34	35.68	37.08	36.55	36.96	35.84	37.26	36.48	36.83	36.44	35.82	36.03	35.32
14:33:00	36.13	35.73	35.47	35.12	36.13	36.15	37.25	36.36	36.34	36.24	35.94	35.52	35.66	35.62	35.68	35.83	35.53	35.34	35.64	37.05	36.56	37.1	35.89	37.18	36.47	36.76	36.43	35.84	35.99	35.34
14:34:00	36.27	35.72	35.48	35.16	36.1	36.12	37.19	36.36	36.33	36.3	35.95	35.58	35.66	35.62	35.68	35.88	35.54	35.33	35.6	37.01	36.56	37.15	35.94	37.2	36.35	36.72	36.4	35.89	35.95	35.37
14:35:00	36.28	35.7	35.5	35.26	36.02	36.13	37.12	36.34	36.34	36.33	35.93	35.62	35.67	35.62	35.66	35.91	35.55	35.34	35.55	36.94	36.54	37.12	35.94	37.26	36.31	36.69	36.44	35.92	35.92	35.42
14:36:00	36.27	35.67	35.5	35.79	36	36.12	36.99	36.31	36.37	36.34	35.83	35.64	35.68	35.61	35.66	35.94	35.55	35.34	35.51	36.85	36.52	37.05	35.93	37.34	36.35	36.64	36.47	35.94	35.89	35.48
14:37:00	36.23	35.64	35.46	35.93	36.01	36.1	36.89	36.4	36.39	36.36	35.71	35.66	35.65	35.6	35.69	35.94	35.55	35.34	35.49	36.77	36.52	37.06	35.91	37.38	36.36	36.59	36.47	35.96	35.85	35.54
14:38:00	36.19	35.58	35.28	35.96	36.06	36.07	36.83	36.47	36.39	36.46	35.83	35.69	35.55	35.57	35.74	35.95	35.55	35.33	35.46	36.69	36.52	37.11	35.88	37.37	36.35	36.52	36.5	36	35.81	35.58
14:39:00	36.15	35.56	35.22	36.03	36.11	36.07	36.79	36.44	36.37	36.49	35.94	35.75	35.53	35.53	35.75	35.95	35.54	35.32	35.48	36.6	36.53	37.13	35.86	37.34	36.35	36.48	36.48	36.03	35.78	35.63
14:40:00	36.1	35.62	35.13	36.12	36.19	36.06	36.73	36.39	36.36	36.47	36.04	35.78	35.53	35.5	35.74	35.96	35.54	35.32	35.5	36.46	36.54	37.07	35.86	37.29	36.38	36.42	36.44	36.05	35.75	35.65
14:41:00	36.05	35.65	35.09	36.17	36.23	36.04	36.68	36.35	36.32	36.44	36.06	35.79	35.57	35.44	35.72	35.98	35.54	35.32	35.49	36.33	36.54	36.93	35.87	37.22	36.41	36.36	36.42	36.09	35.7	35.65
14:42:00	36	35.65	35.15	36.2	36.18	36.01	36.63	36.31	36.22	36.43	36.07	35.85	35.8	35.44	35.75	36.02	35.53	35.33	35.4	36.24	36.53	36.93	35.87	37.16	36.47	36.3	36.4	36.07	35.62	35.65
14:43:00	36	35.63	35.32	36.22	36.14	35.98	36.57	36.3	36.21	36.41	36.17	35.96	35.87	35.49	35.79	36.06	35.53	35.29	35.36	36.18	36.59	37.1	35.83	37.09	36.59	36.25	36.34	35.99	35.59	35.68
14:44:00	36.05	35.51	35.42	36.23	36.08	35.96	36.52	36.27	36.21	36.41	36.2	35.97	35.93	35.46	35.81	36.09	35.52	35.28	35.34	36.15	36.6	37.14	35.78	37.04	36.71	36.23	36.24	35.95	35.59	35.75
14:45:00	36.05	35.43	35.58	36.21	36.05	35.93	36.5	36.25	36.2	36.41	36.19	35.96	36.05	35.35	35.82	36.09	35.52	35.38	35.36	36.07	36.6	37.09	35.78	37	36.78	36.21	36.22	35.9	35.58	35.78
14:46:00	36.07	35.47	35.75	36.18	36.05	35.89	36.49	36.23	36.15	36.4	36.21	35.97	35.99	35.32	35.91	36.06	35.53	35.45	35.38	35.99	36.56	37.03	35.79	36.92	36.79	36.26	36.19	35.84	35.57	35.81
14:47:00	36.1	35.62	35.75	36.17	36.05	35.92	36.48	36.2	36.13	36.39	36.24	35.97	36.2	35.48	36.04	36.06	35.55	35.42	35.38	36.07	36.5	37.01	35.83	36.8	36.77	36.6	36.18	35.8	35.55	35.8
14:48:00	36.11	35.7	35.66	36.18	36.07	35.96	36.46	36.19	36.13	36.37	36.25	35.94	36.37	35.65	36.06	36.05	35.56	35.25	35.39	36.2	36.47	36.98	35.91	36.69	36.66	38.81	36.19	35.76	35.53	35.69
14:49:00	36.1	35.96	35.59	36.18	36.1	35.99	36.44	36.14	36.11	36.35	36.25	35.89	36.4	35.74	36	36.04	35.57	35.36	35.39	36.16	36.47	36.92	35.95	36.62	36.45	39.35	36.2	35.73	35.53	35.6
14:50:00	36.11	36.11	35.57	36.17	36.16	36	36.41	36.09	36.13	36.35	36.26	35.86	36.46	35.73	36.2	36.04	35.57	35.7	35.39	36.15	36.5	36.85	35.95	36.55	36.35	36.23	36.16	35.71	35.59	35.63
14:51:00	36.12	36.16	35.59	36.16	36.16	36	36.42	36.05	36.26	36.34	36.24	35.85	36.54	35.52	36.22	36.03	35.57	35.82	35.38	36.15	36.5	36.83	35.91	36.55	36.35	36.18	36.15	35.7	35.59	35.7
14:52:00	36.12	36.17	35.68	36.14	36.15	36	36.46	36.04	36.3	36.33	36.18	35.86	36.63	35.48	36.15	36.06	35.57	35.83	35.41	36.15	36.49	36.77	35.85	36.56	36.33	36.16	36.19	35.69	35.53	35.8
14:53:00	36.1	36.16	35.76	36.13	36.15	36.02	36.48	36.03	36.34	36.31	36.16	35.83	36.64	35.66	36.27	36.11	35.57	35.75	35.47	36.14	36.47	36.72	35.8	36.54	36.33	36.13	36.2	35.65	35.47	35.79
14:54:00	36.07	36.15	35.81	36.13	36.13	36.03	36.49	36.02	36.38	36.3	36.15	35.81	36.63	35.92	36.48	36.11	35.56	35.69	35.52	36.18	36.43	36.67	35.8	36.53	36.32	36.09	36.16	35.62	35.41	35.95
14:55:00	36.07	36.11	35.84	36.12	36.11	36.12	36.49	36.01	36.4	36.29	36.11	35.78	36.6	36.1	36.47	36.09	35.56	35.94	35.53	36.25	36.39	36.62	36.02	36.53	36.32	36.17	36.08	35.59	35.38	36.06
14:56:00	36.03	36.05	35.73	36.01	36.11	36.11	36.5	36	36.38	36.3	36.02	35.82	36.57	36.12	36.49	36.05	35.57	36	35.52	36.26	36.42	36.56	36.05	36.52	36.38	36.27	36.1	35.57	35.37	36.07
14:57:00	35.98	36.02	35.54	35.96	36.1	36.1	36.5	36.01	36.35	36.28	35.94	35.85	36.55	36.14	36.52	36.02	35.57	36.02	35.49	36.26	36.43	36.52	36.03	36.5	36.43	36.3	36.15	35.54	35.36	36.01
14:58:00	35.96	36	35.44	35.95	36.08	36.14	36.5	36.02	36.32	36.22	35.9	35.83	36.52	36.28	36.51	35.99	35.57	36.08	35.45	36.24	36.43	36.47	36.02	36.49	36.53	36.26	36.2	35.51	35.36	35.98
14:59:00	35.96	35.99	35.17	35.95	36.06	36.18	36.5	36.02	36.28	36.24	35.91	35.82	36.62	36.31	36.47	35.97	35.57	36.11	35.41	36.22	36.47	36.43	35.95	36.5	36.59	36.16	36.23	35.49	35.42	35.95
15:00:00	36	35.98	35.15	35.94	36.05	36.22	36.49	36.01	36.25	36.28	35.94	35.82	36.63	36.3	36.42	35.96	35.57	36.07	35.37	36.19	36.55	36.42	35.91	36.52	36.58	36.13	36.23	35.47	35.47	35.9
15:01:00	36.03	35.97	35.2	35.93	36.06	36.24	36.51	36.02	36.2	36.31	35.93	35.82	36.56	36.29	36.38	35.99	35.57	36.07	35.34	36.12	36.53	36.39	35.86	36.51	36.76	36.14	36.23	35.44	35.5	35.85
15:02:00	36.01	35.97	35.47	35.92	36.12	36.21	36.54	36.04	36.18	36.4	35.93	35.85	36.66	36.26	36.33	36.07	35.58	36.02	35.34	36.05	36.47	36.36	35.82	36.49	36.87	36.15	36.24	35.44	35.54	35.81
15:03:00	35.99	35.96	36.08	35.91	36.26	36.12	36.52	36.04	36.19	36.45	35.91	35.92	36.81	36.24	36.29	36.09	35.58	36.06	35.32	36.04	36.44	36.4	35.78	36.48	37.13	36.09	36.24	35.43	35.63	35.78
15:04:00	35.96	35.94	36.13	35.91	36.31	36.1	36.46	36.04	36.2	36.51	35.87	35.95	37.03	36.2	36.24	36.04	35.57	36.15	35.32	36.05	36.38	36.42	35.72	36.49	37.25	36.02	36.25	35.39	35.71	35.76
15:05:00	35.9	35.94	36.11	36.01	36.33	36.13	36.44	36.03	36.2	36.47	35.84	36.03	37.07	36.2	36.2	36.02	35.57	36.16	35.31	36.05	36.35	36.42	35.64	36.55	37.29	35.98	36.37	35.35	35.75	35.74
15:06:00	35.84	35.97	36.07	36.12	36.34	36.21	36.45	36.12	36.2	36.49	35.81	36.07	37.07	36.22	36.14	36.05	35.57	36.16	35.34	36.05	36.35	36.42	35.57	36.57	37.3	35.97	36.55	35.31	35.79	35.71
15:07:00	35.85	36.03	36.06	36.18	36.33	36.26	36.45	36.19	36.24	36.68	35.81	36.1	37.05	36.22	36.08	36.09	35.56	36.17	35.37	36.04	36.42	36.4	35.53	36.56	37.22	36.02	36.58	35.28	35.83	35.63
15:08:00	35.96	36.06	36.03	36.27	36.32	36.27	36.46	36.24	36.26	36.99	35.81	36.23	37.01	36.22	36.03	36.17	35.54	36.17	35.42	36.03	36.45	36.38	35.48	36.54	37.21	36.23	36.47	35.25	35.88	35.57
15:09:00	35.98	36.11	35.98	36.27	36.32	36.23	36.46	36.27	36.24	37.07	35.82	36.35	36.98	36.2	35.99	36.16	35.53	36.17	35.46	36.03	36.44	36.37	35.47	36.52	37.2	36.23	36.52	35.23	35.94	35.51
15:10:00	35.93	36.12	35.94	36.28	36.31	36.06	36.46	36.27	36.21	37.08	35.84	36.39	36.95	36.15	35.95	36.09	35.5	36.15	35.49	36.03	36.44	36.36	35.48	36.5	37.12	36.2	36.69	35.23	35.91	35.45
15:11:00	35.77	36.08	35.9	36.31	36.29	36.1	36.45	36.25	36.14	37.01	35.85	36.43	36.89	36.07	35.91	36.04	35.48	36.13	35.5	36.03	36.41	36.37	35.48	36.48	36.99	36.23	36.87	35.24	35.93	35.4
15:12:00	35.72	36.08	35.85	36.36	36.27	36.2	36.58	36.24	36.1	36.94	35.84	36.46	36.85	35.97	35.9	35.98	35.45	36.11	35.5	36.03	36.34	36.37	35.48	36.47	36.93	36.32	37.29	35.23	35.98	35.37
15:13:00	35.7	36.06	35.79	36.42	36.26	36.26	36.81	36.22	36.09	36.98	35.82	36.45	36.82	35.9	35.88	35.93	35.43	36.08	35.5	36	36.3	36.36	35.48	36.45	36.89	36.3	37.2	35.21	36.02	35.33
15:14:00	35.75	36.05	35.72	36.41	36.26	36.28	36.94	36.21	36.11	37.02	35.83	36.44	36.79	35.92	35.85	35.89	35.4	36.05	35.52	35.95	36.3	36.35	35.47	36.44	36.84	36.25	36.88	35.19	36.07	35.29
15:15:00	35.82	36.04	35.63	36.35	36.28	36.54	37	36.2	36.1	37.07	35.83	36.49	36.74	35.95	35.82	35.88	35.38	36.02	35.53	35.89	36.3	36.34	35.47	36.45	36.81	36.28	36.78	35.16	36.09	35.26
15:16:00	35.88	36.04	35.58	36.28	36.28	36.6	37.08	36.15	36.04	37.13	35.81	36.49	36.7	35.95	35.85	35.86	35.37	36.01	35.54	35.84	36.29	36.35	35.51	36.45	36.77	36.28	36.71	35.15	36.09	35.22
15:17:00	35.97	36.04	35.54	36.46	36.27	36.67	37.1	36.12	35.98	37.15	35.78	36.49	36.65	35.92	35.86	35.84	35.36	36.03	35.55	35.73	36.29	36.35	35.53	36.45	36.72	36.24	36.66	35.15	36.05	35.19
15:18:00	36.13	36.05	35.5	36.57	36.25	36.79	37.04	36.26	35.95	37.18	35.78	36.5	36.62	35.9	35.86	35.8	35.34	35.98	35.57	35.7	36.29	36.34	35.52	36.46	36.67	36.19	36.59	35.17	36.02	35.15
15:19:00	36.11	36.04	35.46	36.58	36.24	36.95	37	36.28	36.12	37.2	35.8	36.54	36.59	35.89	35.98	35.79	35.21	35.92	35.58	36.01	36.3	36.33	35.51	36.45	36.62	36.18	36.48	35.2	35.99	35.14
15:20:00	36.17	36	35.43	36.52	36.24	36.99	37.05	36.28	36.14	37.16	35.82	36.59	36.55	35.88	36.02	35.81	35.21	35.88	35.58	36.16	36.34	36.3	35.5	36.45	36.58	36.17	36.36	35.23	35.95	35.12
15:21:00	36.42	35.99	35.42	36.38	36.23	37.02	37.15	36.28	36.12	37.19	35.83	36.62	36.51	35.9	36.12	35.87	35.31	35.85	35.57	36.19	36.35	36.26	35.49	36.46	36.56	36.08	36.29	35.24	35.92	35.08
15:22:00	36.48	35.98	35.44	36.29	36.2	37.01	37.22	36.29	36.08	37.2	35.82	36.62	36.47	35.93	36.19	35.91	35.32	35.82	35.56	36.16	36.35	36.24	35.49	36.47	36.52	36.09	36.25	35.28	35.89	35.06
15:23:00	36.52	35.89	35.48	36.2	36.17	36.78	37.21	36.29	36.01	37.11	35.83	36.71	36.45	35.97	36.22	35.95	35.38	35.77	35.59	36.32	36.35	36.22	35.52	36.48	36.47	36.11	36.28	35.3	35.86	35.04
15:24:00	36.51	35.85	35.51	36.14	36.13	36.83	37.07	36.29	36.05	37.04	35.84	36.78	36.41	35.98	36.21	35.95	35.64	35.73	35.59	36.48	36.28	36.2	35.54	36.48	36.49	36.12	36.31	35.23	35.8	35.05
15:25:00	36.48	35.85	35.53	36.06	36.12	36.96	37.1	36.28	36.17	36.97	35.88	36.78	36.38	35.97	36.19	35.94	35.79	35.7	35.55	36.59	36.14	36.18	35.54	36.48	36.52	36.14	36.36	35.2	35.75	35.11
15:26:00	36.44	35.86	35.53	35.98	36.11	37	37.12	36.28	36.2	36.9	35.93	36.8	36.35	35.94	36.16	35.93	35.89	35.66	35.5	36.65	36.06	36.17	35.55	36.48	36.54	36.16	36.39	35.23	35.73	35.13
15:27:00	36.38	35.86	35.5	35.92	36.09	37	37.11	36.28	36.28	36.83	35.97	36.89	36.39	35.91	36.14	35.91	36	35.61	35.47	36.7	36.09	36.19	35.57	36.5	36.53	36.17	36.41	35.23	35.71	35.15
15:28:00	36.33	35.85	35.48	35.83	36.07	36.97	37.14	36.28	36.42	36.76	35.98	36.86	36.39	35.89	36.12	35.86	36.12	35.56	35.46	36.76	36.12	36.23	35.63	36.52	36.49	36.13	36.42	35.25	35.67	35.17
15:29:00	36.26	35.84	35.44	35.75	36.08	36.94	37.19	36.28	36.39	36.72	36	36.86	36.36	35.86	36.11	35.84	36.3	35.51	35.4	36.84	36.28	36.25	35.67	36.52	36.46	36.08	36.41	35.27	35.62	35.18
15:30:00	36.21	35.82	35.43	35.71	36.17	36.87	37.2	36.27	36.26	36.7	36.01	36.93	36.32	35.75	36.1	35.82	36.34	35.48	35.32	36.92	36.36	36.26	35.67	36.53	36.4	36.08	36.39	35.27	35.56	35.17
15:31:00	36.15	35.81	35.48	35.66	36.27	36.81	37.21	36.26	36.19	36.66	35.99	36.93	36.29	35.71	36.1	35.8	36.35	35.44	35.41	36.91	36.38	36.27	35.67	36.54	36.36	36.11	36.39	35.28	35.35	35.16
15:32:00	36.12	35.79	35.5	35.65	36.31	36.73	37.21	36.26	36.21	36.63	35.95	36.82	36.29	35.7	36.13	35.74	36.32	35.4	35.51	36.79	36.33	36.29	35.72	36.55	36.34	36.13	36.38	35.29	35.39	35.16
15:33:00	36.11	35.78	35.46	35.79	36.36	36.68	37.22	36.26	36.46	36.62	35.93	36.79	36.26	35.71	36.15	35.74	36.27	35.37	35.55	36.73	36.31	36.29	35.74	36.56	36.33	36.14	36.36	35.29	35.65	35.17
15:34:00	36.1	35.77	35.34	35.87	36.45	36.62	37.23	36.26	36.7	36.58	35.9	36.72	36.21	35.76	36.17	35.65	36.23	35.32	35.6	36.7	36.34	36.29	35.76	36.58	36.35	36.13	36.35	35.3	35.84	35.18
15:35:00	36.1	35.78	35.27	35.89	36.39	36.57	37.18	36.32	36.72	36.55	35.86	36.66	36.17	35.83	36.19	35.58	36.2	35.29	35.63	36.67	36.4	36.27	35.78	36.58	36.53	36.12	36.38	35.31	35.96	35.2
15:36:00	36.11	35.81	35.28	35.88	36.33	36.53	37.06	36.33	36.76	36.53	35.85	36.6	36.13	35.91	36.19	35.58	36.18	35.26	35.67	36.63	36.42	36.2	35.79	36.57	36.61	36.12	36.41	35.32	36.19	35.2
15:37:00	36.11	35.78	35.49	35.86	36.39	36.49	36.96	36.34	36.83	36.54	35.84	36.53	36.08	35.96	36.19	35.87	36.16	35.23	35.63	36.6	36.42	36.04	35.81	36.49	36.65	36.11	36.42	35.32	36.23	35.19
15:38:00	36.08	35.74	35.81	35.83	36.46	36.45	36.87	36.45	36.85	36.54	35.83	36.47	36.06	35.97	36.19	35.98	36.14	35.2	35.6	36.56	36.41	35.99	35.82	36.41	36.7	36.1	36.37	35.32	36.22	35.18
15:39:00	36.03	35.73	35.8	35.83	36.46	36.42	36.84	36.53	36.87	36.5	35.82	36.4	36.04	35.97	36.18	36.07	36.11	35.18	35.67	36.53	36.43	35.98	35.85	36.36	36.72	36.16	36.38	35.31	36.23	35.18
15:40:00	35.98	35.74	35.78	35.84	36.46	36.45	36.79	36.58	36.92	36.45	35.81	36.34	36.02	35.96	36.16	36.13	36.09	35.16	35.66	36.55	36.46	36	35.97	36.34	36.7	36.21	36.5	35.32	36.21	35.18
15:41:00	35.93	35.75	35.78	35.84	36.46	36.45	36.75	36.6	36.94	36.42	35.79	36.28	36	35.93	36.14	36.08	36.05	35.14	35.64	36.65	36.48	36.09	35.99	36.34	36.56	36.24	36.63	35.38	36.14	35.15
15:42:00	35.88	35.73	35.76	35.9	36.43	36.44	36.72	36.52	36.96	36.41	35.8	36.26	35.97	35.88	36.12	36.08	36.02	35.13	35.63	36.68	36.5	36.11	35.98	36.33	36.49	36.25	36.71	35.34	36.16	35.16
15:43:00	35.83	35.71	35.72	35.96	36.38	36.42	36.68	36.46	36.97	36.41	35.82	36.23	35.93	35.81	36.11	36.11	35.99	35.09	35.62	36.69	36.5	36.14	35.98	36.31	36.43	36.25	36.72	35.15	36.41	35.2
15:44:00	35.79	35.71	35.68	35.83	36.32	36.4	36.63	36.48	36.98	36.39	35.85	36.19	35.9	35.78	36.1	36.23	35.92	35.05	35.68	36.71	36.48	36.19	35.97	36.28	36.39	36.24	36.79	35.15	36.56	35.24
15:45:00	35.74	35.7	35.64	35.57	36.27	36.37	36.59	36.54	36.97	36.37	35.86	36.14	35.87	35.76	36.09	36.33	35.79	35.02	35.78	36.71	36.48	36.23	35.97	36.27	36.39	36.22	36.98	35.38	36.56	35.27
15:46:00	35.7	35.7	35.62	35.44	36.23	36.38	36.56	36.73	36.96	36.37	35.86	36.11	35.83	35.74	36.09	36.34	35.7	35.01	35.94	36.7	36.48	36.24	35.97	36.26	36.38	36.27	36.91	35.54	36.58	35.28
15:47:00	35.72	35.71	35.62	35.39	36.18	36.39	36.56	36.97	36.99	36.46	35.86	36.07	35.8	35.72	36.08	36.35	35.63	35.01	36.02	36.67	36.46	36.2	35.97	36.25	36.37	36.29	36.83	35.74	36.66	35.29
15:48:00	35.74	35.7	35.59	35.51	36.13	36.37	36.55	37.06	37.14	36.48	35.86	36.04	35.78	35.7	36.08	36.35	35.57	34.99	35.92	36.59	36.49	36.15	35.96	36.24	36.37	36.25	36.72	35.78	36.76	35.27
15:49:00	35.76	35.71	35.51	35.81	36.11	36.35	36.53	37.13	37.18	36.38	35.87	36.01	35.77	35.7	36.07	36.3	35.51	34.96	35.99	36.43	36.51	36.1	35.93	36.24	36.37	36.25	36.65	35.77	36.93	35.29
15:50:00	35.82	35.8	35.48	35.91	36.1	36.32	36.5	37.19	37.15	36.21	35.86	35.99	35.76	35.72	36.02	36.23	35.46	34.94	36.1	36.35	36.49	36.06	35.9	36.24	36.35	36.29	36.6	35.81	37.11	35.31
15:51:00	35.82	35.81	35.46	36.21	36.08	36.3	36.48	37.3	37.11	36.1	35.84	35.96	35.75	35.72	36.03	36.17	35.41	34.92	36.01	36.29	36.48	36.05	35.88	36.25	36.34	36.36	36.56	35.87	37.19	35.32
15:52:00	35.79	35.74	35.47	36.36	36.07	36.29	36.47	37.39	37.06	36.07	35.84	35.95	35.74	35.71	36.05	36.15	35.39	34.9	35.9	36.29	36.49	36.03	35.85	36.25	36.31	36.38	36.59	35.98	37.21	35.32
15:53:00	35.77	35.7	35.48	36.39	36.07	36.24	36.45	37.42	37	36.05	35.86	35.94	35.74	35.68	36.06	36.14	35.45	34.89	36.14	36.31	36.47	36.01	35.84	36.25	36.29	36.38	36.73	36.05	37.24	35.3
15:54:00	35.77	35.7	35.49	36.38	36.06	36.17	36.42	37.42	36.96	35.99	35.86	35.93	35.73	35.66	36.06	36.12	35.46	34.87	36.33	36.31	36.44	35.98	35.84	36.25	36.27	36.34	36.73	36.14	37.36	35.28
15:55:00	35.8	35.69	35.59	36.45	36.05	36.14	36.44	37.44	36.9	35.95	35.87	35.93	35.71	35.64	36.06	36.09	35.44	34.85	36.37	36.31	36.46	35.96	35.82	36.25	36.25	36.31	36.64	36.2	37.45	35.26
15:56:00	35.85	35.66	35.73	36.54	36.02	36.16	36.46	37.57	36.86	35.95	35.9	35.93	35.68	35.59	36.05	36.05	35.41	34.83	36.36	36.33	36.47	35.99	35.8	36.27	36.3	36.31	36.7	36.25	37.52	35.24
15:57:00	35.93	35.6	35.76	36.53	36.03	36.2	36.45	37.7	36.82	35.94	35.91	35.93	35.66	35.57	36.02	36	35.38	34.81	36.32	36.41	36.43	36.07	35.79	36.28	36.35	36.27	37.25	36.24	37.53	35.26
15:58:00	35.99	35.55	35.76	36.47	36.1	36.38	36.41	37.73	36.77	35.9	35.88	35.92	35.62	35.58	35.98	35.95	35.37	34.79	36.26	36.41	36.44	36.12	35.8	36.31	36.38	36.25	37.35	36.18	37.51	35.26
15:59:00	36.05	35.56	35.74	36.4	36.12	36.48	36.3	37.69	36.73	35.9	35.87	35.86	35.59	35.59	35.99	35.92	35.32	34.76	36.19	36.38	36.55	36.19	35.8	36.38	36.38	36.27	37.24	36.18	37.46	35.24
16:00:00	36.09	35.58	35.72	36.36	36.12	36.49	36.23	37.63	36.7	36.04	35.86	35.84	35.56	35.6	35.99	35.9	35.29	34.77	36.15	36.37	36.65	36.22	35.79	36.41	36.37	36.33	37.47	36.37	37.5	35.2
16:01:00	36.1	35.58	35.71	36.28	36.09	36.48	36.16	37.57	36.67	36.06	35.89	35.9	35.55	35.61	36.01	35.87	35.29	34.77	36.09	36.36	36.68	36.23	35.82	36.42	36.37	36.41	37.76	36.52	37.6	35.19
16:02:00	36.1	35.56	35.72	36.2	36.06	36.45	36.14	37.51	36.63	36.08	35.89	35.93	35.55	35.62	36.02	35.85	35.29	34.74	36.01	36.34	36.68	36.23	35.88	36.42	36.37	36.55	38.23	36.52	37.59	35.18
16:03:00	36.11	35.54	35.73	36.13	36.05	36.43	36.23	37.47	36.6	36.16	35.91	35.95	35.54	35.65	36.03	35.82	35.22	34.88	35.97	36.36	36.66	36.23	35.93	36.46	36.37	36.7	37.82	36.46	37.56	35.16
16:04:00	36.12	35.53	35.73	36.06	36.05	36.41	36.24	37.43	36.57	36.24	35.94	35.97	35.57	35.67	36.06	35.79	35.17	34.89	35.95	36.53	36.61	36.22	35.99	36.48	36.38	36.95	37.88	36.41	37.63	35.15
16:05:00	36.12	35.52	35.71	36	36.01	36.38	36.23	37.38	36.46	36.36	35.98	36.02	35.59	35.7	36.09	35.75	35.16	34.85	35.9	36.57	36.57	36.2	36.04	36.49	36.41	37.12	37.92	36.35	37.71	35.15
16:06:00	36.1	35.52	35.7	35.92	35.97	36.33	36.21	37.35	36.37	36.45	36.01	36.04	35.57	35.73	36.12	35.72	35.16	34.8	35.93	36.52	36.63	36.18	36.05	36.46	36.42	37.18	37.97	36.31	37.77	35.16
16:07:00	36.06	35.52	35.72	35.85	35.96	36.29	36.19	37.32	36.34	36.57	36.02	36.04	35.54	35.75	36.13	35.69	35.16	34.76	35.93	36.3	36.9	36.19	36.05	36.47	36.47	37.2	38.02	36.3	37.77	35.19
16:08:00	36.02	35.51	35.73	35.79	35.96	36.21	36.17	37.32	36.33	36.83	36	35.99	35.51	35.76	36.13	35.71	35.15	34.73	35.91	36.22	36.97	36.19	36.03	36.51	36.44	37.35	38.05	36.3	37.72	35.2
16:09:00	36.02	35.49	35.73	35.75	35.94	36.2	36.16	37.32	36.32	37	35.95	35.96	35.48	35.76	36.14	35.72	35.16	34.69	35.9	36.18	36.99	36.15	36	36.55	36.35	37.43	38.06	36.3	37.61	35.22
16:10:00	36.04	35.49	35.72	35.74	35.91	36.2	36.17	37.27	36.32	37.07	35.85	35.88	35.44	35.73	36.14	35.7	35.18	34.67	35.89	36.17	37.02	36.1	35.95	36.58	36.28	37.55	38.05	36.27	37.47	35.25
16:11:00	36.02	35.47	35.77	35.75	35.88	36.19	36.21	37.22	36.32	37.04	35.79	35.81	35.41	35.46	36.15	35.69	35.21	34.69	35.88	36.17	37.2	36.05	35.89	36.59	36.3	37.61	38.08	36.24	37.39	35.32
16:12:00	36.02	35.46	35.78	35.76	35.87	36.22	36.3	37.19	36.31	37.04	35.86	35.79	35.39	35.27	36.15	35.68	35.31	34.71	35.86	36.21	37.28	36.01	35.84	36.61	36.31	37.7	38.19	36.19	37.39	35.38
16:13:00	36.03	35.55	35.79	35.75	35.89	36.21	36.3	37.14	36.31	37.2	35.96	35.77	35.37	35.3	36.16	35.68	35.3	34.74	35.83	36.25	37.29	35.99	35.8	36.63	36.34	37.78	38.13	36.15	37.43	35.43
16:14:00	36.02	35.67	35.8	35.74	35.92	36.18	36.27	37.1	36.34	37.32	36.1	35.76	35.37	35.42	36.16	35.69	35.26	34.79	35.8	36.35	37.24	36.04	35.77	36.63	36.35	37.86	38	36.14	37.47	35.38
16:15:00	35.99	35.73	35.81	35.74	35.95	36.17	36.26	37.13	36.33	37.36	36.23	35.74	35.36	35.72	36.15	35.73	35.24	34.81	35.77	36.41	37.26	36.11	35.74	36.63	36.36	37.96	37.97	36.14	37.51	35.42
16:16:00	35.96	35.77	35.81	35.73	35.94	36.15	36.26	37.13	36.3	37.42	36.32	35.7	35.37	35.94	36.13	35.8	35.23	34.8	35.73	36.45	37.31	36.09	35.72	36.63	36.39	37.97	37.97	36.13	37.63	35.53
16:17:00	35.88	35.78	35.79	35.73	35.88	36.16	36.24	37.08	36.28	37.45	36.48	35.7	35.37	36.03	36.09	35.85	35.21	34.8	35.65	36.49	37.37	36.06	35.7	36.63	36.41	37.91	37.96	36.12	37.62	35.76
16:18:00	35.86	35.75	35.77	35.73	35.81	36.2	36.2	37.04	36.35	37.45	36.58	35.7	35.36	36.08	36.06	35.89	35.18	34.79	35.6	36.53	37.4	36.04	35.78	36.63	36.44	38	37.99	36.12	37.57	35.8
16:19:00	35.9	35.75	35.74	35.76	35.8	36.22	36.15	36.97	36.58	37.4	36.6	35.71	35.36	36.17	36.03	35.96	35.17	34.74	35.54	36.56	37.37	36.01	35.87	36.71	36.49	38.14	38	36.11	37.56	35.79
16:20:00	35.92	35.74	35.73	35.89	35.81	36.24	36.2	36.91	36.6	37.39	36.58	35.78	35.34	36.32	36.04	36.03	35.17	34.71	35.5	36.58	37.32	35.99	35.97	36.77	36.53	38.1	37.98	36.12	37.57	35.8
16:21:00	35.93	35.69	35.69	35.99	35.82	36.23	36.36	36.81	36.53	37.39	36.61	35.78	35.34	36.4	36.06	36.17	35.16	34.69	35.46	36.57	37.36	35.97	35.97	36.9	36.56	38.08	37.9	36.12	37.63	35.81
16:22:00	35.93	35.6	35.68	36.04	35.84	36.22	36.58	36.64	36.46	37.38	36.62	35.78	35.39	36.56	36.06	36.35	35.16	34.67	35.44	36.5	37.37	35.96	35.78	36.97	36.55	38.1	37.86	36.12	37.65	35.81
16:23:00	35.94	35.57	35.71	36.06	35.84	36.24	36.68	36.52	36.44	37.38	36.64	35.8	35.47	36.64	35.94	36.49	35.15	34.66	35.42	36.41	37.31	35.95	35.68	36.91	36.44	38.09	37.84	36.11	37.58	35.81
16:24:00	35.94	35.62	35.76	36.03	35.83	36.23	36.81	36.45	36.44	37.36	36.61	35.84	35.55	36.73	35.91	36.54	35.15	34.64	35.4	36.43	37.26	35.86	35.73	37.15	36.33	38.03	37.78	36.1	37.49	35.8
16:25:00	35.93	35.76	35.82	35.98	35.81	36.13	36.98	36.4	36.43	37.34	36.52	35.89	35.61	36.78	36.1	36.58	35.16	34.67	35.37	36.47	37.18	35.79	35.73	37.33	36.29	37.95	37.67	36.11	37.4	35.8
16:26:00	35.95	35.74	35.81	35.94	35.79	36.07	37.09	36.35	36.43	37.32	36.47	35.93	35.61	36.83	36.3	36.59	35.16	34.72	35.33	36.5	37.2	35.8	35.61	37.4	36.34	38.09	37.64	36.11	37.29	35.8
16:27:00	35.99	35.68	35.79	35.91	35.81	36.05	37.16	36.32	36.42	37.28	36.48	35.94	35.65	36.93	36.37	36.6	35.15	34.73	35.31	36.58	37.24	35.81	35.37	37.43	36.38	38.37	37.55	36.1	37.16	35.78
16:28:00	36.02	35.64	35.82	35.88	35.81	36.05	37.2	36.29	36.38	37.26	36.54	35.95	35.88	37.07	36.36	36.6	35.14	34.73	35.3	36.78	37.37	35.81	35.19	37.5	36.47	38.43	37.46	36.01	37.08	35.75
16:29:00	36.04	35.57	35.82	35.86	35.79	36.03	37.23	36.27	36.36	37.26	36.54	35.96	35.99	37.18	36.37	36.59	35.13	34.69	35.28	36.88	37.39	35.8	35.51	37.59	36.49	38.31	37.41	35.76	37.04	35.71
16:30:00	36.02	35.57	35.68	35.87	35.87	35.98	37.24	36.27	36.37	37.26	36.49	35.96	36.05	37.23	36.49	36.58	35.12	34.58	35.24	36.85	37.36	35.79	36.23	37.64	36.52	38.28	37.32	35.8	36.96	35.68
16:31:00	36.02	35.58	35.51	35.88	35.92	35.96	37.36	36.27	36.44	37.22	36.51	35.96	36.06	37.25	36.47	36.57	35.1	34.62	35.21	36.79	37.32	35.75	36.4	37.69	36.73	38.26	37.22	35.83	36.95	35.64
16:32:00	36.06	35.56	35.42	35.87	35.99	35.95	37.47	36.26	36.62	37.16	36.55	35.96	36.17	37.26	36.47	36.56	34.98	34.63	35.18	36.82	37.27	35.75	36.46	37.67	36.71	38.25	37.11	35.86	36.93	35.61
16:33:00	36.11	35.53	35.38	35.87	36.08	35.97	37.5	36.25	36.66	37.1	36.58	36.07	36.22	37.3	36.61	36.56	34.91	34.62	35.14	36.82	37.22	35.77	36.47	37.6	36.63	38.24	37.02	35.91	36.88	35.58
16:34:00	36.18	35.52	35.55	35.92	36.13	36.01	37.46	36.22	36.67	37.06	36.61	36.13	36.09	37.34	36.7	36.59	34.87	34.64	35.1	36.77	37.17	35.78	36.42	37.61	36.62	38.21	36.99	35.92	36.84	35.55
16:35:00	36.21	35.52	35.7	35.97	36.15	35.98	37.39	36.2	36.66	37.03	36.74	36.25	36.04	37.35	36.74	36.61	35.03	34.88	35.08	36.78	37.13	35.81	36.35	37.68	36.67	38.23	36.96	35.99	36.83	35.52
16:36:00	36.22	35.59	35.71	36.02	36.12	36.02	37.45	36.18	36.65	37.01	36.81	36.33	36.3	37.38	36.82	36.62	35.2	34.94	35.08	36.95	37.05	35.83	36.33	37.72	36.94	38.21	36.93	36	36.8	35.5
16:37:00	36.2	35.69	35.64	36.06	36.29	36.19	37.56	36.15	36.64	36.9	36.79	36.46	36.44	37.37	36.84	36.65	35.29	35.01	35.08	37.03	36.94	35.86	36.28	37.75	37.18	38.22	36.9	35.99	36.77	35.48
16:38:00	36.14	35.79	35.7	36.05	36.57	36.32	37.72	36.13	36.6	36.85	36.74	36.46	36.52	37.32	36.81	36.65	35.31	35.14	35.07	37.05	36.86	35.86	36.24	37.8	37.33	38.26	36.89	35.98	36.72	35.48
16:39:00	36.1	35.86	36.03	36.04	36.58	36.43	37.73	36.12	36.58	36.83	36.69	36.44	36.55	37.3	36.79	36.57	35.32	35.36	35.09	37.09	36.81	35.86	36.18	37.84	37.36	38.3	36.86	35.96	36.65	35.48
16:40:00	36.05	35.89	36.18	36.04	36.58	36.42	37.73	36.09	36.56	36.81	36.64	36.5	36.54	37.31	36.78	36.5	35.45	35.51	35.1	37.09	36.79	35.86	36.11	37.86	37.37	38.28	36.81	35.94	36.59	35.49
16:41:00	36.01	35.9	36.19	36.03	36.59	36.4	37.79	36.07	36.51	36.8	36.57	36.58	36.6	37.3	36.75	36.47	35.86	35.66	35.1	37.02	36.8	35.86	36.05	37.83	37.42	38.25	36.75	35.93	36.52	35.48
16:42:00	36.01	35.89	36.2	36.01	36.63	36.41	37.79	36.06	36.5	36.8	36.54	36.6	36.63	37.22	36.71	36.47	36.05	35.74	35.09	37.01	36.79	35.89	36.03	37.72	37.44	38.29	36.7	35.97	36.44	35.42
16:43:00	36.01	35.87	36.28	35.99	36.73	36.55	37.82	36.08	36.44	36.79	36.51	36.63	36.61	37.14	36.66	36.5	36.1	35.77	35.08	37.06	36.77	35.92	36	37.66	37.46	38.3	36.67	35.98	36.38	35.34
16:44:00	36	35.78	36.31	35.98	36.77	36.73	37.85	36.18	36.55	36.78	36.48	36.77	36.66	37.07	36.59	36.53	36.08	35.77	35.12	37.25	36.75	35.98	35.92	37.67	37.51	38.28	36.63	35.98	36.32	35.32
16:45:00	35.98	35.46	36.3	35.95	36.65	36.8	37.97	36.23	36.71	36.8	36.47	36.79	36.67	37.01	36.54	36.54	36.04	35.76	35.2	37.3	36.74	36.05	35.86	37.68	37.53	38.25	36.61	35.99	36.26	35.31
16:46:00	35.94	35.45	36.27	35.94	36.61	36.84	38.07	36.25	36.78	36.82	36.43	36.77	36.67	36.98	36.48	36.59	36.14	35.72	35.18	37.23	36.73	36.09	35.81	37.68	37.62	38.2	36.59	36.02	36.2	35.27
16:47:00	35.91	35.58	36.23	35.95	36.65	36.85	38.13	36.27	36.78	36.79	36.41	36.74	36.64	36.94	36.41	36.69	36.36	35.69	35.14	36.97	36.73	36.15	35.75	37.66	37.69	38.17	36.59	36.03	36.14	35.25
16:48:00	35.88	35.77	36.21	35.98	36.69	36.74	38.16	36.42	36.83	36.74	36.41	36.7	36.57	36.89	36.34	36.79	36.47	35.68	35.12	36.86	36.7	36.19	35.83	37.65	37.73	38.1	36.59	36.05	36.1	35.25
16:49:00	35.85	35.8	36.2	36.04	36.74	36.68	38.13	36.47	37.08	36.73	36.41	36.83	36.53	36.83	36.22	36.8	36.54	35.66	35.08	36.84	36.64	36.24	35.89	37.65	37.75	38.13	36.56	36.08	36.07	35.31
16:50:00	35.84	35.76	36.15	36.07	36.74	36.7	38.12	36.47	37.13	36.74	36.4	37.07	36.5	36.77	36.21	36.75	36.63	35.64	35.12	36.7	36.6	36.24	35.87	37.64	37.76	38.08	36.57	36.12	36.05	35.33
16:51:00	35.76	35.91	36.07	36.08	36.79	36.85	38.16	36.48	37.23	36.75	36.38	37.17	36.45	36.7	36.2	36.73	36.77	35.6	35.19	36.82	36.59	36.24	35.82	37.58	37.77	37.93	36.65	36.15	36.02	35.35
16:52:00	35.72	35.97	36.04	36.1	36.97	37.04	38.16	36.47	37.29	36.77	36.33	37.11	36.43	36.63	36.19	36.72	36.81	35.44	35.18	36.87	36.58	36.37	35.82	37.54	37.76	37.92	36.68	36.15	35.99	35.4
16:53:00	35.74	35.89	35.98	36.12	37.01	37.1	38.22	36.33	37.29	36.79	36.29	36.81	36.41	36.56	36.25	36.7	36.87	35.31	35.18	36.86	36.57	36.36	35.83	37.55	37.71	37.89	36.61	36.14	35.97	35.52
16:54:00	35.75	35.92	35.92	36.14	37.08	37.11	38.22	36.35	37.27	36.82	36.3	36.65	36.38	36.5	36.25	36.7	36.89	35.27	35.18	36.83	36.57	36.33	35.87	37.53	37.72	37.83	36.58	36.13	35.96	35.59
16:55:00	35.72	36	35.85	36.22	37.13	37.09	38.12	36.46	37.29	36.95	36.33	36.6	36.4	36.44	36.21	36.66	36.82	35.34	35.17	36.8	36.6	36.35	35.89	37.46	37.79	37.83	36.54	36.13	35.96	35.64
16:56:00	35.7	36.01	35.82	36.32	37.15	37.05	38.08	36.34	37.36	37.04	36.31	36.56	36.6	36.38	36.17	36.65	36.77	35.55	35.16	36.75	36.61	36.33	35.93	37.41	37.8	37.76	36.49	36.14	35.96	35.66
16:57:00	35.67	36.01	35.81	36.38	37.15	37	38.08	36.32	37.44	37.05	36.26	36.56	36.63	36.33	36.15	36.64	36.63	35.6	35.16	36.7	36.61	36.35	35.98	37.34	37.79	37.67	36.47	36.16	35.96	35.67
16:58:00	35.62	36.06	35.81	36.48	37.12	36.97	38.06	36.34	37.47	37.01	36.25	36.55	36.63	36.27	36.13	36.62	36.39	35.59	35.16	36.73	36.58	36.44	35.98	37.27	37.73	37.57	36.46	36.16	35.93	35.66
16:59:00	35.6	36.07	35.81	36.6	37.13	36.95	38.05	36.29	37.41	36.97	36.26	36.49	36.62	36.23	36.1	36.6	36.31	35.58	35.2	36.86	36.54	36.64	35.97	37.2	37.67	37.48	36.42	36.16	35.87	35.65
17:00:00	35.63	36.08	35.83	36.72	37.16	36.92	38.05	36.33	37.35	37.02	36.23	36.4	36.59	36.19	36.1	36.6	36.34	35.57	35.23	36.86	36.5	36.83	35.95	37.15	37.75	37.41	36.38	36.13	35.84	35.63
17:01:00	35.74	36.32	35.84	36.69	37.22	36.9	38.04	36.37	37.28	37.06	36.19	36.34	36.55	36.16	36.1	36.63	36.34	35.55	35.23	36.86	36.5	36.99	35.95	37.09	37.76	37.33	36.34	36.09	35.82	35.61
17:02:00	35.79	36.37	35.84	36.61	37.36	36.87	38.04	36.49	37.3	37.08	36.15	36.3	36.52	36.13	36.09	36.65	36.32	35.53	35.22	36.85	36.51	37.03	35.94	37.06	37.74	37.24	36.3	36.04	35.81	35.59
17:03:00	35.92	36.29	35.86	36.5	37.39	36.85	38.03	36.77	37.36	37.07	36.12	36.24	36.47	36.11	36.08	36.58	36.31	35.52	35.07	36.84	36.51	37.05	35.94	37.01	37.72	37.15	36.34	36.04	35.8	35.57
17:04:00	36.05	36.26	35.93	36.45	37.38	36.83	38	37.08	37.36	37.04	36.09	36.16	36.46	36.08	36.05	36.5	36.31	35.52	34.91	36.81	36.5	37.12	35.97	36.95	37.71	37.09	36.36	36.19	35.79	35.58
17:05:00	36.05	36.24	35.88	36.58	37.28	36.85	37.97	37.19	37.39	37.04	36.11	36.1	36.45	36.05	36.04	36.49	36.31	35.51	34.86	36.78	36.5	37.34	35.96	36.91	37.68	37.01	36.39	36.29	35.78	35.57
17:06:00	36.11	36.25	35.79	36.63	37.28	36.9	37.93	37.22	37.4	37.03	36.15	36.1	36.42	36.02	36.04	36.46	36.32	35.5	34.92	36.72	36.51	37.36	35.94	36.88	37.64	36.98	36.44	36.29	35.78	35.55
17:07:00	36.21	36.3	35.74	36.73	37.42	36.92	37.84	37.25	37.36	36.97	36.18	36.03	36.38	36	36.03	36.39	36.3	35.49	34.95	36.65	36.54	37.32	35.92	36.84	37.58	36.92	36.53	36.29	35.76	35.54
17:08:00	36.34	36.35	35.73	36.72	37.35	36.91	37.73	37.21	37.33	36.92	36.19	35.95	36.34	35.97	36.01	36.4	36.32	35.48	34.96	36.58	36.58	37.38	35.89	36.8	37.51	36.84	36.55	36.36	35.75	35.52
17:09:00	36.41	36.48	35.79	36.81	37.26	36.88	37.65	37.1	37.27	36.92	36.19	35.89	36.32	35.96	35.99	36.42	36.4	35.48	35.01	36.57	36.67	37.45	35.9	36.78	37.45	36.77	36.38	36.52	35.75	35.52
17:10:00	36.43	36.56	35.86	36.95	37.33	36.78	37.58	37.07	37.2	36.94	36.21	35.87	36.28	35.95	35.96	36.46	36.46	35.49	35.15	36.58	36.7	37.54	35.91	36.77	37.4	36.69	36.32	36.58	35.74	35.5
17:11:00	36.47	36.62	35.86	36.96	37.33	36.64	37.55	37.12	37.14	36.98	36.24	35.83	36.24	35.92	35.93	36.48	36.46	35.47	35.29	36.53	36.7	37.59	35.95	36.77	37.36	36.69	36.41	36.63	35.74	35.48
17:12:00	36.53	36.62	35.86	36.83	37.28	36.56	37.56	37.28	37.1	37.03	36.25	35.8	36.21	35.89	35.88	36.5	36.4	35.42	35.41	36.47	36.68	37.55	35.95	36.77	37.34	36.7	36.58	36.66	35.75	35.46
17:13:00	36.57	36.58	35.85	36.7	37.27	36.51	37.57	37.28	37.06	37.04	36.25	35.77	36.17	35.87	35.89	36.51	36.28	35.34	35.42	36.47	36.67	37.41	35.93	36.77	37.29	36.68	36.68	36.73	35.74	35.45
17:14:00	36.61	36.52	35.84	36.63	37.26	36.49	37.57	37.26	37.03	37.04	36.25	35.76	36.13	35.89	35.93	36.5	36.25	35.34	35.41	36.55	36.65	37.22	35.91	36.76	37.25	36.65	36.77	36.8	35.7	35.46
17:15:00	36.59	36.47	35.87	36.79	37.48	36.47	37.56	37.3	37	37.05	36.26	35.75	36.1	35.85	36.03	36.48	36.21	35.39	35.38	36.63	36.64	37.07	35.89	36.75	37.21	36.62	36.85	36.84	35.68	35.47
17:16:00	36.53	36.43	35.88	36.88	37.56	36.45	37.52	37.31	36.98	37.03	36.28	35.73	36.16	35.76	36.24	36.47	36.14	35.39	35.27	36.64	36.63	37.01	35.88	36.73	37.19	36.59	36.87	36.84	35.65	35.46
17:17:00	36.5	36.38	35.88	36.88	37.58	36.5	37.47	37.28	36.95	37.02	36.3	35.78	36.26	35.89	36.29	36.45	36.15	35.37	35.23	36.61	36.6	36.97	35.85	36.68	37.15	36.55	36.95	36.86	35.63	35.5
17:18:00	36.45	36.34	35.86	36.86	37.56	36.65	37.41	37.32	36.91	37.01	36.32	35.89	36.38	36	36.23	36.5	36.17	35.35	35.36	36.53	36.58	36.94	35.86	36.64	37.13	36.91	37.17	36.92	35.6	35.56
17:19:00	36.42	36.31	35.87	36.8	37.52	36.74	37.34	37.39	36.87	37	36.35	35.99	36.38	36.11	36.26	36.51	36.1	35.34	35.69	36.51	36.52	36.96	35.88	36.63	37.1	36.61	37.22	36.95	35.58	35.6
17:20:00	36.4	36.28	35.85	36.78	37.48	36.77	37.28	37.38	36.83	37.03	36.38	36.01	36.31	36.23	36.29	36.5	35.97	35.38	36.07	36.52	36.47	36.99	35.88	36.63	37.07	36.39	37.35	36.92	35.59	35.61
17:21:00	36.42	36.24	35.77	36.76	37.45	36.74	37.24	37.36	36.76	37.07	36.43	36.08	36.38	36.22	36.3	36.47	35.9	35.44	36.23	36.52	36.43	36.99	35.88	36.63	37.05	36.39	37.62	36.91	35.65	35.61
17:22:00	36.42	36.22	35.72	36.82	37.41	36.68	37.22	37.35	36.72	37.08	36.45	36.11	36.54	36.19	36.42	36.44	35.83	35.5	36.28	36.5	36.38	36.97	35.94	36.65	37.02	36.43	37.81	37.02	35.71	35.61
17:23:00	36.41	36.19	35.63	36.9	37.37	36.68	37.23	37.31	36.52	37.15	36.46	36.13	36.65	36.13	36.51	36.42	35.79	35.6	36.3	36.47	36.36	36.91	35.95	36.67	36.99	36.44	37.81	37.02	35.72	35.6
17:24:00	36.39	36.12	35.47	36.81	37.33	36.67	37.24	37.25	36.45	37.18	36.47	36.29	36.67	36.18	36.56	36.47	35.73	35.73	36.31	36.44	36.36	36.87	35.95	36.69	36.96	36.43	37.83	37	35.7	35.58
17:25:00	36.37	36.06	35.34	36.74	37.29	36.66	37.22	37.21	36.48	37.2	36.48	36.46	36.7	36.4	36.59	36.59	35.75	35.85	36.32	36.4	36.35	36.84	35.89	36.7	36.93	36.41	37.77	37.01	35.69	35.55
17:26:00	36.36	36.02	35.29	36.68	37.25	36.67	37.22	37.23	36.47	37.26	36.49	36.45	36.76	36.62	36.62	36.68	35.81	35.96	36.32	36.39	36.32	36.79	35.81	36.72	36.83	36.41	37.67	37.04	35.67	35.53
17:27:00	36.34	35.99	35.38	36.64	37.2	36.69	37.19	37.21	36.48	37.4	36.5	36.41	36.82	36.69	36.76	36.76	35.82	35.96	36.28	36.37	36.39	36.75	35.8	36.73	36.78	36.4	37.56	37.08	35.67	35.49
17:28:00	36.32	35.95	35.51	36.59	37.15	36.73	37.09	37.15	36.49	37.45	36.53	36.52	37.09	36.71	36.79	36.71	35.81	35.85	36.24	36.36	36.39	36.73	35.92	36.73	36.74	36.4	37.67	37.04	35.68	35.37
17:29:00	36.29	35.9	35.59	36.55	37.11	36.78	37.03	37.15	36.49	37.54	36.58	36.59	37.23	36.69	36.76	36.53	35.8	35.71	36.19	36.35	36.4	36.73	36.03	36.72	36.71	36.4	37.7	36.98	35.7	35.24
17:30:00	36.28	35.85	35.82	36.54	37.05	36.79	37.02	37.23	36.48	37.6	36.63	36.6	37.28	36.66	36.72	36.65	35.79	35.41	36.13	36.36	36.61	36.71	36	36.73	36.77	36.41	37.6	36.97	35.72	35.25
17:31:00	36.28	35.78	36.05	36.51	37	36.77	37.01	37.24	36.45	37.64	36.67	36.7	37.26	36.62	36.68	36.76	35.78	35.6	36.06	36.38	36.67	36.68	35.96	36.73	36.77	36.43	37.61	37.01	35.72	35.35
17:32:00	36.27	35.76	36.13	36.43	36.94	36.75	36.99	37.24	36.35	37.69	36.71	36.73	37.27	36.58	36.71	37	35.77	35.84	36.01	36.39	36.63	36.64	36.08	36.73	36.66	36.48	37.61	37.04	35.68	35.54
17:33:00	36.25	35.8	36.16	36.42	36.89	36.72	36.97	37.23	36.33	37.79	36.72	36.75	37.46	36.54	36.78	37.01	35.77	35.93	36.01	36.4	36.59	36.62	36.26	36.75	36.51	36.49	37.53	37.02	35.67	35.64
17:34:00	36.25	35.83	36.24	36.42	36.83	36.7	36.96	37.17	36.34	37.84	36.74	36.76	37.52	36.51	36.84	36.85	35.78	35.96	36.02	36.45	36.6	36.61	36.28	36.82	36.42	36.46	37.54	36.96	35.67	35.79
17:35:00	36.21	35.83	36.27	36.43	36.75	36.69	36.94	37.16	36.34	37.86	36.75	36.76	37.57	36.47	36.74	36.7	35.77	36.16	36.01	36.47	36.65	36.59	36.51	36.83	36.35	36.52	37.54	36.92	35.68	35.95
17:36:00	36.2	35.83	36.29	36.47	36.68	36.77	36.93	37.17	36.36	37.81	36.74	36.75	37.61	36.42	36.63	36.79	35.71	36.43	35.98	36.48	36.65	36.58	36.57	36.81	36.31	36.79	37.53	36.87	35.68	35.96
17:37:00	36.22	35.83	36.13	36.48	36.69	36.9	36.92	37.18	36.5	37.75	36.77	36.74	37.62	36.4	36.75	36.93	35.72	36.67	35.96	36.48	36.64	36.58	36.43	36.93	36.3	37.1	37.53	36.84	35.68	35.9
17:38:00	36.21	35.82	35.99	36.49	36.73	36.95	36.9	37.16	36.61	37.7	36.79	36.71	37.56	36.36	36.82	36.95	35.77	36.72	35.92	36.46	36.66	36.54	36.32	37.02	36.29	36.88	37.46	36.8	35.68	35.85
17:39:00	36.2	35.81	36.1	36.5	36.72	36.82	36.83	37.15	36.63	37.69	36.83	36.67	37.49	36.3	36.89	37.09	35.78	36.7	35.89	36.51	36.69	36.5	36.28	37.08	36.3	36.78	37.41	36.79	35.7	35.92
17:40:00	36.19	35.79	36.15	36.58	36.71	36.75	36.8	37.14	36.95	37.71	36.89	36.68	37.56	36.24	36.95	37.22	35.78	36.92	35.87	36.55	36.7	36.47	36.25	37.17	36.32	36.77	37.37	36.79	35.71	36.1
17:41:00	36.19	35.77	36.06	36.7	36.7	36.76	36.78	37.12	37.12	37.74	36.96	36.73	37.56	35.97	36.95	37.36	35.79	36.99	35.86	36.58	36.7	36.42	36.25	37.23	36.34	36.74	37.33	36.78	35.69	36.17
17:42:00	36.21	35.8	35.91	36.81	36.69	36.76	36.8	37.11	37.26	37.71	36.95	36.77	37.49	35.75	36.93	37.4	35.77	37	35.85	36.61	36.68	36.37	36.39	37.26	36.45	36.68	37.3	36.75	35.68	36.26
17:43:00	36.25	35.79	35.79	36.87	36.67	36.73	36.9	37.12	37.36	37.66	36.88	36.83	37.33	35.68	36.83	37.4	35.59	37.01	35.94	36.63	36.65	36.36	36.53	37.31	36.67	36.74	37.31	36.71	35.67	36.4
17:44:00	36.22	35.71	35.77	36.85	36.66	36.69	36.92	37.15	37.38	37.66	36.83	36.92	37.22	35.59	36.86	37.41	35.4	37	36.09	36.62	36.63	36.34	36.31	37.38	36.72	36.81	37.33	36.66	35.67	36.45
17:45:00	36.19	35.68	35.83	36.8	36.66	36.67	36.92	37.14	37.34	37.61	36.78	36.95	37.11	35.62	36.96	37.45	35.34	36.98	36.08	36.58	36.6	36.33	35.78	37.34	36.72	36.79	37.28	36.59	35.69	36.45
17:46:00	36.17	35.69	35.86	36.7	36.65	36.68	36.92	37.1	37.34	37.56	36.75	36.96	37.02	35.84	37.04	37.46	35.34	36.96	36.02	36.57	36.58	36.33	35.72	37.25	36.74	36.89	37.21	36.55	35.69	36.49
17:47:00	36.18	35.7	35.85	36.64	36.63	36.71	36.92	37.09	37.39	37.5	36.72	36.95	36.95	36.01	37.1	37.4	35.49	36.95	35.96	36.57	36.58	36.33	35.91	37.15	36.76	36.96	37.15	36.5	35.68	36.63
17:48:00	36.21	35.73	35.81	36.6	36.63	36.77	36.92	37.09	37.45	37.46	36.69	36.91	36.87	36.18	37.08	37.37	35.61	36.94	35.96	36.55	36.64	36.34	36.47	37.31	36.75	37.02	37.2	36.47	35.67	36.65
17:49:00	36.27	35.74	35.74	36.56	36.65	36.8	36.92	37.12	37.54	37.32	36.66	36.91	36.78	36.63	37.03	37.37	35.64	36.97	35.95	36.52	36.65	36.33	36.56	37.34	36.73	37.08	37.26	36.45	35.66	36.61
17:50:00	36.3	35.72	35.72	36.52	36.66	36.81	36.9	37.16	37.58	37.32	36.64	36.82	36.69	36.81	36.97	37.42	35.64	36.95	35.92	36.5	36.67	36.33	36.62	37.36	36.77	36.98	37.31	36.43	35.6	36.56
17:51:00	36.32	35.72	35.71	36.48	36.64	36.79	36.93	37.18	37.54	37.46	36.63	36.67	36.64	36.86	36.91	37.41	35.65	36.95	35.9	36.48	36.68	36.33	36.61	37.41	36.83	36.91	37.31	36.41	35.61	36.52
17:52:00	36.36	35.78	35.73	36.44	36.6	36.7	36.99	37.21	37.45	37.5	36.63	36.73	36.59	36.89	36.84	37.37	35.67	36.95	35.96	36.48	36.67	36.31	36.54	37.45	36.94	37	37.14	36.38	35.7	36.5
17:53:00	36.4	35.7	35.81	36.39	36.62	36.72	37.06	37.25	37.46	37.6	36.62	36.85	36.56	36.91	36.77	37.33	35.76	36.96	36.31	36.48	36.67	36.27	36.46	37.38	36.98	37.09	36.97	36.36	35.81	36.47
17:54:00	36.44	35.61	36.33	36.34	36.72	36.81	37.2	37.27	37.49	37.66	36.64	36.83	36.55	36.91	36.73	37.3	35.91	36.96	36.47	36.5	36.66	36.25	36.45	37.25	36.98	37.2	36.65	36.32	35.9	36.43
17:55:00	36.49	35.55	36.46	36.44	36.75	37.06	37.36	37.26	37.51	37.68	36.69	36.85	36.56	36.89	36.7	37.27	35.92	36.96	36.22	36.54	36.64	36.27	36.45	37.26	37	37.21	36.47	36.3	36.01	36.41
17:56:00	36.55	35.53	36.48	36.49	36.71	37.16	37.44	37.23	37.56	37.62	36.71	36.93	36.55	36.86	36.66	37.25	35.9	36.95	36.21	36.6	36.61	36.5	36.38	37.24	37	37.17	36.41	36.3	36.15	36.41
17:57:00	36.55	35.55	36.49	36.45	36.69	37.2	37.48	37.24	37.55	37.5	36.72	36.91	36.49	36.82	36.62	37.22	35.87	36.88	36.27	36.63	36.45	36.61	36.31	37.29	36.96	37.24	36.36	36.3	36.26	36.41
17:58:00	36.49	35.57	36.49	36.42	36.86	37.2	37.46	37.26	37.55	37.49	36.71	36.92	36.41	36.83	36.56	37.2	35.85	36.66	36.29	36.64	36.34	36.66	36.27	37.44	36.95	37.24	36.36	36.29	36.42	36.41
17:59:00	36.48	35.57	36.47	36.41	36.9	37.21	37.44	37.27	37.61	37.54	36.7	36.95	36.38	36.86	36.51	37.17	35.86	36.61	36.31	36.67	36.44	36.68	36.28	37.44	36.94	37.15	36.36	36.29	36.56	36.4
18:00:00	36.5	35.58	36.47	36.81	36.9	37.23	37.51	37.26	37.69	37.52	36.69	36.98	36.3	36.86	36.48	37.13	35.87	36.95	36.3	36.66	36.49	36.68	36.28	37.43	36.94	37.19	36.42	36.29	36.6	36.41
18:01:00	36.52	35.65	36.52	36.99	36.89	37.25	37.62	37.23	37.77	37.51	36.68	37.07	36.21	36.85	36.45	37.1	35.88	37.17	36.44	36.61	36.64	36.69	36.28	37.48	36.95	37.37	36.51	36.3	36.61	36.42
18:02:00	36.53	35.56	36.56	37.02	36.87	37.32	37.73	37.19	37.78	37.56	36.65	37.32	36.19	36.86	36.45	37.06	35.89	37.19	36.61	36.49	36.8	36.77	36.29	37.58	36.94	37.41	36.42	36.3	36.49	36.41
18:03:00	36.53	35.59	36.58	36.95	36.81	37.38	37.78	37.18	37.75	37.61	36.63	37.37	36.12	36.87	36.43	37.02	35.92	37.25	36.66	36.55	36.93	36.75	36.3	37.84	36.87	37.38	36.42	36.28	36.49	36.39
18:04:00	36.54	35.61	36.46	36.92	36.78	37.43	37.78	37.16	37.77	37.69	36.6	37.45	36.08	36.85	36.38	36.99	35.95	37.31	36.86	36.66	37.04	36.53	36.31	37.89	36.91	37.29	36.48	36.29	36.87	36.37
18:05:00	36.53	35.5	36.08	36.86	36.74	37.52	37.79	37.15	37.85	37.81	36.62	37.59	36.11	36.58	36.38	36.96	35.96	37.36	36.92	36.67	37.15	36.55	36.32	37.98	36.93	37.27	36.43	36.3	36.99	36.47
18:06:00	36.37	35.5	36.04	36.8	36.68	37.59	37.84	37.12	37.96	37.96	36.72	37.61	36.02	36.34	36.38	36.97	35.94	37.41	36.87	36.66	37.28	36.68	36.33	38.11	36.93	37.29	36.41	36.29	37.18	36.64
18:07:00	36.42	35.51	36.09	36.94	36.64	37.58	37.87	37.1	38.02	38.08	36.84	37.56	35.97	36.2	36.36	37.07	35.9	37.35	36.79	36.64	37.39	36.79	36.28	38.22	37.02	37.35	36.56	36.25	37.24	36.71
18:08:00	36.68	35.52	36.16	36.95	36.65	37.59	37.9	37.08	38.08	38.12	36.9	37.52	36.02	36.09	36.34	37.21	36	37.37	36.73	36.63	37.42	36.9	36.01	38.32	37.28	37.35	36.64	36.21	37.27	36.71
18:09:00	36.72	35.58	36.24	36.93	36.7	37.67	37.98	37.04	38.12	38.2	36.98	37.5	36.09	36.15	36.3	37.31	36.06	37.48	36.92	36.66	37.57	37.11	36.16	38.38	37.35	37.37	36.68	36.19	37.32	36.68
18:10:00	36.66	35.68	36.21	37.16	36.75	37.71	38.03	36.97	38.16	38.27	37.04	37.48	36.44	36.54	36.29	37.37	36.11	37.6	36.91	36.99	37.59	37.22	36.15	38.39	37.34	37.35	36.77	36.17	37.4	36.6
18:11:00	36.57	35.68	36.46	37.59	36.76	37.71	38.08	36.94	38.21	38.37	37.12	37.45	36.91	36.78	36.31	37.43	36.27	37.58	36.8	37.18	37.48	37.24	36.35	38.36	37.67	37.23	37.01	36.16	37.45	36.58
18:12:00	36.48	35.55	36.97	37.86	36.64	37.79	38.12	36.92	38.27	38.41	37.28	37.43	37.17	37	36.37	37.49	36.33	37.51	36.86	37.35	37.38	37.3	36.43	38.36	37.91	37.31	37.09	36.15	37.49	36.57
18:13:00	36.49	35.51	37.18	38.06	36.65	37.82	38.19	36.95	38.23	38.42	37.42	37.49	37.33	37.05	36.56	37.59	36.36	37.47	36.89	37.39	37.43	37.38	36.39	38.35	38	37.34	37.15	36.14	37.52	36.44
18:14:00	36.5	35.73	37.29	38.1	36.98	37.88	38.25	36.94	38.13	38.44	37.53	37.51	37.33	37.12	36.74	37.6	36.38	37.44	36.79	37.37	37.38	37.49	36.51	38.35	38.05	37.29	37.41	36.13	37.62	36.38
18:15:00	36.42	35.85	37.28	38.2	37.03	37.92	38.35	36.95	38.08	38.46	37.6	37.53	37.34	37.26	36.92	37.62	36.38	37.49	36.72	37.32	37.29	37.66	36.84	38.38	38.08	37.48	37.53	36.14	37.65	36.5
18:16:00	36.48	35.85	37.19	38.27	36.91	37.9	38.37	37.02	38.12	38.46	37.63	37.54	37.37	37.57	37.25	37.71	36.36	37.53	36.66	37.28	37.24	37.79	37.52	38.4	38.08	37.46	37.91	36.16	37.62	37.03
18:17:00	36.56	35.86	37.13	38.16	36.82	37.82	38.35	37.2	38.21	38.43	37.67	37.51	37.49	37.86	37.48	37.76	36.32	37.46	36.64	37.24	37.47	37.98	37.61	38.4	38.06	37.52	38.04	36.2	37.67	37.2
18:18:00	36.64	36.15	37.16	38.11	36.92	37.68	38.33	37.39	38.19	38.39	37.72	37.44	37.66	38.05	37.6	37.87	36.32	37.43	36.9	37.23	37.5	38.12	37.5	38.39	38.03	37.79	38.01	36.29	37.66	37.2
18:19:00	36.77	36.22	37.26	38.1	37.09	37.58	38.36	37.75	38.1	38.34	37.84	37.44	37.77	38.13	37.65	37.88	36.4	37.41	36.89	37.2	37.4	38.22	37.21	38.39	37.98	37.94	38.01	36.31	37.62	37.12
18:20:00	36.78	36.21	37.24	38.08	37.24	37.51	38.4	38	38.05	38.33	37.87	37.5	37.75	38.09	37.48	37.9	36.51	37.41	36.75	37.17	37.25	38.3	37.37	38.39	37.93	37.91	38.09	36.37	37.7	37.14
18:21:00	36.83	36.19	37.29	38.08	37.61	37.47	38.39	38.07	38.07	38.35	37.89	37.51	37.73	37.97	37.2	37.98	36.55	37.38	36.76	37.18	37.02	38.32	37.49	38.38	37.9	37.85	38.34	36.42	37.77	37.11
18:22:00	36.97	36.14	37.35	38.06	37.84	37.42	38.33	38.16	38.09	38.34	37.9	37.52	37.79	37.94	37.39	38.05	36.54	37.35	36.71	37.16	36.92	38.32	37.47	38.37	37.89	37.99	38.54	36.45	37.8	37.09
18:23:00	37.16	36.08	37.25	38.07	37.95	37.39	38.32	38.18	38.1	38.3	37.92	37.66	37.77	37.99	37.56	38.09	36.53	37.31	36.65	37.12	36.9	38.36	37.3	38.32	38.08	38.17	38.58	36.46	37.9	37.13
18:24:00	37.24	36.05	37.08	38.08	38	37.34	38.37	38.21	38.13	38.32	37.93	37.67	37.76	38.21	37.55	38.13	36.69	37.28	36.74	37.09	36.88	38.42	37.08	38.28	38.17	38.2	38.6	36.5	37.94	37.15
18:25:00	37.28	36.01	37.21	38.06	38.12	37.3	38.38	38.25	38.13	38.37	37.93	37.66	37.76	38.27	37.51	38.2	36.88	37.29	36.8	37.06	36.95	38.39	37	38.23	38.17	38.23	38.5	36.57	37.83	37.18
18:26:00	37.3	35.95	37.3	37.88	38.18	37.29	38.36	38.34	38.13	38.41	37.98	37.63	37.64	38.21	37.56	38.25	36.97	37.29	36.72	37.01	36.97	38.24	37.02	38.22	38.16	38.29	38.47	36.68	37.77	37.14
18:27:00	37.29	35.93	37.39	37.49	38.2	37.24	38.38	38.35	38.12	38.41	38	37.53	37.64	38.05	37.57	38.25	37	37.25	36.75	37.02	36.99	38.16	37.03	38.21	38.15	38.47	38.45	36.69	37.78	37.05
18:28:00	37.3	35.97	37.37	37.32	38.11	37.15	38.45	38.44	38.09	38.39	37.98	37.44	37.67	38.02	37.64	38.22	37.05	37.29	36.78	37.08	36.98	38.16	37.06	38.26	38.12	38.45	38.43	36.67	37.73	37
18:29:00	37.36	36.03	37.34	37.28	38.05	37.13	38.46	38.56	38.16	38.37	37.99	37.44	37.66	38.14	37.74	38.21	37.03	37.32	36.84	37.24	36.95	38.22	37.23	38.29	38.14	38.3	38.47	36.7	37.64	37.01
18:30:00	37.38	36.11	37.33	37.27	38.21	37.1	38.47	38.62	38.15	38.35	37.98	37.44	37.67	38.1	37.8	38.23	36.87	37.34	36.96	37.4	36.88	38.28	37.26	38.33	38.14	38.18	38.54	36.72	37.58	37.08
18:31:00	37.36	36.16	37.38	37.23	38.27	37.08	38.46	38.59	38.12	38.38	37.97	37.44	37.74	37.98	37.81	38.24	36.94	37.33	37.02	37.51	36.85	38.25	37.25	38.33	38.06	38.06	38.56	36.7	37.64	37.08
18:32:00	37.42	36.19	37.39	37.13	38.21	37.08	38.46	38.54	38.11	38.38	37.98	37.51	37.73	38.05	37.78	38.31	37.03	37.36	37.12	37.61	36.96	38.23	37.23	38.31	38.01	38.01	38.65	36.63	37.64	37.03
18:33:00	37.47	36.23	37.36	37.17	38.17	37.03	38.49	38.53	38.08	38.36	37.98	37.49	37.79	38.07	37.81	38.37	37.05	37.47	37.13	37.67	36.96	38.19	37.22	38.31	38.02	38	38.59	36.57	37.64	37.06
18:34:00	37.47	36.22	37.44	37.26	38.15	37.08	38.47	38.5	38.07	38.32	38.08	37.46	37.98	37.97	37.88	38.41	37.04	37.46	37.14	37.77	36.9	38.21	37.28	38.29	38.05	38.18	38.44	36.65	37.77	37.16
18:35:00	37.48	36.24	37.6	37.28	38.2	37.12	38.5	38.49	38.03	38.32	38.13	37.53	38.02	37.83	37.89	38.43	37.11	37.37	37.17	37.78	36.86	38.32	37.33	38.3	38.03	38.4	38.38	36.74	37.86	37.18
18:36:00	37.52	36.27	37.69	37.3	38.25	37.1	38.57	38.55	38	38.28	38.15	37.62	37.95	37.61	37.87	38.43	37.12	37.34	37.11	37.81	36.82	38.35	37.35	38.36	37.99	38.37	38.37	36.8	37.86	37.22
18:37:00	37.55	36.22	37.66	37.26	38.29	37.07	38.67	38.56	37.98	38.2	38.13	37.66	37.86	37.49	37.64	38.42	37.11	37.39	37.05	37.8	36.71	38.35	37.34	38.4	37.98	38.29	38.34	36.84	37.79	37.27
18:38:00	37.56	36.19	37.63	37.19	38.29	36.99	38.72	38.5	37.97	38.22	38.1	37.58	37.87	37.47	37.67	38.42	37.18	37.5	37.07	37.8	36.61	38.37	37.33	38.41	37.95	38.37	38.28	36.87	37.7	37.33
18:39:00	37.62	36.26	37.58	37.17	38.23	36.93	38.73	38.51	38.03	38.29	37.97	37.45	37.89	37.4	37.91	38.46	37.21	37.51	37.06	37.96	36.62	38.38	37.37	38.42	37.93	38.52	38.31	37.06	37.85	37.43
18:40:00	37.7	36.31	37.5	37.15	38.19	36.91	38.73	38.47	38.08	38.35	37.81	37.38	37.92	37.48	37.91	38.49	37.07	37.51	36.98	38	36.68	38.38	37.48	38.45	37.94	38.52	38.27	37.21	37.86	37.43
18:41:00	37.73	36.31	37.47	37.14	38.34	36.88	38.73	38.35	38.2	38.4	37.86	37.4	37.88	37.78	37.85	38.51	36.92	37.49	36.83	37.99	36.69	38.37	37.42	38.46	37.89	38.45	38.16	37.27	37.79	37.39
18:42:00	37.74	36.37	37.64	37.18	38.44	36.8	38.69	38.24	38.3	38.42	38.03	37.42	37.82	37.91	37.87	38.53	36.95	37.4	36.73	38.07	36.64	38.39	37.31	38.46	37.86	38.35	38.13	37.28	37.77	37.55
18:43:00	37.8	36.38	37.74	37.2	38.44	36.73	38.61	38.16	38.28	38.41	38.15	37.4	37.91	37.9	37.86	38.55	37.03	37.37	36.91	38.14	36.62	38.37	37.45	38.46	37.86	38.26	38.31	37.27	37.79	37.76
18:44:00	37.88	36.42	37.62	37.17	38.43	36.68	38.58	38.11	38.23	38.38	38.16	37.4	37.94	37.74	37.78	38.56	37.13	37.41	36.96	38.14	36.58	38.27	37.52	38.47	37.85	38.31	38.57	37.26	37.89	37.78
18:45:00	37.94	36.43	37.38	37.1	38.35	36.67	38.53	38.13	38.26	38.37	38.16	37.48	37.95	37.7	37.71	38.56	37.14	37.49	36.98	37.85	36.5	38.23	37.39	38.48	37.81	38.49	38.62	37.29	37.89	37.7
18:46:00	37.96	36.48	37.38	37.09	38.3	36.78	38.51	38.14	38.22	38.36	38.14	37.5	37.9	37.77	37.7	38.55	37.11	37.52	36.99	37.41	36.5	38.28	37.36	38.46	37.73	38.55	38.56	37.26	37.91	37.68
18:47:00	38.01	36.51	37.35	37.1	38.25	36.93	38.53	38.38	38.16	38.34	38.04	37.49	37.71	37.86	37.7	38.5	37.06	37.51	36.96	37.22	36.51	38.3	37.36	38.46	37.68	38.53	38.49	37.2	38.02	37.65
18:48:00	38.05	36.47	37.33	37.05	38.24	37.07	38.55	38.73	38.16	38.34	37.96	37.52	37.62	37.89	37.65	38.47	37.05	37.5	36.91	37.14	36.51	38.27	37.41	38.53	37.57	38.44	38.44	37.18	38.05	37.55
18:49:00	38.09	36.51	37.42	37.05	38.27	37.09	38.56	38.91	38.22	38.32	38.01	37.55	37.59	37.9	37.6	38.47	37.02	37.47	36.88	37.12	36.55	38.32	37.42	38.56	37.65	38.35	38.44	37.23	38.04	37.46
18:50:00	38.11	36.68	37.43	37.11	38.35	36.83	38.52	38.93	38.26	38.28	38.11	37.61	37.56	37.84	37.54	38.46	36.97	37.42	36.83	37.24	36.58	38.36	37.38	38.59	37.84	38.29	38.43	37.19	38.03	37.45
18:51:00	38.12	36.72	37.41	37.14	38.37	36.74	38.5	38.92	38.29	38.32	38.13	37.66	37.57	37.74	37.47	38.5	36.92	37.52	36.79	37.49	36.74	38.37	37.38	38.6	37.98	38.35	38.36	37.13	38.01	37.64
18:52:00	38.13	36.73	37.36	37.12	38.32	36.71	38.57	38.9	38.24	38.33	38.16	37.65	37.56	37.62	37.55	38.54	36.89	37.55	36.77	37.7	36.77	38.31	37.37	38.57	37.95	38.42	38.31	37.17	38.01	37.79
18:53:00	38.15	36.74	37.29	37.05	38.16	36.6	38.59	38.89	38.1	38.33	38.15	37.66	37.71	37.63	37.53	38.56	36.83	37.52	36.7	37.73	36.76	38.24	37.35	38.49	37.83	38.43	38.31	37.24	38.04	37.82
18:54:00	38.16	36.73	37.35	36.96	38.1	37.13	38.59	38.89	38.07	38.34	38.12	37.7	37.77	37.83	37.61	38.52	36.71	37.45	36.6	37.66	36.72	38.3	37.53	38.44	37.78	38.44	38.3	37.29	38.06	37.8
18:55:00	38.17	36.74	37.39	36.85	38.11	37.55	38.64	38.89	38.07	38.33	38.11	37.68	37.7	37.82	37.56	38.44	36.7	37.43	36.63	37.56	36.7	38.35	37.5	38.47	37.77	38.42	38.29	37.29	38.09	37.76
18:56:00	38.17	36.79	37.41	36.99	38.19	37.67	38.64	38.97	38.07	38.34	38.17	37.66	37.56	37.7	37.36	38.48	36.7	37.45	36.71	37.58	36.74	38.33	37.38	38.48	37.8	38.4	38.29	37.31	38.07	37.66
18:57:00	38.11	36.88	37.41	37.17	38.22	37.57	38.62	39.02	38.04	38.4	38.2	37.71	37.55	37.57	37.48	38.48	36.61	37.43	36.77	37.71	36.76	38.32	37.22	38.41	37.83	38.42	38.27	37.33	38.01	37.6
18:58:00	38.09	36.95	37.3	37.17	38.18	37.54	38.63	39.05	38.13	38.45	38.21	37.78	37.65	37.59	37.6	38.5	36.47	37.43	36.77	37.79	36.75	38.37	37.21	38.34	37.86	38.45	38.29	37.23	37.98	37.61
18:59:00	38.09	36.97	37.22	37.23	38.17	37.52	38.59	39.03	38.23	38.45	38.2	37.78	37.58	37.62	37.62	38.49	36.44	37.38	36.76	37.89	36.73	38.43	37.28	38.33	37.86	38.4	38.37	37.06	37.97	37.6
19:00:00	38.07	37	37.27	37.25	38.14	37.51	38.39	38.95	38.3	38.4	38.16	37.75	37.47	37.48	37.57	38.47	36.62	37.35	36.73	37.88	36.76	38.46	37.32	38.33	37.91	38.34	38.41	36.95	37.99	37.58
19:01:00	38.08	37.02	37.29	37.23	38.15	37.51	38.24	38.98	38.28	38.34	38.12	37.74	37.52	37.43	37.57	38.49	36.74	37.32	36.62	37.77	36.71	38.43	37.36	38.31	37.92	38.34	38.52	36.91	38.05	37.68
19:02:00	38.09	37.04	37.25	37.23	38.23	37.43	38.29	39.02	38.22	38.27	38.06	37.71	37.59	37.36	37.57	38.5	36.87	37.3	36.64	37.73	36.58	38.42	37.36	38.26	37.81	38.36	38.58	36.97	38.1	37.71
19:03:00	38.1	36.99	37.24	37.19	38.26	37.43	38.46	39.01	38.22	38.26	38.06	37.77	37.61	37.38	37.6	38.5	36.95	37.27	36.65	37.67	36.76	38.45	37.36	38.21	37.71	38.38	38.58	37.17	38.07	37.68
19:04:00	38.11	36.74	37.23	37.11	38.27	37.64	38.56	38.98	38.24	38.3	38.11	37.81	37.56	37.43	37.64	38.49	37	37.27	36.64	37.66	36.89	38.48	37.35	38.2	37.61	38.43	38.6	37.15	38.04	37.68
19:05:00	38.1	36.58	37.27	37.13	38.26	37.82	38.63	39.02	38.21	38.34	38.17	37.79	37.48	37.49	37.63	38.53	37.07	37.37	36.71	37.69	36.93	38.44	37.32	38.18	37.46	38.42	38.62	36.88	38.07	37.67
19:06:00	38.12	36.73	37.26	37.22	38.25	37.85	38.61	39.06	38.21	38.38	38.18	37.76	37.39	37.62	37.6	38.54	37.08	37.37	36.95	37.68	37.01	38.38	37.27	38.18	37.46	38.34	38.54	36.8	38.06	37.62
19:07:00	38.13	36.93	37.17	37.18	38.39	37.85	38.45	39.06	38.2	38.38	38.2	37.74	37.3	37.67	37.6	38.53	37.15	37.33	36.85	37.66	37.03	38.39	37.35	38.18	37.83	38.3	38.49	36.85	38.04	37.68
19:08:00	38.12	36.95	37.17	37.08	38.43	37.8	38.39	39	38.17	38.34	38.21	37.8	37.22	37.73	37.55	38.54	37.22	37.3	36.76	37.69	36.98	38.38	37.31	38.16	37.89	38.36	38.43	36.92	38.01	37.69
19:09:00	38.08	36.93	37.14	37.05	38.4	37.73	38.41	38.96	38.21	38.24	38.23	37.84	37.12	37.72	37.53	38.6	37.33	37.28	36.74	37.81	36.87	38.39	37.18	38.13	37.86	38.34	38.34	37	37.97	37.58
19:10:00	37.84	36.83	37.08	37.09	38.34	37.63	38.48	38.95	38.32	38.21	38.25	37.79	37.02	37.64	37.62	38.58	37.47	37.21	36.7	37.91	36.88	38.41	37.22	38.13	37.76	38.29	38.27	37.15	37.96	37.56
19:11:00	37.85	36.66	36.98	37.13	38.33	37.57	38.55	38.95	38.4	38.19	38.29	37.76	36.95	37.46	37.63	38.52	37.49	37.23	36.67	38.07	37.05	38.4	37.44	38.17	37.64	38.33	38.31	37.31	37.99	37.6
19:12:00	38.03	36.71	36.88	37.12	38.35	37.46	38.57	38.95	38.42	38.16	38.3	37.79	37.06	37.36	37.56	38.46	37.43	37.26	36.63	38.16	37.05	38.31	37.42	38.19	37.59	38.3	38.38	37.36	38.05	37.51
19:13:00	38.08	37.12	36.98	37.06	38.34	37.36	38.53	38.92	38.43	38.14	38.28	37.81	37.38	37.41	37.58	38.39	37.44	37.23	36.61	38.19	37	38.23	37.34	38.19	37.61	38.26	38.56	37.32	38.06	37.37
19:14:00	38.1	37.37	37.1	36.99	38.32	37.3	38.51	38.91	38.43	38.14	38.27	37.78	37.72	37.58	37.59	38.47	37.48	37.29	36.54	38.26	36.91	38.25	37.31	38.19	37.68	38.21	38.64	37.23	38.06	37.44
19:15:00	38.1	37.43	37.07	37.11	38.32	37.27	38.49	38.89	38.41	38.17	38.25	37.68	37.73	37.61	37.6	38.47	37.54	37.33	36.45	38.25	36.81	38.36	37.24	38.16	37.87	38.18	38.54	37.16	38.09	37.47
19:16:00	38.1	37.42	37.02	37.09	38.31	37.22	38.34	38.9	38.34	38.2	38.21	37.68	37.62	37.5	37.62	38.4	37.55	37.34	36.43	38.2	36.87	38.43	37.19	38.03	37.9	38.14	38.48	37.07	38.12	37.45
19:17:00	38.12	37.43	36.99	37.03	38.36	37.19	38.33	38.93	38.29	38.24	38.22	37.64	37.56	37.38	37.58	38.34	37.55	37.32	36.52	38.19	36.98	38.45	37.19	37.74	37.84	38.09	38.48	37	38.14	37.47
19:18:00	38.14	37.46	37.06	36.99	38.38	37.16	38.36	38.94	38.3	38.29	38.2	37.61	37.56	37.37	37.54	38.36	37.55	37.53	36.6	38.16	36.98	38.47	37.2	37.75	37.79	38.04	38.46	36.94	38.13	37.45
19:19:00	38.15	37.48	37.19	36.97	38.36	37.13	38.35	38.94	38.31	38.33	38.17	37.7	37.52	37.44	37.61	38.41	37.56	37.58	36.56	38.09	36.99	38.51	37.18	37.87	37.83	37.97	38.61	36.89	38.12	37.39
19:20:00	38.13	37.45	37.14	36.99	38.29	37.12	38.39	38.92	38.29	38.34	38.14	37.69	37.43	37.38	37.66	38.4	37.63	37.32	36.49	38.24	36.97	38.55	37.11	37.91	37.84	37.91	38.65	36.84	38.16	37.37
19:21:00	38.13	37.41	37.15	37.06	38.27	37.17	38.42	38.87	38.28	38.36	38.16	37.63	37.45	37.26	37.65	38.35	37.61	37.29	36.49	38.29	37.02	38.58	37.04	37.85	37.92	37.86	38.5	36.82	38.17	37.4
19:22:00	38.14	37.42	37.21	37.06	38.29	37.2	38.44	38.78	38.29	38.43	38.18	37.56	37.46	37.21	37.7	38.36	37.45	37.28	36.51	38.27	37.16	38.57	37.02	37.71	38.02	37.84	38.47	36.8	38.16	37.51
19:23:00	38.14	37.4	37.17	36.96	38.31	37.19	38.45	38.7	38.28	38.43	38.17	37.46	37.43	37.29	37.66	38.37	37.39	37.24	36.63	38.24	37.17	38.58	37.08	37.59	37.99	37.85	38.46	36.79	38.14	37.56
19:24:00	38.13	37.32	37.24	36.92	38.34	37.17	38.45	38.68	38.28	38.42	38.14	37.44	37.44	37.3	37.67	38.33	37.49	37.2	36.76	38.26	37.14	38.58	37.19	37.5	37.86	37.85	38.47	36.79	38.03	37.49
19:25:00	38.12	37.26	37.44	36.98	38.39	37.14	38.45	38.66	38.27	38.41	38.15	37.43	37.47	37.22	37.62	38.32	37.58	37.25	36.88	38.31	37.12	38.52	37.18	37.59	37.81	37.74	38.57	36.82	38.02	37.51
19:26:00	38.1	37.23	37.42	37.01	38.4	37.1	38.44	38.6	38.14	38.42	38.18	37.46	37.42	37.2	37.55	38.3	37.62	37.28	36.78	38.32	37.03	38.46	37.14	37.75	37.81	37.67	38.58	36.81	38	37.57
19:27:00	38.11	NA	37.25	NA	38.33	NA	38.45	NA	38.26	NA	38.17	NA	37.45	NA	37.57	NA	37.73	37.31	NA	38.27	36.97	38.42	37.09	37.78	NA	37.62	NA	36.78	37.96	NA
19:28:00	38.12	37.22	37.16	37.22	38.23	37.04	38.46	38.7	38.29	38.36	38.11	37.46	37.58	37.42	37.64	38.23	37.72	37.37	36.61	38.12	36.97	38.43	37.21	37.82	37.87	37.6	38.59	36.77	37.94	37.5
19:29:00	38.13	37.21	37.17	37.2	38.21	37.06	38.46	38.7	38.18	38.32	38.08	37.61	37.57	37.56	37.62	38.17	37.67	37.41	36.57	37.97	36.92	38.46	37.26	37.89	37.84	37.56	38.74	36.75	37.87	37.39
19:30:00	38.15	37.17	37.18	37.14	38.2	37.19	38.41	38.66	38	38.33	38.05	37.63	37.45	37.58	37.52	38.16	37.67	37.43	36.55	38.09	36.86	38.45	37.33	38.04	37.78	37.45	38.71	36.78	37.89	37.34
19:31:00	38.16	37.09	37.16	37.05	38.22	37.26	38.42	38.65	38.08	38.38	38.04	37.61	37.37	37.52	37.5	38.17	37.64	37.5	36.53	38.21	36.81	38.4	37.39	38.14	37.7	37.42	38.6	36.78	38	37.31
19:32:00	38.14	36.92	37.13	36.92	38.28	37.28	38.46	38.62	38.23	38.39	38.03	37.57	37.35	37.41	37.48	38.25	37.52	37.53	36.55	38.24	36.76	38.36	37.22	38.14	37.71	37.42	38.55	36.7	38.05	37.31
19:33:00	38.09	36.81	37.18	36.83	38.32	37.28	38.46	38.59	38.26	38.41	38.04	37.46	37.37	37.35	37.62	38.24	37.37	37.37	36.56	38.25	36.74	38.4	37.06	38.15	37.88	37.43	38.56	36.56	38.07	37.32
19:34:00	38.06	36.74	37.27	36.91	38.38	37.32	38.48	38.55	38.28	38.45	38.07	37.42	37.37	37.37	37.71	38.22	37.39	37.25	36.55	38.31	36.81	38.38	37.04	38.14	37.99	37.41	38.59	36.53	38.07	37.33
19:35:00	38.09	36.73	37.24	36.93	38.36	37.36	38.48	38.53	38.28	38.41	38.11	37.36	37.37	37.37	37.65	38.21	37.55	37.18	36.42	38.3	36.83	38.33	37.03	38.04	38.01	37.22	38.59	36.7	38.05	37.42
19:36:00	38.12	36.87	37.26	36.8	38.27	37.41	38.47	38.54	38.26	38.34	38.09	37.3	37.36	37.28	37.59	38.2	37.63	37.13	36.36	38.21	36.77	38.33	37	37.99	37.95	37.09	38.57	36.82	38.06	37.65
19:37:00	38.15	36.95	37.26	36.85	38.24	37.46	38.48	38.54	38.27	38.31	37.98	37.23	37.32	37.16	37.59	38.27	37.72	37.1	36.41	38.06	36.71	38.35	36.98	37.99	37.87	37.1	38.54	36.94	38.11	37.71
19:38:00	38.16	37.1	37.18	36.97	38.26	37.47	38.49	38.54	38.27	38.31	37.95	37.19	37.4	37.13	37.42	38.28	37.77	37.05	36.59	37.94	36.8	38.33	37.03	37.96	37.81	37.22	38.44	36.96	38.11	37.54
19:39:00	38.16	37.11	37.07	36.96	38.25	37.45	38.5	38.55	38.28	38.47	37.95	37.22	37.38	37.11	37.45	38.26	37.78	37.03	36.6	37.91	36.88	38.3	37.1	37.95	37.76	38	38.41	37.07	38.1	37.38
19:40:00	38.15	37.09	36.87	36.96	38.27	37.44	38.54	38.61	38.28	38.5	37.97	37.32	37.34	37.16	37.65	38.26	37.75	36.97	36.56	38.03	36.94	38.41	37.27	37.93	37.7	39.05	38.51	37.33	38.09	37.32
19:41:00	38.16	37.08	36.64	36.93	38.3	37.43	38.57	38.79	38.23	38.43	37.99	37.38	37.33	37.29	37.67	38.26	37.72	36.87	36.52	38.04	36.97	38.46	37.3	37.8	37.64	38.3	38.83	37.33	38.08	37.21
19:42:00	38.18	37.05	36.52	36.89	38.19	37.39	38.58	38.85	38.16	38.28	37.99	37.43	37.25	37.43	37.59	38.26	37.61	36.97	36.48	37.96	37.03	38.48	37.23	37.74	37.71	37.29	38.99	37.23	38.08	37.15
19:43:00	38.2	37	36.67	36.84	38.05	37.38	38.59	38.86	38.12	38.22	37.98	37.49	37.19	37.42	37.59	38.26	37.42	37.02	36.73	37.86	37.11	38.5	37.12	37.71	37.81	37.36	38.99	37.13	38.12	37.15
19:44:00	38.22	36.94	36.89	36.77	38.14	37.37	38.56	38.83	38.1	38.25	37.98	37.6	37.17	37.51	37.72	38.31	37.33	37.05	36.88	37.69	37.27	38.52	37.12	37.68	37.89	37.43	38.81	37.11	38.09	37.21
19:45:00	38.22	36.9	36.92	36.78	38.2	37.34	38.51	38.81	38.09	38.31	37.96	37.65	37.32	37.6	37.75	38.39	37.37	37.07	36.82	37.67	37.43	38.53	37.06	37.67	37.92	37.58	38.67	37.11	37.97	37.32
19:46:00	38.21	36.84	36.95	36.88	38.21	37.35	38.49	38.85	38.11	38.32	37.95	37.72	37.5	37.54	37.69	38.43	37.44	37.08	36.57	37.71	37.58	38.51	37	37.67	37.96	37.71	38.79	37.07	37.87	37.37
19:47:00	38.21	36.77	36.98	36.98	38.28	37.37	38.48	38.88	38.08	38.27	37.99	37.69	37.45	37.72	37.63	38.43	37.47	37.19	36.64	37.69	37.71	38.52	37.28	37.69	37.98	37.94	38.8	37.05	37.85	37.36
19:48:00	38.25	36.73	37	37.14	38.31	37.37	38.49	38.85	37.97	38.21	38.02	37.74	37.18	37.72	37.57	38.42	37.5	37.18	36.69	37.66	37.75	38.55	37.29	37.69	37.95	38.04	38.77	37.07	37.84	37.37
19:49:00	38.26	36.72	37.08	37.16	38.33	37.42	38.51	38.84	37.9	38.11	38.04	37.93	37.17	37.63	37.49	38.39	37.62	37.1	36.66	37.61	37.79	38.54	37.2	37.71	37.91	37.95	39.02	37.21	37.85	37.45
19:50:00	38.25	36.7	37.24	36.99	37.84	37.54	38.51	38.85	37.89	38.04	38.05	37.96	37.16	37.52	37.37	38.35	37.73	37.16	36.66	37.57	37.82	38.51	37.09	37.77	37.96	38.05	39.04	37.29	37.87	37.5
19:51:00	38.29	36.68	37.25	36.95	37.79	37.59	37.75	38.85	37.77	38	38.02	37.93	37.14	37.42	37.24	38.34	37.75	37.18	36.82	37.55	37.87	38.53	37.05	37.84	37.98	38.13	38.71	37.25	37.91	37.54
19:52:00	38.3	36.65	37.22	37.1	38.1	37.59	37.7	38.82	37.74	37.95	38	37.88	37.09	37.57	37.24	38.33	37.73	37.22	36.89	37.51	37.88	38.52	36.98	37.85	38.04	38.15	38.65	37.06	37.94	37.59
19:53:00	38.24	36.56	37.18	37.15	38.46	37.61	38.02	38.8	37.77	38.05	37.99	37.83	36.77	37.68	37.31	38.26	37.71	37.23	36.95	37.45	37.83	38.42	36.95	37.89	38.08	38.18	38.71	36.95	37.93	37.64
19:54:00	38.17	36.5	37.23	37.2	38.65	37.67	38.21	38.82	37.76	38.06	37.98	37.76	37.01	37.77	37.35	38.14	37.7	37.24	36.95	37.38	37.67	38.41	37.11	38	38.06	38.19	39.08	36.97	37.91	37.71
19:55:00	38.14	36.48	37.22	37.26	38.8	37.7	38.34	38.87	37.7	38.04	37.99	37.86	37.22	37.77	37.33	38.1	37.7	37.27	36.88	37.26	37.63	38.44	37.47	38	38.05	38.24	39.07	36.99	37.9	37.7
19:56:00	38.14	36.45	37.12	37.25	38.88	37.67	38.37	38.94	37.55	38.05	37	37.94	37.42	37.67	37.28	38.08	37.75	37.35	36.71	37.23	37.56	38.45	37.42	37.93	38.05	38.33	38.53	36.97	37.86	37.67
19:57:00	38.15	36.42	37.1	37.2	38.93	37.64	38.38	38.94	37.55	38.07	37.21	37.91	37.54	37.55	37.03	38.01	37.79	37.33	36.66	37.27	37.44	38.51	37.48	37.9	38.02	38.22	38.41	36.91	37.85	37.71
19:58:00	38.07	36.39	37	37.14	38.99	37.65	38.34	38.91	37.53	38.09	37.66	37.83	37.6	37.39	37.19	37.98	37.82	37.25	36.6	37.42	37.5	38.54	37.66	37.94	37.97	38.13	38.34	36.92	37.82	37.73
19:59:00	37.97	36.35	36.12	37.14	39	37.83	38.32	38.89	37.44	38.05	38	37.84	37.6	37.41	37.49	37.95	37.84	37.21	36.6	37.47	37.55	38.54	37.86	37.97	37.93	38.23	38.35	36.96	37.7	37.71
20:00:00	37.94	36.35	36.05	37.21	38.99	37.79	38.32	38.82	37.38	38.04	38.24	37.88	37.65	37.34	37.79	37.77	37.84	37.18	36.65	36.94	37.64	38.51	38	37.91	37.92	38.29	38.45	36.98	37.66	37.67
20:01:00	37.93	36.38	36.45	36.96	38.98	37.72	38.29	38.81	37.35	38.07	38.35	37.88	37.69	37.32	38.07	37.69	37.51	37.14	36.66	37.35	37.74	38.34	38.14	37.73	37.92	38.31	38.46	37	37.08	37.68
20:02:00	37.92	36.46	36.61	36.78	38.98	37.71	38.29	38.85	37.34	38.05	38.39	37.83	37.73	37.58	38.26	37.64	37.68	37.67	36.62	37.78	37.76	37.81	38.26	37.72	37.89	38.47	38.55	37.03	37.29	37.67
20:03:00	37.94	36.68	36.92	36.9	39.12	37.7	38.29	38.86	37.32	37.89	38.41	37.77	37.73	37.67	38.4	37.69	37.89	37.6	36.55	37.95	37.38	37.96	38.19	37.77	37.88	39.13	38.72	37.05	37.63	37.58
20:04:00	37.99	36.93	37.25	37.08	39.16	37.71	38.27	38.83	37.25	37.69	38.35	37.77	37.72	37.62	38.48	37.92	37.94	37.53	36.43	38.04	37.4	38.13	38.03	37.8	37.88	38.26	38.69	37.1	37.85	37.58
20:05:00	37.98	37.08	37.45	37.09	39.18	37.81	38.23	38.77	37.01	37.74	38.27	37.79	37.7	37.44	38.57	37.97	37.96	37.61	36.58	38.1	37.56	38.19	38.07	37.79	37.9	38.32	38.74	37.08	38	37.62
20:06:00	37.63	37.34	37.64	37	39.19	37.8	38.22	38.8	37.25	37.8	38.21	37.87	37.61	37.4	38.64	38.05	37.95	37.72	36.85	38.08	37.69	38.21	38.13	37.84	37.92	38.62	38.77	37.17	38.07	37.67
20:07:00	37.61	37.49	37.85	36.95	39.11	37.72	38.23	38.85	37.53	37.86	38.23	38	37.58	37.48	38.63	38.16	37.91	37.8	37.23	38.09	37.7	38.23	38.17	37.51	38	38.87	38.71	37.32	38.16	37.69
20:08:00	37.95	37.63	38.02	37.06	39.08	37.88	38.23	37.73	37.69	37.92	38.25	38.05	37.68	37.53	38.59	38.24	37.92	37.84	37.26	38.11	37.66	38.2	38.23	37.46	38.05	38.98	38.69	37.39	38.21	37.73
20:09:00	38.19	37.86	38.03	37.11	39.11	38.31	38.25	38.24	37.87	37.92	38.18	38.09	37.72	37.23	38.58	38.28	37.87	37.79	37.16	38.09	37.49	38.11	38.26	37.69	38.04	38.97	38.62	37.46	38.23	37.77
20:10:00	38.31	38.06	37.95	37.1	39.22	38.44	38.29	38.65	38.06	37.84	38.13	38.09	37.67	37.14	38.61	38.29	37.7	37.71	37.13	38.16	37.43	38.1	38.19	38.06	38.03	38.91	38.58	37.49	38.23	37.77
20:11:00	38.38	38.17	37.94	37.04	39.21	38.49	38.3	38.72	38.1	37.73	38.12	37.78	37.57	37.12	38.64	38.29	37.75	37.69	37.29	38.16	37.5	38.07	38.08	38.25	37.99	38.88	38.62	37.48	38.22	37.77
20:12:00	38.4	38.27	37.98	36.91	39.05	38.85	38.28	38.66	38.2	37.84	38.08	37.94	37.48	37.23	38.64	37.68	37.75	37.63	37.61	38.11	37.5	38.02	38.02	38.32	37.88	38.82	38.58	37.41	38.2	37.74
20:13:00	38.38	38.31	37.96	36.88	38.99	38.84	38.24	38.66	38.3	37.88	38.08	38.08	37.63	37.33	38.61	37.65	37.53	37.57	37.65	38.1	37.4	37.94	37.91	38.34	37.94	38.63	38.51	37.4	38.14	37.71
20:14:00	38.34	38.35	37.93	36.71	38.96	38.79	38.31	38.71	38.38	37.88	38.14	38.33	37.8	37.44	38.58	38.05	37.45	37.62	37.51	38.08	37.36	37.84	37.86	38.34	37.98	38.5	38.44	37.41	38.11	37.72
20:15:00	38.31	38.37	37.88	37.02	38.96	38.65	38.3	38.75	38.41	37.88	38.16	38.52	37.76	37.52	38.46	38.33	37.56	37.67	37.31	38.13	37.43	37.77	37.82	38.32	37.99	38.52	38.45	37.43	38.09	37.06
20:16:00	38.27	38.43	37.79	37.38	39	38.62	38.14	38.72	38.37	37.85	38.18	38.56	37.47	37.6	38.14	38.45	37.71	37.66	37.08	38.18	37.44	37.77	37.69	38.32	38.04	38.54	38.62	37.43	38.07	37.02
20:17:00	38.23	38.46	37.81	37.51	39.04	38.79	38.05	38.71	38.4	37.86	38.16	38.59	37.45	37.62	37.86	38.52	37.73	37.59	36.93	38.27	37.34	37.85	37.66	38.3	38.05	38.49	39.14	37.41	38.13	37.27
20:18:00	38.18	38.55	37.78	37.59	39.05	39.11	38.05	38.77	38.47	37.89	38.12	38.59	37.55	37.68	37.86	38.51	37.73	37.49	36.94	38.28	37.22	37.92	37.59	38.4	38	38.41	38.31	37.4	38.12	37.46
20:19:00	38.15	38.68	37.53	37.55	39.05	39.31	38.1	38.78	38.45	37.49	38.08	38.53	37.69	37.73	38.06	38.49	37.73	37.57	37.1	38.21	37.25	37.92	37.58	38.53	37.94	38.27	38.23	37.33	38	37.66
20:20:00	38.12	38.48	37.48	37.54	38.99	39.37	38.21	38.75	38.47	37.62	38.03	38.52	37.74	37.69	38.15	38.56	37.72	37.64	37.46	38.19	37.36	37.84	37.6	38.53	37.94	38.14	38.65	37.05	37.93	37.75
20:21:00	38.07	38.17	37.55	37.64	38.95	39.53	38.2	38.75	38.5	38.04	37.95	38.54	37.73	37.53	38.18	38.57	37.73	37.65	37.76	38.17	37.42	37.61	37.52	38.39	37.76	38.14	38.88	36.89	37.92	37.83
20:22:00	38.07	38.17	37.49	37.77	39.01	39.59	38.15	38.68	38.46	38.33	37.95	38.49	37.73	37.49	38.16	38.54	37.69	37.74	37.72	38.14	37.49	37.45	37.49	38.23	37.77	38.17	38.91	36.84	38.01	37.84
20:23:00	38.02	38.31	37.48	37.91	39.06	39.59	38.2	38.59	38.4	38.49	37.98	38.48	37.7	37.43	38.04	38.58	37.6	37.79	37.65	38.13	37.52	37.4	37.51	38.34	38.12	38.25	38.9	37.05	38.03	37.86
20:24:00	38.01	38.43	37.55	37.89	39.1	39.52	38.23	38.59	38.23	38.53	37.98	38.47	37.7	37.54	38.14	38.59	37.47	37.84	37.85	38.05	37.57	37.28	37.44	38.38	38.27	38.33	38.89	37.21	37.87	37.91
20:25:00	38.02	38.41	37.56	37.8	39.11	39.62	38.23	38.59	38.07	38.55	37.97	38.44	37.55	37.55	38.2	38.58	37.48	37.86	38.03	37.86	37.61	37.29	37.29	38.4	38.35	38.51	38.83	37.2	37.78	37.92
20:26:00	38	38.41	37.55	37.84	39.11	39.72	38.23	38.57	38.11	38.61	37.93	38.4	37.33	37.53	38.22	38.6	37.6	37.87	38.07	37.84	37.56	37.43	37.24	38.41	38.38	38.58	38.69	37.17	37.73	37.92
20:27:00	38.1	38.41	37.5	37.94	39.11	39.67	38.19	38.56	38.09	38.7	37.88	38.3	37.13	37.64	38.18	38.61	37.63	37.96	38.02	38.03	37.39	37.38	37.18	38.43	38.34	38.51	38.6	37.09	37.64	37.93
20:28:00	38.13	38.36	37.48	37.94	39.07	39.61	38.17	38.56	37.9	38.69	37.82	38.19	37.02	37.64	38.06	38.65	37.5	38.07	38.01	38.08	37.35	37.19	37.02	38.48	38.33	38.47	38.6	37.01	37.54	37.96
20:29:00	38.11	38.37	37.51	37.91	39.06	39.56	38.17	38.55	37.86	38.59	37.76	38.17	37.05	37.54	38.05	38.6	37.29	38.05	37.99	38.01	37.4	37.15	36.9	38.45	38.28	38.38	38.56	36.91	37.49	37.98
20:30:00	38.05	38.33	37.5	37.87	39.05	39.42	38.19	38.54	37.89	38.67	37.6	38.16	37.16	37.45	38.01	38.45	37.29	38.06	37.93	38.02	37.42	37.29	36.59	38.24	38.23	38.29	38.61	36.87	37.59	37.93
20:31:00	38.03	38.28	37.56	37.78	39.02	39.35	38.19	38.54	37.94	38.74	37.51	38.14	37.32	37.17	37.82	38.43	37.35	38.15	37.81	38.04	37.35	37.38	36.58	38.24	38.22	38.09	38.7	36.91	37.69	37.8
20:32:00	38.01	38.14	37.55	37.72	38.96	39.37	38.21	38.49	38.05	38.73	37.5	38.03	37.44	37.16	37.69	38.39	37.43	38.22	37.7	37.99	37.31	37.45	36.93	38.44	38.21	38.06	38.53	36.98	37.76	37.73
20:33:00	38.01	38.05	37.16	37.7	38.93	39.46	38.3	38.45	37.96	38.71	37.51	37.95	37.47	37.42	37.6	38.39	37.52	38.1	37.82	37.98	37.38	37.46	37.05	38.46	38.2	38.02	38.2	37.06	37.84	37.68
20:34:00	38.02	38.06	36.82	37.65	38.89	39.47	38.27	38.6	37.89	38.61	37.5	37.74	37.44	37.5	37.67	38.37	37.55	38.03	38.11	38.03	37.4	37.44	37.25	38.43	38.21	37.92	38.18	37.07	37.88	37.61
20:35:00	38	38.11	36.78	37.58	38.88	39.37	38.2	38.58	38.1	38.59	37.52	37.68	37.36	37.49	37.77	38.41	37.56	38	38.01	38.08	37.38	37.45	37.33	38.41	38.22	38.07	38.23	37.06	37.85	37.63
20:36:00	38	38.18	36.8	37.46	38.93	39.28	38.23	38.36	38.18	38.62	37.58	37.71	37.4	37.51	37.72	38.52	37.52	38.08	37.95	38.01	37.4	37.52	37.26	38.47	38.15	38.23	38.2	37.04	37.78	37.62
20:37:00	38.05	38.08	36.86	37.32	39	39.25	38.21	38.29	38.22	38.62	37.57	37.75	37.36	37.46	37.69	38.53	37.5	38.17	37.92	37.84	37.49	37.59	36.94	38.52	38.11	38.27	38.2	36.99	37.91	37.49
20:38:00	38.03	38.03	36.95	37.27	39.03	39.21	38.15	38.46	38.27	38.57	37.59	37.8	37.21	37.43	37.74	38.63	37.53	38.13	37.83	37.57	37.42	37.55	37.03	38.53	38.1	38.29	38.29	36.93	38.03	37.44
20:39:00	37.98	38.16	37.29	37.37	39.04	39.04	38.12	38.61	38.27	38.53	37.62	37.73	37.13	37.57	38.21	38.96	37.48	38.05	37.83	37.54	37.22	37.25	37.27	38.46	38.08	38.3	38.29	36.85	37.98	37.48
20:40:00	37.94	38.21	37.54	37.35	39.07	38.98	38.1	38.64	38.26	38.51	37.69	37.59	37.18	37.57	38.37	38.78	37.43	38.08	37.84	37.57	37.22	37.15	37.38	38.35	38	38.28	38.13	36.79	37.86	37.57
20:41:00	37.86	38.19	37.57	37.24	39.07	39.07	38.05	38.66	38.27	38.45	37.78	37.51	37.19	37.67	38.45	38.51	37.43	38.08	37.86	37.69	37.22	37.2	37.35	38.43	37.93	38.29	37.99	36.73	37.85	37.6
20:42:00	37.83	38.15	37.59	37.16	39.04	39.07	37.93	38.72	38.3	38.36	37.9	37.42	37.18	37.79	38.46	38.46	37.47	38.02	37.83	37.68	37.14	37.12	37.46	38.49	37.87	38.54	37.83	36.66	37.91	37.63
20:43:00	37.82	38.09	37.56	37.43	39.01	39.05	37.77	38.71	38.33	38.35	37.95	37.35	37.23	37.84	38.39	38.59	37.47	37.98	37.64	37.64	37.11	37.08	37.49	38.51	37.89	38.64	37.79	36.59	37.89	37.65
20:44:00	37.71	38.03	37.43	37.51	38.98	39.01	37.65	38.69	38.33	38.43	37.96	37.3	37.46	37.9	38.32	38.64	37.47	37.96	37.34	37.65	37.09	37.15	37.23	38.5	38.11	38.38	37.86	36.52	37.79	37.6
20:45:00	37.67	37.99	37.33	37.31	38.96	38.96	37.55	38.63	38.34	38.49	37.87	37.23	37.54	37.85	38.28	38.49	37.46	37.96	37.31	37.61	37.05	37.29	37.21	38.51	38.11	38.38	37.97	36.46	37.79	37.66
20:46:00	37.64	37.93	37.55	37.77	38.96	38.95	37.47	38.59	38.31	38.49	37.96	37.17	37.48	37.65	38.26	38.49	37.4	38	37.26	37.56	37.01	37.29	37.46	38.51	38.05	38.51	37.88	36.41	37.85	37.67
20:47:00	37.62	37.86	37.74	38.57	39	38.92	37.4	38.51	38.27	38.4	38.01	37.1	37.53	37.5	38.27	38.5	37.36	38.21	37.16	37.38	36.98	37.17	37.47	38.49	37.95	38.52	37.76	36.4	37.82	37.58
20:48:00	37.62	37.8	37.75	38.12	39.06	38.9	37.35	38.5	38.28	38.13	37.99	37.04	37.56	37.4	38.29	38.44	37.43	38.23	37.13	37.27	36.95	37.07	37.34	38.46	37.92	38.42	37.7	36.4	37.8	37.48
20:49:00	37.64	37.76	37.78	37.76	39.11	38.88	37.27	38.59	38.3	38.03	38	37	37.51	37.3	38.3	38.4	37.54	38.15	37.38	37.23	36.94	37.01	37.17	38.47	38	38.18	37.64	36.39	37.86	37.51
20:50:00	37.64	37.74	37.8	37.66	39.12	38.9	37.19	38.62	38.29	38.16	37.98	36.97	37.51	37.23	38.29	38.57	37.48	38.07	37.41	37.15	36.93	36.99	37.04	38.51	38.01	38.4	37.63	36.39	37.89	37.51
20:51:00	37.58	37.72	37.87	37.87	39.07	38.9	37.21	38.78	38.3	38.17	37.88	36.95	37.57	37.14	38.26	38.63	37.32	37.98	37.29	37.05	36.92	36.98	36.93	38.55	38.08	38.49	37.56	36.38	37.93	37.48
20:52:00	37.39	37.65	37.97	38.07	38.98	38.86	37.28	38.85	38.3	38.16	37.77	36.96	37.66	37.1	38.19	38.56	37.37	37.96	37.27	36.97	36.9	36.95	36.83	38.55	38.11	38.45	37.44	36.36	37.91	37.4
20:53:00	37.4	37.61	37.97	37.98	38.96	38.82	37.31	38.83	38.25	38.15	37.76	37	37.6	37.07	38.16	38.28	37.41	38.1	37.24	36.88	36.87	36.91	36.73	38.53	38.14	38.42	37.36	36.34	37.79	37.39
20:54:00	37.6	37.57	37.81	37.87	38.94	38.82	37.36	38.73	38.19	38.04	37.69	37.03	37.43	37.02	38.13	38.14	37.48	38.34	37.21	36.81	36.85	36.86	36.62	38.51	38.16	38.35	37.3	36.3	37.74	37.44
20:55:00	37.67	37.51	37.72	37.87	38.9	38.83	37.43	38.72	38.24	37.97	37.63	37.07	37.41	36.99	38.06	38.12	37.46	38.23	37.24	36.77	36.82	36.83	36.54	38.5	38.21	38.43	37.29	36.28	37.71	37.55
20:56:00	37.67	37.47	37.66	37.87	38.9	38.81	37.5	38.71	38.25	37.91	37.62	37.18	37.39	36.96	38.06	38.14	37.42	38.17	37.24	36.74	36.78	36.81	36.46	38.5	38.23	38.75	37.27	36.27	37.73	37.61
20:57:00	37.65	37.43	37.49	37.99	38.92	38.75	37.56	38.69	38.22	37.87	37.7	37.23	37.39	36.91	38.1	38.09	37.56	38.09	37.23	36.71	36.77	36.76	36.42	38.47	38.15	38.98	37.24	36.2	37.74	37.55
20:58:00	37.62	37.38	37.38	38.04	38.96	38.73	37.68	38.67	38.13	37.86	37.82	37.24	37.43	36.86	38.09	37.97	37.59	37.91	37.21	36.78	36.78	36.7	36.34	38.44	38.07	38.47	37.2	35.99	37.83	37.47
20:59:00	37.6	37.3	37.33	37.98	38.93	38.73	37.69	38.66	38.13	37.82	37.8	37.27	37.42	36.81	38.11	38.3	37.62	37.83	37.2	36.84	36.77	36.64	36.3	38.44	38.09	38.25	37.16	35.72	37.9	37.46
21:00:00	37.56	37.25	37.36	37.95	38.85	38.69	37.73	38.65	38.13	37.68	37.77	37.3	37.25	36.76	38.13	38.36	37.66	37.77	37.22	36.96	36.7	36.6	36.34	38.43	38.07	38.16	37.1	35.82	37.85	37.5
21:01:00	37.5	37.22	37.24	37.98	38.79	38.49	37.83	38.69	38.13	37.57	37.88	37.36	37.21	36.72	38.1	38.24	37.7	37.93	37.33	36.98	36.61	36.62	36.35	38.41	38.05	38.14	37.08	35.99	37.65	37.47
21:02:00	37.43	37.21	37.16	37.94	38.8	38.29	37.93	38.72	38.02	37.5	37.91	37.38	37.21	36.72	38.07	38.13	37.69	38.01	37.34	37.22	36.46	36.63	36.31	38.41	38.06	38.17	37.04	35.88	37.65	37.5
21:03:00	37.36	37.22	37.05	37.9	38.84	38.38	38.02	38.74	37.93	37.46	37.89	37.38	37.09	36.75	38.02	38.04	37.58	37.87	37.47	37.25	36.37	36.62	36.14	38.43	38.03	38.21	36.99	35.76	37.86	37.7
21:04:00	37.35	37.23	37.09	38.02	38.87	38.62	38.05	38.77	37.9	37.43	37.85	37.33	37.06	36.85	37.88	38.08	37.53	37.83	37.56	37.11	36.35	36.62	35.87	38.43	37.93	38.31	36.95	35.89	37.95	37.73
21:05:00	37.32	37.23	37.34	38.1	38.91	38.62	38.08	38.85	37.83	37.41	37.82	37.32	37.07	37.07	37.77	38.05	37.47	37.87	37.41	37.17	36.35	36.61	36.27	38.43	37.81	38.32	36.91	36.06	37.83	37.76
21:06:00	37.26	37.21	37.42	38.08	38.91	38.55	38.07	38.94	37.93	37.42	37.73	37.4	37.14	37.19	37.85	38.04	37.39	37.88	37.12	37.28	36.34	36.57	36.43	38.42	37.69	38.33	36.86	36.05	37.82	37.74
21:07:00	37.22	37.19	37.39	38.05	38.84	38.73	38.02	38.98	37.96	37.48	37.48	37.5	37.45	37.24	37.88	38.03	37.38	37.97	37.1	37.41	36.35	36.56	36.41	38.4	37.59	38.28	36.81	36.11	37.79	37.56
21:08:00	37.19	37.2	37.24	38.01	38.84	38.84	38.03	39.05	37.96	37.5	37.39	37.53	37.6	37.33	37.82	38	37.44	38.1	37.33	37.41	36.37	36.62	36.45	38.38	37.51	38.19	36.86	36.25	37.73	37.58
21:09:00	37.19	37.23	37.08	37.95	38.96	38.87	38.02	39.07	37.99	37.52	37.52	37.55	37.82	37.41	37.8	38.01	37.58	38.17	37.41	37.37	36.42	36.77	36.35	38.36	37.45	38.18	36.91	36.51	37.69	37.61
21:10:00	37.18	37.25	37	37.9	38.95	38.85	37.98	39.02	38.06	37.57	37.56	37.5	37.89	37.47	37.83	38.02	37.65	38.17	37.18	37.28	36.52	36.93	36.2	38.38	37.36	38.32	37.01	36.68	37.68	37.45
21:11:00	37.15	37.27	36.87	37.87	38.89	38.86	37.92	38.97	37.98	37.67	37.56	37.46	37.79	37.49	37.79	37.99	37.64	38.13	37.11	37.11	36.69	37.1	36.21	38.42	37.26	38.38	37.06	36.72	37.65	37.24
21:12:00	37.13	37.31	36.76	37.79	38.84	38.87	37.86	38.94	37.88	37.79	37.53	37.42	37.77	37.53	37.76	37.92	37.44	38.16	37.09	37.05	36.77	37.21	36.58	38.42	37.18	38.29	37.04	36.72	37.65	36.96
21:13:00	37.18	37.32	36.69	37.59	38.87	38.87	37.84	38.91	37.99	37.89	37.5	37.38	37.76	37.59	37.82	37.85	37.32	38.17	37.06	37.13	36.77	37.1	36.74	38.37	37.14	38.26	37.29	36.71	37.67	36.92
21:14:00	37.19	37.35	36.63	37.57	38.97	38.86	37.89	38.85	38.07	38.02	37.43	37.4	37.72	37.63	37.81	37.82	37.41	38.08	37.09	37.21	36.74	37.09	36.75	38.36	37.13	38.29	37.56	36.68	37.69	37.18
21:15:00	37.19	37.45	36.56	37.62	38.98	38.84	37.95	38.81	38.08	38.1	37.36	37.42	37.64	37.71	37.75	37.8	37.5	38.01	37.02	37.33	36.77	37.25	36.74	38.39	37.13	38.23	37.59	36.65	37.66	37.31
21:16:00	37.2	37.55	36.57	37.61	38.96	38.81	37.95	38.8	38.06	38.13	37.3	37.39	37.38	37.74	37.68	37.7	37.53	37.95	37.15	37.34	36.73	37.71	36.69	38.39	37.18	38	37.83	36.63	37.64	37.19
21:17:00	37.26	37.56	36.58	37.66	38.95	38.82	37.92	38.77	38.14	38.18	37.24	37.43	37.25	37.78	37.47	37.56	37.55	37.87	37.44	37.26	36.66	37.9	36.64	38.4	37.19	37.84	38.01	36.62	37.7	37.23
21:18:00	37.31	37.55	36.55	37.7	38.94	38.85	37.86	38.75	38.19	38.25	37.18	37.47	37.2	37.82	37.58	37.33	37.62	37.84	37.77	37.26	36.64	37.94	36.57	38.44	37.17	37.64	37.86	36.61	37.7	37.31
21:19:00	37.36	37.53	36.57	37.7	38.95	38.86	37.8	38.73	38.24	38.29	37.12	37.44	37.06	37.83	37.9	37.34	37.65	37.77	38.2	37.24	36.82	37.94	36.49	38.44	37.16	37.54	37.98	36.59	37.72	37.32
21:20:00	37.35	37.49	36.57	37.68	38.95	38.84	37.73	38.72	38.37	38.28	37.08	37.4	37.03	37.86	37.97	37.83	37.58	37.78	38.4	37.17	37.07	37.87	36.4	38.37	37.22	37.52	38.15	36.57	37.7	37.38
21:21:00	37.3	37.47	36.64	37.62	38.89	38.8	37.67	38.65	38.45	38.26	37.04	37.41	37.05	37.87	38	37.87	37.48	37.72	38.42	37.12	37.16	37.78	36.33	38.33	37.24	37.47	37.98	36.59	37.54	37.48
21:22:00	37.23	37.49	36.75	37.58	38.87	38.74	37.61	38.56	38.43	38.18	37.06	37.44	37.1	37.85	38	37.85	37.46	37.66	38.36	37.11	37.23	37.69	36.25	38.34	37.25	37.43	37.93	36.61	37.6	37.49
21:23:00	37.17	37.56	36.78	37.6	38.88	38.68	37.55	38.54	38.41	38.17	37.25	37.49	37.33	37.82	37.92	37.76	37.41	37.68	38.28	37.08	37.31	37.66	36.16	38.36	37.33	37.36	38.18	36.61	37.67	37.45
21:24:00	37.18	37.63	36.81	37.6	38.85	38.61	37.49	38.49	38.42	38.13	37.3	37.49	37.45	37.92	37.81	37.75	37.3	37.78	38.16	37.04	37.49	37.56	36.13	38.4	37.38	37.28	38.23	36.6	37.75	37.39
21:25:00	37.19	37.65	36.82	37.73	38.82	38.56	37.43	38.5	38.41	38.11	37.29	37.5	37.44	38.03	37.77	37.81	37.19	37.83	38.02	36.98	37.63	37.39	36.24	38.44	37.39	37.26	38.47	36.6	37.74	37.32
21:26:00	37.17	37.65	36.84	37.89	38.83	38.5	37.36	38.52	38.42	38.18	37.26	37.51	37.37	38.04	37.78	37.82	37.08	37.84	37.91	36.84	37.7	37.27	36.23	38.48	37.38	37.36	38.41	36.57	37.61	37.31
21:27:00	37.15	37.64	36.84	37.89	38.87	38.35	37.29	38.48	38.48	38.19	37.21	37.48	37.35	38.03	37.77	37.82	37.06	37.85	37.83	36.81	37.73	37.35	36.2	38.48	37.36	37.9	38.14	36.53	37.55	37.4
21:28:00	37.27	37.63	36.92	37.9	38.91	38.18	37.3	38.4	38.51	38.17	37.17	37.51	37.4	38.03	37.74	37.94	37.06	37.81	37.67	36.93	37.77	37.32	36.18	38.49	37.35	38.15	38.29	36.46	37.47	37.42
21:29:00	37.29	37.7	36.99	38.03	38.9	38.12	37.38	38.44	38.51	38.19	37.13	37.52	37.4	38.02	37.68	38.09	37.14	37.78	37.21	37.51	37.8	37.23	36.16	38.59	37.37	38.24	38.43	36.35	37.39	37.37
21:30:00	37.24	37.73	36.98	38.11	38.86	38.08	37.4	38.53	38.52	38.37	37.06	37.48	37.3	37.99	37.66	38.04	37.1	37.76	36.72	37.64	37.9	37.27	36.14	38.6	37.39	38.24	38.35	36.26	37.42	37.38
21:31:00	37.27	37.71	36.93	37.97	38.81	38.06	37.4	38.54	38.53	38.45	37.04	37.45	37.34	37.97	37.69	37.86	37.08	37.95	36.59	37.73	37.98	37.26	36.14	38.49	37.39	38.12	38.29	36.18	37.43	37.4
21:32:00	37.42	37.72	36.85	37.91	38.77	38.11	37.47	38.55	38.53	38.35	37.08	37.38	37.35	37.97	37.73	37.71	37.17	38.08	36.66	37.79	38.01	37.25	36.16	38.48	37.37	38.05	38.38	36.12	37.49	37.36
21:33:00	37.44	37.7	36.81	37.86	38.77	38.28	37.57	38.54	38.55	38.28	37.18	37.32	37.32	38	37.73	37.67	37.24	38.05	36.69	37.95	37.89	37.23	36.15	38.48	37.48	38.27	38.37	36.07	37.58	37.31
21:34:00	37.41	37.6	36.8	37.85	38.73	38.29	37.6	38.58	38.55	38.19	37.24	37.26	37.43	37.96	37.74	37.67	37.23	37.83	36.79	38.03	37.84	37.18	36.15	38.46	37.57	38.51	38.05	36.02	37.62	37.29
21:35:00	37.42	37.61	36.8	37.78	38.74	38.26	37.7	38.59	38.56	38.13	37.24	37.08	37.43	37.93	37.67	37.66	37.19	37.8	36.88	38.12	37.91	37.14	36.17	38.46	37.7	38.54	37.91	36.01	37.69	37.27
21:36:00	37.42	37.77	36.78	37.78	38.76	38.2	37.89	38.58	38.59	38.21	37.19	36.86	37.25	38.02	37.64	37.66	37.1	37.78	36.94	38.15	37.89	37.09	36.19	38.47	37.85	38.5	38.04	36.03	37.79	37.21
21:37:00	37.41	37.79	36.72	37.78	38.69	38.12	37.98	38.63	38.58	38.31	37.25	36.76	37.08	38.11	37.71	37.69	36.84	37.74	36.97	38.15	37.8	37.05	36.23	38.43	37.93	38.71	38.05	36.03	37.78	37.17
21:38:00	37.42	37.71	36.64	37.8	38.52	38.08	38	38.63	38.52	38.4	37.41	36.7	36.89	38.11	37.77	37.72	36.53	37.66	36.98	38.04	37.76	37	36.26	38.42	37.95	38.7	38.03	36.09	37.74	37.16
21:39:00	37.44	37.6	36.51	37.83	38.38	38.08	38.03	38.53	38.48	38.55	37.55	36.65	36.78	38.06	37.84	37.72	36.37	37.59	36.98	37.88	37.91	36.99	36.3	38.43	37.95	38.5	38.35	36.34	37.82	37.11
21:40:00	37.39	37.52	36.37	37.84	38.34	38.17	38.11	38.5	38.43	38.62	37.68	36.56	36.71	38.04	37.89	37.68	36.38	37.54	36.97	37.84	37.92	36.98	36.31	38.39	37.87	38.36	38.48	36.4	38.02	37.28
21:41:00	37.34	37.55	36.35	37.86	38.35	38.22	38.13	38.54	38.41	38.74	37.73	36.49	36.66	38.11	37.9	37.72	36.52	37.56	37.12	37.8	37.86	36.97	36.3	38.33	37.77	38.26	38.52	36.43	38.07	37.46
21:42:00	37.33	37.5	36.33	37.9	38.33	38.24	38.16	38.57	38.45	38.81	37.74	36.43	36.63	38.14	37.89	37.8	36.6	37.64	37.53	37.77	37.8	36.94	36.29	38.36	37.81	38.31	38.55	36.56	37.98	37.48
21:43:00	37.29	37.47	36.29	37.96	38.28	38.25	38.19	38.63	38.5	38.8	37.73	36.36	36.78	38.14	37.86	38.05	36.73	37.68	37.7	37.7	37.8	36.92	36.3	38.36	37.82	38.35	38.54	36.58	37.98	37.44
21:44:00	37.22	37.5	36.26	38.33	38.33	38.24	38.19	38.7	38.53	38.8	37.77	36.3	37.09	38.18	37.79	38	36.79	37.69	37.86	37.6	37.81	36.89	36.3	38.33	37.78	38.31	38.5	36.56	38.03	37.45
21:45:00	37.21	37.49	36.25	38.81	38.25	38.22	38.08	38.72	38.52	38.77	37.79	36.26	37.27	38.19	37.64	37.78	36.92	37.67	37.87	37.52	37.9	36.87	36.29	38.37	37.81	38.28	38.45	36.58	38.04	37.46
21:46:00	37.37	37.44	36.24	38.64	38.2	38.17	38.09	38.75	38.51	38.68	37.82	36.28	37.55	38.11	37.54	37.8	36.96	37.64	37.8	37.46	37.98	36.85	36.33	38.45	37.82	38.28	38.51	36.58	38.01	37.44
21:47:00	37.44	37.37	36.22	38.11	38.21	38.17	38.12	38.76	38.49	38.6	37.83	36.28	37.59	37.95	37.64	37.9	36.99	37.77	37.7	37.42	37.99	36.74	36.35	38.46	37.79	38.34	38.54	36.58	37.96	37.53
21:48:00	37.47	37.31	36.2	38.13	38.22	38.19	38.11	38.75	38.47	38.55	37.78	36.19	37.55	37.83	37.71	38	37.01	37.76	37.63	37.37	37.94	36.62	36.37	38.43	37.83	38.28	38.46	36.56	37.79	37.62
21:49:00	37.46	37.27	36.2	38.22	38.24	38.29	38.12	38.76	38.46	38.52	37.78	36.1	37.37	37.74	37.67	37.94	37.07	37.62	37.58	37.31	37.88	36.57	36.37	38.45	37.86	38.13	38.35	36.55	37.74	37.67
21:50:00	37.36	37.25	36.14	38.23	38.22	38.3	38.06	38.77	38.5	38.53	37.81	36.06	37.48	37.66	37.68	37.8	37.21	37.63	37.51	37.24	37.87	36.59	36.35	38.49	37.86	38.2	38.3	36.53	37.67	37.79
21:51:00	37.32	37.28	36.07	38.2	38.18	38.26	37.93	38.78	38.52	38.56	37.72	36.03	37.5	37.67	37.78	37.75	37.35	37.71	37.44	37.07	37.9	36.7	36.36	38.51	37.87	38.3	38.11	36.49	37.65	37.81
21:52:00	37.25	37.33	36	38.14	38.12	38.26	37.78	38.77	38.52	38.58	37.67	36.02	37.58	37.64	37.88	37.83	37.53	37.72	37.36	36.82	37.88	36.93	36.35	38.48	37.9	38.34	38.25	36.38	37.7	37.77
21:53:00	37.18	37.4	35.95	38.08	38.07	38.28	37.69	38.75	38.47	38.63	37.69	35.98	37.61	37.54	37.89	37.83	37.54	37.54	37.24	36.69	37.67	37.14	36.34	38.45	37.94	38.34	38.56	36.16	37.66	37.81
21:54:00	37.17	37.47	35.99	37.99	38.03	38.26	37.59	38.79	38.32	38.66	37.71	35.9	37.7	37.44	37.91	37.62	37.51	37.43	37.15	36.66	37.65	37.35	36.62	38.39	37.86	38.26	38.7	36.18	37.66	37.83
21:55:00	37.2	37.48	36.03	37.76	38	38.12	37.49	38.8	38.28	38.64	37.73	35.87	37.74	37.34	37.89	37.72	37.46	37.37	37.08	36.71	37.75	37.44	36.68	38.37	37.67	38.15	38.51	36.4	37.66	37.86
21:56:00	37.21	37.48	35.8	37.89	37.94	38.26	37.41	38.89	38.29	38.54	37.85	36.11	37.63	37.27	37.86	38.1	37.31	37.33	37	36.78	37.73	37.43	36.67	38.39	37.67	38.13	38.34	36.5	37.53	37.97
21:57:00	37.23	37.49	35.64	38	37.92	38.34	37.3	39.02	38.29	38.47	37.88	36.42	37.6	37.26	37.8	38.2	37.3	37.33	36.94	36.84	37.61	37.47	36.45	38.42	37.87	38.14	38.34	36.59	37.48	38
21:58:00	37.24	37.51	35.69	37.98	37.96	38.42	37.18	39.01	38.28	38.44	37.82	36.58	37.62	37.23	37.73	38.12	37.34	37.44	36.92	36.9	37.58	37.65	36.2	38.43	38.01	38.16	38.23	36.64	37.5	37.95
21:59:00	37.15	37.51	35.93	37.99	37.99	38.42	37.11	38.96	38.32	38.5	37.8	36.7	37.55	37.15	37.7	38.03	37.34	37.43	36.85	36.95	37.75	37.77	36.3	38.43	38.03	38.13	37.98	36.62	37.59	37.89
22:00:00	37.18	37.46	35.94	37.98	37.93	38.32	37.02	38.95	38.36	38.49	37.84	36.79	37.5	37.06	37.71	37.9	37.32	37.32	36.77	36.99	37.82	37.87	36.29	38.43	38	38.13	38.06	36.51	37.62	37.9
22:01:00	37.28	37.39	35.83	37.91	37.84	38.3	36.94	38.9	38.37	38.41	37.84	36.87	37.62	37.06	37.69	37.77	37.27	37.3	36.73	37	37.88	37.93	36.06	38.4	38.08	38.16	38.19	36.48	37.64	37.95
22:02:00	37.33	37.39	35.82	37.82	37.99	38.29	36.89	38.79	38.35	38.35	37.81	36.9	37.76	37.18	37.63	37.7	37.16	37.35	36.74	37.01	37.94	37.96	35.85	38.34	38.14	38.31	38.21	36.48	37.67	37.94
22:03:00	37.36	37.45	35.85	37.68	38.04	38.34	36.85	38.73	38.31	38.34	37.74	36.92	37.83	37.21	37.54	37.54	37.2	37.55	36.7	37.02	37.95	38.02	35.74	38.34	38.09	38.37	38.3	36.5	37.65	37.89
22:04:00	37.35	37.46	35.85	37.62	37.99	38.43	36.79	38.72	38.29	38.42	37.65	36.92	37.78	37.21	37.47	37.63	37.3	37.63	36.61	37.02	37.92	38.09	35.79	38.32	38.02	38.38	38.29	36.51	37.57	37.92
22:05:00	37.32	37.46	36.04	37.56	37.99	38.43	36.74	38.69	38.32	38.5	37.64	36.85	37.39	37.2	37.44	37.66	37.27	37.65	36.55	37.01	37.93	38.1	36.61	38.26	38.02	38.27	38.39	36.38	37.56	37.92
22:06:00	37.33	37.43	36.32	37.66	38.08	38.42	36.84	38.72	38.38	38.52	37.64	36.81	37.27	37.18	37.38	37.67	37.13	37.65	36.42	37	38.05	38.06	36.81	38.28	38.08	38.14	38.56	36.3	37.65	38.03
22:07:00	37.42	37.41	36.45	37.8	38.15	38.43	37.17	38.72	38.38	38.48	37.61	36.87	37.63	37.14	37.45	37.71	37	37.55	36.33	36.97	38.08	37.97	36.83	38.34	38.12	38.2	38.46	36.27	37.68	38.06
22:08:00	37.49	37.45	36.53	37.87	38.19	38.42	37.27	38.74	38.35	38.41	37.5	36.92	37.71	37.08	37.51	37.76	36.96	37.47	36.13	36.96	38.06	37.93	36.8	38.38	38.12	38.23	38.25	36.33	37.68	38.04
22:09:00	37.52	37.49	36.6	37.82	38.38	38.41	37.27	38.75	38.33	38.42	37.42	36.95	37.66	37.02	37.64	37.76	37.19	37.41	35.88	36.93	38.01	38.12	36.76	38.38	38.06	38.24	38.08	36.53	37.7	37.92
22:10:00	37.56	37.47	36.56	37.68	38.46	38.4	37.26	38.83	38.32	38.43	37.37	36.96	37.57	36.92	37.71	37.69	37.46	37.39	35.84	36.96	37.9	38.2	36.72	38.33	37.99	38.27	37.87	36.71	37.74	37.92
22:11:00	37.68	37.43	36.5	37.59	38.48	38.39	37.23	38.93	38.34	38.46	37.33	36.95	37.48	36.77	37.7	37.67	37.53	37.38	35.85	36.98	37.86	38.28	36.68	38.3	38.02	38.23	37.88	36.72	37.79	37.97
22:12:00	37.81	37.45	36.44	37.59	38.51	38.37	37.21	38.97	38.45	38.53	37.28	36.94	37.42	36.74	37.71	37.72	37.59	37.39	35.94	36.91	37.81	38.34	36.62	38.3	38.1	38.14	38.12	36.57	37.78	37.97
22:13:00	37.88	37.49	36.36	37.57	38.63	38.38	37.23	39.01	38.48	38.59	37.22	36.94	37.59	36.75	37.78	37.75	37.67	37.4	36.32	36.86	37.83	38.37	36.56	38.34	38.13	38.34	38.21	36.44	37.76	37.93
22:14:00	37.93	37.52	36.19	37.64	38.75	38.39	37.23	39.01	38.47	38.63	37.2	36.94	37.65	36.75	37.81	37.9	37.69	37.43	36.37	36.73	37.9	38.39	36.45	38.37	38.15	38.62	38.37	36.45	37.86	37.99
22:15:00	37.96	37.54	36.04	37.65	38.74	38.39	37.22	38.97	38.44	38.63	37.17	36.85	37.45	36.67	37.81	37.94	37.63	37.43	36.29	36.83	37.98	38.37	36.47	38.4	38.14	38.43	38.43	36.51	37.9	37.97
22:16:00	37.95	37.51	36	37.6	38.7	38.37	37.21	39	38.38	38.62	37.15	36.76	37.34	36.54	37.83	38.05	37.58	37.44	36.24	37.41	38.03	38.33	36.48	38.47	38.12	38.17	38.49	36.54	37.9	37.92
22:17:00	37.87	37.21	36.17	37.58	38.69	38.31	37.18	39.09	38.34	38.57	37.13	36.72	37.32	36.58	37.91	38.01	37.54	37.5	36.46	37.65	38.07	38.31	36.49	38.51	38.13	38.04	38.6	36.5	37.87	37.95
22:18:00	37.8	36.96	36.27	37.57	38.69	38.29	37.16	39.08	38.32	38.51	37.08	36.69	37.16	36.63	37.96	37.84	37.48	37.53	36.99	37.87	38.08	38.22	36.5	38.49	38.12	37.92	38.68	36.48	37.84	37.95
22:19:00	37.76	37	36.44	37.53	38.73	38.29	37.16	39.01	38.3	38.51	37.08	36.65	37.16	36.66	37.9	37.85	37.29	37.51	37.35	37.93	38.03	38.08	36.49	38.44	38.24	37.98	38.75	36.65	37.83	37.88
22:20:00	37.75	37.09	36.68	37.48	38.72	38.3	37.14	38.92	38.22	38.53	37.07	36.63	37.61	36.66	37.54	37.88	36.82	37.47	37.29	37.99	37.93	38.03	36.46	38.42	38.38	38.29	38.75	36.73	37.78	37.79
22:21:00	37.81	37.11	36.71	37.46	38.68	38.29	37.11	38.9	38.15	38.49	37	36.7	37.72	36.64	37.48	37.9	36.62	37.56	37.16	38.17	37.89	38.05	36.43	38.35	38.42	38.6	38.64	36.71	37.81	37.77
22:22:00	37.73	37.13	36.7	37.53	38.64	38.27	37.11	38.92	38.12	38.5	37	36.76	37.65	36.62	37.69	37.93	36.64	37.6	37.44	38.22	37.86	38.06	36.38	38.31	38.45	38.59	38.72	36.78	37.94	37.78
22:23:00	37.63	37.16	36.71	37.65	38.63	38.24	37.11	38.94	38.14	38.58	37.05	36.73	37.45	36.6	37.7	38.02	36.85	37.58	37.45	38.21	37.65	38	36.35	38.39	38.47	38.51	38.77	37	38.09	37.83
22:24:00	37.59	37.17	36.74	37.72	38.6	38.14	37.11	39	38.23	38.62	37.13	36.79	37.34	36.53	37.7	38.01	37.02	37.45	37.25	38.3	37.54	37.79	36.33	38.4	38.42	38.39	38.59	37.26	38.18	37.85
22:25:00	37.59	37.18	36.75	37.74	38.56	38.07	37.11	38.97	38.27	38.61	37.19	37	37.34	36.43	37.72	37.92	37.04	37.31	36.91	38.34	37.48	37.67	36.32	38.4	38.37	38.34	38.47	37.31	38.2	37.79
22:26:00	37.57	37.26	36.8	37.74	38.48	38.05	37.1	38.94	38.36	38.54	37.2	37.32	37.27	36.39	37.72	37.89	36.94	37.29	37.07	38.32	37.46	37.65	36.33	38.44	38.38	38.3	38.5	37.28	38.16	37.78
22:27:00	37.51	37.31	36.83	37.82	38.5	38.1	37.09	38.95	38.41	38.49	37.09	37.32	37.22	36.48	37.72	37.89	36.91	37.25	36.99	38.24	37.46	37.68	36.36	38.46	38.32	38.35	38.59	37.23	38.1	37.8
22:28:00	37.52	37.32	36.81	37.8	38.7	38.15	37.07	38.95	38.42	38.46	37.05	37.33	37.28	36.55	37.74	37.85	37.01	37.25	36.94	38.37	37.44	37.85	36.39	38.47	38.27	38.35	38.53	37.06	38	37.84
22:29:00	37.53	37.29	36.75	37.55	38.78	38.16	37.05	38.92	38.43	38.51	37.05	37.38	37.35	36.6	37.73	37.66	37.04	37.32	36.99	38.4	37.32	37.85	36.41	38.47	38.19	38.31	38.44	36.92	37.91	37.9
22:30:00	37.49	37.15	36.76	37.42	38.77	38.15	37.04	38.9	38.45	38.5	37.2	37.5	37.34	36.67	37.7	37.64	37.01	37.43	37	38.44	37.21	37.86	36.41	38.48	38.12	38.38	38.5	36.85	37.87	37.95
22:31:00	37.47	37.19	36.76	37.61	38.74	38.15	37.04	38.88	38.45	38.49	37.29	37.58	37.26	36.83	37.72	37.52	36.98	37.49	36.88	38.47	37.15	37.96	36.41	38.44	38.07	38.48	38.61	36.84	37.87	37.92
22:32:00	37.48	37.23	36.75	37.77	38.72	38.21	36.95	38.88	38.44	38.55	37.23	37.59	37.19	36.95	37.77	37.89	36.95	37.52	36.66	38.53	37.09	37.94	36.39	38.38	37.95	38.33	38.61	36.83	37.9	37.86
22:33:00	37.49	37.23	36.68	37.72	38.71	38.38	36.93	38.83	38.43	38.57	37.23	37.59	37.24	36.98	37.83	38.04	37.09	37.55	36.52	38.6	37.07	37.86	36.34	38.4	37.83	38.04	38.44	36.8	37.86	37.78
22:34:00	37.56	37.23	36.51	37.73	38.68	38.46	37.01	38.81	38.32	38.57	37.57	37.58	37.36	36.78	37.87	38.1	37.17	37.45	36.46	38.68	37.05	37.79	36.33	38.41	37.9	37.84	38.59	36.75	37.82	37.74
22:35:00	37.6	37.22	36.49	37.7	38.65	38.46	37.14	38.81	38.26	38.57	37.71	37.55	37.37	36.31	37.84	38.1	37.16	37.36	36.46	38.73	37	37.74	36.36	38.38	38.11	37.98	39.15	36.71	37.83	37.69
22:36:00	37.55	37.15	36.49	37.69	38.66	38.45	37.17	38.82	38.41	38.56	37.76	37.54	37.25	36.28	37.84	38.05	37.15	37.36	36.67	38.74	36.96	37.7	36.42	38.41	38.19	38.23	39.17	36.7	37.66	37.61
22:37:00	37.52	37.05	36.46	37.74	38.71	38.45	37.11	38.82	38.47	38.53	37.79	37.54	37.09	36.31	37.84	38.28	37.12	37.37	36.97	38.74	36.93	37.63	36.46	38.43	38.15	38.46	38.41	36.81	37.58	37.4
22:38:00	37.35	37.07	36.42	37.69	38.72	38.44	36.98	38.82	38.44	38.59	37.82	37.53	37.19	36.57	37.83	38.52	37.19	37.4	36.97	38.69	36.92	37.62	36.46	38.44	38.2	38.52	38.33	36.82	37.61	37.4
22:39:00	37.29	37.12	36.49	37.6	38.64	38.42	37.04	38.79	38.42	38.63	37.79	37.5	37.21	37	37.95	38.39	37.29	37.46	36.84	38.62	36.91	37.63	36.38	38.46	38.3	38.46	38.42	36.79	37.74	37.37
22:40:00	37.32	37.14	36.57	37.53	38.59	38.39	37.29	38.76	38.44	38.6	37.8	37.56	37.12	37.18	37.95	38.27	37.39	37.43	36.79	38.54	36.9	37.61	36.37	38.45	38.33	38.38	38.42	36.79	37.8	37.39
22:41:00	37.51	37.22	36.67	37.37	38.64	38.37	37.36	38.74	38.42	38.55	37.87	37.65	37.06	37.36	37.87	38.26	37.44	37.32	36.82	38.45	36.88	37.58	36.41	38.42	38.32	38.35	38.43	36.8	37.79	37.54
22:42:00	37.67	37.35	36.65	37.3	38.68	38.37	37.67	38.7	38.36	38.57	37.94	37.7	36.96	37.44	37.79	38.22	37.45	37.25	36.91	38.34	36.85	37.55	36.46	38.41	38.3	38.29	38.46	36.79	37.8	37.57
22:43:00	37.52	37.38	36.62	37.3	38.66	38.37	37.7	38.63	38.35	38.66	38.07	37.74	37.05	37.57	37.64	38.18	37.45	37.26	37.09	38.26	36.83	37.51	36.68	38.41	38.21	38.25	38.4	36.77	37.75	37.55
22:44:00	37.41	37.37	36.57	37.31	38.62	38.35	37.65	38.7	38.42	38.73	38.14	37.81	37.43	37.69	37.62	38.17	37.48	37.25	37.15	38.04	36.81	37.48	36.89	38.39	38.01	38.37	38.28	36.76	37.67	37.58
22:45:00	37.46	37.35	36.49	37.34	38.65	38.31	37.72	38.73	38.4	38.75	38.06	37.99	37.46	37.74	37.63	38.16	37.46	37.24	37.02	37.77	36.83	37.43	36.99	38.41	38.03	38.44	38.16	36.75	37.59	37.65
22:46:00	37.48	37.35	36.66	37.33	38.68	38.29	37.9	38.76	38.31	38.77	37.98	38.04	37.17	37.77	37.63	38.17	37.39	37.26	37	37.87	36.84	37.33	36.97	38.42	38.14	38.25	38.08	36.74	37.52	37.7
22:47:00	37.44	37.33	36.92	37.34	38.68	38.25	37.97	38.77	38.29	38.77	37.97	38.02	37.15	37.78	37.76	38.22	37.48	37.22	36.96	38.25	36.85	37.27	36.76	38.42	38.17	38.26	38.03	36.73	37.41	37.75
22:48:00	37.39	37.32	37.24	37.36	38.67	38.18	38.03	38.7	38.22	38.72	37.96	38.03	37.36	37.76	37.73	38.28	37.45	37.19	36.9	38.4	36.87	37.21	36.34	38.4	38.18	38.34	37.99	36.73	37.23	37.78
22:49:00	37.35	37.33	37.4	37.34	38.64	38.11	38.17	38.42	38.14	38.55	38.04	38.06	37.37	37.74	37.71	38.31	37.33	37.31	36.88	38.49	36.87	37.14	36.11	38.41	38.17	38.37	37.99	36.72	37.13	37.63
22:50:00	37.28	37.34	37.38	37.24	38.6	38.05	38.22	38.34	38.2	38.47	38.02	37.99	37.28	37.71	37.69	38.29	37.28	37.41	36.87	38.53	36.86	37.07	35.93	38.4	38.19	38.53	37.86	36.71	37.11	37.48
22:51:00	37.31	37.33	37.41	37.3	38.54	38.01	38.23	38.55	38.33	38.51	37.9	37.98	37.09	37.72	37.56	38.26	37.16	37.43	37.13	38.56	36.86	36.97	35.89	38.38	38.19	38.42	37.97	36.67	37.09	37.45
22:52:00	37.34	37.34	37.39	37.68	38.42	38.01	38.35	38.6	38.38	38.49	37.83	38.01	36.88	37.73	37.52	38.2	37.1	37.59	37.22	38.6	36.86	36.87	35.98	38.37	38.19	38.41	38.26	36.61	37.11	37.46
22:53:00	37.41	37.34	37.38	37.77	38.32	38.01	38.43	38.57	38.4	38.4	37.88	38.01	36.77	37.72	37.47	38.15	37.05	37.6	37.09	38.61	36.86	36.74	36.13	38.31	38.22	38.44	38.36	36.6	37.15	37.43
22:54:00	37.47	37.33	37.46	37.84	38.24	37.99	38.46	38.6	38.38	38.34	37.89	38	36.72	37.73	37.61	38.15	36.95	37.57	37.08	38.59	36.86	36.61	36.27	38.26	38.26	38.28	38.57	36.61	37.13	37.51
22:55:00	37.45	37.32	37.49	37.83	38.16	37.98	38.46	38.62	38.41	38.28	37.87	37.98	36.66	37.63	37.62	38.05	36.66	37.56	37.06	38.54	36.85	36.56	36.27	38.29	38.23	38.14	38.67	36.61	37.09	37.58
22:56:00	37.51	37.3	37.45	37.79	38.09	37.98	38.43	38.66	38.45	38.26	37.9	37.93	36.64	37.6	37.46	37.99	36.48	37.44	37.01	38.45	36.83	36.52	36.25	38.35	38.17	38.08	38.84	36.61	37.16	37.63
22:57:00	37.51	37.27	37.33	37.78	38.01	37.95	38.38	38.72	38.43	38.38	37.91	37.84	36.88	37.61	37.39	37.98	36.34	37.4	36.97	38.48	36.81	36.47	36.31	38.35	38.15	38.08	38.87	36.62	37.17	37.61
22:58:00	37.56	37.28	37.32	37.75	37.94	37.92	38.38	38.73	38.44	38.45	37.89	37.79	36.88	37.8	37.46	38.05	36.34	37.32	36.91	38.64	36.79	36.46	36.27	38.31	38.25	38.22	38.8	36.63	37.13	37.57
22:59:00	37.62	37.3	37.29	37.68	37.92	37.88	38.38	38.69	38.45	38.49	37.94	37.73	36.92	37.8	37.56	38.13	36.54	37.31	36.88	38.63	36.78	36.47	36.26	38.31	38.36	38.21	38.87	36.62	37.11	37.59
23:00:00	37.61	37.33	37.1	37.6	37.86	37.85	38.36	38.68	38.38	38.5	37.99	37.66	37.08	37.76	37.63	38.14	36.79	37.4	36.85	38.59	36.77	36.45	36.47	38.37	38.45	38.17	38.81	36.62	37.08	37.62
23:01:00	37.53	37.42	37.07	37.56	37.84	37.83	38.4	38.7	38.25	38.59	38.06	37.61	37.11	37.83	37.85	38.13	36.81	37.35	36.87	38.65	36.76	36.5	36.78	38.39	38.49	38.62	38.65	36.61	37.03	37.62
23:02:00	37.51	37.56	37.1	37.54	37.9	37.87	38.45	38.74	38.17	38.61	38.1	37.56	37.2	37.81	37.86	38.1	36.8	37.26	36.92	38.7	36.77	36.59	36.77	38.38	38.47	38.85	38.49	36.61	36.98	37.44
23:03:00	37.53	37.61	37.17	37.69	38	37.98	38.45	38.83	38.16	38.63	38.11	37.48	37.23	37.7	37.89	38.09	36.88	37.23	37.05	38.65	36.78	36.63	36.72	38.36	38.45	38.29	38.48	36.63	36.93	37.39
23:04:00	37.6	37.63	37.12	37.82	38.01	38.04	38.41	38.86	38.21	38.63	38.12	37.44	37.14	37.62	37.92	38.06	36.97	37.16	37.12	38.59	36.78	36.64	36.67	38.3	38.41	38.29	38.48	36.66	36.9	37.44
23:05:00	37.62	37.63	36.97	37.89	37.97	38.05	38.42	38.88	38.3	38.61	38.18	37.39	37.07	37.77	37.9	38.19	37.04	37.04	37.15	38.53	36.77	36.67	36.61	38.37	38.46	38.4	38.34	36.68	36.86	37.35
23:06:00	37.75	37.67	37.03	37.91	37.92	38.04	38.44	38.9	38.37	38.63	38.22	37.34	37.16	37.8	37.84	38.19	37.07	37.01	37.08	38.56	36.78	36.67	36.54	38.41	38.46	38.49	38.19	36.68	36.8	37.13
23:07:00	37.75	37.71	37.17	37.91	37.88	38.03	38.42	38.95	38.42	38.65	38.24	37.29	37.15	37.72	37.77	38.09	37.19	37.14	37.11	38.61	36.79	36.67	36.46	38.42	38.43	38.42	38.11	36.67	36.74	37.18
23:08:00	37.71	37.74	37.18	37.85	37.84	38.05	38.3	38.97	38.47	38.6	38.23	37.22	37.1	37.7	37.73	38.09	37.29	37.24	37.1	38.63	36.77	36.75	36.37	38.4	38.42	38.39	38.45	36.66	36.69	37.56
23:09:00	37.83	37.71	37.15	37.8	37.83	38.07	38.3	38.94	38.45	38.54	38.23	37.14	37.14	37.74	37.7	38.08	37.37	37.36	37.06	38.65	36.75	36.83	36.27	38.38	38.36	38.47	38.47	36.62	36.66	37.6
23:10:00	37.88	37.66	37.15	37.81	37.85	38.06	38.39	38.92	38.37	38.58	38.24	37.08	37.19	37.78	37.63	38.18	37.4	37.38	36.97	38.68	36.72	36.94	36.22	38.39	38.29	38.48	38.36	36.59	36.64	37.55
23:11:00	37.95	37.68	37.06	37.76	37.84	38.02	38.44	38.94	38.35	38.63	38.23	36.99	37.19	37.81	37.58	38.23	37.33	37.4	36.93	38.7	36.72	37.11	36.13	38.36	38.24	38.45	38.42	36.56	36.59	37.5
23:12:00	37.95	37.72	37.02	37.69	37.81	37.99	38.42	38.94	38.34	38.72	38.14	36.86	37.21	37.75	37.53	38.29	37.19	37.66	36.92	38.67	36.71	37.23	36.06	38.37	38.23	38.37	38.79	36.53	36.56	37.41
23:13:00	37.9	37.77	36.99	37.72	37.79	38.04	38.41	38.92	38.33	38.72	38.07	36.78	37.25	37.67	37.47	38.45	37.11	37.71	36.83	38.56	36.67	37.32	35.99	38.4	38.22	38.25	38.79	36.49	36.58	37.3
23:14:00	37.85	37.76	36.88	37.71	37.77	38.1	38.43	38.91	38.32	38.59	38.03	36.73	37.24	37.6	37.33	38.43	37	37.67	36.76	38.54	36.61	37.46	35.93	38.4	38.14	38.2	38.49	36.26	36.58	37.22
23:15:00	37.9	37.59	36.88	37.65	37.73	38.1	38.45	38.88	38.32	38.53	37.99	36.69	37.24	37.52	37.23	38.4	36.79	37.59	36.76	38.64	36.43	37.49	35.89	38.33	38.08	38.31	38.48	35.96	36.53	37.1
23:16:00	37.91	37.42	36.88	37.61	37.72	38.09	38.5	38.86	38.33	38.64	37.96	36.67	37.18	37.59	37.17	38.34	36.74	37.52	36.78	38.73	36.44	37.51	35.85	38.36	38.11	38.37	38.51	35.86	36.5	36.96
23:17:00	37.86	37.42	37.03	37.63	37.68	38.04	38.52	38.85	38.32	38.67	37.97	36.67	37.12	37.56	37.19	38.15	36.75	37.45	36.8	38.71	36.73	37.64	35.83	38.38	38.19	38.31	38.59	35.84	36.46	36.83
23:18:00	37.86	37.47	37.2	37.6	37.64	37.98	38.45	38.85	38.3	38.64	37.99	36.7	37.08	37.55	37.22	38.02	36.75	37.39	36.78	38.63	36.9	37.68	35.8	38.32	38.27	38.18	38.42	35.78	36.44	36.78
23:19:00	37.97	37.47	37.25	37.55	37.61	37.96	38.39	38.88	38.3	38.57	37.98	36.88	36.99	37.61	37.21	37.92	36.96	37.33	36.76	38.62	36.96	37.7	35.78	38.34	38.34	38.1	38.25	35.78	36.41	36.7
23:20:00	38.09	37.44	37.23	37.5	37.6	38.2	38.42	38.94	38.26	38.49	37.91	36.96	36.91	37.52	37.18	37.99	37.16	37.26	36.92	38.56	37.1	37.77	35.75	38.37	38.35	38.13	38.2	35.85	36.38	36.66
23:21:00	38.12	37.44	37.24	37.55	37.58	38.27	38.38	38.95	38.24	38.54	37.96	37.03	36.85	37.45	37.14	38.04	37.25	37.2	37.09	38.29	37.26	37.84	35.73	38.42	38.3	38.32	38.23	36.11	36.36	36.66
23:22:00	38.11	37.43	37.2	37.56	37.56	38.17	38.33	38.95	38.25	38.59	38.08	37.08	36.85	37.43	37.11	38.15	37.25	37.14	37.1	38.11	37.38	37.84	35.71	38.44	38.14	38.72	38.31	36.33	36.33	36.71
23:23:00	38.12	37.42	37.08	37.53	37.56	38.09	38.33	38.93	38.27	38.59	38.11	37.13	36.89	37.41	37.07	38.27	37.22	37.08	36.99	38.03	37.38	37.67	35.59	38.45	38.07	38.72	38.4	36.68	36.3	36.86
23:24:00	38.17	37.4	37	37.52	37.59	38.12	38.29	38.9	38.29	38.51	38.08	37.13	37.09	37.39	37.03	38.34	37.17	36.98	36.83	38.15	37.34	37.52	35.63	38.49	38.05	38.41	38.89	36.79	36.23	36.89
23:25:00	38.12	37.39	37.09	37.54	37.72	38.1	38.24	38.89	38.32	38.51	38.07	37.1	37.17	37.43	37	38.36	37.13	36.93	36.79	38.36	37.34	37.58	35.88	38.49	38.04	38.61	39.03	36.77	36.21	36.9
23:26:00	38.02	37.4	37.06	37.55	37.82	38.23	38.21	38.93	38.3	38.61	38.09	37.18	37.25	37.29	36.98	38.33	37.08	36.87	36.82	38.37	37.4	37.99	35.96	38.51	38.11	38.75	38.54	36.77	36.18	36.95
23:27:00	37.98	37.37	37.04	37.55	37.78	38.42	38.19	38.95	38.19	38.66	38.02	37.25	37.27	37.11	36.96	38.28	37.03	36.82	36.9	38.3	37.69	38.1	35.89	38.55	38.14	38.53	38.37	36.74	36.1	37.06
23:28:00	37.94	37.28	37.04	37.63	37.84	38.61	38.21	38.96	38.16	38.7	37.96	37.34	37.21	37.29	36.92	38.25	36.98	36.77	36.88	38.3	37.88	38.11	35.81	38.51	38.12	38.38	38.53	36.55	36.06	37.11
23:29:00	37.98	37.21	36.99	37.65	38.14	38.67	38.26	38.99	38.24	38.72	38.01	37.48	37.33	37.33	36.89	38.2	36.9	36.72	36.84	38.47	37.99	38.15	35.8	38.47	38.17	38.3	38.72	36.44	36.05	37.15
23:30:00	38.05	37.15	37.02	37.59	38.21	38.66	38.29	39	38.35	38.67	38.1	37.55	37.34	37.4	36.85	38.25	36.83	36.67	36.78	38.4	38.03	38.23	36.07	38.54	38.19	38.4	38.63	36.71	36.06	37.16
23:31:00	38	37.15	37.02	37.47	38.22	38.63	38.27	38.96	38.45	38.61	38.15	37.57	37.23	37.43	36.77	38.4	36.7	36.64	36.72	38.19	38.05	38.28	36.06	38.58	38.18	38.64	38.51	36.9	36.07	37.14
23:32:00	37.94	37.15	37.06	37.24	38.26	38.67	38.26	38.95	38.46	38.57	38.19	37.63	37.08	37.42	36.5	38.34	36.61	36.61	36.72	38.06	38.03	38.34	35.94	38.59	38.14	38.6	38.33	36.91	36.11	37.12
23:33:00	37.96	37.31	37.15	37.19	38.36	38.74	38.26	38.96	38.47	38.55	38.2	37.69	37.12	37.43	36.19	38.16	36.55	36.58	36.74	38.2	38.02	38.48	35.86	38.56	38.11	38.53	38.18	36.81	36.16	37.08
23:34:00	38.03	37.5	37.17	37.5	38.44	38.81	38.23	38.94	38.49	38.54	38.18	37.76	37.15	37.44	36.04	38.09	36.46	36.55	36.93	38.29	38.02	38.5	35.81	38.53	38.11	38.45	38.08	36.83	36.19	37.02
23:35:00	38.13	37.51	37.09	37.54	38.59	38.86	38.2	38.97	38.45	38.55	38.2	37.85	37.21	37.43	36.01	38.12	36.44	36.52	36.93	38.5	38.04	38.4	35.78	38.53	38.1	38.38	38.5	36.96	36.21	37.06
23:36:00	38.09	37.46	36.88	37.46	38.69	38.88	38.2	38.97	38.38	38.6	38.22	37.87	37.23	37.35	36.09	38.22	36.59	36.44	36.87	38.53	38.08	38.3	35.78	38.53	38.07	38.4	38.6	37.1	36.24	37.11
23:37:00	38.02	37.41	36.68	37.35	38.68	38.92	38.21	38.85	38.31	38.61	38.22	37.85	37.05	37.17	36.34	38.23	36.69	36.23	36.78	38.47	38.09	38.24	35.86	38.5	37.97	38.38	38.5	37.28	36.29	37.09
23:38:00	38.06	37.26	36.6	37.26	38.68	38.96	38.26	38.75	38.26	38.6	38.18	37.73	36.87	36.97	36.39	38.18	36.71	36.01	36.65	38.42	38.1	38.27	35.98	38.48	37.89	38.4	38.57	37.24	36.36	37.11
23:39:00	38.06	37.1	36.7	37.24	38.71	39.01	38.35	38.68	38.26	38.63	38.01	37.72	36.88	36.87	36.46	38.15	36.74	35.95	36.39	38.46	38.13	38.24	36.01	38.5	37.98	38.45	38.63	37.13	36.45	37.22
23:40:00	38.02	37.03	36.84	37.24	38.79	39.06	38.39	38.64	38.25	38.7	37.91	37.81	36.89	36.77	36.72	38.17	36.75	36.06	36.31	38.5	38.12	38.12	36.25	38.53	38.16	38.4	38.59	37.04	36.5	37.17
23:41:00	38.02	37.01	36.88	37.24	38.8	39.07	38.41	38.65	38.15	38.75	37.93	37.82	36.84	36.65	36.92	38.16	36.74	36.13	36.36	38.46	38.08	38.08	36.8	38.51	38.22	38.45	38.52	37.06	36.54	37.12
23:42:00	38.04	37.18	36.81	37.25	38.69	39.01	38.34	38.67	38.06	38.75	37.94	37.81	36.87	36.51	36.95	38.15	36.71	36.12	36.52	38.43	38.05	38.21	37.57	38.46	38.17	38.58	38.43	37.15	36.57	37.18
23:43:00	38.05	37.2	36.79	37.26	38.61	38.96	38.29	38.65	38.08	38.74	38.08	37.85	36.85	36.42	36.87	38.13	36.67	36.13	36.65	38.37	38.04	38.38	37.67	38.43	38.13	38.49	38.29	37.15	36.56	37.39
23:44:00	38.02	37.44	36.86	37.26	38.58	38.94	38.28	38.64	38.09	38.69	38.09	37.94	36.63	36.48	36.78	38.03	36.7	36.18	37.09	38.24	38.08	38.37	37.64	38.4	38.2	38.28	38.24	37.1	36.41	37.72
23:45:00	37.99	37.7	36.88	37.23	38.56	38.92	38.25	38.74	38.07	38.64	38.07	37.95	36.59	36.55	36.79	38.02	36.74	36.29	37.04	38.24	38.08	38.29	37.81	38.37	38.32	38.15	38.29	37.12	36.36	37.72
23:46:00	37.98	37.79	36.83	37.15	38.55	38.92	38.22	38.78	38.06	38.64	38.07	37.95	36.61	36.65	36.9	38.09	36.74	36.41	36.78	38.28	38.01	38.27	37.86	38.41	38.31	38.12	38.49	37.11	36.45	37.63
23:47:00	37.96	37.84	36.7	37.11	38.52	38.92	38.23	38.73	38.04	38.67	38.08	37.95	36.72	37	37.44	38.16	36.69	36.44	36.75	38.26	38	38.39	37.71	38.44	38.21	38.15	38.65	37.13	36.58	37.6
23:48:00	37.92	37.9	36.63	37.13	38.55	38.97	38.21	38.66	38.01	38.66	38.06	37.92	36.81	37.14	37.53	38.14	36.62	36.54	36.74	38.36	38.01	38.44	37.69	38.45	38.21	38.23	38.47	37.31	36.66	37.59
23:49:00	37.92	37.9	36.7	37.15	38.55	39.02	38.07	38.68	38.04	38.63	38.11	37.91	36.76	37.34	37.52	38.16	36.59	36.57	36.73	38.38	38.02	38.45	37.63	38.46	38.21	38.34	38.33	37.27	36.78	37.53
23:50:00	38.03	37.74	36.77	37.19	38.52	39.02	38.02	38.72	38.24	38.63	38.15	37.91	36.7	37.38	37.45	38.22	36.55	36.44	36.74	38.34	38.02	38.46	37.63	38.47	38.16	38.35	38.2	37.01	36.87	37.44
23:51:00	38.02	37.63	36.72	37.2	38.49	38.96	38.07	38.75	38.29	38.6	38.14	37.88	36.68	37.37	37.27	38.3	36.44	36.41	36.7	38.55	37.96	38.45	37.64	38.47	38.14	38.26	38.4	36.96	36.94	37.33
23:52:00	37.98	37.73	36.53	37.19	38.44	38.9	38.19	38.77	38.28	38.61	38.08	37.84	36.55	37.37	37.11	38.33	36.37	36.56	36.65	38.59	37.92	38.4	37.57	38.44	38.13	38.17	38.87	36.96	37.05	37.25
23:53:00	38	37.72	36.73	37.17	38.56	38.94	38.35	38.72	38.29	38.66	38.11	37.82	36.51	37.37	37	38.31	36.41	36.68	36.64	38.53	37.9	38.26	37.41	38.44	38.15	38.18	39.03	36.95	37.12	37.17
23:54:00	38.03	37.68	36.87	37.25	38.69	38.97	38.5	38.67	38.27	38.66	38.16	37.85	36.57	37.35	36.93	38.16	36.5	36.76	36.6	38.55	38.01	38.1	37.42	38.45	38.14	38.42	38.99	36.95	37.22	37.18
23:55:00	38.13	37.64	36.9	37.28	38.75	39.02	38.62	38.67	38.2	38.61	38.17	38.03	36.57	37.31	36.87	38.01	36.6	36.66	36.57	38.66	38.15	38.03	37.53	38.43	38.12	38.59	38.77	36.95	37.4	37.2
23:56:00	38.17	37.59	36.92	37.27	38.76	39.02	38.62	38.65	38.19	38.58	38.22	38.07	36.57	37.28	36.81	37.99	36.99	36.51	36.66	38.73	38.14	37.97	37.58	38.42	38.24	38.55	38.59	36.94	37.4	37.21
23:57:00	38.14	37.59	37.1	37.25	38.74	38.98	38.53	38.62	38.29	38.59	38.28	37.97	36.55	37.24	36.75	38	37.19	36.84	36.86	38.85	38.09	38.03	37.58	38.41	38.27	38.55	38.56	36.95	37.32	37.2
23:58:00	38.09	37.56	37.18	37.22	38.68	38.89	38.43	38.64	38.3	38.55	38.29	37.85	36.5	37.17	36.68	37.99	37.24	37.04	37.03	38.86	38.03	38.34	37.55	38.42	38.18	38.62	38.44	36.94	37.21	37.19
23:59:00	38.07	37.52	37.18	37.21	38.66	38.8	38.35	38.68	38.3	38.47	38.26	37.85	36.47	37.1	36.63	38.22	37.25	37.13	37.09	38.71	37.96	38.4	37.53	38.47	38.08	38.54	38.29	36.94	37.22	37.18
1900-01-01	38.06	37.53	37.16	37.22	38.64	38.72	38.3	38.69	38.3	38.48	38.25	37.87	36.55	37.05	36.56	38.31	37.29	37.12	37.08	38.63	37.97	38.26	37.56	38.47	38	38.36	38.23	36.92	37.44	37.18
1900-01-01 00:01:00	38.06	37.47	37.12	37.21	38.62	38.63	38.28	38.69	38.27	38.58	38.29	37.89	36.66	36.91	36.5	38.35	37.44	37.05	36.98	38.62	38.07	38.16	37.55	38.48	37.96	38.24	38.34	36.89	37.69	37.18
1900-01-01 00:02:00	38	37.42	37.05	37.19	38.63	38.57	38.26	38.68	38.24	38.65	38.29	37.92	36.64	36.71	36.47	38.38	37.54	36.97	36.82	38.62	38.18	38.19	37.52	38.48	37.96	38.14	38.39	36.88	37.84	37.17
1900-01-01 00:03:00	37.94	37.4	36.77	37.11	38.65	38.51	38.19	38.63	38.2	38.63	38.27	37.94	36.61	36.66	36.42	38.35	37.57	36.9	36.65	38.56	38.25	38.29	37.55	38.47	38.03	38.04	38.6	36.87	37.9	37.15
1900-01-01 00:04:00	37.89	37.43	36.65	37.01	38.6	38.46	38.17	38.59	38.22	38.62	38.22	37.94	36.65	36.8	36.4	38.24	37.55	36.83	36.65	38.46	38.24	38.22	37.55	38.47	38.07	38.05	38.89	36.83	37.84	37.15
1900-01-01 00:05:00	37.9	37.46	36.71	37.06	38.57	38.42	38.19	38.62	38.29	38.64	38.19	38.02	36.62	36.81	36.34	38.21	37.58	36.77	36.67	38.37	38.15	38.11	37.47	38.46	38.04	38.11	38.8	36.77	37.77	37.15
1900-01-01 00:06:00	37.84	37.58	36.82	37.13	38.55	38.37	38.2	38.65	38.29	38.62	38.16	38.06	36.51	36.8	36.27	38.24	37.69	36.72	36.67	38.3	38.16	38.05	37.45	38.48	37.98	38.38	38.99	36.72	37.85	37.05
1900-01-01 00:07:00	37.71	37.69	36.83	37.09	38.49	38.32	38.18	38.67	38.22	38.66	38.12	38.05	36.38	36.82	36.25	38.26	37.81	36.64	36.64	38.38	38.16	38.02	37.57	38.53	37.96	38.7	39.21	36.83	37.85	36.86
1900-01-01 00:08:00	37.7	37.64	36.83	37.03	38.5	38.29	38.15	38.68	38.16	38.71	38.13	38.05	36.34	36.89	36.29	38.26	37.94	36.58	36.63	38.52	38.11	38.02	37.6	38.52	37.94	38.49	38.93	36.85	37.91	36.72
1900-01-01 00:09:00	37.79	37.53	36.82	37.03	38.53	38.27	38.21	38.67	38.16	38.69	38.11	38.07	36.53	36.81	36.42	38.24	38.06	36.51	36.6	38.56	38.08	38.09	37.62	38.46	37.93	38.68	38.93	36.77	37.92	36.83
1900-01-01 00:10:00	37.81	37.53	36.77	37.02	38.59	38.25	38.25	38.66	38.27	38.65	38.1	38.08	36.59	36.42	36.55	38.23	38.13	36.46	36.54	38.62	38.05	38.28	37.65	38.44	37.97	38.56	38.91	36.71	37.92	37.09
1900-01-01 00:11:00	37.8	37.52	36.59	37.05	38.62	38.21	38.28	38.7	38.42	38.61	38.15	37.99	36.69	36.4	36.71	38.22	38.28	36.32	36.53	38.66	38.22	38.33	37.65	38.47	38.01	38.38	38.82	36.65	37.94	37.09
1900-01-01 00:12:00	37.75	37.49	36.29	37.25	38.65	38.19	38.3	38.78	38.47	38.61	38.17	37.9	36.76	36.35	36.89	38.22	38.38	36.23	36.72	38.7	38.32	38.34	37.62	38.46	37.99	38.41	38.74	36.6	37.91	37.07
1900-01-01 00:13:00	37.69	37.37	36.24	37.24	38.69	38.17	38.32	38.86	38.45	38.6	38.26	38.05	36.86	36.31	36.95	38.25	38.41	36.21	36.79	38.7	38.23	38.31	37.68	38.47	38	38.56	38.55	36.56	37.86	37.1
1900-01-01 00:14:00	37.75	37.29	36.25	37.1	38.69	38.12	38.32	38.88	38.47	38.58	38.37	38.05	36.98	36.38	36.92	38.28	38.41	36.18	36.77	38.66	38.13	38.27	37.7	38.48	38.11	38.78	38.7	36.53	37.82	37.1
1900-01-01 00:15:00	37.78	37.28	36.2	37.03	38.67	38.12	38.32	38.9	38.51	38.6	38.38	38.03	37.08	36.43	36.98	38.31	38.38	36.16	36.65	38.61	38.08	38.21	37.68	38.48	38.12	38.85	38.96	36.47	37.81	37.06
1900-01-01 00:16:00	37.72	37.28	36.14	36.98	38.66	38.18	38.42	38.89	38.54	38.65	38.32	38.02	37.1	36.54	37.03	38.25	38.37	36.13	36.61	38.59	38.07	38.15	37.67	38.47	38.19	38.87	39.02	36.33	37.81	37.02
1900-01-01 00:17:00	37.66	37.58	36.08	36.98	38.65	38.2	38.44	38.81	38.55	38.69	38.27	38	37.06	36.71	37.08	38.18	38.37	36.09	36.59	38.5	38.09	38.1	37.6	38.46	38.24	38.86	38.83	36.26	37.81	36.96
1900-01-01 00:18:00	37.61	37.67	36.15	36.97	38.69	38.2	38.43	38.77	38.53	38.72	38.18	37.99	37	36.87	37.16	38.16	38.35	36.09	36.56	38.26	38.13	38.05	37.54	38.48	38.16	38.81	38.69	36.25	37.84	36.97
1900-01-01 00:19:00	37.61	37.42	36.35	36.96	38.77	38.24	38.42	38.72	38.49	38.71	38.19	37.94	36.95	36.89	37.22	38.13	38.25	36.12	36.51	38.23	38.15	37.99	37.45	38.46	38.08	38.72	38.53	36.22	37.92	36.98
1900-01-01 00:20:00	37.63	37.22	36.52	36.93	38.82	38.29	38.39	38.7	38.41	38.74	38.35	37.87	36.89	36.85	37.23	38.12	38.2	36.12	36.4	38.49	38.1	38.22	37.32	38.4	38.06	38.42	38.45	36.14	38	36.89
1900-01-01 00:21:00	37.61	37.17	36.81	36.96	38.84	38.35	38.35	38.75	38.34	38.77	38.38	37.92	36.81	36.79	37.07	38.07	38.25	36.1	36.32	38.49	38.05	38.37	37.19	38.49	38.21	38.34	38.34	36.07	37.99	36.82
1900-01-01 00:22:00	37.56	37.17	36.85	36.98	38.84	38.4	38.34	38.77	38.33	38.76	38.32	37.96	36.73	36.73	37.09	38.03	38.3	36.05	36.31	38.46	38.09	38.44	37.26	38.52	38.35	38.24	38.31	36.05	38	36.76
1900-01-01 00:23:00	37.54	37.23	36.81	36.99	38.81	38.4	38.31	38.77	38.3	38.71	38.23	37.94	36.64	36.71	37.22	37.96	38.31	35.99	36.46	38.48	38.11	38.41	37.29	38.52	38.43	38.37	38.82	36.02	38.01	36.71
1900-01-01 00:24:00	37.53	37.36	36.73	36.99	38.78	38.42	38.25	38.69	38.16	38.67	38.25	37.92	36.54	36.69	37.25	37.91	38.22	35.96	36.71	38.47	38.12	38.27	37.29	38.47	38.51	38.73	40.42	36.01	38.02	36.68
1900-01-01 00:25:00	37.55	37.36	36.67	36.96	38.77	38.5	38.24	38.43	38.08	38.61	38.31	37.84	36.4	36.64	37.35	37.9	38.18	35.96	36.71	38.41	38.17	38.3	37.2	38.41	38.55	38.52	39.17	36	38.11	36.68
1900-01-01 00:26:00	37.49	37.37	36.64	36.94	38.78	38.61	38.25	38.35	38.07	38.57	38.32	37.81	36.12	36.56	37.36	37.84	38.2	35.94	36.68	38.33	38.19	38.29	37.21	38.46	38.56	38.28	38.55	36.02	38.13	36.71
1900-01-01 00:27:00	37.42	37.41	36.5	36.97	38.76	38.76	38.24	38.34	38.07	38.54	38.3	37.82	35.95	36.5	37.33	37.84	38.2	35.91	36.49	38.4	38.21	38.22	37.22	38.5	38.55	38.27	38.75	36.07	38.09	36.74
1900-01-01 00:28:00	37.4	37.38	36.18	36.96	38.69	38.79	38.22	38.31	38.15	38.51	38.23	37.82	35.84	36.48	37.32	37.9	38.23	35.88	36.42	38.42	38.27	38.05	37.18	38.51	38.45	38.26	38.9	36.15	38.04	36.67
1900-01-01 00:29:00	37.37	37.43	35.97	36.94	38.61	38.77	38.11	38.29	38.2	38.52	38.12	37.82	35.72	36.46	37.31	37.91	38.26	35.86	36.36	38.5	38.29	37.92	37.22	38.53	38.24	38.19	38.91	36.22	38.01	36.6
1900-01-01 00:30:00	37.31	37.47	35.81	36.93	38.57	38.72	38.08	38.37	38.25	38.59	38.03	37.79	35.68	36.54	37.29	37.93	38.31	35.84	36.31	38.61	38.21	38.07	37.18	38.54	38.21	38.17	38.8	36.31	37.96	36.57
1900-01-01 00:31:00	37.29	37.47	35.78	36.89	38.54	38.66	38.24	38.38	38.33	38.72	38.02	37.76	35.95	36.59	37.29	37.93	38.31	35.81	36.29	38.5	38.1	38.22	37.1	38.55	38.23	38.22	38.73	36.33	37.97	36.53
1900-01-01 00:32:00	37.27	37.53	36.01	36.85	38.62	38.64	38.42	38.3	38.4	38.78	38.08	37.74	36.03	36.6	37.29	37.91	38.25	35.8	36.29	38.43	38.03	38.19	37.2	38.57	38.37	38.36	38.87	36.26	37.97	36.51
1900-01-01 00:33:00	37.24	37.61	36.02	37.09	38.71	38.63	38.47	38.26	38.4	38.8	38.15	37.74	36.04	36.58	37.1	37.89	38.22	35.8	36.23	38.43	38.04	38.15	37.32	38.6	38.42	38.57	39.21	36.25	38.04	36.51
1900-01-01 00:34:00	37.22	37.53	35.98	37.39	38.69	38.65	38.51	38.21	38.34	38.8	38.14	37.75	36.02	36.55	36.62	37.89	38.21	35.79	36.15	38.45	38	38.18	37.44	38.64	38.38	38.6	39.37	36.25	38.02	36.53
1900-01-01 00:35:00	37.18	37.51	36.14	37.38	38.66	38.68	38.54	38.17	38.23	38.8	38.07	37.78	35.98	36.52	36.5	37.91	38.21	35.79	36.15	38.48	37.97	38.22	37.23	38.65	38.28	38.51	38.59	36.34	37.97	36.68
1900-01-01 00:36:00	37.15	37.54	36.3	37.32	38.61	38.67	38.55	38.17	38.23	38.79	38.06	37.8	35.89	36.5	36.42	37.95	38.22	35.78	36.19	38.56	38	38.17	37.26	38.64	38.27	38.43	38.45	36.53	37.94	36.97
1900-01-01 00:37:00	37.09	37.46	36.37	37.28	38.54	38.68	38.55	38.14	38.27	38.8	38.13	37.78	35.7	36.43	36.52	37.95	38.26	35.78	36.3	38.56	37.99	38.08	37.36	38.59	38.23	38.31	38.18	36.58	37.94	37.13
1900-01-01 00:38:00	37.04	37.42	36.39	37.62	38.51	38.69	38.58	38.09	38.33	38.82	38.16	37.74	35.64	36.38	36.88	37.94	38.35	35.78	36.27	38.58	37.97	37.98	37.24	38.54	38.14	38.26	37.96	36.57	38.01	37.24
1900-01-01 00:39:00	37	37.37	36.42	37.64	38.47	38.77	38.63	38.04	38.34	38.84	38.19	37.74	35.55	36.33	37.29	37.93	38.38	35.79	36.22	38.64	38.03	37.97	37.2	38.52	38.14	38.29	37.77	36.54	38.03	37.46
1900-01-01 00:40:00	36.92	37.36	36.61	37.53	38.46	38.79	38.64	38	38.31	38.83	38.19	37.71	35.34	36.27	37.33	37.93	38.38	35.88	36.11	38.59	38.11	38.05	37.07	38.5	38.19	38.43	37.68	36.57	38.03	37.56
1900-01-01 00:41:00	36.86	37.35	36.76	37.4	38.48	38.56	38.66	37.92	38.38	38.8	38.17	37.6	35.25	36.26	37.39	37.95	38.34	35.89	36.11	38.58	38.18	38.16	36.87	38.49	38.17	38.41	38.1	36.56	37.99	37.59
1900-01-01 00:42:00	36.8	37.33	36.85	37.33	38.59	38.61	38.66	37.86	38.43	38.77	38.14	37.57	35.19	36.29	37.57	37.95	38.28	35.92	36.19	38.54	38.26	38.22	36.77	38.5	38.13	38.34	38.36	36.52	37.91	37.61
1900-01-01 00:43:00	36.79	37.35	36.82	37.27	38.65	38.76	38.65	37.83	38.41	38.74	38.19	37.56	35.13	36.28	37.53	37.91	38.29	35.94	36.22	38.44	38.3	38.19	36.7	38.54	38.08	38.42	38.55	36.38	37.9	37.62
1900-01-01 00:44:00	36.74	37.33	36.69	37.15	38.63	38.88	38.63	37.81	38.28	38.71	38.19	37.52	35.21	36.24	37.55	37.78	38.29	35.98	36.2	38.55	38.33	38.16	36.67	38.57	38.04	38.65	38.56	36.14	37.92	37.55
1900-01-01 00:45:00	36.68	37.32	36.64	37.06	38.64	38.93	38.68	37.89	38.22	38.71	38.19	37.5	35.27	36.19	37.67	37.67	38.34	36.29	36.18	38.63	38.36	38.21	36.77	38.56	38.02	38.67	38.57	36.03	37.91	37.51
1900-01-01 00:46:00	36.64	37.31	36.72	37.13	38.68	38.91	38.69	37.98	38.19	38.71	38.19	37.48	35.28	36.14	37.78	37.58	38.38	36.32	36.27	38.6	38.35	38.27	36.88	38.53	38.01	38.53	38.82	36.14	37.89	37.52
1900-01-01 00:47:00	36.6	37.3	36.7	37.13	38.74	38.85	38.64	37.99	38.23	38.72	38.16	37.43	35.28	36.08	37.83	37.51	38.39	36.16	36.46	38.55	38.28	38.29	36.81	38.51	38	38.46	38.81	36.27	37.84	37.48
1900-01-01 00:48:00	36.57	37.32	36.58	37.02	38.72	38.77	38.52	38.01	38.23	38.72	38.16	37.4	35.26	36.07	37.84	37.2	38.36	36.41	36.55	38.51	38.2	38.3	36.78	38.52	38	38.42	38.62	36.43	37.84	37.39
1900-01-01 00:49:00	36.54	37.31	36.61	36.98	38.66	38.68	38.5	38.06	38.23	38.68	38.23	37.4	35.24	36.1	37.74	36.82	38.32	36.56	36.61	38.52	38.2	38.39	36.73	38.5	38.05	38.55	38.51	36.54	37.84	37.31
1900-01-01 00:50:00	36.52	37.27	36.57	36.89	38.61	38.58	38.47	38.22	38.26	38.65	38.24	37.39	35.24	36.04	37.55	36.72	38.32	36.69	36.68	38.54	38.22	38.42	36.73	38.43	38.07	38.72	38.51	36.53	37.78	37.28
1900-01-01 00:51:00	36.5	37.39	36.54	36.65	38.56	38.49	38.43	38.35	38.31	38.65	38.24	37.37	35.25	35.99	37.43	36.84	38.35	36.74	36.76	38.51	38.23	38.42	36.73	38.44	38.11	38.86	38.5	36.62	37.76	37.28
1900-01-01 00:52:00	36.47	37.44	36.57	36.59	38.52	38.47	38.41	38.47	38.3	38.7	38.28	37.37	35.26	35.79	37.42	37.05	38.35	36.67	36.86	38.56	38.27	38.43	36.73	38.45	38.11	38.91	38.43	36.71	37.78	37.24
1900-01-01 00:53:00	36.46	37.44	36.52	36.62	38.46	38.46	38.39	38.51	38.26	38.7	38.31	37.38	35.27	35.63	37.42	37.31	38.37	36.76	36.92	38.57	38.25	38.46	36.74	38.43	38.08	38.81	38.69	36.77	37.8	37.5
1900-01-01 00:54:00	36.48	37.31	36.47	36.64	38.33	38.38	38.38	38.49	38.28	38.71	38.29	37.34	35.27	35.78	37.4	37.37	38.39	36.8	36.98	38.49	38.19	38.47	36.73	38.38	38.15	38.76	38.72	36.79	37.84	37.6
1900-01-01 00:55:00	36.54	37.23	36.54	36.66	38.34	38.31	38.35	38.39	38.37	38.72	38.36	37.3	35.27	35.84	37.38	37.34	38.4	36.8	36.85	38.55	38.21	38.46	36.69	38.38	38.27	38.66	38.8	36.74	37.89	37.53
1900-01-01 00:56:00	36.56	37.29	36.57	36.67	38.36	38.24	38.32	38.32	38.42	38.74	38.36	37.25	35.22	35.91	37.3	37.26	38.4	36.82	36.81	38.59	38.17	38.41	36.76	38.37	38.25	38.52	38.98	36.63	37.98	37.43
1900-01-01 00:57:00	36.59	37.29	36.55	36.67	38.42	38.17	38.31	38.33	38.43	38.77	38.24	37.27	35.15	35.98	37.41	37.2	38.39	36.81	36.78	38.5	38.08	38.32	36.78	38.36	38.24	38.39	38.8	36.59	38.03	37.46
1900-01-01 00:58:00	36.68	37.29	36.54	36.66	38.41	38.09	38.32	38.32	38.43	38.78	38.18	37.35	35.13	36.17	37.51	37.12	38.37	36.79	36.61	38.46	38.13	38.42	36.65	38.37	38.25	38.38	38.74	36.59	38.08	37.48
1900-01-01 00:59:00	36.65	37.28	36.54	36.66	38.4	38.01	38.28	38.3	38.43	38.79	38.17	37.41	35.11	36.26	37.57	37.05	38.34	36.75	36.67	38.33	38.15	38.48	36.62	38.37	38.21	38.37	38.66	36.57	38.06	37.48
1900-01-01 01:00:00	36.61	37.18	36.52	36.75	38.4	37.94	38.25	38.32	38.42	38.82	38.22	37.48	35.07	36.16	37.54	36.98	38.33	36.73	36.64	38.12	38.14	38.54	36.92	38.39	38.17	38.18	38.5	36.56	37.98	37.49
1900-01-01 01:01:00	36.65	37.05	36.54	36.8	38.38	37.87	38.25	38.39	38.43	38.82	38.23	37.57	35.03	35.68	37.44	36.9	38.33	36.68	36.61	37.97	38.06	38.57	37.2	38.4	38.19	38.34	38.47	36.54	37.91	37.48
1900-01-01 01:02:00	36.66	37.13	36.51	36.79	38.37	37.81	38.27	38.41	38.4	38.78	38.17	37.6	34.99	35.58	37.32	36.83	38.31	36.62	36.47	38.02	37.98	38.57	37.39	38.4	38.2	38.49	38.4	36.52	37.87	37.48
1900-01-01 01:03:00	36.62	37.54	36.35	36.92	38.42	37.75	38.31	38.36	38.32	38.76	38.08	37.6	34.96	35.83	37.33	36.78	38.3	36.56	36.41	38.39	37.94	38.49	37.45	38.39	38.19	38.39	38.38	36.49	37.82	37.49
1900-01-01 01:04:00	36.54	37.57	36.3	37.3	38.41	37.68	38.35	38.32	38.24	38.73	38.14	37.6	34.94	36.24	37.45	37.28	38.34	36.51	36.39	38.61	37.96	38.41	37.31	38.37	38.19	38.35	38.38	36.44	37.79	37.52
1900-01-01 01:05:00	36.45	37.51	36.25	37.23	38.39	37.62	38.32	38.3	38.19	38.67	38.21	37.75	34.91	36.43	37.63	37.2	38.38	36.49	36.36	38.62	38.02	38.35	36.81	38.36	38.19	38.29	38.37	36.44	37.86	37.63
1900-01-01 01:06:00	36.41	37.47	36.25	37.13	38.42	37.61	38.28	38.26	38.16	38.63	38.25	37.78	34.88	36.72	37.65	36.77	38.41	36.51	36.32	38.53	38.02	38.24	36.57	38.37	38.27	38.28	38.37	36.47	37.92	37.71
1900-01-01 01:07:00	36.4	37.46	36.26	37.1	38.47	37.67	38.23	38.18	38.12	38.62	38.26	37.72	34.88	36.86	37.67	36.77	38.41	36.52	36.28	38.44	38.03	38.15	36.64	38.37	38.28	38.37	38.33	36.48	37.92	37.65
1900-01-01 01:08:00	36.31	37.45	36.24	37.06	38.48	37.79	38.17	38.15	38.12	38.63	38.23	37.7	34.87	36.91	37.76	36.73	38.37	36.51	36.27	38.31	38.09	38.08	37.04	38.32	38.26	38.35	38.48	36.47	37.97	37.65
1900-01-01 01:09:00	36.21	37.41	36.17	37.13	38.47	37.87	38.1	38.07	38.12	38.68	38.24	37.95	34.91	36.93	37.87	36.68	38.28	36.51	36.23	38.36	38.12	38	37.14	38.22	38.23	38.19	38.64	36.36	38.05	37.68
1900-01-01 01:10:00	36.18	37.34	36.02	37.57	38.43	37.9	38.11	38	38.15	38.72	38.27	38.02	35.11	36.97	37.86	36.63	38.14	36.51	36.1	38.44	38.13	37.96	37.07	38.25	38.22	38.12	38.62	36.32	38.11	37.68
1900-01-01 01:11:00	36.15	37.3	35.93	37.76	38.42	38.04	38.14	37.94	38.14	38.71	38.28	38.04	35.13	36.96	37.79	36.76	38.14	36.51	36.01	38.45	38.1	37.92	36.93	38.3	38.19	38.11	38.73	36.38	38.13	37.64
1900-01-01 01:12:00	36.13	37.28	35.88	37.51	38.4	38.05	38.31	37.92	38	38.76	38.28	38.07	35.08	36.91	37.81	37.04	38.24	36.51	35.92	38.47	38.03	37.81	36.85	38.31	38.15	38.11	38.64	36.49	38.09	37.62
1900-01-01 01:13:00	36.12	37.23	35.86	37.45	38.4	38.03	38.35	37.92	38.12	38.78	38.28	38.07	34.93	36.88	37.94	36.85	38.29	36.52	36.12	38.58	37.99	37.82	36.71	38.4	38.16	38.1	38.43	36.6	38.06	37.63
1900-01-01 01:14:00	36.15	37.18	36.12	37.43	38.4	38.04	38.33	37.91	38.26	38.75	38.23	38.06	34.84	36.86	37.94	36.6	38.31	36.51	36.21	38.7	38	37.9	36.57	38.46	38.18	38.15	38.36	36.6	38.04	37.67
1900-01-01 01:15:00	36.2	37.13	36.19	37.31	38.4	38.05	38.25	37.87	38.31	38.74	38.21	38.03	34.86	36.82	37.86	36.57	38.31	36.53	36.17	38.67	38.01	38	36.54	38.44	38.18	38.16	38.37	36.67	38.04	37.59
1900-01-01 01:16:00	36.2	37.08	36.02	37.19	38.4	38.05	38.2	37.71	38.33	38.67	38.19	38.01	34.79	36.75	37.7	36.5	38.32	36.55	36.17	38.56	37.99	38.06	36.61	38.39	38.17	38.21	38.38	36.69	38.05	37.48
1900-01-01 01:17:00	36.17	37.12	35.82	37.17	38.39	38.1	38.3	37.65	38.4	38.58	38.18	37.94	34.77	36.7	37.58	36.46	38.34	36.55	36.22	38.62	37.97	38.19	36.81	38.37	38.16	38.43	38.32	36.64	38.09	37.43
1900-01-01 01:18:00	36.17	37.19	35.74	37.21	38.37	38.18	38.44	37.55	38.43	38.56	38.24	37.89	34.95	36.7	37.53	36.42	38.36	36.49	36.35	38.75	38.03	38.26	36.8	38.34	38.18	38.39	38.24	36.6	38.09	37.35
1900-01-01 01:19:00	36.14	37.22	35.72	37.16	38.35	38.19	38.49	37.45	38.41	38.56	38.28	37.93	35.43	36.8	37.5	36.38	38.35	36.48	36.37	38.81	38.06	38.23	36.73	38.31	38.18	38.24	38.21	36.58	38.07	37.34
1900-01-01 01:20:00	36.09	37.25	36.08	37.04	38.31	38.13	38.51	37.45	38.33	38.58	38.31	37.93	35.48	36.77	37.45	36.36	38.31	36.49	36.35	38.85	38.04	38.36	36.62	38.35	38.1	38.11	38.14	36.52	38.05	37.38
1900-01-01 01:21:00	36.04	37.39	36.54	36.94	38.29	38.02	38.51	37.47	38.29	38.63	38.29	37.9	35.51	36.68	37.45	36.35	38.33	36.49	36.33	38.88	37.97	38.43	36.83	38.42	38.06	38.14	37.97	36.46	38.02	37.37
1900-01-01 01:22:00	35.96	37.43	36.68	36.82	38.3	38.1	38.53	37.45	38.34	38.6	38.28	37.86	35.66	36.64	37.44	36.34	38.41	36.47	36.31	38.88	37.96	38.45	37.05	38.48	38.1	38.31	37.85	36.44	38.02	37.35
1900-01-01 01:23:00	35.93	37.34	36.6	36.72	38.29	38.11	38.52	37.43	38.34	38.53	38.31	37.87	35.79	36.58	37.43	36.33	38.44	36.29	36.41	38.85	37.99	38.48	37.22	38.51	38.11	38.36	37.7	36.48	38.08	37.29
1900-01-01 01:24:00	35.9	37.27	36.56	36.67	38.22	38.14	38.49	37.37	38.28	38.53	38.3	37.91	35.89	36.5	37.59	36.31	38.45	36.21	36.44	38.8	38.05	38.47	37.37	38.49	38.11	38.41	37.65	36.6	38.14	37.43
1900-01-01 01:25:00	35.95	37.19	36.58	36.72	38.11	38.19	38.5	37.26	38.26	38.56	38.21	37.93	36.01	36.41	37.68	36.3	38.46	36.37	36.44	38.72	38.12	38.43	37.33	38.45	38.19	38.4	37.68	36.66	38.13	37.44
1900-01-01 01:26:00	36.06	37.18	36.57	36.91	38.11	38.17	38.53	37.25	38.31	38.57	38.15	37.93	36.15	36.27	37.76	36.33	38.47	36.6	36.41	38.7	38.17	38.38	36.99	38.47	38.26	38.34	37.92	36.74	38.09	37.38
1900-01-01 01:27:00	36.07	37.39	36.48	37.14	38.25	38.12	38.56	37.3	38.37	38.54	38.17	37.95	36.28	36.18	37.77	36.36	38.46	36.6	36.39	38.67	38.17	38.41	36.75	38.46	38.24	38.31	38.45	36.79	38.05	37.33
1900-01-01 01:28:00	36.07	37.61	36.39	37.26	38.36	38.03	38.56	37.28	38.4	38.52	38.22	37.98	36.38	36.12	37.81	36.41	38.42	36.49	36.39	38.71	38.12	38.42	36.61	38.37	38.22	38.26	38.75	36.85	38.06	37.2
1900-01-01 01:29:00	36.19	37.47	36.36	37.12	38.41	37.93	38.54	37.3	38.38	38.55	38.28	37.97	36.44	36.11	37.81	36.28	38.44	36.45	36.38	38.75	38.09	38.43	36.57	38.3	38.21	38.2	38.78	37.01	38.08	37.09
1900-01-01 01:30:00	36.18	37.3	36.46	36.97	38.43	37.81	38.52	37.42	38.33	38.58	38.29	37.91	36.65	36.15	37.74	36.25	38.43	36.47	36.38	38.8	38.06	38.49	36.56	38.35	38.19	38.12	38.72	37.05	38.11	37.05
1900-01-01 01:31:00	36.15	37.22	36.57	37.1	38.56	37.71	38.49	37.42	38.37	38.55	38.3	37.93	36.74	35.95	37.7	36.26	38.4	36.58	36.47	38.79	38.11	38.5	36.64	38.45	38.16	38.1	38.65	37.09	38.16	37.06
1900-01-01 01:32:00	36.22	37.13	36.47	37.19	38.57	37.62	38.46	37.34	38.43	38.52	38.31	37.98	36.69	35.64	37.72	36.36	38.4	36.67	36.55	38.72	38.15	38.45	36.71	38.49	38.15	38.22	38.48	37.15	38.15	37.07
1900-01-01 01:33:00	36.24	37.1	36.31	37.22	38.49	37.55	38.44	37.27	38.43	38.52	38.31	38	36.38	35.5	37.71	36.45	38.41	36.55	36.49	38.67	38.14	38.31	36.72	38.49	38.15	38.36	38.37	37.3	38.06	37.13
1900-01-01 01:34:00	36.2	37.13	36.28	37.17	38.45	37.48	38.4	37.32	38.43	38.56	38.34	38.1	36.22	35.44	37.62	36.54	38.41	36.61	36.42	38.63	38.12	38.19	36.78	38.46	38.18	38.37	38.16	37.41	38.01	37.42
1900-01-01 01:35:00	36.2	37.15	36.28	37.13	38.41	37.42	38.37	37.41	38.42	38.59	38.36	38.17	36.07	35.45	37.54	36.68	38.44	36.89	36.46	38.57	38.08	38.27	36.78	38.41	38.21	38.32	38.11	37.44	37.99	37.57
1900-01-01 01:36:00	36.25	37.24	36.28	37.22	38.36	37.37	38.39	37.46	38.37	38.67	38.35	38.19	36.22	35.48	37.53	37.31	38.45	36.89	36.49	38.44	38.15	38.38	36.7	38.39	38.19	38.32	38.1	37.4	37.98	37.46
1900-01-01 01:37:00	36.25	37.3	36.45	37.24	38.3	37.4	38.4	37.44	38.33	38.73	38.35	38.18	36.48	35.51	37.49	37.55	38.39	36.85	36.36	38.27	38.14	38.42	36.6	38.36	38.22	38.25	38.17	37.34	38.05	37.33
1900-01-01 01:38:00	36.2	37.3	36.36	37.3	38.24	37.43	38.37	37.32	38.26	38.75	38.37	38.15	36.85	35.58	37.41	37.17	38.31	36.86	36.21	38.19	38.08	38.42	36.55	38.34	38.26	38.1	38.22	37.26	38.07	37.32
1900-01-01 01:39:00	36.21	37.27	36.23	37.34	38.2	37.43	38.33	37.33	38.26	38.79	38.36	38.06	37.13	36.13	37.44	36.9	38.38	36.96	36.19	38.22	38.09	38.36	36.65	38.35	38.22	38.1	38.19	37.3	38.08	37.38
1900-01-01 01:40:00	36.27	37.29	36.51	37.23	38.19	37.48	38.29	37.29	38.27	38.81	38.32	38.01	37.21	36.22	37.48	36.9	38.43	37.33	36.25	38.3	38.18	38.31	37.07	38.37	38.26	38.42	38.24	37.39	38.09	37.43
1900-01-01 01:41:00	36.33	37.31	37.02	37.18	38.26	37.55	38.27	37.08	38.25	38.81	38.31	38.05	37.22	36.16	37.47	37	38.47	37.44	36.32	38.28	38.22	38.36	37.05	38.39	38.35	38.48	38.31	37.36	38.09	37.44
1900-01-01 01:42:00	36.42	37.31	37.06	37.22	38.3	37.65	38.29	37.04	38.24	38.79	38.31	38.05	37.22	36.4	37.65	37.04	38.51	37.33	36.3	38.26	38.2	38.36	36.93	38.39	38.47	38.27	38.46	37.27	38.05	37.53
1900-01-01 01:43:00	36.47	37.32	36.92	37.21	38.31	37.7	38.31	37.04	38.27	38.72	38.31	38.03	37.19	36.61	37.81	37.14	38.52	37.29	36.2	38.31	38.14	38.3	36.71	38.37	38.5	38.35	38.68	37.17	38.05	37.6
1900-01-01 01:44:00	36.55	37.35	36.81	37.06	38.29	37.75	38.31	37.25	38.27	38.69	38.32	38.01	37.15	36.64	37.81	37.24	38.51	37.23	36.17	38.28	38.21	38.24	36.65	38.38	38.42	38.73	38.71	37.15	38.08	37.65
1900-01-01 01:45:00	36.62	37.35	36.78	37.03	38.26	37.96	38.32	37.3	38.21	38.66	38.39	38.01	37.08	36.91	37.7	37.25	38.5	37.2	36.04	38.18	38.23	38.28	36.54	38.39	38.38	39.49	38.63	37.11	38.07	37.61
1900-01-01 01:46:00	36.71	37.36	36.71	37.05	38.25	38.13	38.32	37.24	38.15	38.69	38.39	38.03	37.01	37	37.6	37.23	38.48	37.15	36.1	38.18	38.2	38.33	36.46	38.4	38.37	39.09	38.57	36.97	38.05	37.55
1900-01-01 01:47:00	36.76	37.49	36.64	37.04	38.25	38.15	38.31	37.22	38.09	38.72	38.36	38.04	36.94	37.05	37.56	37.27	38.45	37.14	36.26	38.26	38.09	38.37	36.53	38.38	38.29	38.64	38.54	36.93	38.02	37.58
1900-01-01 01:48:00	36.73	37.52	36.6	37.01	38.28	38.13	38.29	37.22	38.09	38.7	38.38	38.05	36.86	37.13	37.47	37.27	38.45	37.13	36.44	38.47	38.06	38.32	36.8	38.33	38.21	38.73	38.63	37.06	37.97	37.58
1900-01-01 01:49:00	36.98	37.26	36.6	37.04	38.31	38.26	38.28	37.21	38.12	38.67	38.41	38.02	36.73	37.31	37.43	37.28	38.45	37.12	36.44	38.5	38.06	38.24	36.82	38.29	38.14	38.55	38.6	37.26	37.96	37.57
1900-01-01 01:50:00	37	37.15	36.56	37.01	38.3	38.37	38.3	37.16	38.16	38.68	38.43	37.96	36.59	37.34	37.48	37.39	38.48	37.1	36.32	38.44	38.1	38.27	36.79	38.34	38.15	38.38	38.35	37.33	38	37.63
1900-01-01 01:51:00	36.71	37.17	36.48	36.98	38.17	38.5	38.36	37.11	38.21	38.75	38.36	37.92	36.49	37.34	37.78	37.46	38.5	37.1	36.57	38.34	38.12	38.28	36.78	38.4	38.15	38.29	38.53	37.36	37.98	37.66
1900-01-01 01:52:00	36.82	37.24	36.44	37.06	38.07	38.65	38.39	37.06	38.25	38.8	38.31	37.88	36.42	37.33	38.02	37.57	38.47	37.11	36.73	38.35	38.1	38.32	36.73	38.42	38.13	38.33	38.78	37.35	37.95	37.57
1900-01-01 01:53:00	36.83	37.2	36.44	37.11	37.97	38.66	38.4	37	38.32	38.76	38.28	37.86	36.37	37.31	38.05	37.58	38.43	37.13	36.9	38.56	38.02	38.44	36.59	38.42	38.11	38.47	38.67	37.28	37.94	37.49
1900-01-01 01:54:00	36.79	37.11	36.42	37.11	37.91	38.61	38.39	36.94	38.34	38.64	38.26	37.84	36.34	37.29	37.91	37.5	38.47	37.14	36.95	38.57	38.04	38.42	36.51	38.4	38.09	38.46	38.55	37.2	37.94	37.47
1900-01-01 01:55:00	36.7	37.14	36.5	37.07	38.05	38.56	38.33	36.88	38.33	38.61	38.29	37.85	36.34	37.28	37.7	37.51	38.53	37.08	36.94	38.53	38.05	38.29	36.52	38.35	38.13	38.38	38.53	37.14	38.03	37.47
1900-01-01 01:56:00	36.61	37.11	36.5	36.94	38.17	38.52	38.26	36.84	38.32	38.6	38.36	37.85	36.36	37.28	37.63	37.47	38.54	37.05	36.96	38.47	38.06	38.23	36.51	38.34	38.26	38.5	38.37	37.09	38.01	37.47
1900-01-01 01:57:00	36.63	37.05	36.63	36.88	38.21	38.51	38.21	36.79	38.34	38.54	38.38	37.83	36.36	37.24	37.59	37.4	38.53	37.08	37	38.43	38.04	38.19	36.51	38.36	38.31	38.68	38.3	37.03	37.94	37.62
1900-01-01 01:58:00	36.69	37.13	36.75	37.03	38.27	38.52	38.16	36.74	38.37	38.6	38.37	37.82	36.33	37.16	37.54	37.49	38.53	37.19	37	38.41	37.99	38.22	36.84	38.39	38.22	38.73	38.49	36.97	37.96	37.89
1900-01-01 01:59:00	36.64	37.16	36.86	37.13	38.33	38.52	38.13	36.72	38.38	38.72	38.39	37.82	36.27	37.11	37.47	37.52	38.51	37.44	36.97	38.4	38.01	38.37	36.99	38.43	38.17	38.79	38.75	36.91	37.94	37.99
1900-01-01 02:00:00	36.63	37.11	37.06	37.09	38.37	38.51	38.09	36.7	38.36	38.76	38.41	37.86	36.2	37.06	37.46	37.51	38.51	37.35	36.93	38.42	38.06	38.44	36.79	38.46	38.17	39.17	38.56	36.82	37.94	37.89
1900-01-01 02:01:00	36.74	37.07	37.17	37.06	38.31	38.46	38.11	36.72	38.3	38.73	38.4	37.92	36.1	37.03	37.47	37.48	38.54	37.3	36.89	38.38	38.11	38.49	36.78	38.46	38.12	38.74	38.31	36.77	37.92	37.77
1900-01-01 02:02:00	36.76	37.05	37.19	37.46	38.25	38.4	38.15	36.68	38.28	38.63	38.4	37.97	35.98	37.02	37.43	37.44	38.55	37.36	36.83	38.26	38.16	38.5	36.77	38.46	38.11	38.62	38.21	36.74	37.79	37.72
1900-01-01 02:03:00	36.8	37.01	37.2	37.45	38.24	38.35	38.16	36.58	38.27	38.62	38.38	37.97	35.92	37	37.37	37.38	38.54	37.4	36.79	38.45	38.19	38.51	36.78	38.46	38.17	38.54	38.28	36.71	37.7	37.54
1900-01-01 02:04:00	36.85	36.94	37.13	37.24	38.22	38.41	38.16	36.47	38.26	38.6	38.34	37.96	35.89	36.95	37.32	37.31	38.51	37.36	36.81	38.48	38.17	38.52	36.75	38.43	38.18	38.48	38.33	36.71	37.64	37.59
1900-01-01 02:05:00	36.9	36.86	36.8	37.23	38.25	38.49	38.15	36.38	38.23	38.56	38.29	37.95	35.81	36.91	37.16	37.26	38.46	37.21	36.79	38.43	38.16	38.49	36.61	38.42	38.15	38.45	38.22	36.71	37.57	37.6
1900-01-01 02:06:00	36.95	37	36.71	37.32	38.29	38.52	38.14	36.32	38.22	38.58	38.27	37.95	35.73	36.87	37.19	37.22	38.45	37.2	36.74	38.35	38.22	38.46	36.75	38.42	38.15	38.43	38.14	36.69	37.56	37.5
1900-01-01 02:07:00	36.96	37.16	36.65	37.23	38.3	38.51	38.11	36.25	38.16	38.6	38.37	37.96	35.68	36.83	37.39	37.18	38.44	37.19	36.67	38.32	38.22	38.53	36.81	38.42	38.15	38.4	38.04	36.64	37.56	37.48
1900-01-01 02:08:00	36.95	37.06	36.61	37.15	38.32	38.51	38.03	36.19	38.14	38.56	38.4	37.96	35.65	36.79	37.46	37.13	38.42	37.15	36.62	38.41	38.18	38.58	36.76	38.42	38.12	38.41	38.11	36.59	37.57	37.47
1900-01-01 02:09:00	36.98	37.01	36.59	37.05	38.35	38.52	38.06	36.14	38.18	38.57	38.33	38	35.6	36.73	37.63	37.06	38.42	37.13	36.61	38.46	38.15	38.59	36.68	38.45	38.08	38.4	38.64	36.54	37.61	37.4
1900-01-01 02:10:00	37.09	37	36.59	36.92	38.35	38.58	38.09	36.08	38.19	38.6	38.26	38.04	35.55	36.58	37.66	37.01	38.41	37.13	36.56	38.51	38.13	38.5	36.68	38.5	38.17	38.37	38.86	36.52	37.66	37.35
1900-01-01 02:11:00	37.06	36.93	36.57	36.87	38.35	38.61	38.08	36.04	38.19	38.59	38.18	38.02	35.52	36.51	37.61	36.98	38.42	37.12	36.5	38.51	38.11	38.49	36.91	38.47	38.19	38.35	38.36	36.52	37.64	37.39
1900-01-01 02:12:00	36.95	36.9	36.54	36.78	38.35	38.58	38.06	36.04	38.15	38.62	38.14	38.02	35.56	36.51	37.57	36.97	38.43	37.09	36.44	38.3	37.99	38.49	36.91	38.47	38.27	38.35	38.41	36.52	37.6	37.36
1900-01-01 02:13:00	37	36.88	36.85	36.72	38.38	38.6	37.98	36.04	38.09	38.65	38.14	38.04	35.69	36.51	37.57	36.95	38.43	37.07	36.38	38	37.85	38.45	36.9	38.52	38.41	38.33	38.57	36.52	37.58	37.26
1900-01-01 02:14:00	37.04	36.86	36.9	36.72	38.39	38.64	37.89	36.04	38.11	38.64	38.21	38	35.74	36.5	37.55	36.88	38.42	37.08	36.32	37.87	37.95	38.4	36.88	38.51	38.43	38.28	38.78	36.52	37.59	37.2
1900-01-01 02:15:00	37.05	36.9	36.88	36.8	38.31	38.61	37.78	36.02	38.18	38.69	38.24	37.99	35.76	36.48	37.49	36.8	38.34	37.14	36.26	37.79	38.08	38.31	36.85	38.44	38.37	38.27	38.77	36.53	37.69	37.15
1900-01-01 02:16:00	37.09	36.87	36.81	36.87	38.3	38.62	37.71	36	38.29	38.72	38.28	37.96	35.76	36.46	37.44	36.81	38.19	37.25	36.2	37.89	38.2	38.24	36.81	38.4	38.27	38.25	38.5	36.54	37.75	37.11
1900-01-01 02:17:00	37.21	36.82	36.68	36.87	38.34	38.68	37.78	35.98	38.33	38.71	38.25	37.91	35.74	36.44	37.47	36.97	38.08	37.38	36.14	38.21	38.28	38.2	36.75	38.42	38.27	38.3	38.34	36.53	37.77	37.31
1900-01-01 02:18:00	37.23	37.05	36.6	36.93	38.34	38.69	37.87	35.97	38.31	38.74	38.19	37.93	35.68	36.47	37.64	37	38.08	37.48	36.09	38.27	38.32	38.16	36.67	38.42	38.36	38.53	38.39	36.52	37.86	37.5
1900-01-01 02:19:00	37.16	37.57	36.63	36.97	38.25	38.68	37.89	35.95	38.23	38.77	38.18	37.96	35.65	36.51	37.68	36.98	38.2	37.52	36.04	38.21	38.32	38.14	36.61	38.39	38.41	38.65	38.49	36.48	37.86	37.49
1900-01-01 02:20:00	37.14	37.65	36.73	37	38.22	38.65	37.86	35.93	38.17	38.75	38.13	37.93	35.66	36.51	37.79	36.93	38.31	37.47	35.98	38.08	38.2	38.13	36.54	38.37	38.39	38.53	38.56	36.45	37.82	37.43
1900-01-01 02:21:00	37.15	37.54	36.88	37.08	38.26	38.66	37.79	35.92	38.14	38.63	38.01	37.87	35.62	36.5	37.82	36.96	38.39	37.3	35.93	38.03	38.16	38.16	36.47	38.37	38.31	38.58	38.51	36.43	37.81	37.47
1900-01-01 02:22:00	37.09	37.3	36.88	37.43	38.29	38.72	37.76	35.91	38.06	38.58	38.02	37.84	35.58	36.45	37.73	37.02	38.41	37.24	35.88	38.21	38.17	38.18	36.4	38.35	38.29	38.54	38.33	36.41	37.81	37.45
1900-01-01 02:23:00	37.13	37.25	36.61	37.51	38.24	38.73	37.78	35.91	38.01	38.65	38.11	37.8	35.59	36.39	37.69	37.05	38.43	37.33	35.83	38.26	38.19	38.17	36.36	38.38	38.24	38.39	38.13	36.44	37.81	37.45
1900-01-01 02:24:00	37.55	37.16	36.52	37.24	38.23	38.63	37.81	35.91	38.01	38.69	38.2	37.76	35.58	36.34	37.68	36.83	38.45	37.35	35.78	38.23	38.24	38.07	36.3	38.4	38.18	38.26	37.93	36.47	37.79	37.59
1900-01-01 02:25:00	37.53	36.98	36.79	37.36	38.24	38.47	37.81	35.91	38.03	38.66	38.22	37.78	35.6	36.26	37.6	36.69	38.47	37.21	35.74	38.21	38.24	37.95	36.24	38.36	38.2	38.1	37.87	36.54	37.77	37.67
1900-01-01 02:26:00	37.12	36.9	36.81	37.46	38.19	38.45	37.78	35.96	38.05	38.62	38.21	37.81	35.61	36.22	37.47	36.66	38.47	37.19	35.73	38.22	38.16	37.95	36.22	38.31	38.22	38.1	38.13	36.6	37.77	37.78
1900-01-01 02:27:00	37.06	36.91	36.69	37.37	38.12	38.5	37.64	36.01	38.04	38.69	38.19	37.85	35.73	36.28	37.58	36.62	38.49	37.21	35.72	38.22	38.08	37.92	36.22	38.31	38.23	38.13	38.54	36.63	37.78	37.85
1900-01-01 02:28:00	36.98	37.13	36.57	37.26	38.03	38.5	37.48	36.04	38.04	38.7	38.16	37.97	35.94	36.36	37.65	36.57	38.48	37.32	35.69	38.34	38.06	37.81	36.26	38.32	38.23	38.14	38.56	36.63	37.76	37.83
1900-01-01 02:29:00	36.92	37.21	36.46	37.23	37.93	38.4	37.49	36.05	38.07	38.64	38.09	38	36.08	36.38	37.67	36.52	38.43	37.73	35.67	38.35	38.08	37.77	36.23	38.36	38.19	38.17	38.39	36.59	37.79	37.76
1900-01-01 02:30:00	36.86	37.32	36.65	37.16	37.82	38.43	37.53	36.04	38.09	38.67	38.12	37.97	36.14	36.37	37.63	36.46	38.42	37.6	35.65	38.35	38.1	37.68	36.13	38.37	38.24	38.34	38.32	36.52	37.83	37.66
1900-01-01 02:31:00	36.84	37.5	36.66	37.02	37.73	38.43	37.62	36.02	38.09	38.69	38.16	37.95	36.09	36.25	37.67	36.42	38.46	37.45	35.62	38.35	38.07	37.56	36.08	38.35	38.24	38.47	38.26	36.5	37.83	37.6
1900-01-01 02:32:00	36.81	37.61	36.62	36.86	37.64	38.37	37.67	36	38.1	38.64	38.14	37.94	36.1	36.17	37.81	36.4	38.43	37.52	35.6	38.27	38	37.65	36.02	38.36	38.2	38.34	38.14	36.41	37.83	37.54
1900-01-01 02:33:00	36.77	37.69	36.63	36.7	37.55	38.29	37.66	36	38.17	38.54	38.12	37.94	36.57	36.2	37.88	36.38	38.28	37.52	35.57	38.19	37.96	37.65	35.95	38.37	38.15	38.24	38.08	36.34	37.79	37.44
1900-01-01 02:34:00	36.71	37.72	36.61	36.66	37.47	38.2	37.63	35.98	38.16	38.57	38.15	37.94	36.72	36.25	37.84	36.38	38.28	37.41	35.54	38.21	37.9	37.59	35.9	38.42	38.12	38.1	38.13	36.53	37.73	37.39
1900-01-01 02:35:00	36.66	37.69	36.63	36.72	37.38	38.11	37.61	35.97	38.15	38.58	38.19	37.95	36.78	36.27	37.7	36.41	38.28	37.36	35.53	38.34	37.91	37.58	35.83	38.42	38.13	38.03	38.25	36.55	37.69	37.37
1900-01-01 02:36:00	36.57	37.71	36.69	36.93	37.29	38.01	37.61	35.97	38.17	38.55	38.25	37.97	36.77	36.28	37.56	36.45	38.31	37.35	35.5	38.38	37.97	37.55	35.82	38.34	38.15	37.9	38.24	36.49	37.71	37.34
1900-01-01 02:37:00	36.42	37.79	36.76	37.03	37.24	37.92	37.6	35.98	38.17	38.53	38.31	38	36.74	36.28	37.73	36.47	38.41	37.33	35.47	38.34	37.97	37.39	35.95	38.36	38.14	37.86	38.13	36.53	37.71	37.36
1900-01-01 02:38:00	36.32	37.81	37.08	36.9	37.2	37.84	37.58	35.98	38.19	38.57	38.31	38.02	36.71	36.27	38	36.52	38.44	37.27	35.49	38.38	37.95	37.29	36.15	38.42	38.17	38.02	38.32	36.61	37.72	37.38
1900-01-01 02:39:00	36.27	37.74	37.11	36.9	37.13	37.77	37.55	35.98	38.24	38.61	38.14	38.02	36.67	36.25	38.14	36.55	38.46	37.22	35.65	38.39	37.99	37.28	36.24	38.41	38.22	38.23	38.66	36.83	37.73	37.36
1900-01-01 02:40:00	36.23	37.67	37.01	36.9	37.08	37.71	37.48	35.98	38.25	38.58	38.01	38.05	36.64	36.22	38.15	36.56	38.44	37.26	35.73	38.25	38.13	37.3	36.58	38.37	38.22	38.19	38.86	36.94	37.77	37.33
1900-01-01 02:41:00	36.23	37.55	36.93	36.79	37.24	37.64	37.45	35.97	38.25	38.46	38.04	38.09	36.61	36.25	38.13	36.55	38.41	37.31	35.78	38.24	38.19	37.35	36.61	38.4	38.19	38.21	39.09	36.97	37.74	37.3
1900-01-01 02:42:00	36.27	37.58	36.81	36.87	37.36	37.58	37.42	35.96	38.26	38.46	38.27	38.1	36.57	36.22	38.06	36.53	38.42	37.29	35.8	38.42	38.16	37.37	36.68	38.41	38.15	38.3	38.86	36.98	37.7	37.25
1900-01-01 02:43:00	36.27	37.6	36.66	37.28	37.44	37.5	37.36	35.94	38.29	38.53	38.37	38.11	36.56	35.98	37.99	36.49	38.41	37.23	35.82	38.42	38.15	37.38	36.75	38.44	38.13	38.31	38.49	36.96	37.71	37.11
1900-01-01 02:44:00	36.34	37.55	36.62	37.52	37.51	37.43	37.29	35.97	38.32	38.57	38.41	38.09	36.55	36.02	37.95	36.47	38.37	37.18	35.82	38.36	38.15	37.41	36.76	38.46	38.13	38.3	38.39	36.91	37.75	36.97
1900-01-01 02:45:00	36.39	37.49	36.84	37.33	37.56	37.31	37.22	35.98	38.28	38.6	38.41	37.97	36.6	35.99	38	36.44	38.32	37.15	35.8	38.37	38.11	37.39	36.75	38.47	38.11	38.34	38.29	36.86	37.76	37.13
1900-01-01 02:46:00	36.35	37.41	36.9	37.1	37.59	37.33	37.14	35.92	38.19	38.6	38.34	37.9	36.62	35.93	38	36.4	38.27	37.12	35.79	38.4	38.14	37.41	36.72	38.47	38.09	38.36	38.17	36.75	37.74	37.22
1900-01-01 02:47:00	36.34	37.33	37.1	37.11	37.59	37.52	37.08	35.92	38.1	38.59	38.32	37.88	36.62	36.26	37.77	36.34	38.19	37.11	35.78	38.36	38.18	37.54	36.68	38.45	38.09	38.28	38.08	36.67	37.73	37.22
1900-01-01 02:48:00	36.33	37.29	37.15	37.11	37.69	37.66	37.03	36.12	38.08	38.61	38.3	37.82	36.6	36.4	37.63	36.29	38.07	37.15	35.76	38.32	38.18	37.58	36.63	38.42	38.12	38.17	38.09	36.64	37.7	37.27
1900-01-01 02:49:00	36.36	37.24	36.97	37.13	37.78	37.75	36.97	36.22	38.15	38.57	38.27	37.79	36.58	36.31	37.47	36.25	38.01	37.11	35.74	38.31	38.17	37.6	36.59	38.4	38.13	38.06	38.24	36.62	37.68	37.28
1900-01-01 02:50:00	36.33	37.23	36.77	37.19	37.78	37.79	36.9	36.23	38.2	38.51	38.23	37.82	36.54	36.36	37.41	36.23	37.96	37.07	35.72	38.33	38.2	37.6	36.57	38.34	38.11	38	38.36	36.61	37.63	37.29
1900-01-01 02:51:00	36.3	37.28	36.68	37.17	37.74	37.78	36.85	36.22	38.21	38.6	38.16	37.85	36.51	36.39	37.43	36.21	37.82	37.02	35.69	38.35	38.2	37.55	36.54	38.33	38.1	38.29	38.38	36.61	37.58	37.3
1900-01-01 02:52:00	36.31	37.24	36.58	37.04	37.69	37.73	36.8	36.22	38.24	38.66	38.09	37.75	36.46	36.45	37.34	36.46	37.74	36.98	35.34	38.32	38.15	37.55	36.51	38.33	38.15	38.54	38.31	36.61	37.58	37.29
1900-01-01 02:53:00	36.38	37.22	36.52	37.16	37.64	37.71	36.74	36.23	38.24	38.72	38.1	37.72	36.38	36.68	37.13	36.86	37.69	36.98	35.2	38.24	38.08	37.57	36.49	38.31	38.19	38.47	38.25	36.63	37.58	37.25
1900-01-01 02:54:00	36.51	37.34	36.51	37.69	37.58	37.69	36.67	36.3	38.2	38.75	38.18	37.71	36.3	37.17	37.31	36.33	37.66	36.96	35.19	38.1	38.05	37.61	36.48	38.3	38.17	38.4	38.22	36.63	37.65	37.3
1900-01-01 02:55:00	36.55	37.35	36.46	37.67	37.52	37.66	36.62	36.35	38.17	38.75	38.16	37.71	36.33	37.35	37.45	36.3	37.65	36.93	35.12	38.08	38.12	37.55	36.48	38.31	38.18	38.44	38.23	36.64	37.67	37.43
1900-01-01 02:56:00	36.56	37.33	36.42	37.42	37.46	37.61	36.61	36.32	38.17	38.77	38.11	37.71	36.36	37.42	37.48	36.6	37.64	36.9	35.26	38.02	38.17	37.5	36.46	38.3	38.17	38.34	38.25	36.64	37.66	37.49
1900-01-01 02:57:00	36.64	37.39	36.4	37	37.41	37.59	36.61	36.27	38.14	38.83	38.12	37.72	36.37	37.6	37.44	36.7	37.63	36.95	35.29	37.71	38.17	37.44	36.35	38.32	38.1	38.12	38.24	36.64	37.59	37.45
1900-01-01 02:58:00	36.75	37.41	36.4	37.05	37.35	37.61	36.59	36.22	38.1	38.91	38.18	37.84	36.53	37.63	37.37	36.46	37.66	36.98	35.43	37.44	38.24	37.21	36.32	38.35	38.03	38.08	38.19	36.56	37.48	37.29
1900-01-01 02:59:00	36.76	37.36	36.44	37.27	37.29	37.74	36.55	36.18	38.13	38.91	38.17	37.89	36.67	37.61	37.38	36.41	37.7	36.99	35.77	37.4	38.28	37.03	36.31	38.34	38.05	38.04	38.1	36.29	37.38	37.18
1900-01-01 03:00:00	36.78	37.27	36.53	37.39	37.22	37.76	36.52	36.12	38.15	38.88	38.11	37.89	36.74	37.57	37.37	36.48	37.7	36.98	35.92	37.81	38.25	36.92	36.26	38.31	38.09	38.01	38	36.12	37.3	37.2
1900-01-01 03:01:00	36.71	37.16	36.61	37.39	37.14	37.78	36.5	36.07	38.13	38.8	38.03	37.9	36.75	37.56	37.32	36.58	37.67	37.02	35.89	37.92	38.25	36.97	36.24	38.29	38.11	38.02	37.74	36.07	37.22	37.35
1900-01-01 03:02:00	36.6	37.09	36.61	37.13	37.06	37.77	36.48	36.05	38.11	38.68	37.95	37.92	36.79	37.6	37.28	36.77	37.64	37.09	35.79	37.92	38.25	37.12	36.23	38.32	38.1	38.16	37.44	36.19	37.16	37.44
1900-01-01 03:03:00	36.57	37.02	36.56	36.95	37.08	37.69	36.49	36.03	38.11	38.65	37.97	37.92	36.93	37.61	37.29	36.83	37.53	37.07	35.77	37.88	38.25	37.05	36.2	38.33	38.07	38.25	37.47	36.5	37.08	37.52
1900-01-01 03:04:00	36.56	37.03	36.5	37	37.14	37.62	36.52	35.99	38.08	38.68	38.03	37.9	36.95	37.6	37.32	36.91	37.26	36.96	35.84	37.98	38.25	36.95	36.18	38.34	38	38.3	37.74	36.54	37.01	37.56
1900-01-01 03:05:00	36.53	37	36.39	37.15	37.16	37.54	36.55	35.92	38.11	38.72	38.13	37.89	37	37.57	37.33	36.92	37.08	36.9	35.87	38.03	38.22	36.96	36.2	38.34	37.95	38.25	37.95	36.6	36.91	37.62
1900-01-01 03:06:00	36.49	36.93	36.21	37.19	37.16	37.45	36.57	35.87	38.13	38.8	38.16	37.87	37.07	37.54	37.42	36.85	37.04	37.01	35.84	38.02	38.2	36.94	36.22	38.32	38.16	38.27	38.08	36.76	36.82	37.66
1900-01-01 03:07:00	36.48	36.92	36.18	37.21	37.22	37.39	36.61	35.84	38.1	38.81	38.15	37.88	37	37.5	37.5	36.69	37.01	37.22	35.84	38.08	38.2	36.83	36.22	38.33	38.26	38.28	38.29	36.92	36.74	37.6
1900-01-01 03:08:00	36.53	36.9	36.19	37.21	37.24	37.33	36.58	35.82	38.04	38.73	38.13	37.91	36.98	37.43	37.57	36.61	36.96	37.27	35.84	38.11	38.18	36.87	36.25	38.33	38.25	38.19	38.57	36.96	36.66	37.49
1900-01-01 03:09:00	36.53	36.87	36.22	37.14	37.24	37.27	36.53	35.8	38.01	38.61	38.09	37.94	37.1	37.36	37.62	36.61	36.87	37.17	35.86	38.23	38.15	36.94	36.3	38.35	38.19	38.18	38.46	36.95	36.59	37.38
1900-01-01 03:10:00	36.48	36.82	36.23	37.13	37.24	37.22	36.55	35.78	38	38.55	38.08	37.98	37.15	37.31	37.61	36.71	36.79	37.09	35.91	38.22	38.13	36.94	36.49	38.34	38.16	38.06	38.35	36.85	36.53	37.39
1900-01-01 03:11:00	36.42	36.78	36.3	37.16	37.21	37.18	36.67	35.75	37.98	38.6	38.13	37.97	37.03	37.24	37.5	36.83	36.73	37.04	35.96	38.1	38.12	36.92	36.55	38.3	38.2	38.06	38.29	36.77	36.49	37.4
1900-01-01 03:12:00	36.45	36.79	36.39	37.13	37.16	37.19	36.69	35.82	37.93	38.62	38.13	37.93	37.04	37.19	37.18	36.85	36.68	37.17	35.98	38.03	38.12	36.88	36.55	38.27	38.2	38.16	38.23	36.74	36.45	37.5
1900-01-01 03:13:00	36.47	36.81	36.66	37.1	37.11	37.31	36.68	35.99	37.95	38.57	38.09	37.9	37.13	37.13	36.93	36.87	36.63	37.18	35.97	38.03	38.14	36.82	36.61	38.27	38.14	38.1	38.18	36.87	36.44	37.59
1900-01-01 03:14:00	36.47	36.81	36.66	37.04	37.07	37.39	36.67	36.02	38.12	38.5	38.09	37.88	37.11	37.13	36.91	37.09	36.51	37	35.91	38.06	38.12	36.76	36.73	38.33	38.08	38.02	38.15	36.99	36.43	37.67
1900-01-01 03:15:00	36.46	36.73	36.46	37.08	37.04	37.43	36.65	36.02	38.28	38.47	38.09	37.81	37.05	37.12	37.29	36.94	36.49	36.97	35.94	38.19	38.06	36.7	36.68	38.42	38.05	37.92	38.14	36.98	36.41	37.65
1900-01-01 03:16:00	36.46	36.69	36.49	37.11	37.03	37.42	36.62	36.02	38.31	38.46	38.02	37.75	36.98	37.07	37.5	36.72	36.45	37.03	35.94	38.3	38.08	36.63	36.59	38.42	38.03	37.94	38.37	37.06	36.39	37.65
1900-01-01 03:17:00	36.43	36.61	36.51	37.17	37.03	37.42	36.58	36.01	38.29	38.48	38.05	37.77	37.07	37.01	37.6	36.67	36.4	37.01	36.04	38.32	38.12	36.56	36.6	38.31	38.01	38.04	38.6	37.29	36.36	37.59
1900-01-01 03:18:00	36.41	36.54	36.55	37.23	37.05	37.43	36.54	36	38.13	38.48	38.12	37.77	37.07	36.9	37.73	36.62	36.36	36.97	36.27	38.23	38.14	36.49	36.6	38.24	38.01	38.05	38.56	37.31	36.34	37.49
1900-01-01 03:19:00	36.74	36.49	36.61	37.16	37.18	37.42	36.52	36	37.91	38.56	38.1	37.74	37.06	36.88	37.86	36.57	36.32	36.92	36.28	38.18	38.12	36.43	36.59	38.27	38.01	37.95	38.38	37.21	36.32	37.5
1900-01-01 03:20:00	36.69	36.48	36.69	37.06	37.3	37.38	36.52	36.01	37.82	38.57	38.03	37.74	37.06	36.86	37.85	36.52	36.38	36.87	36.25	38.27	38.08	36.38	36.5	38.28	38	37.94	38.28	37.13	36.31	37.54
1900-01-01 03:21:00	36.29	36.44	36.77	36.88	37.37	37.34	36.55	36.01	37.78	38.55	38.02	37.75	36.89	36.83	37.83	36.48	36.41	36.83	36.16	38.33	38.06	36.32	36.52	38.23	38.04	37.89	38.4	37.08	36.3	37.6
1900-01-01 03:22:00	36.28	36.38	36.91	36.77	37.53	37.3	36.53	36.01	37.81	38.49	37.99	37.78	36.97	36.75	37.86	36.44	36.36	36.8	36.02	38.34	38.09	36.26	36.71	38.18	38.04	37.9	38.32	37.05	36.3	37.58
1900-01-01 03:23:00	36.26	36.37	36.87	36.95	37.55	37.29	36.52	36.01	37.97	38.47	38	37.81	37.13	36.7	37.91	36.4	36.32	36.77	35.81	38.4	38.13	36.21	36.95	38.16	37.99	37.98	38.2	37.13	36.29	37.41
1900-01-01 03:24:00	36.24	36.35	36.78	36.93	37.71	37.32	36.53	36.01	38.01	38.54	38.07	37.81	37.16	36.7	37.96	36.38	36.27	36.73	35.89	38.43	38.21	36.15	37.05	38.18	37.92	37.88	38.11	37.23	36.29	37.34
1900-01-01 03:25:00	36.17	36.32	36.89	36.87	37.8	37.36	36.53	36.05	38.08	38.59	38.08	37.8	37.15	36.84	37.99	36.38	36.21	36.7	36.05	38.29	38.24	36.11	37.09	38.23	37.85	37.91	38.02	37.46	36.28	37.25
1900-01-01 03:26:00	36.11	36.3	36.96	37.05	37.65	37.33	36.55	36.17	38.16	38.61	38.1	37.79	37.11	36.89	37.99	36.36	36.15	36.65	36.36	37.96	38.22	36.08	37.11	38.24	37.82	37.97	37.94	37.57	36.27	37.03
1900-01-01 03:27:00	36.12	36.3	37.02	37.11	37.61	37.22	36.56	36.2	38.16	38.6	38.09	37.8	37.06	36.84	37.98	36.34	36.09	36.61	36.4	37.97	38.23	36.06	37.01	38.22	37.92	38.01	38.02	37.5	36.29	36.98
1900-01-01 03:28:00	36.17	36.31	37.07	36.82	37.79	37.15	36.56	36.23	38.14	38.66	38.1	37.8	36.99	36.73	37.89	36.39	36.03	36.6	36.3	38.03	38.23	36.05	36.99	38.16	37.98	37.96	38.22	37.59	36.32	37.11
1900-01-01 03:29:00	36.33	36.34	37.05	36.6	37.94	37.22	36.55	36.25	38.08	38.68	38.13	37.8	36.91	36.66	37.8	36.29	35.98	36.59	36.24	38.02	38.17	36.02	37.01	38.15	37.96	37.85	38.36	37.6	36.32	37.21
1900-01-01 03:30:00	36.41	36.36	37	36.93	37.96	37.43	36.53	36.28	38.07	38.68	38.19	37.77	36.85	36.63	37.8	36.2	35.94	36.56	36.17	37.99	38.15	36	37.04	38.16	37.9	37.82	38.31	37.49	36.24	37.27
1900-01-01 03:31:00	36.5	36.37	37	36.93	38.01	37.6	36.53	36.56	38.07	38.77	38.25	37.74	36.79	36.64	38.06	36.17	35.91	36.54	36.13	37.95	38.13	36	37.09	38.2	37.85	37.81	38.16	37.43	36.2	37.33
1900-01-01 03:32:00	36.53	36.37	36.9	36.77	38.04	37.75	36.55	36.63	38.01	38.82	38.29	37.69	36.74	36.58	38.1	36.63	35.96	36.52	36.1	37.92	38.16	36.01	37.25	38.25	37.88	37.8	38.14	37.29	36.2	37.39
1900-01-01 03:33:00	36.54	36.36	36.71	37.05	38.08	37.79	36.56	36.61	37.96	38.76	38.28	37.71	36.68	36.63	38.12	36.77	36.01	36.48	36.04	37.76	38.2	36.07	37.26	38.26	37.9	37.8	38.12	37.26	36.18	37.37
1900-01-01 03:34:00	36.57	36.33	36.54	37.2	38.1	37.8	36.57	36.58	37.92	38.65	38.23	37.72	36.6	36.7	38.15	36.82	36	36.42	35.99	37.56	38.22	36.21	37.22	38.24	37.9	37.75	38.09	37.27	36.18	37.33
1900-01-01 03:35:00	36.56	36.29	36.46	36.94	38.05	37.95	36.57	36.55	37.88	38.7	38.18	37.72	36.52	36.73	38.15	36.71	36	36.37	35.91	37.51	38.21	36.25	37.19	38.21	37.99	37.7	38.14	37.25	36.27	37.41
1900-01-01 03:36:00	36.55	36.23	36.43	36.81	38.02	37.96	36.59	36.53	37.8	38.71	38.15	37.71	36.43	36.81	38.12	36.33	36.02	36.32	35.84	37.38	38.12	36.24	37.13	38.16	37.99	37.71	38.15	37.25	36.27	37.38
1900-01-01 03:37:00	36.53	36.21	36.4	36.56	38	37.92	36.64	36.51	37.77	38.61	38.11	37.68	36.36	36.97	38.13	36.33	36.07	36.29	35.75	37.33	38.07	36.2	37.08	38.18	37.99	37.74	38.22	37.25	36.25	37.14
1900-01-01 03:38:00	36.5	36.2	36.34	36.37	38.08	37.87	36.68	36.49	37.81	38.55	38.08	37.68	36.28	36.94	38.11	36.31	36.14	36.24	35.68	37.28	38.03	36.17	37.02	38.18	37.99	37.73	38.23	37.21	36.23	36.96
1900-01-01 03:39:00	36.47	36.19	36.28	36.34	38.15	37.8	36.71	36.48	37.85	38.57	38.04	37.66	36.24	36.84	38.08	36.25	36.25	36.24	35.63	37.25	37.98	36.15	36.97	38.17	37.97	37.78	38.12	37.19	36.21	36.81
1900-01-01 03:40:00	36.38	36.17	36.23	36.52	38.08	37.75	36.83	36.48	37.85	38.61	38.07	37.61	36.18	36.84	38.13	36.23	36.39	36.25	35.61	37.22	37.99	36.09	36.91	38.15	37.96	37.81	38.06	37.2	36.2	36.74
1900-01-01 03:41:00	36.33	36.24	36.2	36.83	38.02	37.67	36.83	36.49	37.85	38.62	38.08	37.56	35.99	36.91	38.12	36.19	36.41	36.23	35.61	37.17	38.09	36.03	36.86	38.13	37.97	37.68	38.04	37.16	36.19	36.7
1900-01-01 03:42:00	36.32	36.28	36.21	36.83	38.05	37.61	36.7	36.5	37.87	38.62	37.99	37.53	35.76	36.86	38.06	36.14	36.38	36.24	35.82	37.09	38.23	36.06	36.82	38.15	37.98	37.48	38.02	37.07	36.14	36.69
1900-01-01 03:43:00	36.38	36.35	36.2	36.69	38.04	37.54	36.7	36.5	37.85	38.6	38.01	37.55	35.64	36.91	37.99	36.1	36.39	36.29	36.02	37.02	38.22	36.13	36.77	38.17	37.96	37.34	38.05	37	36.09	36.7
1900-01-01 03:44:00	36.44	36.48	36.15	36.53	38.01	37.47	36.73	36.51	37.86	38.53	38.08	37.63	35.57	37.3	37.9	36.05	36.4	36.29	36.08	36.95	38.08	36.27	36.71	38.17	37.94	37.42	38.06	36.96	36.06	36.73
1900-01-01 03:45:00	36.55	36.56	36.08	36.33	37.95	37.45	36.65	36.52	37.89	38.53	38.06	37.58	35.51	37.32	37.77	35.99	36.37	36.28	36.1	36.88	37.95	36.3	36.66	38.17	37.94	37.42	38.03	36.96	36.04	36.75
1900-01-01 03:46:00	36.66	36.64	36.07	36.29	37.88	37.47	36.53	36.52	37.9	38.54	38.01	37.54	35.38	37.13	37.68	35.95	36.3	36.27	36.11	36.8	37.96	36.32	36.58	38.14	37.93	37.3	37.98	36.92	36.02	36.76
1900-01-01 03:47:00	36.74	36.73	36.15	36.63	37.79	37.46	36.7	36.51	37.91	38.51	37.98	37.5	35.35	37.04	37.74	35.91	36.25	36.26	36.11	36.73	38.04	36.33	36.52	38.13	37.91	37.24	37.96	36.87	36.03	36.84
1900-01-01 03:48:00	36.82	36.81	36.16	36.85	37.71	37.45	36.84	36.49	37.9	38.49	37.99	37.51	35.42	37.13	37.85	35.95	36.2	36.25	36.09	36.65	38.04	36.33	36.47	38.19	37.92	37.28	37.86	36.83	36.05	37.09
1900-01-01 03:49:00	36.91	36.85	36.08	36.73	37.62	37.44	36.93	36.48	37.89	38.46	38.03	37.46	35.87	37.17	37.86	36.16	36.15	36.22	36.07	36.59	38.01	36.33	36.42	38.25	38.02	37.32	37.86	36.8	36.07	37.24
1900-01-01 03:50:00	36.89	36.84	35.93	36.5	37.53	37.4	36.88	36.5	37.87	38.45	38.01	37.4	36.08	37.24	37.83	36.18	36.1	36.2	36.05	36.53	37.97	36.33	36.36	38.23	38.05	37.32	37.89	36.87	36.07	37.22
1900-01-01 03:51:00	36.87	36.79	35.78	36.49	37.47	37.35	36.81	36.53	37.86	38.44	37.99	37.36	36.39	37.27	37.8	36.09	36.07	36.17	36.04	36.49	37.93	36.34	36.33	38.18	38.06	37.29	37.88	36.92	36.05	37.24
1900-01-01 03:52:00	36.89	36.76	35.69	36.7	37.42	37.29	36.8	36.58	37.86	38.41	38.01	37.35	36.41	37.26	37.78	36.07	36.07	36.13	36.04	36.46	37.82	36.35	36.29	38.15	38.05	37.24	37.85	36.92	36.02	37.34
1900-01-01 03:53:00	36.88	36.75	35.83	36.85	37.39	37.27	37	36.6	37.84	38.4	37.99	37.3	36.42	37.22	37.72	36.15	36.08	36.09	36.01	36.47	37.82	36.37	36.27	38.12	38.01	37.15	37.77	36.89	36.02	37.35
1900-01-01 03:54:00	36.88	36.78	35.88	36.79	37.35	37.37	37.2	36.58	37.86	38.42	37.96	37.24	36.83	37.17	37.65	36.16	36.07	36.07	35.95	36.46	37.91	36.39	36.26	38.11	38.01	37.14	37.77	36.86	36.07	37.28
1900-01-01 03:55:00	36.95	36.59	36.06	36.65	37.31	37.4	37.25	36.56	37.87	38.47	37.94	37.17	37.02	37.1	37.69	36.06	36.06	36.06	35.9	36.43	37.93	36.36	36.26	38.08	38.02	37.38	37.79	36.82	36.09	37.2
1900-01-01 03:56:00	36.95	36.42	36.3	36.49	37.27	37.41	37.31	36.64	37.76	38.47	37.9	37.08	37	37.03	37.7	35.97	36.07	36.04	35.89	36.37	37.97	36.29	36.26	38.07	38.02	37.36	37.73	36.78	36.09	37.09
1900-01-01 03:57:00	36.85	36.41	36.43	36.16	37.23	37.39	37.39	36.65	37.58	38.44	37.94	37.01	36.84	36.95	37.63	36.09	36.11	36.02	35.98	36.34	38.02	36.25	36.26	38.05	38	36.85	37.67	36.76	36.1	37.04
1900-01-01 03:58:00	36.86	36.39	36.48	36.13	37.18	37.32	37.41	36.57	37.53	38.46	38.01	36.93	36.76	36.88	37.61	36.42	36.2	36	36	36.31	38.05	36.27	36.26	38.04	37.99	36.71	37.69	36.74	36.15	37.12
1900-01-01 03:59:00	36.95	36.38	36.49	36.2	37.14	37.24	37.37	36.48	37.47	38.48	37.99	36.86	37.05	36.8	37.53	36.51	36.35	35.98	36	36.44	38.05	36.28	36.28	38.05	37.99	36.72	37.65	36.72	36.22	37.26
1900-01-01 04:00:00	37.04	36.4	36.43	36.41	37.12	37.2	37.25	36.48	37.44	38.51	37.94	36.79	37.14	36.71	37.49	36.54	36.41	35.97	36	36.61	38.03	36.29	36.3	38.05	37.98	36.73	37.62	36.7	36.25	37.35
1900-01-01 04:01:00	37.1	36.41	36.38	36.51	37.13	37.16	37.12	36.52	37.39	38.52	37.94	36.7	37.15	36.49	37.62	36.54	36.44	35.94	36	36.93	38	36.29	36.3	38.04	37.95	36.69	37.54	36.69	36.28	37.34
1900-01-01 04:02:00	37.1	36.36	36.43	36.52	37.16	37.13	37.02	36.59	37.31	38.5	37.97	36.61	37.14	36.36	37.61	36.53	36.44	35.93	35.93	37.25	37.99	36.28	36.3	38.07	37.93	36.62	37.45	36.68	36.3	37.29
1900-01-01 04:03:00	37.15	36.32	36.35	36.38	37.17	37.08	36.98	37.05	37.3	38.48	38.09	36.54	37.1	36.26	37.49	36.51	36.44	35.92	35.87	37.47	38.04	36.26	36.29	38.07	37.93	36.63	37.38	36.67	36.31	37.32
1900-01-01 04:04:00	37.18	36.3	36.36	36.41	37.18	37.03	36.94	37.15	37.29	38.48	38.16	36.49	37.04	36.2	37.66	36.49	36.43	35.92	36.11	37.75	38.05	36.21	36.28	38.06	37.92	36.56	37.31	36.65	36.31	37.38
1900-01-01 04:05:00	37.25	36.27	36.46	36.57	37.18	37.03	36.87	37.13	37.3	38.49	38.15	36.44	36.98	36.13	37.79	36.47	36.42	35.91	36.06	37.84	38.03	36.18	36.29	38.11	37.94	36.43	37.26	36.63	36.31	37.29
1900-01-01 04:06:00	37.32	36.24	36.7	36.61	37.16	37.05	36.79	37.13	37.34	38.5	38.01	36.38	36.92	36.07	37.87	36.46	36.42	35.91	35.93	37.86	38.01	36.15	36.29	38.14	37.95	36.38	37.21	36.61	36.3	37.22
1900-01-01 04:07:00	37.28	36.32	36.88	36.59	37.13	37.03	36.72	37.12	37.38	38.49	37.96	36.32	36.85	36.02	37.9	36.45	36.43	35.91	36.11	37.87	38.06	36.13	36.29	38.13	37.93	36.33	37.25	36.56	36.28	37.15
1900-01-01 04:08:00	37.19	36.47	37.14	36.58	37.1	36.95	36.65	37.17	37.37	38.5	37.91	36.29	36.59	35.97	37.86	36.46	36.42	35.9	36.25	37.98	38.13	36.15	36.27	38.18	37.89	36.32	37.21	36.45	36.26	37.05
1900-01-01 04:09:00	37.2	36.51	37.21	36.58	37.05	36.93	36.63	37.28	37.34	38.5	37.93	36.23	36.53	35.9	37.8	36.48	36.42	35.87	36.36	37.98	38.18	36.16	36.26	38.24	37.86	36.32	36.98	36.36	36.25	36.96
1900-01-01 04:10:00	37.22	36.63	37.15	36.54	36.98	36.92	36.61	37.46	37.28	38.52	38.09	36.22	36.66	36.06	37.8	36.51	36.41	35.85	36.39	38.05	38.19	36.1	36.24	38.24	37.84	36.29	36.9	36.28	36.28	36.9
1900-01-01 04:11:00	37.19	36.67	37.13	36.47	36.97	36.9	36.6	37.6	37.24	38.59	38.12	36.2	36.58	36.27	37.8	36.6	36.42	35.86	36.38	38.08	38.17	36.12	36.2	38.19	37.88	36.3	36.81	36.24	36.33	36.83
1900-01-01 04:12:00	37.1	36.69	37.09	36.41	36.97	36.88	36.58	37.7	37.19	38.65	38.05	36.2	36.51	36.31	37.7	36.62	36.44	35.87	36.36	38.16	38.12	36.28	36.17	38.15	37.92	36.3	36.89	36.23	36.43	36.77
1900-01-01 04:13:00	36.98	36.82	37.08	36.36	36.98	36.88	36.58	37.73	37.15	38.68	37.97	36.2	36.42	36.32	37.62	36.62	36.44	35.87	36.31	38.25	38.11	36.23	36.16	38.14	38.06	36.24	36.92	36.23	36.5	36.71
1900-01-01 04:14:00	36.89	36.82	37.19	36.29	36.98	36.86	36.64	37.8	37.08	38.71	37.93	36.18	36.3	36.29	37.63	36.66	36.35	35.86	36.24	38.29	38.1	36.18	36.09	38.16	38.1	36.22	36.75	36.21	36.55	36.65
1900-01-01 04:15:00	36.83	36.61	37.17	36.22	36.98	36.86	36.68	37.89	37.01	38.69	37.93	36.16	36.27	36.26	37.63	36.69	36.28	35.86	36.18	38.34	38.01	36.4	36.01	38.15	38.08	36.41	36.62	36.18	36.58	36.6
1900-01-01 04:16:00	36.75	36.59	37.02	36.2	36.97	37.07	36.69	38	36.91	38.58	37.95	36.17	36.52	36.22	37.62	36.73	36.3	35.89	36.12	38.32	38.02	36.7	35.95	38.08	37.97	37.13	36.55	36.25	36.6	36.57
1900-01-01 04:17:00	36.72	36.54	37.01	36.21	36.94	37.17	36.68	38.09	36.85	38.49	37.95	36.23	36.62	36.17	37.6	36.79	36.36	35.9	36.05	38.13	38.09	36.74	35.96	38.02	37.93	37.6	36.53	36.28	36.59	36.56
1900-01-01 04:18:00	36.73	36.39	36.99	36.23	36.93	37.19	36.65	38.19	36.8	38.52	37.95	36.25	36.66	36.06	37.62	36.82	36.35	35.88	35.97	37.95	38.09	36.8	36.06	37.96	37.96	37.64	36.46	36.28	36.55	36.49
1900-01-01 04:19:00	36.73	36.39	36.97	36.22	36.95	37.34	36.64	38.21	36.77	38.55	38.01	36.25	36.64	35.88	37.72	36.84	36.34	35.89	35.95	37.84	38.05	36.83	36.14	37.95	38	37.64	36.42	36.27	36.54	36.39
1900-01-01 04:20:00	36.73	36.41	36.92	36.22	36.97	37.41	36.64	38.19	36.76	38.52	38.12	36.24	36.52	35.79	37.69	36.84	36.29	35.91	35.93	37.79	38.03	36.85	36.19	37.92	37.98	37.32	36.37	36.25	36.54	36.34
1900-01-01 04:21:00	36.69	36.41	36.86	36.23	36.96	37.55	36.63	38.22	36.73	38.49	38.17	36.24	36.48	35.82	37.63	36.82	36.26	35.91	35.89	37.74	38.02	36.9	36.27	37.77	37.97	36.39	36.32	36.21	36.53	36.41
1900-01-01 04:22:00	36.62	36.39	36.83	36.19	36.99	37.56	36.65	38.36	36.7	38.47	38.22	36.24	36.41	36.09	37.54	36.8	36.55	35.91	35.83	37.73	38.06	36.97	36.31	37.67	37.97	36.36	36.27	36.18	36.51	36.38
1900-01-01 04:23:00	36.56	36.37	36.84	36.17	37.03	37.56	36.76	38.42	36.68	38.45	38.26	36.24	36.3	36.26	37.51	36.79	36.65	35.91	35.8	37.71	38.12	37.05	36.32	37.63	37.97	36.33	36.2	36.16	36.47	36.4
1900-01-01 04:24:00	36.53	36.37	36.83	36.15	37	37.63	36.77	38.5	36.66	38.46	38.27	36.23	36.35	36.3	37.61	36.76	36.66	35.93	35.78	37.72	38.11	37.36	36.31	37.62	37.98	36.25	36.13	36.13	36.41	36.62
1900-01-01 04:25:00	36.5	36.41	36.77	36.11	36.97	37.65	36.78	38.54	36.64	38.58	38.23	36.23	36.32	36.3	37.61	36.73	36.63	35.89	35.62	37.68	38.08	37.49	36.29	37.52	38	36.23	36.1	36.11	36.35	36.65
1900-01-01 04:26:00	36.5	36.44	36.71	36.06	37.28	37.65	36.82	38.54	36.6	38.61	38.15	36.24	36.32	36.29	37.46	36.7	36.6	35.91	35.43	37.57	38	37.67	36.31	37.47	38.02	36.25	36.11	36.06	36.37	36.69
1900-01-01 04:27:00	36.54	36.48	36.66	36.01	37.51	37.67	37.05	38.49	36.56	38.53	38.07	36.28	36.5	36.27	37.34	36.71	36.57	35.98	35.32	37.45	37.95	37.78	36.41	37.54	38.02	36.27	36.08	35.95	36.37	36.77
1900-01-01 04:28:00	36.6	36.54	36.59	35.96	37.49	37.72	37.11	38.39	36.52	38.49	38	36.31	36.57	36.25	37.3	36.72	36.54	35.93	35.14	37.38	37.95	37.89	36.6	37.57	37.99	36.26	35.98	35.92	36.39	36.84
1900-01-01 04:29:00	36.66	36.6	36.52	35.94	37.51	37.77	37.11	38.38	36.46	38.49	37.93	36.33	36.55	36.24	37.22	36.67	36.51	35.81	34.97	37.35	37.96	37.87	36.66	37.57	37.95	36.29	35.93	35.98	36.62	36.87
1900-01-01 04:30:00	36.7	36.66	36.45	36	37.56	37.97	37.12	38.43	36.41	38.48	37.92	36.33	36.73	36.25	37.12	36.61	36.52	35.73	34.98	37.32	37.95	37.84	36.61	37.54	37.92	36.36	35.97	36.06	36.64	36.92
1900-01-01 04:31:00	36.69	36.65	36.37	36.07	37.59	38.07	37.12	38.47	36.35	38.43	37.96	36.33	36.76	36.27	37.05	36.54	36.54	35.61	35.17	37.33	37.92	37.89	36.7	37.52	37.91	36.37	35.99	36.07	36.68	36.97
1900-01-01 04:32:00	36.59	36.61	36.3	36.07	37.58	38.06	37.09	38.45	36.3	38.37	38	36.31	36.73	36.28	36.98	36.64	36.64	35.58	35.45	37.45	37.94	37.97	36.88	37.54	37.9	36.21	35.97	36.07	36.96	36.96
1900-01-01 04:33:00	36.53	36.59	36.24	36.01	37.55	38.05	36.97	38.43	36.23	38.35	37.97	36.3	36.77	36.25	36.93	36.64	36.81	35.66	35.65	37.61	37.94	37.98	36.94	37.62	37.88	36.09	35.96	36.17	37.07	36.97
1900-01-01 04:34:00	36.56	36.55	36.17	35.79	37.5	38.05	36.91	38.49	36.18	38.44	37.92	36.29	36.74	36.25	36.9	36.67	37.01	35.73	35.63	37.63	37.97	37.97	37.15	37.67	37.95	36.16	35.91	36.42	37.15	36.95
1900-01-01 04:35:00	36.53	36.51	36.12	35.67	37.47	38.15	36.9	38.56	36.14	38.48	38.03	36.27	36.5	36.32	36.86	36.74	37.16	35.82	35.76	37.6	38.01	38	37.31	37.64	37.97	36.38	35.85	36.57	37.19	36.89
1900-01-01 04:36:00	36.49	36.48	36.1	36.01	37.44	38.18	36.91	38.6	36.17	38.47	38.14	36.24	36.23	36.48	36.82	36.76	37.25	35.87	36.31	37.55	38.06	38.01	37.43	37.57	37.92	36.56	35.86	36.62	37.18	36.93
1900-01-01 04:37:00	36.51	36.49	36.16	36.01	37.39	38.12	36.94	38.62	36.31	38.46	38.16	36.22	36.16	36.66	36.76	36.74	37.32	36.16	36.54	37.5	38.15	37.96	37.62	37.57	37.86	36.65	35.89	36.65	37.17	36.97
1900-01-01 04:38:00	36.51	36.46	36.21	35.86	37.32	38.09	37	38.63	36.32	38.48	38.14	36.24	36.18	36.71	36.71	36.78	37.46	36.42	36.55	37.49	38.19	37.92	37.74	37.59	37.83	36.51	35.86	36.66	37.18	37
1900-01-01 04:39:00	36.69	36.42	36.26	35.92	37.25	38.04	36.99	38.65	36.32	38.5	38.09	36.29	36.15	36.77	36.65	36.86	37.55	36.57	36.48	37.49	38.17	37.92	37.8	37.54	37.83	36.24	35.81	36.66	37.37	37
1900-01-01 04:40:00	36.99	36.58	36.28	35.87	37.2	37.98	36.96	38.67	36.3	38.49	38.11	36.32	36.06	36.8	36.58	36.94	37.6	36.58	36.42	37.42	38.23	37.92	37.87	37.42	37.83	36.25	35.86	36.64	37.56	37
1900-01-01 04:41:00	37.12	37.02	36.27	35.68	37.28	37.89	36.92	38.7	36.28	38.42	38.1	36.33	36.02	36.88	36.53	36.96	37.69	36.49	36.4	37.37	38.25	37.82	37.87	37.36	37.79	36.53	36.1	36.61	37.56	37.05
1900-01-01 04:42:00	37.11	37.15	36.28	35.61	37.29	37.78	36.88	38.74	36.28	38.37	38.06	36.32	36.01	36.92	36.47	36.93	37.7	36.41	36.38	37.38	38.14	37.68	37.81	37.28	37.76	36.51	36.41	36.58	37.45	37.15
1900-01-01 04:43:00	37.07	37.03	36.29	35.59	37.28	37.66	36.84	38.76	36.27	38.38	38.05	36.3	36.05	36.94	36.41	36.96	37.72	36.38	36.33	37.38	38.13	37.66	37.84	37.18	37.7	36.44	35.93	36.56	37.39	37.22
1900-01-01 04:44:00	37.02	37.03	36.31	35.59	37.24	37.6	36.79	38.76	36.26	38.39	38.04	36.28	36.57	36.94	36.36	36.94	37.7	36.34	36.27	37.42	38.25	37.68	37.91	37.09	37.67	36.27	35.82	36.53	37.39	37.23
1900-01-01 04:45:00	36.96	37.07	36.31	35.61	37.19	37.47	36.74	38.74	36.27	38.4	38.02	36.25	36.75	36.85	36.3	36.81	37.69	36.3	36.23	37.44	38.25	37.73	37.93	37.02	37.83	36.04	35.77	36.51	37.4	37.21
1900-01-01 04:46:00	36.9	37.06	36.19	35.65	37.12	37.38	36.72	38.71	36.33	38.41	38.04	36.24	36.8	36.93	36.2	36.77	37.72	36.25	36.19	37.47	38.2	37.78	38.04	36.95	37.85	36.02	35.7	36.49	37.41	37.21
1900-01-01 04:47:00	36.88	37.01	36.14	35.65	37.07	37.28	36.8	38.7	36.35	38.38	38.07	36.21	36.78	36.97	36.19	36.71	37.62	36.21	36.15	37.53	38.16	37.72	38.11	36.92	37.83	36.14	35.69	36.49	37.43	37.23
1900-01-01 04:48:00	36.9	36.93	36.14	35.63	37.02	37.27	36.83	38.71	36.32	38.39	38.06	36.19	36.72	36.93	36.21	36.65	37.51	36.16	36.19	37.57	38.18	37.71	38.04	36.82	37.85	36.38	35.75	36.47	37.44	37.31
1900-01-01 04:49:00	36.89	36.9	36.16	35.6	36.98	37.32	36.95	38.66	36.32	38.41	38.02	36.18	36.64	37	36.22	36.61	37.57	36.13	36.22	37.6	38.17	37.74	37.83	36.8	37.88	36.23	35.78	36.47	37.51	37.36
1900-01-01 04:50:00	36.92	36.87	36.34	35.71	36.98	37.35	36.98	38.63	36.35	38.43	38.01	36.16	36.58	37.03	36.24	36.57	37.68	36.1	36.21	37.63	38.06	37.8	37.76	36.84	37.9	36.07	35.76	36.46	37.56	37.37
1900-01-01 04:51:00	37.01	36.84	36.66	35.93	36.98	37.35	36.91	38.65	36.37	38.5	38.12	36.15	36.54	37.02	36.43	36.54	37.69	36.1	36.19	37.66	38.02	37.82	37.81	36.9	37.96	36.06	35.74	36.45	37.54	37.34
1900-01-01 04:52:00	37.07	36.82	36.87	36	37	37.34	36.88	38.6	36.39	38.56	38.12	36.15	36.49	37.07	36.46	36.55	37.68	36.11	36.15	37.67	38.08	37.81	37.94	37.02	38.1	36.08	35.72	36.43	37.52	37.31
1900-01-01 04:53:00	37.06	36.86	36.92	36.05	37.04	37.33	37.04	38.52	36.4	38.62	38.03	36.15	36.43	37.07	36.48	36.54	37.68	36.12	36.09	37.72	38.11	37.89	38.04	37.04	38.12	36.23	35.74	36.41	37.54	37.31
1900-01-01 04:54:00	37.04	36.88	37	35.87	37.07	37.29	37.22	38.5	36.42	38.64	37.97	36.09	36.36	37.01	36.55	36.5	37.67	36.16	36.05	37.71	38.1	37.87	38.05	36.99	38.09	36.44	35.75	36.38	37.63	37.29
1900-01-01 04:55:00	37.06	36.87	37.02	35.66	37.07	37.27	37.28	38.48	36.43	38.67	37.91	36.04	36.29	36.97	36.59	36.46	37.66	36.17	35.84	37.65	38.07	37.84	37.94	37	38.06	36.44	35.74	36.32	37.72	37.25
1900-01-01 04:56:00	37.05	36.85	36.9	35.74	37.05	37.32	37.41	38.46	36.44	38.67	37.88	36.03	36.22	36.92	36.69	36.42	37.64	36.17	35.78	37.59	38.09	37.79	37.73	37.01	38.04	36.37	35.73	36.32	37.74	37.19
1900-01-01 04:57:00	37.03	36.84	36.9	36.1	37.02	37.33	37.46	38.48	36.44	38.62	37.89	36.02	36.15	36.86	36.81	36.38	37.65	36.17	35.86	37.45	38.11	37.74	37.63	37.01	37.99	36.35	35.72	36.37	37.67	37.18
1900-01-01 04:58:00	37.06	36.79	37.07	36.23	36.99	37.28	37.52	38.52	36.42	38.59	38.02	36.02	36.09	36.79	36.82	36.26	37.68	36.18	35.83	37.31	38.11	37.73	37.62	36.99	37.96	36.31	35.68	36.38	37.63	37.17
1900-01-01 04:59:00	37.22	36.76	37.15	36.23	36.95	37.23	37.55	38.56	36.33	38.63	38.08	36.02	36.02	36.72	36.81	36.22	37.7	36.19	35.81	37.28	38.09	37.69	37.67	36.96	37.95	36.34	35.65	36.43	37.61	37.16
1900-01-01 05:00:00	37.35	36.77	37.1	36.3	36.93	37.24	37.62	38.56	36.28	38.68	38.06	36.04	35.97	36.67	36.83	36.26	37.71	36.22	35.81	37.23	38.04	37.6	37.7	36.93	37.96	36.29	35.69	36.48	37.58	37.15
1900-01-01 05:01:00	37.39	36.77	37.02	36.25	36.95	37.29	37.65	38.5	36.24	38.65	38.02	36.04	35.93	36.61	36.91	36.33	37.63	36.06	35.74	37.14	37.99	37.5	37.67	36.88	37.96	36.22	35.69	36.65	37.58	37.11
1900-01-01 05:02:00	37.4	36.78	36.95	36.22	37.02	37.31	37.69	38.43	36.22	38.61	38.1	36.05	35.91	36.56	36.95	36.65	37.49	35.85	35.82	37.07	37.97	37.4	37.7	36.81	37.95	36.08	35.65	36.71	37.65	37.1
1900-01-01 05:03:00	37.37	36.73	36.88	36.1	37.13	37.31	37.78	38.43	36.2	38.62	38.11	36.05	35.91	36.53	37.04	38.14	37.45	35.71	36	37.02	38.01	37.3	37.79	36.73	37.98	36	35.63	36.7	37.66	37.1
1900-01-01 05:04:00	37.35	36.57	36.85	35.86	37.32	37.27	37.79	38.47	36.18	38.57	38.06	36.07	35.91	36.51	37.09	38.27	37.44	35.69	36.12	36.95	38.11	37.23	37.78	36.64	37.98	35.98	35.59	36.71	37.61	37.08
1900-01-01 05:05:00	37.3	36.36	36.8	35.96	37.41	37.22	37.8	38.48	36.16	38.53	38.01	36.1	35.9	36.49	37.09	37.41	37.32	35.75	36.07	36.92	38.18	37.1	37.82	36.59	37.94	35.98	35.56	36.74	37.61	37.05
1900-01-01 05:06:00	37.23	36.45	36.73	35.95	37.59	37.2	37.83	38.46	36.15	38.52	37.94	36.11	35.88	36.46	37.1	37.28	37.19	35.78	36	36.89	38.21	36.84	37.88	36.56	37.87	35.98	35.58	36.82	37.63	37
1900-01-01 05:07:00	37.23	36.64	36.71	36	37.66	37.26	37.81	38.35	36.15	38.51	37.93	36.14	35.86	36.47	37.1	37.28	37.1	35.78	35.97	36.84	38.2	36.79	37.9	36.64	37.91	35.96	35.59	37.03	37.59	36.94
1900-01-01 05:08:00	37.24	36.6	36.67	36.33	37.77	37.27	37.82	38.33	36.26	38.5	37.93	36.17	35.83	36.51	37.09	37.28	36.94	35.93	35.97	36.77	38.15	36.86	37.92	36.65	37.93	36.05	35.54	37	37.55	36.9
1900-01-01 05:09:00	37.2	36.52	36.61	36.49	37.83	37.21	37.95	38.35	36.34	38.53	37.89	36.18	35.78	36.53	37.09	37.37	36.88	36.01	35.99	36.73	38.13	37.02	37.92	36.64	37.93	36.22	35.51	36.99	37.54	36.85
1900-01-01 05:10:00	37.21	36.69	36.56	36.46	37.86	37.14	38	38.35	36.43	38.6	37.85	36.17	35.74	36.54	37.1	37.44	36.94	36.05	35.99	36.73	38.1	37.25	37.95	36.61	37.91	36.22	35.49	37.02	37.54	36.76
1900-01-01 05:11:00	37.23	36.73	36.54	36.54	37.89	37.14	38.01	38.35	36.5	38.61	37.86	36.15	35.76	36.55	37.09	37.44	36.93	36.12	36.02	36.75	38.01	37.36	37.98	36.57	37.94	36.16	35.47	36.99	37.49	36.63
1900-01-01 05:12:00	37.21	36.67	36.53	36.68	37.98	37.2	38.05	38.34	36.54	38.61	37.88	36.13	35.8	36.51	37.04	37.37	36.91	36.24	36.07	36.81	37.94	37.43	37.92	36.55	37.95	36.1	35.47	37.27	37.47	36.59
1900-01-01 05:13:00	37.25	36.61	36.5	36.77	38.07	37.26	38.16	38.33	36.56	38.6	37.88	36.1	35.83	36.48	37.03	37.38	36.87	36.27	36.06	36.85	37.9	37.43	37.8	36.52	37.89	36.17	35.59	37.54	37.48	36.58
1900-01-01 05:14:00	37.3	36.59	36.42	36.85	38.13	37.28	38.18	38.16	36.57	38.54	37.88	36.09	35.84	36.53	37.05	37.48	36.81	36.32	36.06	36.83	37.87	37.42	37.61	36.47	37.93	36.32	35.88	37.59	37.48	36.5
1900-01-01 05:15:00	37.32	36.53	36.38	36.91	38.15	37.29	38.17	38.07	36.54	38.47	37.98	36.09	35.84	36.55	37.11	37.5	36.71	36.41	36.09	36.81	37.86	37.56	37.53	36.44	37.96	36.39	36.08	37.54	37.46	36.39
1900-01-01 05:16:00	37.32	36.44	36.34	36.92	38.16	37.28	38.18	38.04	36.49	38.43	38.1	36.11	35.82	36.53	37.23	37.41	36.62	36.94	36.13	36.81	37.9	37.64	37.6	36.42	37.97	36.46	36.15	37.46	37.42	36.32
1900-01-01 05:17:00	37.37	36.39	36.33	36.76	38.19	37.25	38.23	37.93	36.46	38.44	38.17	36.11	35.82	36.49	37.23	37.38	36.54	37.15	36.23	36.74	37.95	37.6	37.51	36.41	38.03	36.48	36.27	37.46	37.44	36.27
1900-01-01 05:18:00	37.41	36.42	36.36	36.58	38.18	37.23	38.22	37.89	36.51	38.47	38.17	36.1	35.81	36.57	37.1	37.32	36.47	37.14	36.31	36.81	37.96	37.52	37.29	36.41	38.06	36.45	36.34	37.47	37.48	36.22
1900-01-01 05:19:00	37.38	36.47	36.42	36.91	38.17	37.19	38.21	37.81	36.57	38.52	38.09	36.09	35.84	36.59	37.04	37.26	36.41	37.06	36.33	36.96	37.94	37.49	36.97	36.41	38.12	36.46	36.4	37.43	37.49	36.19
1900-01-01 05:20:00	37.27	36.42	36.46	36.97	38.21	37.2	38.21	37.77	36.6	38.53	38.04	36.1	35.95	36.68	37.06	37.21	36.36	37.04	36.4	36.94	37.85	37.38	36.87	36.39	38.21	36.49	36.63	37.41	37.44	36.14
1900-01-01 05:21:00	37.23	36.35	36.55	36.93	38.18	37.21	38.19	37.76	36.74	38.53	37.96	36.12	36.07	36.73	37.16	37.15	36.34	36.98	36.38	36.94	37.72	37.34	36.98	36.37	38.19	36.07	36.67	37.42	37.39	36.1
1900-01-01 05:22:00	37.13	36.36	36.71	36.94	38.19	37.54	38.18	37.69	36.86	38.52	37.9	36.14	36.14	36.76	37.19	37.1	36.3	37.13	36.49	36.95	37.69	37.3	37.07	36.33	38.11	35.92	36.62	37.33	37.39	36.08
1900-01-01 05:23:00	36.98	36.35	36.8	37.11	38.25	37.6	38.19	37.66	36.98	38.53	37.86	36.13	36.14	36.77	37.17	37.31	36.23	37.17	36.5	36.94	37.69	37.23	37.17	36.31	38.02	35.88	36.7	37.28	37.36	36.06
1900-01-01 05:24:00	36.89	36.35	36.79	37.4	38.2	37.62	38.25	37.64	36.98	38.55	37.86	36.12	35.91	36.78	37.17	37.46	36.17	37.02	36.3	36.9	37.58	37.2	37.18	36.28	37.97	35.86	36.88	37.35	37.35	36.03
1900-01-01 05:25:00	36.82	36.36	36.7	37.13	38.18	37.68	38.24	37.63	36.91	38.6	37.79	36.13	35.71	36.76	37.18	36.99	36.12	36.99	36.19	36.86	37.52	37.31	37.24	36.25	37.94	35.83	36.93	37.42	37.34	36.01
1900-01-01 05:26:00	36.69	36.34	36.54	36.68	38.25	37.72	38.06	37.63	36.87	38.62	37.79	36.14	35.39	36.7	37.17	36.96	36.06	36.98	36.1	36.82	37.51	37.41	37.39	36.23	37.95	35.84	37.13	37.4	37.32	35.98
1900-01-01 05:27:00	36.61	36.33	36.55	36.14	38.21	37.74	37.87	37.6	36.81	38.66	37.81	36.15	35.27	36.65	37.15	36.98	36.02	36.96	36.16	36.77	37.51	37.43	37.4	36.24	37.96	35.84	37.39	37.34	37.28	35.96
1900-01-01 05:28:00	36.6	36.34	36.72	35.93	38.11	37.74	37.85	37.54	36.75	38.68	37.86	36.14	35.31	36.59	37.09	36.98	36.02	36.92	36.25	36.8	37.53	37.43	37.38	36.24	37.94	35.81	37.56	37.47	37.23	35.94
1900-01-01 05:29:00	36.6	36.33	37	35.93	38.16	37.82	38.01	37.48	36.69	38.64	38.02	36.13	35.42	36.52	36.95	36.93	36.02	36.87	36.34	36.84	37.42	37.43	37.44	36.22	37.93	35.79	37.77	37.51	37.17	35.96
1900-01-01 05:30:00	36.57	36.26	37.18	35.9	38.12	37.94	38.05	37.42	36.62	38.62	38.15	36.12	35.51	36.44	36.83	37.1	36.02	36.85	36.37	36.84	37.19	37.4	37.44	36.22	37.93	35.81	37.7	37.45	37.13	35.99
1900-01-01 05:31:00	36.5	36.24	37.21	35.95	37.88	38.13	38.03	37.37	36.56	38.59	38.17	36.12	35.57	36.35	36.86	37.26	36.07	36.85	36.39	36.81	36.95	37.42	37.33	36.25	37.94	35.93	37.57	37.58	37.07	36.03
1900-01-01 05:32:00	36.48	36.23	37.32	36	37.57	38.19	38.06	37.34	36.51	38.57	38.08	36.11	35.63	36.23	37.04	36.96	36.11	36.83	36.39	36.77	36.78	37.46	37.2	36.32	37.96	36.04	37.64	37.63	37	36.11
1900-01-01 05:33:00	36.61	36.2	37.29	36	37.4	38.26	37.97	37.28	36.47	38.59	37.96	36.09	35.6	36.16	37.18	36.7	36.13	36.82	36.37	36.66	36.85	37.5	37.09	36.36	38.02	36.06	37.98	37.65	36.93	36.18
1900-01-01 05:34:00	36.66	36.16	37.3	36.15	37.28	38.29	37.84	37.21	36.45	38.59	37.93	36.07	35.67	36.1	37.18	36.89	36.13	36.83	36.34	36.58	37.15	37.51	36.97	36.4	38.04	36.07	37.93	37.73	36.86	36.24
1900-01-01 05:35:00	36.66	36.12	37.39	36.19	37.16	38.26	37.81	37.15	36.41	38.54	37.91	36.09	35.74	36.05	37.25	36.91	36.11	36.87	36.34	36.63	37.17	37.47	36.82	36.43	38.03	36.07	37.69	37.74	36.78	36.27
1900-01-01 05:36:00	36.6	36.09	37.34	36.3	37.04	38.21	37.85	37.07	36.38	38.42	37.88	36.18	35.63	36.02	37.37	36.7	36.16	36.86	36.35	36.63	37.16	37.33	36.73	36.44	38.02	36.04	37.62	37.75	36.71	36.33
1900-01-01 05:37:00	36.48	36.06	37.27	36.45	36.99	38.19	37.86	36.99	36.38	38.39	37.85	36.27	35.66	36.11	37.35	36.69	36.21	36.85	36.33	36.61	37.16	37.29	36.65	36.47	37.99	36.09	37.68	37.8	36.65	36.41
1900-01-01 05:38:00	36.48	36	37.25	36.58	37.01	37.94	37.9	36.9	36.4	38.47	37.83	36.37	36.19	36.27	37.28	36.67	36.23	36.87	36.27	36.61	37.14	37.3	36.62	36.5	37.94	36.19	37.88	37.81	36.59	36.48
1900-01-01 05:39:00	36.46	35.94	37.22	36.68	37.02	37.85	37.97	36.82	36.41	38.56	37.79	36.54	36.47	36.42	37.22	36.64	36.23	36.86	36.23	36.63	37.1	37.28	36.57	36.5	37.9	36.22	37.99	37.84	36.53	36.52
1900-01-01 05:40:00	36.41	35.94	37.22	36.83	37.03	38.01	37.99	36.75	36.42	38.57	37.77	36.57	36.57	36.5	37.16	36.61	36.22	36.85	36.22	36.65	36.88	37.2	36.51	36.45	37.93	36.23	38.05	37.87	36.5	36.56
1900-01-01 05:41:00	36.34	35.93	37.23	36.85	37.02	38.12	38.15	36.69	36.42	38.54	37.78	36.62	36.61	36.55	37.09	36.59	36.21	36.85	36.32	36.66	36.95	37.05	36.46	36.44	37.98	36.29	38.14	37.84	36.49	36.6
1900-01-01 05:42:00	36.28	35.94	37.16	36.77	36.99	38.16	38.17	36.66	36.42	38.53	37.84	36.64	36.6	36.57	37.03	36.56	36.18	36.84	36.58	36.61	36.97	36.89	36.41	36.43	38	36.41	38.19	37.61	36.44	36.65
1900-01-01 05:43:00	36.21	35.94	37.18	36.7	36.95	38.12	38.18	36.64	36.43	38.51	37.84	36.66	36.58	36.57	36.98	36.56	36.14	36.86	36.66	36.51	36.93	36.73	36.4	36.44	38	36.38	38.2	37.44	36.4	36.69
1900-01-01 05:44:00	36.07	35.93	37.32	36.62	36.89	38.1	38.17	36.62	36.44	38.48	37.85	36.78	36.54	36.56	36.91	36.96	36.14	36.94	36.69	36.59	36.92	36.68	36.45	36.44	37.99	36.28	38.12	37.47	36.34	36.69
1900-01-01 05:45:00	36.01	35.89	37.3	36.57	36.87	38.01	38.05	36.59	36.45	38.54	37.84	36.87	36.46	36.55	36.86	38.27	36.13	37.11	36.71	36.71	36.94	36.65	36.5	36.44	37.97	36.29	38.03	37.61	36.29	36.67
1900-01-01 05:46:00	35.99	35.95	37.22	36.58	36.88	38.12	37.96	36.55	36.47	38.54	37.8	36.9	36.33	36.53	36.82	37.23	36.16	37.1	36.59	36.81	36.93	36.55	36.54	36.55	37.94	36.65	37.99	37.65	36.24	36.63
1900-01-01 05:47:00	36.05	36.01	37.18	36.63	36.86	38.16	37.98	36.51	36.49	38.52	37.82	36.92	36.21	36.52	36.78	36.57	36.23	36.97	36.43	36.96	36.91	36.49	36.57	36.55	37.93	36.85	37.94	37.7	36.2	36.61
1900-01-01 05:48:00	36.05	36.06	37.14	36.6	36.83	38.07	38.15	36.47	36.51	38.59	37.82	36.93	36.14	36.52	36.74	36.56	36.3	36.95	36.4	37.01	36.88	36.44	36.57	36.53	37.95	37.05	38.02	37.75	36.2	36.6
1900-01-01 05:49:00	36.01	36.08	37.1	36.53	36.78	37.97	38.21	36.42	36.51	38.73	37.78	36.93	36.07	36.53	36.69	36.55	36.4	36.96	36.5	36.95	36.8	36.42	36.56	36.49	37.99	37.87	38.14	37.76	36.19	36.6
1900-01-01 05:50:00	35.96	36.1	37.07	36.47	36.74	37.9	38.25	36.39	36.51	38.72	37.72	36.97	36.02	36.55	36.67	36.55	36.49	36.9	36.83	36.91	36.71	36.41	36.55	36.44	37.98	38.05	38.06	37.76	36.17	36.64
1900-01-01 05:51:00	35.88	36.21	37.03	36.47	36.81	37.82	38.23	36.36	36.49	38.62	37.75	36.96	35.97	36.56	36.66	36.59	36.59	36.82	36.85	36.9	36.68	36.51	36.56	36.41	37.99	38.19	37.97	37.74	36.13	36.79
1900-01-01 05:52:00	35.75	36.33	37.02	36.37	36.85	37.72	38.15	36.32	36.49	38.56	37.8	36.98	35.93	36.56	36.65	36.59	36.72	36.77	36.76	36.94	36.68	36.55	36.56	36.38	38.02	38.21	37.93	37.56	36.05	36.82
1900-01-01 05:53:00	35.71	36.34	37.01	36.26	36.86	37.63	38.17	36.29	36.48	38.54	37.8	37.03	35.89	36.54	36.62	36.55	36.84	36.73	36.74	37.08	36.65	36.58	36.57	36.38	38.01	38.17	37.86	37.27	35.98	36.79
1900-01-01 05:54:00	35.75	36.33	37.01	36.29	36.84	37.54	38.16	36.27	36.47	38.57	37.79	37.02	36.13	36.48	36.6	36.54	36.86	36.68	36.67	37.15	36.61	36.74	36.56	36.44	38.01	38.16	37.87	37.29	35.95	36.73
1900-01-01 05:55:00	35.8	36.34	36.99	36.3	36.82	37.48	38.16	36.29	36.45	38.6	37.73	36.97	36.23	36.26	36.58	36.52	36.86	36.67	36.67	37.16	36.58	36.82	36.55	36.48	38	38.08	37.88	37.31	35.93	36.67
1900-01-01 05:56:00	35.84	36.38	36.91	36.31	36.83	37.41	38.15	36.4	36.43	38.66	37.73	36.89	36.25	36.14	36.58	36.48	36.79	36.66	36.8	37.16	36.58	36.82	36.54	36.5	37.97	38.07	37.97	37.33	35.9	36.62
1900-01-01 05:57:00	35.86	36.43	36.77	36.31	36.85	37.35	38.14	36.4	36.42	38.65	37.74	36.81	36.29	36.15	36.58	36.44	36.82	36.66	36.84	37.16	36.62	36.81	36.58	36.49	37.98	38.1	38.01	37.34	35.87	36.56
1900-01-01 05:58:00	35.87	36.55	36.73	36.3	36.9	37.28	38.1	36.35	36.41	38.62	37.69	36.73	36.33	36.51	36.58	36.7	36.94	36.67	36.84	37.14	36.62	36.77	36.64	36.47	38.05	38.02	38.09	37.19	35.84	36.51
1900-01-01 05:59:00	35.89	36.62	36.95	36.31	37.04	37.2	38.05	36.29	36.39	38.61	37.69	36.64	36.33	36.59	36.58	36.76	37.01	36.61	36.87	37.12	36.61	36.75	36.69	36.45	38.09	38.01	38.09	37.1	35.79	36.4
1900-01-01 06:00:00	35.91	36.72	37.1	36.3	37.09	37.13	38.12	36.25	36.36	38.58	37.69	36.58	36.31	36.75	36.61	36.61	36.98	36.57	36.87	37.06	36.6	36.76	36.74	36.44	38.09	38.17	38.08	37.07	35.76	36.34
1900-01-01 06:01:00	35.86	36.87	37.28	36.28	37.2	37.02	38.16	36.23	36.33	38.61	37.68	36.52	36.3	36.95	36.62	36.64	36.99	36.65	36.82	36.97	36.64	36.79	36.79	36.44	38.03	38.16	38.12	37.07	35.73	36.31
1900-01-01 06:02:00	35.79	36.87	37.26	36.26	37.33	36.92	38.16	36.23	36.31	38.64	37.81	36.46	36.28	37.11	36.62	36.69	37.01	36.82	36.76	36.89	36.63	36.82	36.79	36.44	37.96	38.14	38.14	37.07	35.69	36.29
1900-01-01 06:03:00	35.86	36.91	37.26	36.24	37.38	36.87	38.18	36.2	36.3	38.7	37.91	36.41	36.25	37.21	36.63	36.78	36.98	37.03	36.64	36.82	36.6	36.83	36.76	36.41	37.98	38.13	38.1	36.94	35.65	36.27
1900-01-01 06:04:00	35.95	36.96	37.32	36.22	37.51	36.82	38.19	36.14	36.3	38.74	38.01	36.38	36.2	37.37	36.64	36.85	36.94	37.21	36.53	36.79	36.69	36.88	36.69	36.37	38.08	38.15	38.1	36.72	35.6	36.15
1900-01-01 06:05:00	35.99	36.99	37.43	36.2	37.51	36.77	38.14	36.11	36.31	38.73	38.05	36.36	36.16	37.63	36.64	36.91	36.88	37.17	36.54	36.86	36.82	36.91	36.61	36.38	38.11	38.23	38.13	36.58	35.56	36.12
1900-01-01 06:06:00	35.99	37.02	37.56	36.19	37.51	36.7	38.12	36.08	36.32	38.72	38.1	36.33	36.11	37.72	36.64	36.93	36.81	37.14	36.57	37.24	36.75	36.91	36.6	36.39	38.07	38.21	38.11	36.49	35.53	36.25
1900-01-01 06:07:00	35.96	37	37.57	36.18	37.64	36.63	38.11	36.05	36.33	38.69	38.14	36.3	36.08	37.83	36.61	36.92	36.74	37.16	36.54	37.43	36.68	36.94	36.53	36.39	38.05	38.17	38.07	36.41	35.46	36.31
1900-01-01 06:08:00	36.21	36.93	37.41	36.15	37.71	36.57	38.05	36.03	36.2	38.67	38.15	36.26	36.18	37.89	36.57	36.88	36.68	37.09	36.49	37.5	36.86	36.97	36.44	36.38	38.05	38.18	38.06	36.44	35.43	36.35
1900-01-01 06:09:00	36.37	36.88	37.46	36.16	37.74	36.48	37.98	36.05	36.11	38.65	38.13	36.21	36.19	37.9	36.56	36.91	36.62	37.02	36.48	37.48	36.91	36.97	36.37	36.37	38.02	38.22	38.03	36.55	35.35	36.34
1900-01-01 06:10:00	36.46	36.84	37.58	36.19	37.74	36.37	37.9	36.07	36.14	38.67	38.17	36.18	36.16	37.91	36.53	36.95	36.51	36.98	36.46	37.45	36.98	36.98	36.34	36.35	38.08	38.33	37.97	36.71	35.36	36.31
1900-01-01 06:11:00	36.46	36.83	37.72	36.23	37.67	36.31	37.88	36.14	36.18	38.68	38.2	36.14	36.15	37.92	36.5	36.84	36.24	36.97	36.43	37.42	37.04	36.99	36.34	36.32	38.22	38.61	38	36.81	35.39	36.33
1900-01-01 06:12:00	36.45	36.81	37.72	36.23	37.61	36.24	37.96	36.15	36.26	38.61	38.21	36.13	36.16	37.93	36.47	36.58	36.06	36.96	36.4	37.37	37.17	36.94	36.34	36.31	38.3	38.42	38.04	36.88	35.39	36.34
1900-01-01 06:13:00	36.42	36.77	37.63	36.15	37.58	36.19	38	36.09	36.41	38.65	38.22	36.13	36.15	37.98	36.46	36.48	36.02	36.96	36.37	37.31	37.33	36.83	36.31	36.28	38.28	38.03	37.93	36.96	35.45	36.36
1900-01-01 06:14:00	36.38	36.74	37.59	36.08	37.61	36.15	37.99	36.08	36.62	38.76	38.24	36.14	36.15	37.99	36.5	36.42	36.13	36.94	36.32	37.32	37.34	36.76	36.32	36.27	38.16	38.01	37.94	37.04	35.5	36.35
1900-01-01 06:15:00	36.35	36.73	37.53	36.07	37.65	36.13	37.97	36.06	36.69	38.75	38.25	36.16	36.13	37.93	36.52	36.49	36.2	36.88	36.28	37.39	37.28	36.87	36.37	36.27	38	38.06	38.19	37.12	35.59	36.31
1900-01-01 06:16:00	36.29	36.67	37.48	36.31	37.67	36.12	37.97	36.13	36.87	38.7	38.23	36.17	36.05	37.82	36.52	36.45	36.25	36.83	36.26	37.44	37.18	36.93	36.36	36.27	37.94	38.07	39.38	37.15	35.65	36.28
1900-01-01 06:17:00	36.23	36.55	37.51	36.3	37.66	36.09	38.07	36.22	36.95	38.7	38.19	36.17	35.95	37.74	36.5	36.29	36.33	36.77	36.22	37.48	37.35	36.95	36.31	36.26	37.98	38.12	39.6	37.22	35.67	36.21
1900-01-01 06:18:00	36.2	36.48	37.43	36.07	37.63	36.04	38.13	36.26	36.97	38.72	38.17	36.17	35.94	37.66	36.46	36.23	36.42	36.74	36.18	37.57	37.46	36.89	36.27	36.26	38.01	38.17	38.04	37.3	35.74	36.13
1900-01-01 06:19:00	36.15	36.47	37.14	36.12	37.63	36	38.15	36.32	37	38.68	38.16	36.13	35.99	37.57	36.42	36.17	36.45	36.9	36.14	37.56	37.4	36.67	36.24	36.26	38.03	38.12	37.84	37.35	35.76	36.06
1900-01-01 06:20:00	36.11	36.48	36.94	36.14	37.69	35.95	38.18	36.44	37.05	38.63	38.16	36.1	36.04	37.56	36.38	36.11	36.43	36.91	36.1	37.45	37.23	36.39	36.23	36.26	38.01	38.08	37.74	37.43	35.7	36
1900-01-01 06:21:00	36.06	36.47	36.95	36.14	37.71	35.9	38.19	36.55	37.14	38.58	38.13	36.09	36.05	37.54	36.34	36.07	36.4	36.83	36.06	37.47	37.18	36.33	36.26	36.27	37.95	38.06	37.64	37.5	35.82	35.95
1900-01-01 06:22:00	36.05	36.45	36.96	36.15	37.7	35.86	38.2	36.63	37.3	38.58	38.1	36.14	36.05	37.48	36.34	36.07	36.36	36.82	36.03	37.51	37.2	36.32	36.3	36.27	37.85	38.01	37.74	37.54	35.83	35.9
1900-01-01 06:23:00	36.08	36.41	37	36.16	37.69	35.82	38.22	36.66	37.37	38.58	38.1	36.18	36.03	37.43	36.38	36.06	36.26	36.89	35.98	37.49	37.21	36.3	36.34	36.26	37.71	37.98	37.77	37.54	35.83	35.89
1900-01-01 06:24:00	36.11	36.43	37.14	36.17	37.64	35.77	38.23	36.63	37.44	38.55	38.1	36.19	36.02	37.43	36.4	36.03	36.26	36.9	35.95	37.48	37.2	36.35	36.35	36.26	37.61	37.94	37.72	37.56	35.83	35.89
1900-01-01 06:25:00	36.1	36.39	37.13	36.28	37.6	35.74	38.25	36.65	37.56	38.54	38.07	36.19	36	37.42	36.45	35.99	36.35	36.88	35.91	37.46	37.16	36.39	36.33	36.24	37.59	37.9	37.76	37.57	35.76	35.89
1900-01-01 06:26:00	36.02	36.26	37.04	36.32	37.62	35.81	38.27	36.72	37.76	38.53	38.04	36.17	35.99	37.38	36.55	35.93	36.39	36.87	35.88	37.46	37.09	36.39	36.29	36.23	37.72	37.8	37.73	37.59	35.74	35.9
1900-01-01 06:27:00	35.94	36.23	36.92	36.33	37.7	36.03	38.3	36.82	37.81	38.53	38.02	36.14	35.99	37.32	36.6	35.88	36.41	36.96	35.84	37.48	37.01	36.39	36.25	36.2	37.88	37.65	37.66	37.6	35.87	35.94
1900-01-01 06:28:00	35.95	36.23	36.81	36.36	37.74	36.05	38.31	36.92	37.81	38.52	38	36.11	35.99	37.23	36.72	35.82	36.43	37.01	35.81	37.48	36.96	36.49	36.2	36.14	37.94	37.62	37.53	37.53	35.97	35.95
1900-01-01 06:29:00	36.11	36.21	36.74	36.4	37.69	36.04	38.3	37.1	37.79	38.53	37.97	36.07	35.98	37.01	36.83	35.76	36.51	36.97	35.81	37.42	36.96	36.72	36.16	36.1	37.91	37.63	37.39	37.42	35.97	35.96
1900-01-01 06:30:00	36.3	36.17	36.68	36.41	37.65	36.19	38.31	37.17	37.84	38.55	37.95	36.05	35.96	36.88	36.92	35.73	36.56	36.96	35.8	37.18	36.98	36.71	36.13	36.1	37.86	37.59	37.41	37.38	35.88	35.98
1900-01-01 06:31:00	36.38	36.15	36.64	36.39	37.63	36.24	38.27	37.27	37.85	38.53	37.96	36.03	35.93	36.75	36.91	35.69	36.57	37.03	35.78	37.12	36.99	36.68	36.11	36.12	37.84	37.55	37.49	37.4	35.93	36
1900-01-01 06:32:00	36.4	36.14	36.59	36.32	37.62	36.25	38.22	37.36	37.82	38.52	37.93	36.03	35.88	36.79	36.89	35.65	36.55	37.17	35.75	37.24	36.98	36.68	36.1	36.12	37.84	37.53	37.51	37.41	36.05	36.01
1900-01-01 06:33:00	36.39	36.19	36.54	36.24	37.63	36.26	38.2	37.44	37.84	38.55	37.88	36.03	35.88	37.02	36.95	35.61	36.53	37.33	35.73	37.26	36.93	36.72	36.11	36.12	37.83	37.48	37.5	37.4	36.16	36.03
1900-01-01 06:34:00	36.38	36.17	36.53	36.08	37.64	36.27	38.23	37.51	37.86	38.56	37.87	36.03	35.91	37.06	37	35.59	36.5	37.28	35.7	37.21	36.85	36.77	36.11	36.12	37.82	37.39	37.48	37.37	36.19	36.13
1900-01-01 06:35:00	36.37	36.09	36.54	35.99	37.61	36.39	38.25	37.54	37.82	38.51	37.86	36.04	35.95	36.97	37	35.54	36.47	37.11	35.67	37.22	36.78	36.77	36.11	36.12	37.8	37.29	37.41	37.31	36.19	36.14
1900-01-01 06:36:00	36.35	36.1	36.55	35.98	37.59	36.43	38.28	37.58	37.78	38.52	37.82	36.04	35.99	36.86	37.04	35.54	36.43	37.05	35.64	37.23	36.71	36.81	36.14	36.12	37.79	37.29	37.26	37.21	36.17	36.13
1900-01-01 06:37:00	36.33	36.07	36.56	35.98	37.61	36.47	38.29	37.65	37.8	38.52	37.79	36.05	36.01	36.8	37.09	35.58	36.39	37.14	35.62	37.24	36.66	36.85	36.16	36.14	37.73	37.33	37.09	37.17	36.15	36.11
1900-01-01 06:38:00	36.3	36.01	36.59	35.99	37.59	36.48	38.28	37.66	37.8	38.52	37.77	36.08	36.02	36.93	37.1	35.59	36.35	37.16	35.57	37.23	36.61	36.85	36.19	36.15	37.68	37.17	37.04	37.12	36.12	36.07
1900-01-01 06:39:00	36.28	35.92	36.61	36	37.57	36.58	38.31	37.7	37.77	38.52	37.68	36.13	36.04	37.06	37.09	35.58	36.32	37.04	35.58	37.22	36.59	36.81	36.21	36.16	37.86	37.08	36.95	37.09	36.1	36.02
1900-01-01 06:40:00	36.23	35.85	36.6	36.01	37.57	36.72	38.39	37.79	37.54	38.48	37.64	36.13	36.09	37.09	37.07	35.57	36.27	37.01	35.54	37.16	36.59	36.73	36.21	36.17	38.02	37.01	36.84	37.05	36.08	36
1900-01-01 06:41:00	36.2	35.84	36.6	36.02	37.64	36.74	38.42	37.85	37.37	38.49	37.6	36.09	36.1	37.01	37.04	35.55	36.23	37.13	35.46	37.06	36.59	36.65	36.15	36.2	38.15	36.95	36.78	37	36.06	35.98
1900-01-01 06:42:00	36.2	35.84	36.59	36	37.64	36.79	38.38	37.9	37.32	38.55	37.56	36.06	36.09	36.9	37.01	35.53	36.23	37.15	35.43	37.01	36.59	36.59	36.08	36.22	38.12	36.94	36.71	36.93	36.04	35.96
1900-01-01 06:43:00	36.21	35.82	36.58	35.99	37.58	36.91	38.31	37.93	37.4	38.53	37.47	36.06	36.08	36.77	36.97	35.52	36.28	37.12	35.4	36.99	36.59	36.54	36.08	36.24	37.97	36.94	36.64	36.86	36.02	36
1900-01-01 06:44:00	36.22	35.78	36.57	35.98	37.56	36.96	38.22	37.95	37.49	38.5	37.4	36.11	36.06	36.61	36.95	35.53	36.29	37.08	35.39	37.17	36.59	36.49	36.11	36.25	37.91	36.9	36.61	36.79	36	36.04
1900-01-01 06:45:00	36.21	35.79	36.55	36.03	37.58	36.99	38.04	37.97	37.48	38.48	37.43	36.12	36.05	36.47	36.91	35.57	36.28	37.04	35.43	37.23	36.59	36.44	36.14	36.26	37.84	36.85	36.63	36.74	36	36.05
1900-01-01 06:46:00	36.1	35.8	36.53	36.11	37.59	37.17	37.89	37.98	37.36	38.46	37.47	36.09	36.04	36.45	36.87	35.54	36.24	37.01	35.63	37.22	36.58	36.39	36.16	36.25	37.86	36.76	36.83	36.69	36.03	36.05
1900-01-01 06:47:00	35.96	35.75	36.52	36.01	37.59	37.3	37.78	37.98	37.18	38.47	37.46	36.02	36.04	36.61	36.85	35.46	36.19	36.97	35.82	37.17	36.57	36.35	36.17	36.23	37.89	36.7	36.83	36.65	36.02	36.04
1900-01-01 06:48:00	35.87	35.77	36.53	35.89	37.53	37.33	37.7	37.98	37.17	38.49	37.3	35.96	36.06	36.68	36.81	35.46	36.16	36.93	36.04	37.12	36.57	36.31	36.17	36.21	37.91	36.62	36.65	36.59	36.01	36.01
1900-01-01 06:49:00	36.03	35.86	36.52	35.84	37.44	37.31	37.69	37.99	37.3	38.52	37.28	35.94	36.05	36.69	36.79	35.58	36.13	36.91	36.21	37.07	36.58	36.26	36.21	36.19	37.92	36.55	36.59	36.55	35.99	35.98
1900-01-01 06:50:00	36.07	35.88	36.48	35.85	37.44	37.27	37.69	37.96	37.34	38.57	37.29	35.93	36.03	36.67	36.78	35.67	36.1	36.92	36.4	37.01	36.59	36.22	36.3	36.2	37.88	36.54	36.59	36.5	35.97	35.98
1900-01-01 06:51:00	36.21	35.85	36.46	35.82	37.4	37.26	37.68	37.95	37.36	38.59	37.25	35.92	36	36.62	36.81	35.79	36.08	36.92	36.71	36.94	36.59	36.2	36.33	36.22	37.78	36.55	36.58	36.47	35.95	35.97
1900-01-01 06:52:00	36.45	35.91	36.42	35.79	37.39	37.24	37.67	37.98	37.36	38.56	37.18	35.93	35.98	36.56	36.8	35.78	36.05	36.89	36.78	36.81	36.57	36.17	36.42	36.24	37.72	36.52	36.49	36.45	35.94	35.96
1900-01-01 06:53:00	36.55	35.99	36.33	35.83	37.44	37.24	37.66	38.03	37.48	38.51	37.1	35.94	35.95	36.51	36.74	35.58	36.02	36.85	36.78	36.72	36.56	36.15	36.52	36.26	37.73	36.44	36.42	36.44	35.94	35.94
1900-01-01 06:54:00	36.63	36.22	36.27	35.81	37.43	37.32	37.62	38.09	37.59	38.49	37.04	35.97	35.97	36.46	36.69	35.42	36	36.82	36.77	36.66	36.57	36.13	36.61	36.27	37.8	36.39	36.37	36.42	35.93	35.92
1900-01-01 06:55:00	36.69	36.15	36.21	35.85	37.36	37.46	37.58	38.11	37.52	38.46	36.97	36	36.11	36.51	36.65	35.41	35.99	36.78	36.75	36.61	36.57	36.1	36.7	36.27	37.87	36.37	36.36	36.38	35.9	35.94
1900-01-01 06:56:00	36.82	35.79	36.17	36	37.29	37.48	37.53	38.13	37.39	38.55	36.89	36.02	36.2	36.54	36.62	35.95	35.98	36.75	36.73	36.57	36.56	36.07	36.81	36.32	37.88	36.38	36.4	36.3	35.89	35.96
1900-01-01 06:57:00	37.13	35.75	36.12	36.01	37.21	37.4	37.43	38.09	37.31	38.59	36.81	36.02	36.29	36.48	36.59	36.19	35.98	36.71	36.7	36.58	36.58	36.05	36.91	36.4	37.83	36.37	36.37	36.22	35.87	35.95
1900-01-01 06:58:00	37.25	35.76	36.09	35.86	37.15	37.35	37.35	38.06	37.21	38.55	36.75	36	36.39	36.39	36.57	36.38	35.98	36.67	36.67	36.59	36.59	36.03	36.97	36.46	37.68	36.34	36.3	36.16	35.86	36.04
1900-01-01 06:59:00	37.29	35.79	36.05	35.84	37.08	37.35	37.32	38.06	37.15	38.47	36.68	36	36.5	36.32	36.5	36.49	35.98	36.64	36.63	36.62	36.55	36.03	37.01	36.51	37.69	36.3	36.25	36.13	35.85	36.1
1900-01-01 07:00:00	37.15	35.8	36.02	35.7	36.99	37.36	37.35	38.02	37.2	38.45	36.68	36.01	36.54	36.26	36.44	36.58	35.97	36.61	36.6	36.63	36.48	36.07	37.09	36.54	37.85	36.22	36.21	36.11	35.83	36.15
1900-01-01 07:01:00	37.13	35.83	36.02	35.63	36.93	37.32	37.31	37.92	37.37	38.4	36.68	36.03	36.56	36.2	36.41	36.68	35.95	36.6	36.56	36.6	36.43	36.08	37.15	36.55	37.9	36.1	36.16	36.11	35.8	36.2
1900-01-01 07:02:00	37.29	35.89	36	35.87	36.92	37.13	37.2	37.88	37.42	38.4	36.66	36.05	36.62	36.15	36.38	36.71	35.93	36.58	36.52	36.52	36.39	36.09	37.21	36.58	37.9	36.15	36.12	36.11	35.78	36.2
1900-01-01 07:03:00	37.46	35.96	35.97	35.95	36.9	36.99	37.11	37.85	37.4	38.43	36.65	36.07	36.62	36.13	36.35	36.67	35.93	36.56	36.42	36.47	36.37	36.09	37.22	36.66	37.84	36.13	36.15	36.11	35.76	36.24
1900-01-01 07:04:00	37.49	36.09	35.93	36.06	36.86	36.9	37.04	37.8	37.35	38.42	36.66	36.09	36.6	36.14	36.28	36.8	35.94	36.54	36.33	36.44	36.38	36.06	37.22	36.79	37.74	36.08	36.16	36.12	35.75	36.34
1900-01-01 07:05:00	37.47	36.22	35.9	36.2	36.81	36.81	36.97	37.78	37.34	38.4	36.65	36.14	36.62	36.16	36.26	36.89	35.94	36.52	36.27	36.43	36.37	36.02	37.27	36.78	37.71	36.01	36.16	36.2	35.73	36.41
1900-01-01 07:06:00	37.47	36.34	35.86	36.24	36.76	36.72	36.89	37.72	37.31	38.44	36.61	36.15	36.61	36.15	36.26	36.91	35.91	36.5	36.22	36.41	36.4	35.99	37.37	36.73	37.68	36	36.17	36.31	35.72	36.44
1900-01-01 07:07:00	37.46	36.42	35.83	36.24	36.71	36.62	36.86	37.71	37.26	38.46	36.56	36.1	36.59	36.13	36.24	36.9	35.89	36.47	36.18	36.39	36.52	35.98	37.47	36.94	37.65	36	36.17	36.39	35.71	36.45
1900-01-01 07:08:00	37.44	36.51	35.82	36.26	36.66	36.54	36.84	37.79	37.19	38.44	36.52	36.09	36.78	36.08	36.22	36.85	35.87	36.45	36.15	36.37	36.59	35.97	37.47	37.12	37.59	35.96	36.16	36.39	35.69	36.43
1900-01-01 07:09:00	37.4	36.62	35.89	36.27	36.62	36.46	36.8	37.8	37.11	38.43	36.49	36.12	36.67	36.06	36.19	36.81	35.85	36.42	36.12	36.35	36.61	35.95	37.34	37.22	37.51	35.96	36.16	36.38	35.68	36.44
1900-01-01 07:10:00	37.41	36.65	35.96	36.22	36.58	36.38	36.75	37.73	37.06	38.4	36.46	36.17	36.07	36.06	36.17	36.79	35.82	36.39	36.08	36.33	36.61	35.95	37.26	37.2	37.47	36.01	36.22	36.37	35.68	36.5
1900-01-01 07:11:00	37.4	36.5	36	36.17	36.53	36.31	36.69	37.7	37.01	38.4	36.43	36.24	35.76	36.06	36.16	36.76	35.8	36.35	36.06	36.31	36.6	35.93	37.14	37.18	37.47	36.08	36.26	36.35	35.68	36.52
1900-01-01 07:12:00	37.34	36.26	36.04	36.15	36.49	36.26	36.64	37.68	36.96	38.39	36.41	36.26	35.94	36.04	36.16	36.71	35.79	36.32	36.04	36.28	36.56	35.91	37.34	37.2	37.43	36.16	36.21	36.35	35.66	36.58
1900-01-01 07:13:00	37.28	36.19	36.06	36.14	36.44	36.25	36.61	37.63	36.9	38.39	36.4	36.29	36.28	36.01	36.16	36.65	35.79	36.31	36.02	36.26	36.56	35.87	37.62	37.19	37.45	36.2	36.2	36.33	35.66	36.61
1900-01-01 07:14:00	37.22	36.27	36.07	36.12	36.4	36.23	36.55	37.57	36.83	38.42	36.35	36.49	36.39	35.98	36.15	36.6	35.78	36.3	35.99	36.31	36.56	35.85	37.58	37.18	37.55	36.32	36.24	36.3	35.65	36.61
1900-01-01 07:15:00	37.14	36.45	36.03	36.17	36.36	36.22	36.47	37.52	36.77	38.43	36.34	36.69	36.36	35.94	36.14	36.55	35.77	36.28	35.97	36.39	36.55	35.87	37.47	37.17	37.66	36.38	36.19	36.28	35.64	36.61
1900-01-01 07:16:00	37.09	36.56	35.97	36.21	36.35	36.2	36.41	37.46	36.73	38.39	36.35	36.72	36.37	35.91	36.13	36.5	35.74	36.26	36.02	36.41	36.5	35.88	37.47	37.14	37.68	36.41	37.53	36.25	35.64	36.59
1900-01-01 07:17:00	37.07	36.58	35.89	36.21	36.35	36.19	36.37	37.4	36.69	38.35	36.39	36.7	36.41	35.88	36.11	36.46	35.7	36.24	36.06	36.42	36.45	35.91	37.44	37.09	37.66	36.42	40.99	36.22	35.64	36.56
1900-01-01 07:18:00	37.04	36.56	35.88	36.18	36.34	36.19	36.35	37.35	36.64	38.36	36.42	36.68	36.45	35.85	36.09	36.41	35.68	36.21	36.07	36.43	36.45	35.96	37.35	37.18	37.74	36.45	35.98	36.21	35.64	36.53
1900-01-01 07:19:00	36.95	36.51	35.85	36.13	36.31	36.19	36.34	37.29	36.6	38.42	36.52	36.69	36.52	35.81	36.05	36.38	35.66	36.18	36.09	36.42	36.59	35.97	37.23	37.29	37.8	36.57	35.94	36.19	35.65	36.46
1900-01-01 07:20:00	36.88	36.47	36.04	36.15	36.3	36.2	36.44	37.22	36.56	38.45	36.58	36.73	36.6	35.78	36.02	36.39	35.63	36.16	36.17	36.43	36.63	35.98	37.16	37.31	37.82	36.53	35.92	36.17	35.65	36.41
1900-01-01 07:21:00	36.81	36.46	36.26	36.19	36.28	36.2	36.59	37.16	36.55	38.41	36.56	36.7	36.63	35.75	36.01	36.39	35.6	36.14	36.22	36.41	36.65	35.99	37.09	37.28	37.86	36.32	35.91	36.15	35.63	36.38
1900-01-01 07:22:00	36.74	36.47	36.31	36.24	36.27	36.19	36.66	37.12	36.55	38.37	36.56	36.68	36.61	35.72	36	36.4	35.57	36.11	36.23	36.33	36.74	36.02	37.03	37.24	37.86	36.24	35.88	36.13	35.62	36.31
1900-01-01 07:23:00	36.7	36.45	36.32	36.25	36.26	36.17	36.69	37.11	36.53	38.34	36.67	36.92	36.59	35.68	36	36.39	35.56	36.08	36.22	36.24	36.82	36.05	36.96	37.21	37.84	36.23	35.86	36.1	35.65	36.26
1900-01-01 07:24:00	36.64	36.47	36.3	36.23	36.24	36.19	36.69	37.11	36.5	38.28	36.71	37.13	36.65	35.65	36.06	36.39	35.54	36.06	36.21	36.2	36.91	36.07	36.89	37.17	37.73	36.24	35.84	36.05	35.68	36.21
1900-01-01 07:25:00	36.6	36.51	36.27	36.16	36.23	36.19	36.69	37.09	36.46	38.29	36.68	37.14	36.64	35.63	36.09	36.38	35.52	36.04	36.18	36.21	37.04	36.09	36.83	37.13	37.57	36.25	35.83	36.01	35.79	36.17
1900-01-01 07:26:00	36.58	36.67	36.22	36.08	36.23	36.19	36.68	37.05	36.43	38.28	36.64	37.11	36.61	35.62	36.1	36.36	35.51	36.02	36.15	36.23	37.24	36.08	36.79	37.07	37.5	36.26	35.83	35.98	35.81	36.13
1900-01-01 07:27:00	36.53	36.83	36.13	36.01	36.26	36.19	36.67	37.01	36.41	38.31	36.61	37.08	36.57	35.61	36.12	36.35	35.49	36	36.13	36.24	37.36	36.05	36.76	36.99	37.44	36.22	35.83	35.95	35.81	36.1
1900-01-01 07:28:00	36.5	36.9	36.04	35.93	36.27	36.17	36.64	36.99	36.38	38.39	36.59	36.99	36.29	35.59	36.13	36.34	35.48	35.98	36.09	36.21	37.45	36	36.73	36.92	37.4	36.18	35.81	35.92	35.8	36.08
1900-01-01 07:29:00	36.47	36.97	35.9	35.88	36.28	36.15	36.6	36.96	36.33	38.44	36.55	36.91	36.08	35.57	36.13	36.31	35.47	35.94	36.09	36.11	37.55	35.97	36.69	36.83	37.33	36.15	35.79	35.9	35.79	36.08
1900-01-01 07:30:00	36.45	36.96	35.79	35.86	36.28	36.14	36.57	36.91	36.31	38.45	36.48	36.86	36.34	35.54	36.13	36.29	35.45	35.9	36.1	36.07	37.66	35.92	36.64	36.76	37.32	36.15	35.81	35.88	35.77	36.07
1900-01-01 07:31:00	36.44	36.94	35.78	35.88	36.27	36.18	36.53	36.88	36.29	38.47	36.46	36.83	36.46	35.53	36.11	36.31	35.43	35.87	36.11	36.19	37.67	35.89	36.59	36.69	37.37	36.16	35.81	35.87	35.74	36.06
1900-01-01 07:32:00	36.44	37.04	35.79	35.86	36.24	36.22	36.51	36.84	36.27	38.47	36.45	36.81	36.48	35.53	36.11	36.34	35.41	35.85	36.1	36.26	37.6	35.88	36.58	36.64	37.4	36.17	35.81	35.86	35.73	36.05
1900-01-01 07:33:00	36.42	37.07	35.76	35.88	36.22	36.23	36.5	36.8	36.27	38.37	36.42	36.8	36.64	35.52	36.12	36.36	35.39	35.84	36.09	36.29	37.54	35.88	36.56	36.59	37.41	36.19	35.92	35.85	35.72	36.04
1900-01-01 07:34:00	36.39	37.08	35.78	35.92	36.21	36.24	36.4	36.75	36.27	38.34	36.38	36.77	36.73	35.5	36.12	36.38	35.37	35.85	36.08	36.4	37.44	35.87	36.52	36.54	37.41	36.22	36.19	35.83	35.72	36.02
1900-01-01 07:35:00	36.34	37.11	35.78	36	36.21	36.24	36.37	36.71	36.24	38.32	36.32	36.73	36.76	35.48	36.11	36.41	35.36	35.89	36.07	36.51	37.33	35.86	36.51	36.5	37.37	36.19	36.15	35.81	35.72	36.01
1900-01-01 07:36:00	36.29	37.08	35.74	36.1	36.2	36.23	36.34	36.67	36.22	38.25	36.25	36.72	36.75	35.45	36.09	36.45	35.36	35.88	36.07	36.74	37.21	35.92	36.55	36.49	37.3	36.16	36	35.79	35.71	36.01
1900-01-01 07:37:00	36.26	37.05	35.69	36.1	36.19	36.21	36.31	36.64	36.16	38.24	36.23	36.69	36.73	35.43	36.05	36.52	35.37	35.87	36.07	36.77	37.05	35.97	36.58	36.48	37.25	36.16	35.92	35.79	35.71	35.99
1900-01-01 07:38:00	36.26	37.06	35.65	36.08	36.19	36.18	36.29	36.62	36.14	38.29	36.23	36.64	36.71	35.42	36.03	36.54	35.38	35.87	36.05	36.81	36.99	35.98	36.58	36.48	37.25	36.16	35.93	35.78	35.71	35.96
1900-01-01 07:39:00	36.15	37.06	35.64	36.01	36.32	36.14	36.35	36.62	36.18	38.33	36.33	36.55	36.66	35.49	36.06	36.56	35.42	35.88	36.04	36.81	36.94	35.98	36.57	36.53	37.2	36.17	36.01	35.78	35.69	35.95
1900-01-01 07:40:00	36.12	37.06	35.62	35.89	36.5	36.11	36.44	36.62	36.25	38.31	36.42	36.48	36.64	35.52	36.12	36.6	35.56	35.96	36.03	36.82	36.91	36	36.64	36.64	37.17	36.26	36.03	35.78	35.62	36
1900-01-01 07:41:00	36.16	37.04	35.64	35.84	36.6	36.21	36.59	36.62	36.34	38.24	36.5	36.42	36.63	35.54	36.2	36.6	35.69	36.07	36.02	36.8	37.15	36.02	36.78	36.77	37.16	36.54	35.97	35.77	35.57	36.04
1900-01-01 07:42:00	36.23	37.08	35.64	35.87	36.69	36.29	36.68	36.62	36.38	38.21	36.62	36.4	36.55	35.54	36.29	36.58	35.71	36.13	36.02	36.76	37.2	36.01	36.89	36.88	37.13	36.47	35.9	35.77	35.54	36.08
1900-01-01 07:43:00	36.3	37.13	35.74	36.08	36.79	36.3	36.78	36.6	36.39	38.2	36.73	36.36	36.49	35.53	36.36	36.55	35.65	36.15	36.02	36.75	37.14	36	36.95	36.94	37.09	36.36	35.88	35.78	35.51	36.08
1900-01-01 07:44:00	36.36	37.15	35.9	36.2	36.92	36.29	36.91	36.58	36.42	38.18	36.79	36.34	36.4	35.52	36.44	36.51	35.75	36.1	35.87	36.74	37.04	35.98	36.96	36.97	37.06	36.47	35.88	35.68	35.48	36.08
1900-01-01 07:45:00	36.49	37.15	36.03	36.23	37.05	36.28	36.95	36.59	36.52	38.14	36.77	36.31	36.41	35.51	36.47	36.47	35.94	35.99	35.7	36.74	36.96	35.98	37.13	37	37.01	36.51	35.89	35.68	35.46	36.08
1900-01-01 07:46:00	36.59	37.15	36.05	36.2	37.13	36.29	36.96	36.59	36.61	38.12	36.84	36.27	36.42	35.51	36.53	36.41	35.98	36.16	35.62	36.73	36.85	36.01	37.24	37.05	36.96	36.47	36.07	35.69	35.44	36.11
1900-01-01 07:47:00	36.64	37.14	36.04	36.2	37.17	36.31	36.98	36.59	36.62	38.11	36.93	36.19	36.38	35.51	36.53	36.36	36.01	36.23	35.79	36.72	36.74	36.04	37.26	37.11	36.95	36.52	36.46	35.59	35.42	36.13
1900-01-01 07:48:00	36.65	37.08	36.15	36.2	37.18	36.32	37.01	36.6	36.62	38.1	37.05	36.13	36.32	35.51	36.54	36.3	36.09	36.13	35.76	36.7	36.69	36.01	37.27	37.11	36.94	36.58	36.2	35.51	35.4	36.13
1900-01-01 07:49:00	36.67	36.98	36.22	36.23	37.19	36.33	36.99	36.6	36.59	38.1	37.09	36.08	36.36	35.5	36.54	36.28	36.12	36.14	35.74	36.67	36.66	35.96	37.23	37.1	36.92	36.66	35.88	35.51	35.39	36.12
1900-01-01 07:50:00	36.67	36.53	36.24	36.24	37.21	36.33	37.02	36.59	36.58	38.11	37.07	35.97	36.37	35.5	36.54	36.28	36.12	36.28	35.89	36.68	36.65	35.95	37.15	37.33	36.89	36.8	35.79	35.55	35.37	36.11
1900-01-01 07:51:00	36.66	36.32	36.11	36.22	37.22	36.29	37.15	36.58	36.59	38.08	37.08	35.87	36.33	35.5	36.53	36.29	36.09	36.33	36.07	36.69	36.64	35.95	37.12	37.51	36.86	37.03	35.77	35.7	35.36	36.1
1900-01-01 07:52:00	36.64	36.41	35.92	36.21	37.22	36.24	37.22	36.57	36.6	38	37.07	35.83	36.28	35.5	36.51	36.29	36.06	36.39	36.24	36.67	36.62	35.94	37.02	37.54	36.81	37.27	35.83	35.85	35.35	36.09
1900-01-01 07:53:00	36.6	36.57	36.02	36.2	37.19	36.22	37.23	36.54	36.6	37.85	37.04	35.83	36.22	35.45	36.47	36.28	36.03	36.37	36.33	36.64	36.61	35.96	36.99	37.47	36.78	37.82	35.98	36	35.37	36.1
1900-01-01 07:54:00	36.57	36.6	36.31	36.13	37.14	36.2	37.05	36.52	36.62	37.7	36.98	35.85	36.15	35.2	36.44	36.26	35.99	36.41	36.38	36.62	36.59	35.97	36.98	37.36	36.75	40.4	36.06	36.11	35.37	36.11
1900-01-01 07:55:00	36.53	36.61	36.42	36.08	37.08	36.17	36.97	36.46	36.63	37.6	36.89	35.83	36.04	35.32	36.42	36.37	35.96	36.5	36.37	36.59	36.54	35.96	36.95	37.44	36.72	39.17	36.02	36.16	35.35	36.08
1900-01-01 07:56:00	36.5	36.6	36.63	36.05	37.02	36.09	37.12	36.38	36.62	37.58	36.82	35.77	35.78	35.51	36.4	36.94	35.97	36.59	36.38	36.63	36.48	35.95	36.9	37.64	36.67	37.21	35.96	36.29	35.33	36.04
1900-01-01 07:57:00	36.49	36.61	36.88	36.01	36.96	36.01	37.28	36.36	36.61	37.6	36.76	35.73	35.68	35.68	36.41	36.79	35.96	36.63	36.31	36.86	36.44	35.93	36.84	37.79	36.64	37.11	36.15	36.39	35.31	36.01
1900-01-01 07:58:00	36.48	36.6	36.92	35.94	36.85	35.99	37.34	36.32	36.61	37.61	36.69	35.74	35.63	35.72	36.44	36.25	35.93	36.59	36.26	36.87	36.41	35.94	36.79	37.95	36.65	36.98	36.27	36.43	35.28	35.98
1900-01-01 07:59:00	36.45	36.6	36.89	35.86	36.79	35.99	37.4	36.3	36.6	37.62	36.67	35.77	35.61	35.68	36.44	36.25	35.89	36.54	36.31	36.85	36.39	35.95	36.76	38.01	36.63	36.79	35.96	36.39	35.28	35.96
1900-01-01 08:00:00	36.41	36.6	36.82	35.77	36.72	36	37.46	36.29	36.61	37.57	36.63	35.76	35.59	35.67	36.42	36.26	35.87	36.58	36.29	36.83	36.39	35.95	36.69	38.09	36.62	36.68	35.86	36.4	35.31	35.94
1900-01-01 08:01:00	36.36	36.58	36.76	35.69	36.66	36.01	37.49	36.29	36.61	37.49	36.59	35.75	35.57	35.72	36.41	36.28	35.85	36.57	36.25	36.82	36.39	35.93	36.63	38.2	36.58	36.63	35.81	36.55	35.48	35.93
1900-01-01 08:02:00	36.33	36.58	36.73	35.62	36.6	36.05	37.53	36.31	36.62	37.44	36.54	35.73	35.54	35.78	36.41	36.28	35.82	36.45	36.27	36.79	36.41	35.95	36.56	38.27	36.54	36.59	35.79	36.66	35.52	35.95
1900-01-01 08:03:00	36.28	36.62	36.67	35.58	36.55	36.04	37.58	36.31	36.62	37.4	36.43	35.75	35.51	35.9	36.41	36.27	35.81	36.41	36.42	36.77	36.43	35.96	36.52	38.28	36.53	36.56	35.79	36.72	35.51	35.95
1900-01-01 08:04:00	36.24	36.62	36.61	35.57	36.63	36.01	37.62	36.29	36.61	37.4	36.39	35.88	35.48	36.19	36.41	36.26	35.79	36.43	36.44	36.75	36.38	35.96	36.58	38.29	36.55	36.52	35.78	36.84	35.71	35.95
1900-01-01 08:05:00	36.22	36.58	36.55	35.57	36.7	35.98	37.65	36.21	36.61	37.4	36.38	36.02	35.46	36.32	36.41	36.27	35.76	36.45	36.46	36.71	36.32	35.96	36.61	38.31	36.54	36.52	35.8	36.89	35.86	35.94
1900-01-01 08:06:00	36.23	36.54	36.49	35.58	36.73	35.95	37.67	36.12	36.59	37.35	36.37	36.09	35.45	36.37	36.42	36.29	35.75	36.54	36.49	36.67	36.31	35.95	36.58	38.31	36.52	36.51	35.97	36.98	35.88	35.93
1900-01-01 08:07:00	36.23	36.49	36.43	35.59	36.76	35.95	37.68	36.07	36.48	37.24	36.39	36.13	35.45	36.31	36.42	36.33	35.74	36.62	36.68	36.6	36.33	35.94	36.53	38.3	36.5	36.5	36.03	37.03	35.93	35.89
1900-01-01 08:08:00	36.22	36.44	36.38	35.6	36.76	35.95	37.68	36.03	36.4	37.16	36.41	36.14	35.44	36.22	36.42	36.41	35.71	36.65	36.79	36.58	36.34	35.94	36.46	38.28	36.48	36.5	36.12	37.01	36.06	35.77
1900-01-01 08:09:00	36.27	36.42	36.36	35.59	36.73	35.93	37.76	35.99	36.38	37.1	36.42	36.13	35.38	36.22	36.4	36.7	35.67	36.76	36.75	36.58	36.34	35.93	36.41	38.24	36.48	36.61	36.17	36.99	36.18	35.69
1900-01-01 08:10:00	36.23	36.38	36.34	35.69	36.69	35.92	37.75	35.97	36.36	37.05	36.47	36.12	35.35	36.23	36.37	36.76	35.64	36.94	36.71	36.59	36.35	35.92	36.27	38.15	36.5	36.61	35.96	37.04	36.25	35.79
1900-01-01 08:11:00	36.14	36.34	36.32	35.71	36.65	35.89	37.64	35.94	36.33	37	36.48	36.08	35.35	36.26	36.34	36.73	35.62	37.03	36.71	36.69	36.35	35.9	36.15	38.16	36.5	36.51	35.94	37.08	36.27	35.89
1900-01-01 08:12:00	36.1	36.3	36.29	35.71	36.6	35.87	37.44	35.93	36.27	36.95	36.46	36.04	35.55	36.28	36.28	36.69	35.59	37.08	36.69	36.73	36.31	35.87	36.48	38.25	36.48	36.46	35.99	37.07	36.27	36.02
1900-01-01 08:13:00	36.1	36.28	36.26	35.75	36.57	35.9	37.45	35.91	36.2	36.91	36.46	36.02	35.61	36.38	36.25	36.72	35.56	37	36.63	36.74	36.3	35.86	36.57	38.27	36.46	36.44	35.99	37.05	36.26	36.07
1900-01-01 08:14:00	36.11	36.25	36.25	35.76	36.55	35.91	37.52	35.88	36.18	36.87	36.47	36.05	35.59	36.45	36.22	36.74	35.52	36.87	36.79	36.74	36.34	35.86	36.56	38.25	36.47	36.48	35.95	37.06	36.24	36.09
1900-01-01 08:15:00	36.09	36.24	36.25	35.76	36.52	35.92	37.48	35.87	36.17	36.84	36.47	36.11	35.56	36.44	36.2	36.74	35.52	37.05	36.81	36.73	36.38	35.86	36.53	38.24	36.47	36.5	35.95	37.02	36.23	36.09
1900-01-01 08:16:00	36.08	36.23	36.26	35.98	36.47	35.92	37.43	35.86	36.14	36.82	36.48	36.12	35.53	36.47	36.23	36.73	35.5	37.12	36.63	36.7	36.43	35.85	36.49	38.21	36.47	36.53	35.99	36.93	36.21	36.08
1900-01-01 08:17:00	36.04	36.22	36.27	36.09	36.39	35.92	37.44	35.83	36.17	36.79	36.48	36.11	35.49	36.51	36.24	36.72	35.49	37.15	36.68	36.68	36.5	35.85	36.45	38.17	36.47	36.55	36.02	36.98	36.18	36.06
1900-01-01 08:18:00	36.03	36.21	36.27	36.02	36.31	35.95	37.43	35.76	36.2	36.75	36.48	36.11	35.56	36.57	36.23	36.68	35.54	37.17	36.76	36.66	36.5	35.85	36.41	38.2	36.48	36.54	36.04	36.96	36.14	35.99
1900-01-01 08:19:00	36.02	36.19	36.27	35.9	36.25	35.97	37.39	35.69	36.22	36.73	36.5	36.11	35.62	36.6	36.22	36.66	35.57	37.18	36.65	36.61	36.5	35.84	36.36	38.25	36.49	36.55	36.05	36.91	36.08	35.95
1900-01-01 08:20:00	36.06	36.2	36.27	35.85	36.23	36	37.39	35.64	36.22	36.69	36.5	36.16	35.66	36.65	36.21	36.64	35.58	37.17	36.5	36.56	36.6	35.84	36.27	38.2	36.49	36.55	36.06	36.96	36	35.92
1900-01-01 08:21:00	36.08	36.2	36.26	35.8	36.31	36.12	37.39	35.81	36.22	36.65	36.49	36.19	35.67	36.69	36.19	36.62	35.57	37.19	36.44	36.53	36.58	35.83	36.17	38.13	36.47	36.53	36.07	37.03	35.95	35.89
1900-01-01 08:22:00	36.08	36.18	36.28	35.83	36.3	36.21	37.35	36.09	36.22	36.61	36.48	36.24	35.69	36.62	36.19	36.6	35.51	37.2	36.47	36.51	36.48	35.82	36.15	38.09	36.45	36.54	36.07	37.1	35.93	35.87
1900-01-01 08:23:00	36.09	36.16	36.3	35.9	36.27	36.34	37.28	36.15	36.22	36.58	36.47	36.25	35.71	36.71	36.19	36.59	35.47	37.16	36.52	36.5	36.37	35.81	36.21	38.08	36.52	36.57	36.06	37.09	35.9	35.83
1900-01-01 08:24:00	36.11	36.12	36.31	35.89	36.25	36.47	37.23	36.16	36.29	36.54	36.46	36.23	35.72	36.73	36.18	36.6	35.46	37.11	36.72	36.44	36.29	35.82	36.21	38.04	36.54	36.58	36.06	37.04	35.88	35.81
1900-01-01 08:25:00	36.11	36.09	36.32	35.83	36.22	36.62	37.18	36.16	36.4	36.51	36.45	36.23	35.71	36.8	36.16	36.6	35.47	37.06	36.94	36.41	36.25	35.83	36.21	37.98	36.51	36.57	36.05	37	35.86	35.81
1900-01-01 08:26:00	36.09	36.06	36.35	35.78	36.21	36.73	37.14	36.16	36.45	36.48	36.44	36.27	35.7	36.8	36.12	36.59	35.46	37.01	37.12	36.41	36.3	35.84	36.21	37.92	36.48	36.59	36.06	36.97	35.84	35.8
1900-01-01 08:27:00	36.06	36.06	36.38	35.76	36.21	36.68	37.12	36.16	36.48	36.44	36.43	36.25	35.7	36.74	36	36.58	35.44	36.97	37.19	36.52	36.44	35.86	36.2	37.95	36.46	36.64	36.03	36.92	35.83	35.79
1900-01-01 08:28:00	36.02	36.12	36.39	35.75	36.21	36.6	37.09	36.15	36.5	36.43	36.39	36.36	35.68	36.68	35.98	36.57	35.41	36.93	37.23	36.54	36.5	35.86	36.16	37.95	36.37	36.69	35.99	36.89	35.81	35.77
1900-01-01 08:29:00	36	36.18	36.38	35.73	36.2	36.63	37.06	36.14	36.5	36.44	36.36	36.38	35.67	36.53	36	36.56	35.38	36.88	37.2	36.44	36.5	35.81	36.12	37.91	36.23	36.66	35.99	36.88	35.75	35.75
1900-01-01 08:30:00	35.99	36.2	36.37	35.72	36.21	36.72	37.03	36.14	36.5	36.45	36.33	36.42	35.66	36.57	36	36.52	35.35	36.84	37	36.5	36.46	35.72	36.08	37.89	36.15	36.54	36	36.85	35.71	35.73
1900-01-01 08:31:00	35.97	36.21	36.38	35.71	36.27	36.87	37	36.14	36.49	36.45	36.32	36.56	35.66	36.81	35.97	36.47	35.33	36.8	37.13	36.53	36.4	35.75	36.02	37.88	36.13	36.43	36	36.83	35.67	35.76
1900-01-01 08:32:00	35.95	36.21	36.4	35.7	36.34	36.98	36.97	36.12	36.48	36.44	36.31	36.62	35.67	36.89	36	36.44	35.31	36.76	37.23	36.53	36.31	35.89	35.98	37.84	36.3	36.36	36.02	36.8	35.64	35.76
1900-01-01 08:33:00	35.94	36.2	36.39	35.69	36.39	37.08	36.95	36.09	36.52	36.42	36.31	36.64	35.69	36.88	36.05	36.42	35.3	36.71	37.22	36.74	36.26	35.94	35.99	37.78	36.39	36.34	36.06	36.77	35.56	35.73
1900-01-01 08:34:00	36	36.19	36.39	35.69	36.41	37.16	36.96	36.05	36.56	36.4	36.31	36.64	35.69	36.86	36.04	36.43	35.35	36.65	37.18	36.98	36.21	36.02	36	37.74	36.43	36.33	36.07	36.72	35.52	35.69
1900-01-01 08:35:00	36.03	36.16	36.36	35.69	36.41	37.21	36.92	35.99	36.58	36.39	36.3	36.64	35.69	36.82	36.11	36.44	35.42	36.59	37.14	36.96	36.16	36.16	35.98	37.71	36.45	36.32	36.04	36.68	35.48	35.66
1900-01-01 08:36:00	36.02	36.13	36.33	35.68	36.42	37.25	36.83	35.95	36.58	36.38	36.35	36.68	35.69	36.8	36.36	36.45	35.42	36.54	37.12	36.92	36.17	36.33	35.97	37.72	36.45	36.32	36	36.67	35.5	35.73
1900-01-01 08:37:00	36.04	36.12	36.32	35.67	36.42	37.26	36.75	35.93	36.59	36.37	36.44	36.71	35.67	36.76	36.63	36.44	35.39	36.5	37.07	36.92	36.2	36.36	35.95	37.72	36.46	36.33	35.96	36.65	35.53	35.96
1900-01-01 08:38:00	36.05	36.13	36.33	35.67	36.42	37.31	36.69	35.95	36.6	36.37	36.5	36.72	35.65	36.73	36.6	36.43	35.57	36.46	37.02	36.97	36.2	36.28	35.93	37.71	36.46	36.35	35.95	36.61	35.54	35.97
1900-01-01 08:39:00	36.04	36.12	36.34	35.67	36.42	37.41	36.64	36	36.61	36.37	36.59	36.67	35.63	36.68	36.47	36.42	35.61	36.42	36.97	37	36.18	36.14	35.92	37.72	36.49	36.35	35.93	36.57	35.53	36
1900-01-01 08:40:00	36.09	36.11	36.35	35.65	36.41	37.44	36.61	36.03	36.62	36.37	36.72	36.65	35.66	36.65	36.46	36.45	35.57	36.38	36.95	36.99	36.13	36.06	35.89	37.77	36.52	36.36	35.94	36.54	35.55	36.11
1900-01-01 08:41:00	36.17	36.13	36.35	35.64	36.4	37.46	36.62	36.02	36.62	36.39	36.76	36.72	35.88	36.62	36.57	36.52	35.7	36.35	36.93	36.96	36.13	36.08	35.96	37.75	36.55	36.38	36.17	36.53	35.6	36.17
1900-01-01 08:42:00	36.19	36.15	36.35	35.66	36.4	37.48	36.66	35.93	36.62	36.44	36.78	36.75	35.99	36.57	36.68	36.53	35.86	36.33	36.8	36.9	36.14	36.19	36.07	37.63	36.57	36.4	36.42	36.51	35.62	36.19
1900-01-01 08:43:00	36.18	36.19	36.34	35.66	36.38	37.53	36.68	35.86	36.62	36.45	36.83	36.73	36.07	36.58	36.96	36.54	35.92	36.29	36.7	36.86	36.11	36.33	36.08	37.61	36.57	36.39	36.52	36.48	35.63	36.19
1900-01-01 08:44:00	36.24	36.24	36.33	35.66	36.36	37.58	36.69	35.8	36.59	36.46	36.89	36.75	36.18	36.63	37.29	36.55	35.95	36.27	36.61	36.82	36.09	36.44	36.09	37.59	36.55	36.41	36.54	36.45	35.6	36.18
1900-01-01 08:45:00	36.4	36.24	36.32	35.67	36.35	37.64	36.68	35.79	36.56	36.46	36.89	36.79	36.23	36.62	37.36	36.53	35.95	36.24	36.6	36.78	36.08	36.5	36.3	37.56	36.54	36.46	36.63	36.43	35.55	36.17
1900-01-01 08:46:00	36.51	36.25	36.3	35.68	36.34	37.66	36.69	35.79	36.55	36.47	36.85	36.83	36.14	36.56	37.36	36.5	35.93	36.2	36.63	36.73	36.07	36.51	36.32	37.56	36.51	36.49	36.85	36.41	35.55	36.14
1900-01-01 08:47:00	36.6	36.24	36.28	35.65	36.33	37.67	36.69	35.88	36.55	36.47	36.75	36.84	35.89	36.48	37.33	36.48	35.91	36.17	36.63	36.69	36.17	36.59	36.31	37.6	36.45	36.42	37.1	36.4	35.55	36.13
1900-01-01 08:48:00	36.65	36.22	36.24	35.62	36.31	37.68	36.65	35.91	36.56	36.46	36.73	36.85	35.96	36.41	37.23	36.44	35.86	36.13	36.6	36.66	36.2	36.63	36.32	37.65	36.43	36.34	37.18	36.38	35.54	36.11
1900-01-01 08:49:00	36.65	36.19	36.13	35.59	36.29	37.68	36.62	35.92	36.58	36.44	36.73	36.93	35.99	36.36	37.12	36.88	35.82	36.1	36.53	36.63	36.18	36.63	36.33	37.66	36.43	36.34	37.11	36.37	35.56	36.09
1900-01-01 08:50:00	36.67	36.15	36.03	35.57	36.28	37.68	36.6	35.93	36.57	36.43	36.73	36.95	35.99	36.32	37.03	36.94	35.78	36.06	36.48	36.59	36.07	36.64	36.31	37.62	36.43	36.33	37.29	36.36	35.66	36.06
1900-01-01 08:51:00	36.75	36.11	35.92	35.54	36.26	37.65	36.57	35.95	36.54	36.43	36.72	36.92	35.96	36.25	36.96	36.32	35.74	36.02	36.41	36.56	36.01	36.64	36.27	37.59	36.43	36.44	37.44	36.34	35.68	36.12
1900-01-01 08:52:00	36.77	36.07	35.87	35.55	36.24	37.68	36.56	35.97	36.5	36.42	36.69	36.91	35.83	36.17	36.89	36.39	35.72	35.98	36.36	36.53	36.22	36.64	36.25	37.57	36.42	36.84	37.49	36.32	35.71	36.12
1900-01-01 08:53:00	36.77	35.99	36.01	35.56	36.23	37.8	36.63	36	36.49	36.41	36.65	36.9	35.74	36.11	36.85	36.48	35.71	35.94	36.3	36.52	36.53	36.62	36.25	37.57	36.44	36.87	37.52	36.3	35.8	36.09
1900-01-01 08:54:00	36.76	35.95	36.11	35.6	36.23	37.86	36.66	36.05	36.48	36.42	36.61	36.92	35.69	36.06	36.8	36.59	35.68	35.93	36.23	36.52	36.7	36.58	36.24	37.57	36.47	36.74	37.64	36.29	35.83	36.03
1900-01-01 08:55:00	36.77	35.93	36.12	35.77	36.23	37.86	36.64	36.09	36.46	36.42	36.56	36.96	35.64	36.01	36.74	36.63	35.65	35.9	36.18	36.49	36.8	36.54	36.24	37.55	36.49	36.67	37.76	36.29	35.92	35.99
1900-01-01 08:56:00	36.78	35.91	36.09	35.89	36.24	37.8	36.61	36.08	36.41	36.42	36.54	36.97	35.6	35.96	36.69	36.64	35.62	35.84	36.12	36.46	36.83	36.5	36.23	37.62	36.49	36.54	37.86	36.29	36.03	35.95
1900-01-01 08:57:00	36.77	35.89	36.03	35.95	36.24	37.7	36.59	36.11	36.41	36.41	36.55	36.97	35.54	35.92	36.64	36.62	35.57	35.79	36.07	36.43	36.82	36.48	36.22	37.64	36.5	36.47	37.91	36.28	36.08	35.92
1900-01-01 08:58:00	36.73	35.89	35.98	36.29	36.24	37.63	36.56	36.26	36.46	36.41	36.55	36.99	35.5	35.89	36.6	36.62	35.51	35.75	36.01	36.4	36.7	36.46	36.21	37.65	36.51	36.42	37.94	36.27	36.1	35.89
1900-01-01 08:59:00	36.68	35.9	35.93	36.77	36.24	37.58	36.53	36.44	36.5	36.45	36.54	37.04	35.47	35.86	36.55	36.56	35.46	35.73	35.96	36.29	36.64	36.44	36.24	37.65	36.51	36.42	37.94	36.24	36.18	35.86
1900-01-01 09:00:00	36.63	35.9	35.85	36.02	36.21	37.54	36.52	36.55	36.43	36.45	36.51	37.04	35.43	35.84	36.53	36.53	35.42	35.71	35.91	36.18	36.64	36.44	36.29	37.66	36.5	36.39	37.94	36.22	36.21	35.83
1900-01-01 09:01:00	36.6	35.89	35.84	35.99	36.09	37.57	36.46	36.69	36.33	36.42	36.49	37.01	35.4	35.8	36.54	36.57	35.38	35.66	35.86	36.08	36.78	36.44	36.33	37.66	36.48	36.41	37.86	36.21	36.21	35.79
1900-01-01 09:02:00	36.56	35.89	35.87	36.03	36.06	37.59	36.42	36.82	36.35	36.38	36.47	36.99	35.37	35.78	36.53	36.54	35.35	35.62	35.85	36.02	36.8	36.42	36.35	37.6	36.44	36.48	37.69	36.2	36.2	35.75
1900-01-01 09:03:00	36.53	35.88	35.9	36.05	36.08	37.59	36.41	36.87	36.53	36.36	36.47	36.99	35.35	35.75	36.49	36.52	35.31	35.58	35.82	35.95	36.71	36.39	36.36	37.47	36.4	36.5	37.71	36.19	36.18	35.73
1900-01-01 09:04:00	36.51	35.86	35.92	36.05	36.16	37.57	36.4	36.85	36.68	36.34	36.46	36.98	35.34	35.71	36.46	36.51	35.28	35.56	35.84	35.93	36.68	36.3	36.36	37.43	36.38	36.48	37.78	36.18	36.16	35.72
1900-01-01 09:05:00	36.51	35.84	35.93	36.04	36.16	37.53	36.41	36.87	36.75	36.32	36.48	37.02	35.32	35.67	36.42	36.55	35.25	35.61	35.63	36.02	36.82	36.2	36.34	37.41	36.37	36.49	37.76	36.17	36.12	35.71
1900-01-01 09:06:00	36.52	35.82	35.93	36.16	36.09	37.45	36.42	36.89	36.85	36.31	36.49	37.03	35.3	35.63	36.38	36.67	35.23	35.65	35.52	36.15	36.84	36.14	36.32	37.38	36.35	36.5	37.71	36.17	36.03	35.7
1900-01-01 09:07:00	36.51	35.81	35.92	36.14	36.05	37.36	36.43	36.89	37.01	36.3	36.5	37	35.29	35.59	36.35	36.72	35.21	35.67	35.45	36.36	36.87	36.1	36.29	37.37	36.35	36.49	37.77	36.17	36.02	35.7
1900-01-01 09:08:00	36.52	35.8	36.04	35.89	36.14	37.26	36.44	36.95	37.22	36.3	36.49	37.03	35.27	35.54	36.32	36.72	35.19	35.67	35.41	36.42	36.93	36.1	36.26	37.33	36.34	36.49	37.79	36.16	36	35.69
1900-01-01 09:09:00	36.52	35.8	36.16	35.92	36.19	37.17	36.42	36.98	37.29	36.29	36.48	37.02	35.23	35.51	36.29	36.71	35.17	35.7	35.35	36.46	36.92	36.08	36.26	37.26	36.33	36.51	37.67	36.16	35.94	35.7
1900-01-01 09:10:00	36.52	35.79	36.22	36.04	36.27	37.09	36.39	36.96	37.37	36.27	36.5	37.15	35.21	35.49	36.26	36.68	35.15	35.74	35.3	36.46	36.87	36.07	36.33	37.19	36.35	36.56	37.55	36.14	35.94	35.71
1900-01-01 09:11:00	36.51	35.78	36.21	36.25	36.42	37.02	36.35	36.95	37.42	36.27	36.51	37.17	35.19	35.49	36.23	36.65	35.2	35.74	35.27	36.44	36.83	36.07	36.37	37.13	36.46	36.69	37.49	36.13	36.12	35.72
1900-01-01 09:12:00	36.49	35.76	36.14	36.28	36.46	36.98	36.42	36.99	37.42	36.27	36.53	37.12	35.17	35.51	36.2	36.67	35.21	35.73	35.23	36.42	36.8	36.07	36.38	37.08	36.48	36.75	37.56	36.12	36.28	35.72
1900-01-01 09:13:00	36.46	35.75	36.06	36.29	36.47	36.93	36.63	37	37.42	36.28	36.54	37.15	35.14	35.51	36.17	36.64	35.19	35.72	35.19	36.35	36.77	36.1	36.38	37.03	36.47	36.92	37.6	36.1	36.29	35.72
1900-01-01 09:14:00	36.43	35.75	35.96	36.43	36.47	36.86	36.67	36.97	37.43	36.29	36.53	37.17	35.1	35.49	36.16	36.57	35.19	35.71	35.14	36.36	36.71	36.11	36.36	36.98	36.45	36.98	37.6	35.94	36.3	35.72
1900-01-01 09:15:00	36.4	35.77	35.89	36.46	36.45	36.79	36.69	36.91	37.47	36.29	36.52	37.18	35.08	35.47	36.15	36.53	35.32	35.71	35.12	36.39	36.66	36.16	36.32	36.93	36.57	36.82	37.57	35.77	36.34	35.72
1900-01-01 09:16:00	36.37	35.82	35.85	36.36	36.41	36.71	36.72	36.86	37.46	36.29	36.52	37.2	35.05	35.45	36.13	36.48	35.51	35.69	35.11	36.63	36.67	36.3	36.29	36.89	36.6	36.85	37.53	35.76	36.34	35.72
1900-01-01 09:17:00	36.34	35.88	35.84	36.24	36.35	36.64	36.71	36.81	37.39	36.3	36.51	37.19	35.02	35.41	36.12	36.43	35.65	35.68	35.1	36.75	36.82	36.43	36.25	36.84	36.62	37	37.47	35.78	36.36	35.72
1900-01-01 09:18:00	36.31	35.92	35.9	36.31	36.3	36.62	36.68	36.77	37.38	36.32	36.49	37.17	34.99	35.39	36.11	36.42	36.17	35.66	35.1	36.94	36.94	36.47	36.23	36.8	36.63	37.02	37.39	35.81	36.39	35.74
[truncated: 1,002 more rows]
