# Supplementary material for: Distinct ipRGC subpopulations mediate light’s acute and circadian effects on body temperature and sleep
Source: eLife. 2019 Jul 23;8:e44358. doi: 10.7554/eLife.44358 (PMC6650245; doi:10.7554/eLife.44358)
Supplement: Figure 3—figure supplement 1—source data 1. [file elife-44358-fig3-figsupp1-data1.xlsx]

## Sheet: Fig 3-fig supp 1-source data 1
Mouse	Brn3b+Opn4-	Brn3b-Opn4+	Brn3b+Opn4+
Mouse 1	42	11.8	4.2
Mouse 2	52.3333	6	3.33333
Mouse 3	51	5	5
