# Supplementary material for: Distinct ipRGC subpopulations mediate light’s acute and circadian effects on body temperature and sleep
Source: eLife. 2019 Jul 23;8:e44358. doi: 10.7554/eLife.44358 (PMC6650245; doi:10.7554/eLife.44358)
Supplement: Figure 4—source data 1. [file elife-44358-fig4-data1.xlsx]

## Sheet: ZT0-24 Percent WakeSleep REM
	Control	Control	Control	Control	Control	Control	Control	Control	Control	Control	Control	Control	Control	Control	3bDTA	3bDTA	3bDTA	3bDTA	3bDTA	3bDTA	3bDTA	3bDTA	3bDTA	3bDTA	3bDTA	3bDTA	3bDTA
Wake	52.8588	56.3889	51.9444	51.4583	49.2361	52.037	55.1389	50.7292	49.3518	56.7245	53.4491	52.4768	54.8495	56.8171	57.2222	56.3194	53.3796	56.3889	44.4792	46.6204	58.4259	55.0694	58.6921	57.7778	61.8982	52.9398	51.5278
Sleep	47.1181	43.6111	48.0556	48.5417	50.7639	47.963	44.8611	49.2708	50.6482	43.2755	46.5509	47.5232	45.1505	43.1829	42.7778	43.6806	46.6204	43.6111	55.5208	53.3796	41.5741	44.9306	41.3079	42.2222	38.1018	47.0602	48.4722
NREM	81.9209	85.3503	86.1031	83.8102	84.2909	85.9315	87.2291	81.8887	84.255	87.0554	87.7176	94.4228	90.3358	86.6256	91.4502	91.044	94.7865	85.7484	88.4511	88.9202	85.9688	85.5487	90.5576	89.693	91.13	87.334	98.3047
REM	18.0791	14.6497	13.8969	16.1898	15.7091	14.0685	12.7709	18.1114	15.745	12.9446	12.2825	5.5772	9.66419	13.3744	8.54978	8.95602	5.2135	14.2516	11.5489	11.0798	14.0312	14.4513	9.44242	10.307	8.86999	12.666	1.69532

## Sheet: 24 hour sleep 1 hr bins
Hour	Control	Control	Control	Control	Control	Control	Control	Control	Control	Control	Control	Control	Control	Control	3bDTA	3bDTA	3bDTA	3bDTA	3bDTA	3bDTA	3bDTA	3bDTA	3bDTA	3bDTA	3bDTA	3bDTA	3bDTA
0	63.3333	57.5	70.5556	81.1111	64.4444	79.4444	46.1111	68.6111	55.8333	8.33333	88.3333	50.2778	77.2222	54.1667	33.0556	42.7778	54.4444	0	44.4444	32.5	0	31.3889	74.7222	90	4.44444	40	63.3333
1	64.4444	66.3889	74.4444	49.1667	50.8333	30.5556	57.2222	59.1667	81.3889	80	86.3889	64.4444	33.6111	58.6111	78.6111	85.8333	53.8889	55	77.5	22.7778	49.7222	65.5556	44.1667	5.27778	80.8333	70	47.5
2	44.7222	75.5556	57.2222	76.9444	66.3889	86.9444	50.2778	75.2778	55.8333	71.3889	48.0556	63.0556	75.5556	86.1111	48.8889	59.4444	76.3889	60.5556	85.2778	71.6667	58.3333	48.3333	46.1111	43.0556	35.2778	46.6667	72.7778
3	76.1111	77.2222	70.2778	70.8333	71.1111	63.8889	53.0556	80.8333	87.5	80.8333	71.3889	79.7222	76.1111	64.7222	83.3333	81.6667	50.8333	20	62.5	36.3889	19.7222	71.3889	57.2222	55	68.8889	89.4444	65
4	77.2222	42.7778	75.8333	63.6111	60.5556	70.8333	77.2222	83.3333	77.5	40	57.5	72.5	71.1111	36.3889	48.8889	53.3333	59.4444	78.0556	63.8889	56.1111	74.7222	47.2222	67.2222	77.5	58.6111	44.1667	58.8889
5	35.2778	90.8333	50.2778	56.6667	68.8889	48.6111	59.4444	89.4444	77.5	45.2778	74.7222	56.3889	55.2778	71.6667	80.5556	28.6111	24.1667	67.5	78.0556	62.5	64.1667	53.3333	41.1111	51.6667	25	69.1667	42.7778
6	69.4444	54.4444	91.3889	84.4444	69.1667	55.2778	75	63.6111	53.0556	75.5556	68.0556	87.5	76.9444	17.2222	38.8889	73.0556	70.2778	53.3333	63.8889	73.6111	51.6667	58.0556	57.5	88.3333	84.7222	64.7222	73.3333
7	72.5	84.7222	87.7778	58.0556	56.1111	80	44.7222	67.2222	86.9444	62.7778	71.1111	50.2778	60.8333	38.0556	86.6667	51.3889	53.0556	20.5556	80.2778	80.5556	20.2778	48.3333	49.7222	63.6111	61.9444	59.7222	63.0556
8	45.8333	36.1111	62.2222	60.2778	62.5	49.1667	57.7778	70	53.3333	73.6111	85	86.6667	78.3333	0	54.7222	60	47.5	63.8889	55.8333	37.2222	60.8333	76.6667	55.5556	83.3333	68.6111	54.4444	62.2222
9	39.7222	86.9444	85	63.0556	50	64.4444	56.3889	58.3333	61.3889	50.2778	31.1111	55	55.5556	0	61.9444	48.6111	46.6667	82.7778	61.9444	86.9444	79.4444	46.3889	60.8333	38.8889	45.5556	83.3333	67.5
10	54.1667	47.5	50.8333	59.7222	58.6111	50.5556	53.6111	64.1667	65.2778	59.7222	76.9444	39.4444	30.5556	0	53.6111	50.8333	59.1667	34.7222	63.3333	40.2778	36.3889	38.8889	42.5	76.6667	15	54.1667	51.3889
11	35	44.4444	62.5	40.8333	31.9444	41.3889	53.6111	30.2778	22.2222	58.8889	16.6667	63.6111	59.4444	0	42.2222	17.2222	46.6667	76.3889	53.3333	48.8889	73.6111	53.3333	23.3333	29.4444	49.4444	46.6667	28.8889
12	11.6667	0	1.11111	0	19.7222	6.38889	9.44444	0.833333	1.66667	0	5.83333	0.555556	0	15.8333	23.8889	19.1667	18.3333	38.8889	62.2222	80.2778	36.1111	6.38889	28.3333	29.7222	8.61111	16.3889	16.9444
13	45.8333	3.88889	19.4444	0	20	5	11.6667	15.8333	1.66667	0	0	0	14.7222	84.4444	0.833333	41.1111	13.8889	70.8333	27.7778	48.0556	68.8889	22.5	0	1.11111	3.33333	31.6667	30.8333
14	14.1667	41.3889	18.3333	21.1111	32.2222	19.7222	4.16667	0	31.3889	7.77778	0.555556	0	0	31.1111	5.27778	2.22222	50.8333	43.0556	25	72.5	40.2778	24.1667	0	31.1111	10.2778	33.0556	42.7778
15	34.1667	3.61111	28.6111	20.5556	25.5556	5	28.0556	0.277778	73.3333	58.8889	6.38889	1.94444	26.9444	49.1667	1.11111	21.1111	43.3333	28.3333	43.0556	40.5556	26.1111	38.3333	0.555556	1.66667	15	21.6667	31.3889
16	5.55556	2.77778	3.88889	40.5556	38.8889	50.2778	6.94444	24.7222	1.38889	7.77778	6.94444	56.6667	27.5	75.2778	0	31.1111	42.5	4.16667	31.6667	67.5	3.05556	32.7778	52.2222	0	22.5	11.6667	34.4444
17	70	0	48.0556	55.8333	35.2778	13.0556	42.7778	43.6111	58.8889	3.05556	20.8333	29.4444	37.2222	54.1667	37.5	71.9444	69.4444	0	46.3889	18.6111	0	63.0556	41.9444	0	21.1111	29.1667	33.8889
18	42.7778	26.6667	47.7778	55.8333	79.4444	41.6667	48.8889	37.2222	26.1111	45	94.7222	67.5	31.9444	9.72222	7.22222	0	51.3889	26.6667	40.2778	38.3333	26.6667	68.3333	25	29.7222	24.1667	45.8333	28.0556
19	10	43.3333	46.9444	51.3889	54.4444	92.7778	51.6667	53.0556	91.9444	57.7778	18.3333	48.8889	54.4444	45.8333	83.8889	47.5	56.3889	23.3333	50.8333	43.0556	20	30.8333	85.5556	93.6111	61.1111	33.6111	51.6667
20	83.0556	48.8889	45.8333	60.8333	22.2222	66.3889	47.7778	48.6111	19.1667	70.5556	62.2222	57.7778	48.8889	79.1667	85.5556	67.2222	33.8889	86.6667	73.0556	84.7222	82.7778	72.7778	8.33333	44.7222	41.9444	38.3333	59.7222
21	55.2778	59.4444	12.2222	42.7778	73.0556	30.5556	50.2778	50.8333	76.9444	17.7778	46.6667	15.2778	37.5	85.2778	19.1667	38.0556	39.7222	27.2222	45	71.1111	26.1111	23.8889	55.5556	30.8333	57.7778	44.4444	28.8889
22	34.4444	52.2222	0.833333	51.3889	63.8889	46.9444	48.3333	22.2222	39.4444	63.3333	55.8333	80.5556	7.5	23.6111	50.8333	38.6111	4.16667	68.6111	50	39.4444	63.0556	35.8333	54.4444	48.0556	14.7222	52.7778	47.2222
23	46.1111	0	41.9444	0	43.0556	52.2222	42.2222	75	15.8333	0	23.6111	13.0556	46.3889	55.8333	0	17.5	52.5	16.1111	46.9444	27.5	15.8333	20.5556	19.4444	0	35.5556	48.3333	60.8333

## Sheet: ZT 14-17 Wake Sleep 
Control	Baseline	Baseline	Baseline	Baseline	Baseline	Baseline	Baseline	Baseline	Baseline	Baseline	Baseline	Baseline	Baseline	Baseline	Light Pulse	Light Pulse	Light Pulse	Light Pulse	Light Pulse	Light Pulse	Light Pulse	Light Pulse	Light Pulse	Light Pulse	Light Pulse	Light Pulse	Light Pulse	Light Pulse
Wake	82.04	84.07	83.06	72.59	67.78	75	86.94	91.67	64.63	75.19	95.37	80.46	81.85	93.89	68.03	50.09	34.54	63.15	53.52	60.83	81.02	61.94	52.41	65.83	76.76	61.76	41.2	63.89
Sleep	17.96	15.93	16.94	27.41	32.22	25	13.06	8.33	35.37	24.81	4.63	19.54	18.15	6.11	31.97	49.91	65.46	36.85	46.48	39.17	18.98	38.06	47.59	34.17	23.24	38.24	58.8	36.11
NREM	87.63	88.95	88.52	94.26	93.39	93.7	100	87.78	86.91	90.67	100	97.16	93.88	100	94.2	90.72	91.94	93.72	94.62	96.22	97.07	87.83	88.33	92.68	96.02	96.13	88.82	91.79
REM	12.37	11.05	11.48	5.74	6.61	6.3	0	12.22	13.09	9.33	0	2.84	6.12	0	5.8	9.28	8.06	6.28	5.38	3.78	2.93	12.17	11.67	7.32	3.98	3.87	11.18	8.21
3bDTA	Baseline	Baseline	Baseline	Baseline	Baseline	Baseline	Baseline	Baseline	Baseline	Baseline	Baseline	Baseline	Baseline		Light Pulse	Light Pulse	Light Pulse	Light Pulse	Light Pulse	Light Pulse	Light Pulse	Light Pulse	Light Pulse	Light Pulse	Light Pulse	Light Pulse	Light Pulse
Wake	97.87	81.85	54.44	74.48	66.76	39.81	76.85	68.24	82.41	89.07	84.07	77.87	63.8		63.89	71.3	65.83	72.5	69.72	56.48	73.43	78.33	78.7	79.07	83.52	59.44	61.57
Sleep	2.13	18.15	45.56	25.19	33.24	60.19	23.15	31.76	17.59	10.93	15.93	22.13	36.2		36.11	28.7	34.17	27.5	30.28	43.52	26.57	21.67	21.3	20.93	16.48	40.56	38.43
NREM	100	100	100	85.66	93.59	90.46	86	81.63	95.79	100	100	99.16	100		90.77	96.45	100	92.26	97.25	90.64	88.15	91.88	100	94.25	97.19	92.47	100
REM	0	0	0	14.34	6.41	9.54	14	18.37	4.21	0	0	0.84	0		9.23	3.5	0	7.74	2.75	9.36	11.85	8.12	0	5.75	2.81	7.53	0

## Sheet: 30 Min Bins Percent Sleep 
Control
Time Post Light Pulse	Baseline	Baseline	Baseline	Baseline	Baseline	Baseline	Baseline	Baseline	Baseline	Baseline	Baseline	Baseline	Baseline	Baseline	Light Pulse	Light Pulse	Light Pulse	Light Pulse	Light Pulse	Light Pulse	Light Pulse	Light Pulse	Light Pulse	Light Pulse	Light Pulse	Light Pulse	Light Pulse	Light Pulse
30	28.33	68.89	26.11	42.2222	16.6667	8.88889	3.33333	0	62.2222	0	0	0	0	0	48.6	60.56	71.11	52.7778	63.8889	57.7778	58.3333	69.4444	60	51.6667	48.8889	85	81.1111	55
60	0	13.89	10.56	0	47.7778	30.5556	5	0	0.555556	15.5556	1.11111	0	0	0	29.05	51.67	93.89	52.2222	65	61.6667	32.7778	24.4444	36.1111	64.4444	56.6667	28.8889	55	48.8889
90	49.44	0	0	14.4444	15.5556	4.44444	25.5556	0.555556	55	63.3333	7.77778	0	53.8889	0	36.31	67.78	43.33	0	11.1111	16.1111	0	46.6667	30.5556	12.7778	13.8889	40	69.4444	42.2222
120	18.9	7.22	57.22	26.6667	35.5556	5.55556	30.5556	0	91.6667	54.4444	5	3.88889	0	1.11111	2.23	39.44	53.89	45	51.6667	39.4444	1.11111	0	44.4444	45.5556	13.3333	27.2222	46.1111	3.33333
150	0	2.78	0	40	23.3333	43.8889	0	27.7778	2.77778	0	0	61.1111	0	7.77778	73.74	28.89	60	2.22222	47.2222	41.6667	6.11111	13.3333	48.3333	4.44444	2.22222	30	53.3333	31.6667
180	11.11	2.78	7.78	41.1111	54.4444	56.6667	13.8889	21.6667	0	15.5556	13.8889	52.2222	55	27.7778	2.79	51.11	70.56	68.8889	40	18.3333	15.5556	74.4444	66.1111	26.1111	4.44444	18.3333	47.7778	35.5556
3bDTA
Time Post Light Pulse	Baseline	Baseline	Baseline	Baseline	Baseline	Baseline	Baseline	Baseline	Baseline	Baseline	Baseline	Baseline	Baseline		Light Pulse	Light Pulse	Light Pulse	Light Pulse	Light Pulse	Light Pulse	Light Pulse	Light Pulse	Light Pulse	Light Pulse	Light Pulse	Light Pulse	Light Pulse
30	10	2.77778	78.8889	38.3333	50	52.7778	33.3333	6.11111	0	0	20.5556	30.5556	45		51.6667	37.2222	35	36.1111	63.3333	16.6667	33.8889	52.2222	56.1111	92.7778	52.2222	55	56.1111
60	0.555556	1.66667	22.7778	47.7778	0	92.2222	47.2222	42.2222	0	62.2222	0	35.5556	40.5556		61.6667	48.3333	39.4444	37.7778	18.8889	77.2222	35.5556	41.1111	41.6667	32.7778	10.5556	68.8889	55
90	2.22222	38.8889	32.2222	55.5556	49.4444	53.8889	51.1111	76.6667	0	3.33333	4.44444	0	29.4444		29.4444	23.3333	21.1111	46.1111	1.11111	48.3333	44.4444	20.5556	17.2222	0	21.1111	30	30
120	0	3.33333	54.4444	1.11111	36.6667	27.2222	1.11111	0	1.11111	0	25.5556	43.3333	33.3333		47.7778	25.5556	32.7778	17.2222	29.4444	39.4444	21.6667	7.77778	11.1111	0	14.4444	35.5556	31.6667
150	0	22.7778	53.8889	8.33333	22.7778	82.7778	6.11111	65.5556	33.3333	0	0	0	8.33333		0	24.4444	31.1111	0.555556	9.44444	79.4444	0	6.66667	0.555556	0	0.555556	14.4444	40
180	0	39.4444	31.1111	0	40.5556	52.2222	0	0	71.1111	0	45	23.3333	60.5556		26.1111	13.3333	45.5556	27.2222	59.4444	0	23.8889	1.66667	1.11111	0	0	39.4444	17.7778
